# Supplementary material for: Integrated Molecular Meta-Analysis of 1,000 Pediatric High-Grade and Diffuse Intrinsic Pontine Glioma
Source: Cancer Cell. 2017 Oct 9;32(4):520–537.e5. doi: 10.1016/j.ccell.2017.08.017 (PMC5637314; doi:10.1016/j.ccell.2017.08.017)
Supplement: Table S1. Clinicopathological and Molecular Subgroups of pHGG/DIPG, Related to Figure 1 [file mmc2.xlsx]

## Sheet: Table.S1
Table S1, related to Figure 1. Clinicopathological and molecular subgroups of pHGG/DIPG.
Index_ID	Diagnosis	WHO_2007_Grade	Location_group	Location_specific	Gender	Age_at_diagnosis_years	Survival_time_months	Alive(0)_Dead(1)	Histone_K27M_G34RV	BRAF_V600E	IDH1_R132X	Methylation_subgroup_all	Methylation_subgroup_wildtype	MGMT_promoter_methylation	Copy_neutral	Material_type	Material_source	Sampling	DNA_copy_834	Methylation_441	mRNA_expression_220	Sequencing_326	array_CGH	Affymetrix_SNP	Illumina_450k	Exome	Genome	Affymetrix_U133	Agilent_WG2.5	RNAseq	Germline	PMID_alias
pHGG_META_0001	Anaplastic astrocytoma	3	Hemispheric	Cerebrum - NOS	Male	19.1	2.9	1	H3.3_K27M	NA	NA	GBM_K27	NA	Unmethylated	Others	FFPE	Diagnosis	Pre-treatment	DNA_copy_834	Methylation_441	NA	NA	BAC_32k	NA	Illumina_450k	NA	NA	NA	NA	NA	NA	PMID:2896553|RMH2444
pHGG_META_0002	Glioblastoma	4	Hemispheric	Parietal lobe	Female	17	23	1	Wild-type	NA	NA	HGG_wt	WT-C	NA	Others	FFPE	Diagnosis	Pre-treatment	DNA_copy_834	Methylation_441	NA	NA	BAC_32k	NA	Illumina_450k	NA	NA	NA	NA	NA	NA	PMID:2896553|RMH2446
pHGG_META_0003	Anaplastic oligodendroglioma	3	Midline	Spinal cord	Female	13.7	6.9	1	NA	NA	NA	NA	NA	NA	Others	FFPE	Diagnosis	Pre-treatment	DNA_copy_834	NA	NA	NA	BAC_32k	NA	Illumina_450k	NA	NA	NA	NA	NA	NA	PMID:2896553|RMH2447
pHGG_META_0004	Diffuse intrinsic pontine glioma	4	Brainstem	Pons	Female	5.6	2.7	1	H3.3_K27M	NA	NA	HGG_wt	NA	Unmethylated	Others	FFPE	Diagnosis	Pre-treatment	DNA_copy_834	Methylation_441	NA	NA	BAC_32k	NA	Illumina_450k	NA	NA	NA	NA	NA	NA	PMID:2896553|RMH2448
pHGG_META_0005	Glioblastoma	4	Midline	Spinal cord	Female	11	10.9	1	H3.3_K27M	NA	NA	HGG_wt	NA	Unmethylated	Others	FFPE	Diagnosis	Pre-treatment	DNA_copy_834	Methylation_441	NA	NA	BAC_32k	NA	Illumina_450k	NA	NA	NA	NA	NA	NA	PMID:2896553|RMH2449
pHGG_META_0006	Glioblastoma	4	Hemispheric	Cerebrum - NOS	Male	0.5	103.8	0	Wild-type	NA	NA	LGG_LIKE	WT-A	Unmethylated	Others	FFPE	Diagnosis	Pre-treatment	DNA_copy_834	Methylation_441	NA	NA	BAC_32k	NA	Illumina_450k	NA	NA	NA	NA	NA	NA	PMID:2896553|RMH2450
pHGG_META_0007	Glioblastoma	4	Hemispheric	Cerebrum - NOS	Female	3.8	14.2	1	Wild-type	NA	NA	HGG_wt	WT-C	Unmethylated	Others	FFPE	Diagnosis	Pre-treatment	DNA_copy_834	Methylation_441	NA	NA	BAC_32k	NA	Illumina_450k	NA	NA	NA	NA	NA	NA	PMID:2896553|RMH2451
pHGG_META_0008	Glioblastoma	4	Midline	Thalamus	Male	11.9	1	1	NA	NA	NA	NA	NA	NA	NA	FFPE	Diagnosis	Pre-treatment	NA	NA	NA	NA	NA	NA	NA	NA	NA	NA	NA	NA	NA	NA
pHGG_META_0009	Glioblastoma	4	Midline	Basal ganglia	Female	17	20.1	1	H3.3_K27M	NA	NA	GBM_K27	NA	NA	Others	FFPE	Diagnosis	Pre-treatment	DNA_copy_834	Methylation_441	NA	NA	BAC_32k	NA	Illumina_450k	NA	NA	NA	NA	NA	NA	PMID:2896553|RMH2454
pHGG_META_0010	Glioblastoma	4	Hemispheric	Cerebrum - NOS	Female	13.3	15.3	1	H3.3_G34R	NA	NA	GBM_G34	NA	Unmethylated	Others	FFPE	Diagnosis	Pre-treatment	DNA_copy_834	Methylation_441	NA	NA	BAC_32k	NA	Illumina_450k	NA	NA	NA	NA	NA	NA	PMID:2896553|RMH2456
pHGG_META_0011	Glioblastoma	4	Hemispheric	Cerebrum - NOS	Female	0.8	40.9	0	Wild-type	NA	NA	OTHER?	NA	NA	Copy_neutral	FFPE	Diagnosis	Pre-treatment	DNA_copy_834	Methylation_441	NA	NA	BAC_32k	NA	Illumina_450k	NA	NA	NA	NA	NA	NA	PMID:2896553|RMH2458
pHGG_META_0012	Anaplastic astrocytoma	3	Hemispheric	Cerebrum - NOS	Male	16.4	79.6	0	Wild-type	NA	NA	IDH	NA	Methylated	Others	FFPE	Diagnosis	Pre-treatment	DNA_copy_834	Methylation_441	NA	NA	BAC_32k	NA	Illumina_450k	NA	NA	NA	NA	NA	NA	PMID:2896553|RMH2459
pHGG_META_0013	Glioblastoma	4	Midline	Thalamus	Female	12	19	1	NA	NA	NA	NA	NA	NA	NA	FFPE	Diagnosis	Pre-treatment	NA	NA	NA	NA	NA	NA	NA	NA	NA	NA	NA	NA	NA	NA
pHGG_META_0014	Glioblastoma	4	Midline	Thalamus	Male	9.2	19	1	NA	NA	NA	NA	NA	NA	NA	FFPE	Diagnosis	Pre-treatment	NA	NA	NA	NA	NA	NA	NA	NA	NA	NA	NA	NA	NA	NA
pHGG_META_0015	Glioblastoma	4	Hemispheric	Cerebrum - NOS	Male	13.9	10.8	1	H3.3_G34R	NA	NA	GBM_G34	NA	Methylated	Others	FFPE	Diagnosis	Pre-treatment	DNA_copy_834	Methylation_441	NA	NA	BAC_32k	NA	Illumina_450k	NA	NA	NA	NA	NA	NA	PMID:2896553|RMH2465
pHGG_META_0016	Glioblastoma	4	Hemispheric	Cerebrum - NOS	Male	9.7	9.6	1	H3.3_G34R	NA	NA	GBM_G34	NA	Unmethylated	Others	FFPE	Diagnosis	Pre-treatment	DNA_copy_834	Methylation_441	NA	NA	BAC_32k	NA	Illumina_450k	NA	NA	NA	NA	NA	NA	PMID:2896553|RMH2466
pHGG_META_0017	Glioblastoma	4	Hemispheric	Cerebrum - NOS	Female	10.3	36.1	1	Wild-type	NA	NA	HGG_wt	WT-B	Unmethylated	Others	FFPE	Diagnosis	Pre-treatment	DNA_copy_834	Methylation_441	NA	NA	BAC_32k	NA	Illumina_450k	NA	NA	NA	NA	NA	NA	PMID:2896553|RMH2467
pHGG_META_0018	Gliomatosis cerebri	3	Midline	Thalamus	Female	4.5	74	0	NA	NA	NA	NA	NA	NA	NA	FFPE	Diagnosis	Pre-treatment	NA	NA	NA	NA	NA	NA	NA	NA	NA	NA	NA	NA	NA	NA
pHGG_META_0019	Glioblastoma	4	Midline	Thalamus	Female	14.3	19.5	1	H3.3_K27M	NA	NA	GBM_K27	NA	Unmethylated	Others	FFPE	Diagnosis	Pre-treatment	DNA_copy_834	Methylation_441	NA	NA	BAC_32k	NA	Illumina_450k	NA	NA	NA	NA	NA	NA	PMID:2896553|RMH2470
pHGG_META_0020	Glioblastoma	4	Hemispheric	Temporal lobe	Female	12.4	31	1	Wild-type	NA	NA	PXA	WT-A	Unmethylated	Others	FFPE	Diagnosis	Pre-treatment	DNA_copy_834	Methylation_441	NA	NA	BAC_32k	NA	Illumina_450k	NA	NA	NA	NA	NA	NA	PMID:2896553|RMH2471
pHGG_META_0021	Gliosarcoma	4	Hemispheric	Cerebrum - NOS	Male	15.4	36.6	0	Wild-type	NA	NA	PXA	WT-A	Unmethylated	Others	FFPE	Diagnosis	Pre-treatment	DNA_copy_834	Methylation_441	NA	NA	BAC_32k	NA	Illumina_450k	NA	NA	NA	NA	NA	NA	PMID:2896553|RMH2473
pHGG_META_0022	Glioblastoma	4	Hemispheric	Cerebrum - NOS	Male	15.2	13.2	1	Wild-type	NA	NA	HGG_wt	WT-C	Unmethylated	Others	FFPE	Diagnosis	Pre-treatment	DNA_copy_834	Methylation_441	NA	NA	BAC_32k	NA	Illumina_450k	NA	NA	NA	NA	NA	NA	PMID:2896553|RMH2475
pHGG_META_0023	Anaplastic astrocytoma	3	Hemispheric	Cerebrum - NOS	Male	8.7	10.3	1	NA	NA	NA	NA	NA	NA	Others	FFPE	Second malignancy	NA	DNA_copy_834	NA	NA	NA	BAC_32k	NA	NA	NA	NA	NA	NA	NA	NA	PMID:2896553|RMH2476
pHGG_META_0024	Glioblastoma	4	Midline	Thalamus	Male	4.7	11	1	NA	NA	NA	NA	NA	NA	NA	FFPE	Diagnosis	Pre-treatment	NA	NA	NA	NA	NA	NA	NA	NA	NA	NA	NA	NA	NA	NA
pHGG_META_0025	Glioblastoma	4	Midline	Cerebellum	Female	11.5	8.5	1	Wild-type	NA	NA	HGG_wt	WT-C	Methylated	Others	FFPE	Second malignancy	NA	DNA_copy_834	Methylation_441	NA	NA	BAC_32k	NA	Illumina_450k	NA	NA	NA	NA	NA	NA	PMID:2896553|RMH2478
pHGG_META_0026	Glioblastoma	4	Midline	Thalamus	Male	8.8	10	1	NA	NA	NA	NA	NA	NA	NA	FFPE	Diagnosis	Pre-treatment	NA	NA	NA	NA	NA	NA	NA	NA	NA	NA	NA	NA	NA	NA
pHGG_META_0027	Anaplastic astrocytoma	3	Midline	Thalamus	Male	15.8	7.2	0	Wild-type	NA	NA	HGG_wt	WT-B	Unmethylated	Others	FFPE	Diagnosis	Pre-treatment	DNA_copy_834	Methylation_441	NA	NA	BAC_32k	NA	Illumina_450k	NA	NA	NA	NA	NA	NA	PMID:2896553|RMH2480
pHGG_META_0028	Anaplastic oligodendroglioma	3	Hemispheric	Cerebrum - NOS	Male	19.8	63	1	Wild-type	NA	NA	HGG_wt	WT-A	Unmethylated	Others	FFPE, Frozen	Diagnosis	Pre-treatment	DNA_copy_834	Methylation_441	NA	NA	BAC_32k	Affy_500k	Illumina_450k	NA	NA	NA	NA	NA	NA	PMID:2896553|RMH2694,PMID:20479398|HGG074
pHGG_META_0029	Glioblastoma	4	Midline	Cerebellum	Female	2.9	NA	NA	Wild-type	NA	NA	HGG_wt	WT-C	NA	Others	FFPE, Frozen	Second malignancy	NA	DNA_copy_834	Methylation_441	NA	NA	BAC_32k	Affy_500k	Illumina_450k	NA	NA	NA	NA	NA	NA	PMID:2896553|RMH2695,PMID:20479398|HGG075
pHGG_META_0030	Diffuse intrinsic pontine glioma	4	Brainstem	Pons	Male	4.8	0.1	1	Wild-type	NA	NA	HGG_wt	WT-B	Unmethylated	Others	FFPE, Frozen	Diagnosis	Pre-treatment	DNA_copy_834	Methylation_441	mRNA_expression_220	NA	BAC_32k	Affy_500k	Illumina_450k	NA	NA	Affymetrix_U133	NA	NA	NA	PMID:2896553|RMH2697,PMID:20479398|HGG077
pHGG_META_0031	Anaplastic astrocytoma	3	Hemispheric	Frontal lobe	Male	22.7	18	1	Wild-type	Wild-type	Wild-type	HGG_wt	NA	NA	Others	FFPE, Frozen	Diagnosis	Pre-treatment	DNA_copy_834	Methylation_441	mRNA_expression_220	Sequencing_326	BAC_32k	Affy_500k	Illumina_450k	Exome	NA	Affymetrix_U133	NA	NA	No	PMID:2896553|RMH2698,PMID:20479398|HGG078
pHGG_META_0032	Glioblastoma	4	Hemispheric	Cerebrum - NOS	Female	14.5	NA	NA	Wild-type	NA	NA	LGG_LIKE	WT-A	Unmethylated	Copy_neutral	FFPE	Second malignancy	NA	DNA_copy_834	Methylation_441	NA	NA	BAC_32k	NA	Illumina_450k	NA	NA	NA	NA	NA	NA	PMID:2896553|RMH2700
pHGG_META_0033	Glioblastoma	4	Hemispheric	Frontal lobe	Male	11.3	14	1	Wild-type	NA	NA	OTHER?	NA	Unmethylated	Others	FFPE, Frozen	Diagnosis	Pre-treatment	DNA_copy_834	Methylation_441	mRNA_expression_220	NA	BAC_32k	Affy_500k	Illumina_450k	NA	NA	Affymetrix_U133	NA	NA	NA	PMID:2896553|RMH3490,PMID:20479398|HGG093
pHGG_META_0034	Glioblastoma	4	Hemispheric	Frontal lobe	Male	9.8	1	1	NA	NA	NA	NA	NA	NA	Others	FFPE	Diagnosis	Pre-treatment	DNA_copy_834	NA	NA	NA	BAC_32k	NA	NA	NA	NA	NA	NA	NA	NA	PMID:2896553|RMH3491
pHGG_META_0035	Anaplastic oligodendroglioma	3	Hemispheric	Cerebrum - NOS	Male	21.1	5.5	0	Wild-type	NA	NA	IDH	NA	Methylated	Others	FFPE	Diagnosis	Pre-treatment	DNA_copy_834	Methylation_441	NA	NA	BAC_32k	NA	Illumina_450k	NA	NA	NA	NA	NA	NA	PMID:2896553|RMH3492
pHGG_META_0036	Glioblastoma	4	Hemispheric	Cerebrum - NOS	Male	14.4	4	1	NA	NA	NA	NA	NA	NA	NA	FFPE	Diagnosis	Pre-treatment	NA	NA	NA	NA	NA	NA	NA	NA	NA	NA	NA	NA	NA	NA
pHGG_META_0037	Anaplastic astrocytoma	3	Midline	Cerebellum	Female	0.4	32	0	Wild-type	NA	NA	HGG_wt	WT-C	Unmethylated	Copy_neutral	FFPE, Frozen	Diagnosis	Pre-treatment	DNA_copy_834	Methylation_441	NA	NA	BAC_32k	Affy_500k	Illumina_450k	NA	NA	NA	NA	NA	NA	PMID:2896553|RMH3495,PMID:20479398|HGG094
pHGG_META_0038	Diffuse intrinsic pontine glioma	4	Brainstem	Pons	Female	4.9	2	1	NA	NA	NA	NA	NA	NA	Others	FFPE, Frozen	Diagnosis	Pre-treatment	DNA_copy_834	NA	NA	NA	BAC_32k	Affy_500k	NA	NA	NA	NA	NA	NA	NA	PMID:2896553|RMH3496,PMID:20479398|HGG095
pHGG_META_0039	Diffuse intrinsic pontine glioma	3	Brainstem	Pons	Female	4.3	17.2	1	NA	NA	NA	NA	NA	NA	NA	Frozen	Diagnosis	Pre-treatment	NA	NA	NA	NA	NA	Affy_500k	NA	NA	NA	NA	NA	NA	NA	PMID:20479398|HGG096
pHGG_META_0040	Anaplastic astrocytoma	3	Hemispheric	Occipital lobe	Female	9	15	1	Wild-type	Wild-type	Wild-type	HGG_wt	WT-C	Methylated	Copy_neutral	Frozen	Diagnosis	Pre-treatment	DNA_copy_834	Methylation_441	mRNA_expression_220	Sequencing_326	BAC_32k	Affy_500k	Illumina_450k	Exome	NA	Affymetrix_U133	NA	NA	No	PMID:2896553|RMH3498,PMID:20479398|HGG097,PMID:24705251|SJHGG119_D
pHGG_META_0041	Glioblastoma	4	Hemispheric	Temporal lobe	Male	12.5	33	1	H3.3_G34R	NA	NA	GBM_G34	NA	NA	Others	FFPE, Frozen	Diagnosis	Pre-treatment	DNA_copy_834	Methylation_441	NA	NA	BAC_32k	Affy_500k	Illumina_450k	NA	NA	NA	NA	NA	NA	PMID:2896553|RMH3499,PMID:20479398|HGG098
pHGG_META_0042	Glioblastoma	4	Hemispheric	Temporal lobe	Male	11.5	5	0	Wild-type	Wild-type	Wild-type	HGG_wt	NA	NA	Copy_neutral	FFPE, Frozen	Diagnosis	Pre-treatment	DNA_copy_834	Methylation_441	NA	Sequencing_326	BAC_32k	Affy_500k	Illumina_450k	Exome	NA	NA	NA	NA	No	PMID:2896553|RMH3500,PMID:20479398|HGG099,PMID:24705251|SJHGG125_D
pHGG_META_0043	Anaplastic astrocytoma	3	Midline	Thalamus	NA	10.8	NA	NA	NA	NA	NA	NA	NA	NA	NA	FFPE	Diagnosis	Pre-treatment	NA	NA	NA	NA	NA	NA	NA	NA	NA	NA	NA	NA	NA	NA
pHGG_META_0044	Glioblastoma	4	Brainstem	Midbrain	Male	11.2	98	1	NA	NA	NA	NA	NA	NA	NA	FFPE	Diagnosis	Pre-treatment	NA	NA	NA	NA	NA	NA	NA	NA	NA	NA	NA	NA	NA	NA
pHGG_META_0045	Anaplastic astrocytoma	3	NA	NA	Female	4.1	68.1	0	NA	NA	NA	NA	NA	NA	Copy_neutral	FFPE	Diagnosis	Pre-treatment	DNA_copy_834	NA	NA	NA	BAC_32k	NA	NA	NA	NA	NA	NA	NA	NA	PMID:2896553|RMH3945
pHGG_META_0046	Anaplastic astrocytoma	3	Hemispheric	Frontal lobe	NA	24.8	NA	NA	NA	NA	NA	NA	NA	NA	Copy_neutral	FFPE	Diagnosis	Pre-treatment	DNA_copy_834	NA	NA	NA	BAC_32k	NA	NA	NA	NA	NA	NA	NA	NA	PMID:2896553|RMH3946
pHGG_META_0047	Glioblastoma	4	Midline	Ventricle	Male	6.6	NA	NA	H3.3_K27M	NA	NA	GBM_K27	NA	Unmethylated	Copy_neutral	FFPE	Diagnosis	Pre-treatment	DNA_copy_834	Methylation_441	NA	NA	BAC_32k	NA	Illumina_450k	NA	NA	NA	NA	NA	NA	PMID:2896553|RMH3947
pHGG_META_0048	Glioblastoma	4	Hemispheric	Frontal lobe	Female	5.3	NA	NA	Wild-type	NA	NA	HGG_wt	NA	NA	Others	FFPE	Diagnosis	Pre-treatment	DNA_copy_834	Methylation_441	NA	NA	BAC_32k	NA	Illumina_450k	NA	NA	NA	NA	NA	NA	PMID:2896553|RMH3948
pHGG_META_0049	Anaplastic astrocytoma	3	Hemispheric	Parietal lobe	NA	16.8	NA	NA	NA	NA	NA	NA	NA	NA	Others	FFPE	Diagnosis	Pre-treatment	DNA_copy_834	NA	NA	NA	BAC_32k	NA	NA	NA	NA	NA	NA	NA	NA	PMID:2896553|RMH3950
pHGG_META_0050	Anaplastic astrocytoma	3	Hemispheric	Frontal lobe	Female	14	43.1	1	Wild-type	NA	NA	NA	NA	NA	Others	FFPE	Diagnosis	Pre-treatment	DNA_copy_834	NA	NA	NA	BAC_32k	NA	NA	NA	NA	NA	NA	NA	NA	PMID:2896553|RMH3969
pHGG_META_0051	Glioblastoma	4	Midline	Cerebellum	Female	21.3	NA	NA	NA	NA	NA	NA	NA	NA	NA	FFPE	Diagnosis	Pre-treatment	NA	NA	NA	NA	NA	NA	NA	NA	NA	NA	NA	NA	NA	NA
pHGG_META_0052	Glioblastoma	4	Hemispheric	Cerebrum - NOS	Male	20.2	NA	NA	H3.3_G34R	NA	NA	GBM_G34	NA	Methylated	Others	FFPE	Diagnosis	Pre-treatment	DNA_copy_834	Methylation_441	NA	NA	BAC_32k	NA	Illumina_450k	NA	NA	NA	NA	NA	NA	PMID:2896553|RMH3954
pHGG_META_0053	Glioblastoma	4	NA	NA	Male	6.1	0.5	1	NA	NA	NA	NA	NA	NA	NA	FFPE	Diagnosis	Pre-treatment	NA	NA	NA	NA	NA	NA	NA	NA	NA	NA	NA	NA	NA	NA
pHGG_META_0054	Anaplastic oligodendroglioma	3	Hemispheric	Temporal lobe	Female	21.4	NA	NA	NA	NA	NA	NA	NA	NA	Others	FFPE	Diagnosis	Pre-treatment	DNA_copy_834	NA	NA	NA	BAC_32k	NA	NA	NA	NA	NA	NA	NA	NA	PMID:2896553|RMH3963
pHGG_META_0055	Anaplastic astrocytoma	3	Hemispheric	Frontal lobe	Female	21.1	NA	NA	Wild-type	NA	NA	NA	NA	NA	Others	FFPE	Diagnosis	Pre-treatment	DNA_copy_834	NA	NA	NA	BAC_32k	NA	NA	NA	NA	NA	NA	NA	NA	PMID:2896553|RMH3968
pHGG_META_0056	Anaplastic astrocytoma	3	Hemispheric	Cerebrum - NOS	Male	12	18.1	1	Wild-type	Wild-type	Wild-type	HGG_wt	NA	NA	Copy_neutral	Frozen	Diagnosis	Pre-treatment	DNA_copy_834	Methylation_441	mRNA_expression_220	Sequencing_326	BAC_32k	Affy_500k	Illumina_450k	Exome	NA	Affymetrix_U133	NA	NA	No	PMID:2896553|RMH2838,PMID:20479398|HGG080,PMID:24705251|SJHGG120_D
pHGG_META_0057	Anaplastic astrocytoma	3	Hemispheric	Cerebrum - NOS	Female	9	4.1	1	Wild-type	NA	NA	LGG_LIKE	NA	NA	Others	FFPE	Diagnosis	Pre-treatment	DNA_copy_834	Methylation_441	NA	NA	BAC_32k	NA	Illumina_450k	NA	NA	NA	NA	NA	NA	PMID:2896553|RMH3548
pHGG_META_0058	Glioblastoma	4	Midline	Thalamus	Male	6.3	NA	NA	Wild-type	NA	NA	HGG_wt	NA	NA	Others	FFPE	Diagnosis	Pre-treatment	DNA_copy_834	Methylation_441	NA	NA	BAC_32k	NA	Illumina_450k	NA	NA	NA	NA	NA	NA	PMID:2896553|RMH3549
pHGG_META_0059	Pleomorphic anaplastic xanthoastrocytoma	3	Hemispheric	Cerebrum - NOS	Female	10	262.7	0	Wild-type	NA	NA	PXA	NA	NA	Others	FFPE	Diagnosis	Pre-treatment	DNA_copy_834	Methylation_441	NA	NA	BAC_32k	NA	Illumina_450k	NA	NA	NA	NA	NA	NA	PMID:2896553|RMH3550
pHGG_META_0060	Glioblastoma	4	Hemispheric	Cerebrum - NOS	Male	20	247	1	Wild-type	NA	NA	OTHER?	NA	NA	Others	FFPE	Diagnosis	Pre-treatment	DNA_copy_834	Methylation_441	NA	NA	BAC_32k	NA	Illumina_450k	NA	NA	NA	NA	NA	NA	PMID:2896553|RMH3551
pHGG_META_0061	Anaplastic astrocytoma	3	Hemispheric	Cerebrum - NOS	NA	5	NA	NA	Wild-type	BRAF_V600E	Wild-type	HGG_wt	NA	NA	Others	Frozen	Diagnosis	Pre-treatment	DNA_copy_834	Methylation_441	mRNA_expression_220	Sequencing_326	BAC_32k	Affy_500k	Illumina_450k	Exome	NA	Affymetrix_U133	NA	NA	No	PMID:2896553|RMH2840,PMID:20479398|HGG082
pHGG_META_0062	Anaplastic astrocytoma	3	Hemispheric	Cerebrum - NOS	Male	15	0	1	H3.3_G34R	NA	NA	GBM_G34	NA	NA	Others	FFPE	Diagnosis	Pre-treatment	DNA_copy_834	Methylation_441	NA	NA	BAC_32k	NA	Illumina_450k	NA	NA	NA	NA	NA	NA	PMID:2896553|RMH3553
pHGG_META_0063	Glioblastoma	4	Hemispheric	Cerebrum - NOS	Female	8	25.4	1	Wild-type	BRAF_V600E	Wild-type	PXA	NA	NA	Others	FFPE, Frozen	Diagnosis	Pre-treatment	DNA_copy_834	Methylation_441	mRNA_expression_220	Sequencing_326	BAC_32k	Affy_500k	Illumina_450k	Exome	NA	Affymetrix_U133	NA	NA	No	PMID:2896553|RMH2841,PMID:20479398|HGG083
pHGG_META_0064	Glioblastoma	4	Hemispheric	Cerebrum - NOS	Male	0.8	6.5	1	Wild-type	NA	NA	OTHER?	NA	NA	Others	FFPE	Diagnosis	Pre-treatment	DNA_copy_834	Methylation_441	NA	NA	BAC_32k	NA	Illumina_450k	NA	NA	NA	NA	NA	NA	PMID:2896553|RMH3556
pHGG_META_0065	Glioblastoma	4	Hemispheric	Cerebrum - NOS	Female	5.8	197.9	0	Wild-type	NA	NA	LGG_LIKE	NA	NA	Others	FFPE	Diagnosis	Pre-treatment	DNA_copy_834	Methylation_441	NA	NA	BAC_32k	NA	Illumina_450k	NA	NA	NA	NA	NA	NA	PMID:2896553|RMH3557
pHGG_META_0066	Anaplastic astrocytoma	3	Hemispheric	Cerebrum - NOS	Female	10	22.6	1	Wild-type	BRAF_V600E	NA	PXA	NA	NA	Others	FFPE	Diagnosis	Pre-treatment	DNA_copy_834	Methylation_441	NA	NA	BAC_32k	NA	Illumina_450k	NA	NA	NA	NA	NA	NA	PMID:2896553|RMH3558
pHGG_META_0067	Glioblastoma	4	Hemispheric	Cerebrum - NOS	Female	16.5	20.9	1	Wild-type	NA	NA	HGG_wt	NA	NA	Others	FFPE	Diagnosis	Pre-treatment	DNA_copy_834	Methylation_441	NA	NA	BAC_32k	NA	Illumina_450k	NA	NA	NA	NA	NA	NA	PMID:2896553|RMH3559
pHGG_META_0068	Anaplastic astrocytoma	4	Midline	Ventricle	Female	6.9	171.8	1	NA	NA	NA	NA	NA	NA	NA	FFPE	Diagnosis	Pre-treatment	NA	NA	NA	NA	NA	NA	NA	NA	NA	NA	NA	NA	NA	NA
pHGG_META_0069	Glioblastoma	4	Hemispheric	Cerebrum - NOS	Female	10.9	12.9	1	Wild-type	NA	NA	PXA	NA	NA	Others	FFPE	Diagnosis	Pre-treatment	DNA_copy_834	Methylation_441	NA	NA	BAC_32k	NA	Illumina_450k	NA	NA	NA	NA	NA	NA	PMID:2896553|RMH3561
pHGG_META_0070	Glioblastoma	4	Hemispheric	Cerebrum - NOS	Male	32.5	NA	NA	NA	NA	NA	NA	NA	NA	NA	FFPE	Diagnosis	Pre-treatment	NA	NA	NA	NA	NA	NA	NA	NA	NA	NA	NA	NA	NA	NA
pHGG_META_0071	Glioblastoma	4	Hemispheric	Cerebrum - NOS	Male	12.2	143.3	0	Wild-type	NA	NA	LGG_LIKE	NA	NA	Others	FFPE	Diagnosis	Pre-treatment	DNA_copy_834	Methylation_441	NA	NA	BAC_32k	NA	Illumina_450k	NA	NA	NA	NA	NA	NA	PMID:2896553|RMH3564
pHGG_META_0072	Anaplastic astrocytoma	3	Hemispheric	Cerebrum - NOS	Male	8.8	142.1	1	Wild-type	NA	NA	LGG_LIKE	NA	NA	Others	FFPE	Diagnosis	Pre-treatment	DNA_copy_834	Methylation_441	NA	NA	BAC_32k	NA	Illumina_450k	NA	NA	NA	NA	NA	NA	PMID:2896553|RMH3565
pHGG_META_0073	Astroblastoma	3	Hemispheric	Cerebrum - NOS	Female	10.5	20.5	1	Wild-type	NA	NA	OTHER?	NA	NA	Others	FFPE	Diagnosis	Pre-treatment	DNA_copy_834	Methylation_441	NA	NA	BAC_32k	NA	Illumina_450k	NA	NA	NA	NA	NA	NA	PMID:2896553|RMH3566
pHGG_META_0074	Anaplastic astrocytoma	3	Hemispheric	Cerebrum - NOS	Male	17.7	30.7	1	Wild-type	NA	NA	HGG_wt	NA	NA	Others	FFPE	Diagnosis	Pre-treatment	DNA_copy_834	Methylation_441	NA	NA	BAC_32k	NA	Illumina_450k	NA	NA	NA	NA	NA	NA	PMID:2896553|RMH3568
pHGG_META_0075	Glioblastoma	4	Midline	Cerebellum	Female	10.9	99.3	0	NA	NA	NA	NA	NA	NA	Others	FFPE	Diagnosis	Pre-treatment	DNA_copy_834	NA	NA	NA	BAC_32k	NA	NA	NA	NA	NA	NA	NA	NA	PMID:2896553|RMH3569
pHGG_META_0076	Anaplastic astrocytoma	3	Midline	Thalamus	Male	12.7	90	0	NA	NA	NA	NA	NA	NA	NA	FFPE	Diagnosis	Pre-treatment	NA	NA	NA	NA	NA	NA	NA	NA	NA	NA	NA	NA	NA	NA
pHGG_META_0077	Glioblastoma	4	Hemispheric	Parietal lobe	Female	13.9	52	0	Wild-type	NA	NA	HGG_wt	WT-C	Unmethylated	Others	FFPE	Diagnosis	Pre-treatment	DNA_copy_834	Methylation_441	NA	NA	NA	NA	Illumina_450k	NA	NA	NA	NA	NA	NA	NA
pHGG_META_0078	Pleomorphic anaplastic xanthoastrocytoma	3	Hemispheric	Frontal lobe	Female	15	65	0	Wild-type	Wild-type	Wild-type	LGG_LIKE	WT-A	NA	Others	Frozen	Diagnosis	Pre-treatment	DNA_copy_834	Methylation_441	NA	Sequencing_326	NA	NA	Illumina_450k	Exome	NA	NA	NA	NA	No	NA
pHGG_META_0079	Anaplastic astrocytoma	3	Midline	Cerebellum	Male	9	24	1	Wild-type	NA	NA	NA	NA	NA	NA	FFPE	Diagnosis	Pre-treatment	NA	NA	NA	NA	NA	NA	NA	NA	NA	NA	NA	NA	NA	NA
pHGG_META_0080	Anaplastic astrocytoma	4	Brainstem	Medulla	Male	15	69	1	Wild-type	NA	NA	NA	NA	NA	NA	FFPE	Relapse	Post-treatment	NA	NA	NA	NA	NA	NA	NA	NA	NA	NA	NA	NA	NA	NA
pHGG_META_0081	Glioblastoma	4	Midline	Thalamus	Male	19	26	1	H3.3_K27M	Wild-type	Wild-type	GBM_K27	NA	Unmethylated	Others	FFPE, Frozen	Diagnosis	Pre-treatment	DNA_copy_834	Methylation_441	NA	Sequencing_326	NA	NA	Illumina_450k	Exome	NA	NA	NA	NA	No	NA
pHGG_META_0082	Glioblastoma	4	Hemispheric	Cerebrum - NOS	Female	NA	NA	NA	Wild-type	NA	NA	HGG_wt	WT-B	Unmethylated	Others	FFPE	Diagnosis	Pre-treatment	DNA_copy_834	Methylation_441	NA	NA	NA	NA	Illumina_450k	NA	NA	NA	NA	NA	NA	NA
pHGG_META_0083	Glioblastoma	4	Hemispheric	Frontal lobe	Male	NA	NA	NA	Wild-type	NA	NA	NA	NA	NA	Others	FFPE	Diagnosis	Pre-treatment	DNA_copy_834	NA	NA	NA	NA	NA	Illumina_450k	NA	NA	NA	NA	NA	NA	NA
pHGG_META_0084	Glioblastoma	4	Midline	Thalamus	Male	11	1	1	H3.3_K27M	NA	NA	NA	NA	NA	NA	FFPE	Diagnosis	Pre-treatment	NA	NA	NA	NA	NA	NA	NA	NA	NA	NA	NA	NA	NA	NA
pHGG_META_0085	Glioblastoma	4	Hemispheric	Frontal lobe	Male	10	9	1	Wild-type	NA	NA	NA	NA	NA	Others	FFPE	Diagnosis	Pre-treatment	DNA_copy_834	NA	NA	NA	NA	NA	Illumina_450k	NA	NA	NA	NA	NA	NA	NA
pHGG_META_0086	Glioblastoma	4	Hemispheric	Frontal lobe	Female	3	0.1	1	Wild-type	NA	NA	NA	NA	NA	NA	FFPE	Diagnosis	Pre-treatment	NA	NA	NA	NA	NA	NA	NA	NA	NA	NA	NA	NA	NA	NA
pHGG_META_0087	Glioblastoma	4	Hemispheric	Temporal lobe	Female	20	24	1	Wild-type	NA	NA	OTHER?	NA	Unmethylated	Others	FFPE	Diagnosis	Pre-treatment	DNA_copy_834	Methylation_441	NA	NA	NA	NA	Illumina_450k	NA	NA	NA	NA	NA	NA	NA
pHGG_META_0088	Anaplastic oligodendroglioma	3	Hemispheric	Frontal lobe	Male	13.2	10	1	Wild-type	NA	NA	HGG_wt	WT-C	NA	Others	FFPE	Second malignancy	NA	DNA_copy_834	Methylation_441	NA	NA	NA	NA	Illumina_450k	NA	NA	NA	NA	NA	NA	NA
pHGG_META_0089	Anaplastic astrocytoma	3	Hemispheric	Frontal lobe	Male	18	29	1	Wild-type	NA	NA	NA	NA	NA	Copy_neutral	FFPE	Diagnosis	Pre-treatment	DNA_copy_834	NA	NA	NA	NA	NA	Illumina_450k	NA	NA	NA	NA	NA	NA	NA
pHGG_META_0090	Anaplastic pilomyxoid astrocytoma	3	Midline	Ventricle	Male	5	60	0	Wild-type	NA	NA	HGG_wt	WT-A	Unmethylated	Others	FFPE	Diagnosis	Pre-treatment	DNA_copy_834	Methylation_441	NA	NA	NA	NA	Illumina_450k	NA	NA	NA	NA	NA	NA	NA
pHGG_META_0091	Glioblastoma	4	Hemispheric	Frontal lobe	Female	2	5	1	Wild-type	NA	NA	HGG_wt	WT-C	Methylated	Others	FFPE	Diagnosis	Pre-treatment	DNA_copy_834	Methylation_441	NA	NA	NA	NA	Illumina_450k	NA	NA	NA	NA	NA	NA	NA
pHGG_META_0092	Pleomorphic anaplastic xanthoastrocytoma	3	Hemispheric	Cerebrum - NOS	Male	20	NA	NA	Wild-type	NA	NA	NA	NA	NA	NA	FFPE	Diagnosis	Pre-treatment	NA	NA	NA	NA	NA	NA	NA	NA	NA	NA	NA	NA	NA	NA
pHGG_META_0093	Glioblastoma	4	Hemispheric	Cerebrum - NOS	Male	11	15	1	Wild-type	NA	NA	NA	NA	NA	NA	FFPE	Second malignancy	NA	NA	NA	NA	NA	NA	NA	NA	NA	NA	NA	NA	NA	NA	NA
pHGG_META_0094	Glioblastoma	4	Hemispheric	Temporal lobe	Male	8	7	1	Wild-type	NA	NA	HGG_wt	WT-B	NA	Copy_neutral	FFPE	Diagnosis	Pre-treatment	DNA_copy_834	Methylation_441	NA	NA	NA	NA	Illumina_450k	NA	NA	NA	NA	NA	NA	NA
pHGG_META_0095	Glioblastoma	4	Hemispheric	Frontal lobe	Male	15	12	1	Wild-type	NA	NA	NA	NA	NA	NA	FFPE	Diagnosis	Pre-treatment	NA	NA	NA	NA	NA	NA	NA	NA	NA	NA	NA	NA	NA	NA
pHGG_META_0096	Pleomorphic anaplastic xanthoastrocytoma	3	Hemispheric	Cerebrum - NOS	Male	1	72	0	Wild-type	NA	NA	NA	NA	NA	NA	FFPE	Diagnosis	Pre-treatment	NA	NA	NA	NA	NA	NA	NA	NA	NA	NA	NA	NA	NA	NA
pHGG_META_0097	Anaplastic oligodendroglioma	3	Hemispheric	Frontal lobe	Male	5	57	0	Wild-type	NA	NA	PXA	WT-A	Unmethylated	Others	FFPE	Diagnosis	Pre-treatment	DNA_copy_834	Methylation_441	NA	NA	NA	NA	Illumina_450k	NA	NA	NA	NA	NA	NA	NA
pHGG_META_0098	Anaplastic astrocytoma	3	Midline	Thalamus	Female	17	47	0	Wild-type	NA	NA	HGG_wt	WT-B	Methylated	Others	FFPE	Diagnosis	Pre-treatment	DNA_copy_834	Methylation_441	NA	NA	NA	NA	Illumina_450k	NA	NA	NA	NA	NA	NA	NA
pHGG_META_0099	Pleomorphic anaplastic xanthoastrocytoma	3	Hemispheric	Parietal lobe	Female	18	9	1	Wild-type	NA	NA	PXA	NA	NA	NA	FFPE	Diagnosis	Pre-treatment	NA	Methylation_441	NA	NA	NA	NA	Illumina_450k	NA	NA	NA	NA	NA	NA	NA
pHGG_META_0100	Glioblastoma	4	Midline	Thalamus	Male	10	17	1	H3.3_K27M	NA	NA	GBM_K27	NA	Unmethylated	Others	FFPE	Diagnosis	Pre-treatment	DNA_copy_834	Methylation_441	NA	NA	NA	NA	Illumina_450k	NA	NA	NA	NA	NA	NA	NA
pHGG_META_0101	Glioblastoma	4	Hemispheric	Parietal lobe	Male	17	15	1	NA	NA	NA	NA	NA	NA	NA	FFPE	Diagnosis	Pre-treatment	NA	NA	NA	NA	NA	NA	NA	NA	NA	NA	NA	NA	NA	NA
pHGG_META_0102	Glioblastoma	4	Hemispheric	Temporal lobe	Male	14	1	1	NA	NA	NA	NA	NA	NA	NA	FFPE	Diagnosis	Pre-treatment	NA	NA	NA	NA	NA	NA	NA	NA	NA	NA	NA	NA	NA	NA
pHGG_META_0103	Glioblastoma	4	Hemispheric	Temporal lobe	Male	18	12	1	NA	NA	NA	NA	NA	NA	NA	FFPE	Diagnosis	Pre-treatment	NA	NA	NA	NA	NA	NA	NA	NA	NA	NA	NA	NA	NA	NA
pHGG_META_0104	Glioblastoma	4	Hemispheric	Temporal lobe	Male	16	1	1	NA	NA	NA	NA	NA	NA	NA	FFPE	Diagnosis	Pre-treatment	NA	NA	NA	NA	NA	NA	NA	NA	NA	NA	NA	NA	NA	NA
pHGG_META_0105	Glioblastoma	4	Brainstem	Midbrain	Female	16	11	1	NA	NA	NA	NA	NA	NA	NA	FFPE	Diagnosis	Pre-treatment	NA	NA	NA	NA	NA	NA	NA	NA	NA	NA	NA	NA	NA	NA
pHGG_META_0106	Glioblastoma	4	Hemispheric	Cerebrum - NOS	Male	15	3	1	NA	NA	NA	NA	NA	NA	NA	FFPE	Diagnosis	Pre-treatment	NA	NA	NA	NA	NA	NA	NA	NA	NA	NA	NA	NA	NA	NA
pHGG_META_0107	Glioblastoma	4	Brainstem	Midbrain	Female	1	1	1	NA	NA	NA	NA	NA	NA	NA	FFPE	Diagnosis	Pre-treatment	NA	NA	NA	NA	NA	NA	NA	NA	NA	NA	NA	NA	NA	NA
pHGG_META_0108	Glioblastoma	4	Hemispheric	Cerebrum - NOS	Male	18	3	1	NA	NA	NA	NA	NA	NA	NA	FFPE	Diagnosis	Pre-treatment	NA	NA	NA	NA	NA	NA	NA	NA	NA	NA	NA	NA	NA	NA
pHGG_META_0109	Glioblastoma	4	Hemispheric	Temporal lobe	Female	13	13	1	NA	NA	NA	NA	NA	NA	NA	FFPE	Diagnosis	Pre-treatment	NA	NA	NA	NA	NA	NA	NA	NA	NA	NA	NA	NA	NA	NA
pHGG_META_0110	Glioblastoma	4	Hemispheric	Cerebrum - NOS	Female	18	3	1	NA	NA	NA	NA	NA	NA	NA	FFPE	Diagnosis	Pre-treatment	NA	NA	NA	NA	NA	NA	NA	NA	NA	NA	NA	NA	NA	NA
pHGG_META_0111	Glioblastoma	4	Midline	Cerebellum	Female	6	12	1	NA	NA	NA	NA	NA	NA	NA	FFPE	Diagnosis	Pre-treatment	NA	NA	NA	NA	NA	NA	NA	NA	NA	NA	NA	NA	NA	NA
pHGG_META_0112	Glioblastoma	4	Midline	Thalamus	Male	14	7	1	NA	NA	NA	NA	NA	NA	NA	FFPE	Diagnosis	Pre-treatment	NA	NA	NA	NA	NA	NA	NA	NA	NA	NA	NA	NA	NA	NA
pHGG_META_0113	Glioblastoma	4	Hemispheric	Frontal lobe	Female	16	16	1	NA	NA	NA	NA	NA	NA	NA	FFPE	Diagnosis	Pre-treatment	NA	NA	NA	NA	NA	NA	NA	NA	NA	NA	NA	NA	NA	NA
pHGG_META_0114	Glioblastoma	4	Midline	Pituitary	Male	7	4	1	NA	NA	NA	NA	NA	NA	NA	FFPE	Diagnosis	Pre-treatment	NA	NA	NA	NA	NA	NA	NA	NA	NA	NA	NA	NA	NA	NA
pHGG_META_0115	Diffuse intrinsic pontine glioma	4	Brainstem	Pons	Male	10	8	1	NA	NA	NA	NA	NA	NA	NA	FFPE	Diagnosis	Pre-treatment	NA	NA	NA	NA	NA	NA	NA	NA	NA	NA	NA	NA	NA	NA
pHGG_META_0116	Glioblastoma	4	Midline	Spinal cord	Male	9	12	1	NA	NA	NA	NA	NA	NA	NA	FFPE	Diagnosis	Pre-treatment	NA	NA	NA	NA	NA	NA	NA	NA	NA	NA	NA	NA	NA	NA
pHGG_META_0117	Glioblastoma	4	Hemispheric	Frontal lobe	Male	0.6	17	1	Wild-type	NA	NA	LGG_LIKE	WT-A	Unmethylated	Others	FFPE	Diagnosis	Pre-treatment	DNA_copy_834	Methylation_441	NA	NA	NA	NA	Illumina_450k	NA	NA	NA	NA	NA	NA	NA
pHGG_META_0118	Glioblastoma	4	Hemispheric	Cerebrum - NOS	Male	0.4	7	1	NA	NA	NA	NA	NA	NA	NA	FFPE	Diagnosis	Pre-treatment	NA	NA	NA	NA	NA	NA	NA	NA	NA	NA	NA	NA	NA	NA
pHGG_META_0119	Pleomorphic anaplastic xanthoastrocytoma	3	Hemispheric	Temporal lobe	Female	15	34	1	NA	NA	NA	NA	NA	NA	NA	FFPE	Diagnosis	Pre-treatment	NA	NA	NA	NA	NA	NA	NA	NA	NA	NA	NA	NA	NA	NA
pHGG_META_0120	Pleomorphic anaplastic xanthoastrocytoma	3	Hemispheric	Temporal lobe	Female	5	24	0	NA	NA	NA	NA	NA	NA	NA	FFPE	Diagnosis	Pre-treatment	NA	NA	NA	NA	NA	NA	NA	NA	NA	NA	NA	NA	NA	NA
pHGG_META_0121	Glioblastoma	4	Midline	Ventricle	Male	23	6	1	Wild-type	NA	NA	OTHER?	NA	Unmethylated	Others	FFPE	Diagnosis	Pre-treatment	DNA_copy_834	Methylation_441	NA	NA	NA	NA	Illumina_450k	NA	NA	NA	NA	NA	NA	NA
pHGG_META_0122	Glioblastoma	4	Hemispheric	Frontal lobe	Female	17	15	0	Wild-type	NA	NA	NA	NA	NA	NA	FFPE	Diagnosis	Pre-treatment	NA	NA	NA	NA	NA	NA	Illumina_450k	NA	NA	NA	NA	NA	NA	NA
pHGG_META_0123	Glioblastoma	4	Hemispheric	Frontal lobe	Male	4	6	0	Wild-type	NA	NA	HGG_wt	WT-B	NA	Others	FFPE	Diagnosis	Pre-treatment	DNA_copy_834	Methylation_441	NA	NA	NA	NA	Illumina_450k	NA	NA	NA	NA	NA	NA	NA
pHGG_META_0124	Gliosarcoma	4	Hemispheric	Parietal lobe	Male	11	15	0	Wild-type	NA	NA	PXA	WT-A	Unmethylated	Others	FFPE	Diagnosis	Pre-treatment	DNA_copy_834	Methylation_441	NA	NA	NA	NA	Illumina_450k	NA	NA	NA	NA	NA	NA	NA
pHGG_META_0125	Glioblastoma	4	Hemispheric	Parietal lobe	Male	24	18	1	Wild-type	NA	NA	HGG_wt	WT-C	Unmethylated	Others	FFPE	Diagnosis	Pre-treatment	DNA_copy_834	Methylation_441	NA	NA	NA	NA	Illumina_450k	NA	NA	NA	NA	NA	NA	NA
pHGG_META_0126	Glioblastoma	4	Hemispheric	Temporal lobe	Male	5	6	0	Wild-type	NA	NA	PXA	WT-A	Unmethylated	Copy_neutral	FFPE	Diagnosis	Pre-treatment	DNA_copy_834	Methylation_441	NA	NA	NA	NA	Illumina_450k	NA	NA	NA	NA	NA	NA	NA
pHGG_META_0127	Glioblastoma	4	Hemispheric	Cerebrum - NOS	Male	3	12	1	Wild-type	NA	NA	NA	NA	NA	NA	FFPE	Diagnosis	Pre-treatment	NA	NA	NA	NA	NA	NA	Illumina_450k	NA	NA	NA	NA	NA	NA	NA
pHGG_META_0128	Glioblastoma	4	Hemispheric	Frontal lobe	Male	18	6	0	Wild-type	NA	NA	NA	NA	NA	NA	FFPE	Diagnosis	Pre-treatment	NA	NA	NA	NA	NA	NA	Illumina_450k	NA	NA	NA	NA	NA	NA	NA
pHGG_META_0129	Glioblastoma	4	Hemispheric	Frontal lobe	Female	30	6	0	Wild-type	NA	NA	NA	NA	NA	NA	FFPE	Relapse	Post-treatment	NA	NA	NA	NA	NA	NA	Illumina_450k	NA	NA	NA	NA	NA	NA	NA
pHGG_META_0130	Glioblastoma	4	Hemispheric	Parietal lobe	Female	26	18	1	Wild-type	NA	NA	PXA	WT-A	NA	Others	FFPE	Diagnosis	Pre-treatment	DNA_copy_834	Methylation_441	NA	NA	NA	NA	Illumina_450k	NA	NA	NA	NA	NA	NA	NA
pHGG_META_0131	Glioblastoma	4	Hemispheric	Temporal lobe	Male	25	6	0	Wild-type	NA	NA	IDH	NA	Methylated	Others	FFPE	Diagnosis	Pre-treatment	DNA_copy_834	Methylation_441	NA	NA	NA	NA	Illumina_450k	NA	NA	NA	NA	NA	NA	NA
pHGG_META_0132	Glioblastoma	4	Midline	Cerebellum	Female	14	12	1	Wild-type	NA	NA	NA	NA	NA	NA	FFPE	Diagnosis	Pre-treatment	NA	NA	NA	NA	NA	NA	Illumina_450k	NA	NA	NA	NA	NA	NA	NA
pHGG_META_0133	Glioblastoma	4	Hemispheric	Parietal lobe	Female	10	12	1	Wild-type	NA	NA	HGG_wt	WT-A	Unmethylated	Others	FFPE	Relapse	Post-treatment	DNA_copy_834	Methylation_441	NA	NA	NA	NA	Illumina_450k	NA	NA	NA	NA	NA	NA	NA
pHGG_META_0134	Glioblastoma	4	Hemispheric	Frontal lobe	Male	15	6	0	Wild-type	NA	NA	IDH	NA	Methylated	Others	FFPE	Diagnosis	Pre-treatment	DNA_copy_834	Methylation_441	NA	NA	NA	NA	Illumina_450k	NA	NA	NA	NA	NA	NA	NA
pHGG_META_0135	Glioblastoma	4	Midline	Ventricle	Female	23	12	1	Wild-type	NA	NA	LGG_LIKE	WT-A	NA	Others	FFPE	Diagnosis	Pre-treatment	DNA_copy_834	Methylation_441	NA	NA	NA	NA	Illumina_450k	NA	NA	NA	NA	NA	NA	NA
pHGG_META_0136	Glioblastoma	4	Hemispheric	Temporal lobe	Female	27	6	0	Wild-type	NA	NA	HGG_wt	WT-B	Unmethylated	Others	FFPE	Diagnosis	Pre-treatment	DNA_copy_834	Methylation_441	NA	NA	NA	NA	Illumina_450k	NA	NA	NA	NA	NA	NA	NA
pHGG_META_0137	Glioblastoma	4	Hemispheric	Temporal lobe	Male	11	6	1	H3.3_G34R	NA	NA	GBM_G34	NA	Unmethylated	Others	FFPE	Diagnosis	Pre-treatment	DNA_copy_834	Methylation_441	NA	NA	NA	NA	Illumina_450k	NA	NA	NA	NA	NA	NA	NA
pHGG_META_0138	Glioblastoma	4	Midline	Thalamus	Female	25	6	0	Wild-type	NA	NA	NA	NA	NA	NA	FFPE	Diagnosis	Pre-treatment	NA	NA	NA	NA	NA	NA	Illumina_450k	NA	NA	NA	NA	NA	NA	NA
pHGG_META_0139	Glioblastoma	4	Hemispheric	Parietal lobe	Male	20	18	1	H3.3_G34R	NA	NA	GBM_G34	NA	Unmethylated	Others	FFPE	Diagnosis	Pre-treatment	DNA_copy_834	Methylation_441	NA	NA	NA	NA	Illumina_450k	NA	NA	NA	NA	NA	NA	NA
pHGG_META_0140	Glioblastoma	4	Hemispheric	Temporal lobe	Male	14	6	1	Wild-type	NA	NA	NA	NA	NA	NA	FFPE	Diagnosis	Pre-treatment	NA	NA	NA	NA	NA	NA	Illumina_450k	NA	NA	NA	NA	NA	NA	NA
pHGG_META_0141	Glioblastoma	4	Hemispheric	Cerebrum - NOS	Female	22	NA	NA	Wild-type	NA	NA	HGG_wt	WT-C	Unmethylated	Others	FFPE	Diagnosis	Pre-treatment	DNA_copy_834	Methylation_441	NA	NA	NA	NA	Illumina_450k	NA	NA	NA	NA	NA	NA	NA
pHGG_META_0142	Glioblastoma	4	Hemispheric	Cerebrum - NOS	Male	19	NA	NA	Wild-type	NA	NA	HGG_wt	WT-A	NA	Others	FFPE	Diagnosis	Pre-treatment	DNA_copy_834	Methylation_441	NA	NA	NA	NA	Illumina_450k	NA	NA	NA	NA	NA	NA	NA
pHGG_META_0143	Glioblastoma	4	Hemispheric	Cerebrum - NOS	Female	17	NA	NA	Wild-type	NA	NA	IDH	NA	Methylated	Others	FFPE	Diagnosis	Pre-treatment	DNA_copy_834	Methylation_441	NA	NA	NA	NA	Illumina_450k	NA	NA	NA	NA	NA	NA	NA
pHGG_META_0144	Pleomorphic anaplastic xanthoastrocytoma	3	Hemispheric	Temporal lobe	Female	16	80	0	NA	NA	NA	NA	NA	NA	NA	FFPE	Diagnosis	Pre-treatment	NA	NA	NA	NA	NA	NA	NA	NA	NA	NA	NA	NA	NA	NA
pHGG_META_0145	Glioblastoma	NA	Hemispheric	Parietal lobe	Female	13	NA	1	NA	NA	NA	NA	NA	NA	NA	FFPE	Diagnosis	Pre-treatment	NA	NA	NA	NA	NA	NA	NA	NA	NA	NA	NA	NA	NA	NA
pHGG_META_0146	Glioblastoma	4	Hemispheric	Cerebrum - NOS	Female	10	14	1	NA	NA	NA	NA	NA	NA	NA	FFPE	Diagnosis	Pre-treatment	NA	NA	NA	NA	NA	NA	NA	NA	NA	NA	NA	NA	NA	NA
pHGG_META_0147	Glioblastoma	4	Midline	Thalamus	Male	5	9	1	NA	NA	NA	NA	NA	NA	NA	FFPE	Diagnosis	Pre-treatment	NA	NA	NA	NA	NA	NA	NA	NA	NA	NA	NA	NA	NA	NA
pHGG_META_0148	Glioblastoma	4	Midline	Spinal cord	Female	13	10	1	NA	NA	NA	NA	NA	NA	NA	FFPE	Diagnosis	Pre-treatment	NA	NA	NA	NA	NA	NA	NA	NA	NA	NA	NA	NA	NA	NA
pHGG_META_0149	Glioblastoma	4	Hemispheric	Temporal lobe	Male	12	13	1	NA	NA	NA	NA	NA	NA	NA	FFPE	Diagnosis	Pre-treatment	NA	NA	NA	NA	NA	NA	NA	NA	NA	NA	NA	NA	NA	NA
pHGG_META_0150	Glioblastoma	4	Hemispheric	Cerebrum - NOS	Male	16	23	0	NA	NA	NA	NA	NA	NA	NA	FFPE	Diagnosis	Pre-treatment	NA	NA	NA	NA	NA	NA	NA	NA	NA	NA	NA	NA	NA	NA
pHGG_META_0151	Glioblastoma	4	Hemispheric	Parietal lobe	Female	7.5	12	1	NA	NA	NA	NA	NA	NA	NA	FFPE	Diagnosis	Pre-treatment	NA	NA	NA	NA	NA	NA	NA	NA	NA	NA	NA	NA	NA	NA
pHGG_META_0152	Diffuse intrinsic pontine glioma	4	Brainstem	Pons	Female	3	6	1	NA	NA	NA	NA	NA	NA	NA	FFPE	Diagnosis	Pre-treatment	NA	NA	NA	NA	NA	NA	NA	NA	NA	NA	NA	NA	NA	NA
pHGG_META_0153	Glioblastoma	4	Hemispheric	Temporal lobe	NA	16	NA	NA	NA	NA	NA	NA	NA	NA	NA	FFPE	Diagnosis	Pre-treatment	NA	NA	NA	NA	NA	NA	NA	NA	NA	NA	NA	NA	NA	NA
pHGG_META_0154	Glioblastoma	4	Hemispheric	Frontal lobe	NA	12	NA	NA	NA	NA	NA	NA	NA	NA	NA	FFPE	Diagnosis	Pre-treatment	NA	NA	NA	NA	NA	NA	NA	NA	NA	NA	NA	NA	NA	NA
pHGG_META_0155	Glioblastoma	4	Hemispheric	Parietal lobe	Male	13	13	1	NA	NA	NA	NA	NA	NA	NA	FFPE	Second malignancy	NA	NA	NA	NA	NA	NA	NA	NA	NA	NA	NA	NA	NA	NA	NA
pHGG_META_0156	Astroblastoma	3	Hemispheric	Cerebrum - NOS	NA	19	NA	NA	Wild-type	Wild-type	Wild-type	NA	NA	NA	Others	Frozen	Diagnosis	Pre-treatment	DNA_copy_834	NA	mRNA_expression_220	Sequencing_326	NA	Affy_500k	NA	Exome	NA	Affymetrix_U133	NA	NA	No	PMID:20479398|HGG081
pHGG_META_0157	Glioblastoma	4	Hemispheric	Cerebrum - NOS	NA	10	NA	NA	Wild-type	Wild-type	Wild-type	NA	NA	NA	Copy_neutral	Frozen	Diagnosis	Pre-treatment	DNA_copy_834	NA	mRNA_expression_220	Sequencing_326	NA	Affy_500k	NA	Exome	NA	Affymetrix_U133	NA	NA	No	PMID:20479398|HGG085,PMID:24705251|SJHGG122_D
pHGG_META_0158	Glioblastoma	4	Hemispheric	Cerebrum - NOS	NA	14	1	1	H3.3_G34V	Wild-type	Wild-type	NA	NA	NA	Others	Frozen	Diagnosis	Pre-treatment	DNA_copy_834	NA	NA	Sequencing_326	NA	Affy_500k	NA	Exome	NA	NA	NA	NA	No	PMID:20479398|HGG086
pHGG_META_0159	Anaplastic astrocytoma	3	Hemispheric	Cerebrum - NOS	NA	20	NA	NA	Wild-type	Wild-type	IDH1_R132H	NA	NA	NA	Others	Frozen	Diagnosis	Pre-treatment	DNA_copy_834	NA	NA	NA	NA	Affy_500k	NA	Exome	NA	NA	NA	NA	NA	PMID:20479398|HGG087,PMID:24705251|SJHGG123_D
pHGG_META_0160	Glioblastoma	4	Hemispheric	Cerebrum - NOS	NA	NA	NA	NA	NA	NA	NA	NA	NA	NA	NA	Frozen	Diagnosis	Pre-treatment	NA	NA	NA	NA	NA	Affy_500k	NA	NA	NA	NA	NA	NA	NA	PMID:20479398|HGG088
pHGG_META_0161	Glioblastoma	4	Hemispheric	Cerebrum - NOS	NA	NA	NA	NA	NA	NA	NA	NA	NA	NA	NA	Frozen	Diagnosis	Pre-treatment	NA	NA	NA	NA	NA	Affy_500k	NA	NA	NA	NA	NA	NA	NA	PMID:20479398|HGG089
pHGG_META_0162	Glioblastoma	4	Hemispheric	Cerebrum - NOS	NA	NA	NA	NA	NA	NA	NA	NA	NA	NA	NA	Frozen	Diagnosis	Pre-treatment	NA	NA	NA	NA	NA	Affy_500k	NA	NA	NA	NA	NA	NA	NA	PMID:20479398|HGG090
pHGG_META_0163	Glioblastoma	4	Hemispheric	Cerebrum - NOS	NA	NA	NA	NA	NA	NA	NA	NA	NA	NA	NA	Frozen	Diagnosis	Pre-treatment	NA	NA	NA	NA	NA	Affy_500k	NA	NA	NA	NA	NA	NA	NA	PMID:20479398|HGG091
pHGG_META_0164	Glioblastoma	4	Hemispheric	Cerebrum - NOS	NA	NA	NA	NA	NA	NA	NA	NA	NA	NA	NA	Frozen	Diagnosis	Pre-treatment	NA	NA	NA	NA	NA	Affy_500k	NA	NA	NA	NA	NA	NA	NA	PMID:20479398|HGG092
pHGG_META_0165	Diffuse intrinsic pontine glioma	4	Brainstem	Pons	NA	5.8	1	1	H3.3_K27M	Wild-type	Wild-type	NA	NA	NA	Others	Frozen	Diagnosis	Pre-treatment	DNA_copy_834	NA	NA	Sequencing_326	NA	NA	NA	Exome	NA	NA	NA	NA	No	PMID:24705254|DIPG84
pHGG_META_0166	Glioblastoma	4	Hemispheric	Frontal lobe	Male	27	15	1	H3.3_K27M	Wild-type	Wild-type	NA	NA	NA	Others	Frozen	Diagnosis	Pre-treatment	DNA_copy_834	NA	NA	Sequencing_326	NA	NA	NA	Exome	NA	NA	NA	NA	Yes	NA
pHGG_META_0167	Glioblastoma	4	Hemispheric	Frontal lobe	Male	28	45	0	Wild-type	Wild-type	IDH1_R132H	IDH	NA	Methylated	Others	Frozen	Diagnosis	Pre-treatment	DNA_copy_834	Methylation_441	NA	NA	NA	NA	Illumina_450k	Exome	NA	NA	NA	NA	NA	NA
pHGG_META_0168	Glioblastoma	4	Hemispheric	Temporal lobe	Female	24	NA	NA	Wild-type	Wild-type	IDH1_R132H	IDH	NA	Methylated	Others	Frozen	Diagnosis	Pre-treatment	DNA_copy_834	Methylation_441	NA	NA	NA	NA	Illumina_450k	Exome	NA	NA	NA	NA	NA	NA
pHGG_META_0169	Glioblastoma	4	Hemispheric	Temporal lobe	Male	30	2	1	Wild-type	Wild-type	Wild-type	HGG_wt	WT-C	Unmethylated	Others	Frozen	Diagnosis	Pre-treatment	DNA_copy_834	Methylation_441	NA	Sequencing_326	NA	NA	Illumina_450k	Exome	NA	NA	NA	NA	Yes	NA
pHGG_META_0170	Glioblastoma	4	Hemispheric	Parietal lobe	Female	29	1	1	Wild-type	Wild-type	Wild-type	HGG_wt	WT-A	Methylated	Others	Frozen	Diagnosis	Pre-treatment	DNA_copy_834	Methylation_441	NA	Sequencing_326	NA	NA	Illumina_450k	Exome	NA	NA	NA	NA	Yes	NA
pHGG_META_0171	Glioblastoma	4	Hemispheric	Temporal lobe	Male	26	24	1	Wild-type	Wild-type	IDH1_R132H	IDH	NA	Methylated	Others	Frozen	Diagnosis	Pre-treatment	DNA_copy_834	Methylation_441	NA	NA	NA	NA	Illumina_450k	Exome	NA	NA	NA	NA	NA	NA
pHGG_META_0172	Glioblastoma	4	Hemispheric	Temporal lobe	Male	16	19	1	Wild-type	Wild-type	Wild-type	HGG_wt	WT-C	Unmethylated	Others	Frozen	Diagnosis	Pre-treatment	DNA_copy_834	Methylation_441	NA	NA	NA	NA	Illumina_450k	Exome	NA	NA	NA	NA	NA	NA
pHGG_META_0173	Glioblastoma	4	Hemispheric	Parietal lobe	Male	30	24	1	Wild-type	Wild-type	Wild-type	HGG_wt	WT-B	Unmethylated	Others	Frozen	Diagnosis	Pre-treatment	DNA_copy_834	Methylation_441	NA	Sequencing_326	NA	NA	Illumina_450k	Exome	NA	NA	NA	NA	Yes	NA
pHGG_META_0174	Glioblastoma	4	Hemispheric	Temporal lobe	Male	16	NA	NA	Wild-type	Wild-type	Wild-type	HGG_wt	WT-C	Unmethylated	Others	Frozen	Diagnosis	Pre-treatment	DNA_copy_834	Methylation_441	NA	NA	NA	NA	Illumina_450k	Exome	NA	NA	NA	NA	NA	NA
pHGG_META_0175	Glioblastoma	4	Hemispheric	Temporal lobe	Male	15	NA	NA	Wild-type	Wild-type	IDH1_R132H	IDH	NA	Methylated	Others	Frozen	Diagnosis	Pre-treatment	DNA_copy_834	Methylation_441	NA	NA	NA	NA	Illumina_450k	Exome	NA	NA	NA	NA	NA	NA
pHGG_META_0176	Glioblastoma	4	Hemispheric	Occipital lobe	Male	18	NA	NA	Wild-type	Wild-type	Wild-type	HGG_wt	WT-A	Unmethylated	Others	Frozen	Diagnosis	Pre-treatment	DNA_copy_834	Methylation_441	NA	Sequencing_326	NA	NA	Illumina_450k	Exome	NA	NA	NA	NA	Yes	NA
pHGG_META_0177	Glioblastoma	4	Hemispheric	Parietal lobe	Female	21	NA	NA	Wild-type	Wild-type	Wild-type	HGG_wt	WT-A	Unmethylated	Copy_neutral	Frozen	Diagnosis	Pre-treatment	DNA_copy_834	Methylation_441	NA	Sequencing_326	NA	NA	Illumina_450k	Exome	NA	NA	NA	NA	Yes	NA
pHGG_META_0178	Glioblastoma	4	Hemispheric	Frontal lobe	Male	23	3	1	Wild-type	Wild-type	Wild-type	HGG_wt	WT-A	Unmethylated	Others	Frozen	Diagnosis	Pre-treatment	DNA_copy_834	Methylation_441	NA	Sequencing_326	NA	NA	Illumina_450k	Exome	NA	NA	NA	NA	Yes	NA
pHGG_META_0179	Glioblastoma	4	Hemispheric	Frontal lobe	Female	19	21	1	H3.3_G34R	Wild-type	Wild-type	GBM_G34	NA	Methylated	Others	Frozen	Diagnosis	Pre-treatment	DNA_copy_834	Methylation_441	mRNA_expression_220	Sequencing_326	NA	NA	Illumina_450k	NA	Genome	Affymetrix_U133	NA	NA	Yes	PMID:27748748|ICGC_42
pHGG_META_0180	Glioblastoma	4	Midline	Corpus callosum	Male	16	5	1	Wild-type	BRAF_V600E	Wild-type	HGG_wt	WT-C	Unmethylated	Others	Frozen	Diagnosis	Pre-treatment	DNA_copy_834	Methylation_441	NA	Sequencing_326	NA	NA	Illumina_450k	Exome	NA	NA	NA	NA	Yes	NA
pHGG_META_0181	Glioblastoma	4	Hemispheric	Frontal lobe	Female	22	31	0	Wild-type	BRAF_V600E	Wild-type	HGG_wt	WT-A	NA	Others	Frozen	Diagnosis	Pre-treatment	DNA_copy_834	Methylation_441	NA	Sequencing_326	NA	NA	Illumina_450k	Exome	NA	NA	NA	NA	Yes	NA
pHGG_META_0182	Glioblastoma	4	Hemispheric	Frontal lobe	Female	19	28	0	H3.3_G34R	Wild-type	Wild-type	GBM_G34	NA	Methylated	Others	Frozen	Diagnosis	Pre-treatment	DNA_copy_834	Methylation_441	mRNA_expression_220	Sequencing_326	NA	NA	Illumina_450k	NA	Genome	Affymetrix_U133	NA	NA	Yes	PMID:27748748|ICGC_43
pHGG_META_0183	Glioblastoma	4	Hemispheric	Temporal lobe	Male	30	27	0	H3.3_G34R	Wild-type	Wild-type	GBM_G34	NA	Unmethylated	Others	Frozen	Diagnosis	Pre-treatment	DNA_copy_834	Methylation_441	mRNA_expression_220	Sequencing_326	NA	NA	Illumina_450k	NA	Genome	Affymetrix_U133	NA	NA	Yes	PMID:27748748|ICGC_44
pHGG_META_0184	Glioblastoma	4	Hemispheric	Temporal lobe	Female	21	25	0	Wild-type	Wild-type	IDH1_R132H	IDH	NA	Unmethylated	Others	Frozen	Diagnosis	Pre-treatment	DNA_copy_834	Methylation_441	NA	NA	NA	NA	Illumina_450k	Exome	NA	NA	NA	NA	NA	NA
pHGG_META_0185	Glioblastoma	4	Midline	Ventricle	Female	12	8	1	H3.3_K27M	Wild-type	Wild-type	NA	NA	NA	Others	Frozen	Diagnosis	Pre-treatment	DNA_copy_834	NA	NA	Sequencing_326	NA	NA	NA	Exome	NA	NA	NA	NA	Yes	NA
pHGG_META_0186	Glioblastoma	4	Hemispheric	Frontal lobe	Male	19	22	0	Wild-type	Wild-type	Wild-type	HGG_wt	WT-A	Unmethylated	Others	Frozen	Diagnosis	Pre-treatment	DNA_copy_834	Methylation_441	NA	Sequencing_326	NA	NA	Illumina_450k	Exome	NA	NA	NA	NA	Yes	NA
pHGG_META_0187	Glioblastoma	4	Hemispheric	Temporal lobe	Male	16	15	1	Wild-type	Wild-type	Wild-type	HGG_wt	WT-C	Unmethylated	Copy_neutral	Frozen	Diagnosis	Pre-treatment	DNA_copy_834	Methylation_441	NA	NA	NA	NA	Illumina_450k	Exome	NA	NA	NA	NA	NA	NA
pHGG_META_0188	Glioblastoma	4	Midline	Cerebellum	Male	12	NA	NA	Wild-type	Wild-type	Wild-type	HGG_wt	WT-C	Unmethylated	Others	Frozen	Diagnosis	Pre-treatment	DNA_copy_834	Methylation_441	NA	NA	NA	NA	Illumina_450k	Exome	NA	NA	NA	NA	NA	NA
pHGG_META_0189	Glioblastoma	4	Hemispheric	Frontal lobe	Female	18	NA	NA	Wild-type	Wild-type	Wild-type	HGG_wt	WT-A	Methylated	Others	Frozen	Diagnosis	Pre-treatment	DNA_copy_834	Methylation_441	NA	NA	NA	NA	Illumina_450k	Exome	NA	NA	NA	NA	NA	NA
pHGG_META_0190	Glioblastoma	4	Hemispheric	Frontal lobe	Female	34	0.1	1	Wild-type	NA	NA	HGG_wt	WT-A	NA	Others	FFPE	Diagnosis	Pre-treatment	DNA_copy_834	Methylation_441	NA	NA	NA	NA	Illumina_450k	NA	NA	NA	NA	NA	NA	NA
pHGG_META_0191	Glioblastoma	4	Hemispheric	Temporal lobe	Male	23	24	0	Wild-type	NA	NA	HGG_wt	WT-C	Unmethylated	Copy_neutral	FFPE	Diagnosis	Pre-treatment	DNA_copy_834	Methylation_441	NA	NA	NA	NA	Illumina_450k	NA	NA	NA	NA	NA	NA	NA
pHGG_META_0192	Glioblastoma	4	Hemispheric	Temporal lobe	Female	26	NA	NA	Wild-type	NA	NA	NA	NA	NA	NA	FFPE	Diagnosis	Pre-treatment	NA	NA	NA	NA	NA	NA	NA	NA	NA	NA	NA	NA	NA	NA
pHGG_META_0193	Anaplastic ganglioglioma	3	Hemispheric	Parietal lobe	Female	37	24	0	Wild-type	NA	NA	LGG_LIKE	WT-A	Unmethylated	Others	FFPE	Diagnosis	Pre-treatment	DNA_copy_834	Methylation_441	NA	NA	NA	NA	Illumina_450k	NA	NA	NA	NA	NA	NA	NA
pHGG_META_0194	Anaplastic astrocytoma	3	Midline	Cerebellum	Male	6	NA	NA	Wild-type	NA	NA	LGG_LIKE	WT-A	Unmethylated	Copy_neutral	FFPE	Diagnosis	Pre-treatment	DNA_copy_834	Methylation_441	NA	NA	NA	NA	Illumina_450k	NA	NA	NA	NA	NA	NA	NA
pHGG_META_0195	Glioblastoma	4	Hemispheric	Frontal lobe	Female	18	24	0	Wild-type	NA	NA	IDH	NA	Methylated	Copy_neutral	FFPE	Diagnosis	Pre-treatment	DNA_copy_834	Methylation_441	NA	NA	NA	NA	Illumina_450k	NA	NA	NA	NA	NA	NA	NA
pHGG_META_0196	Diffuse intrinsic pontine glioma	4	Brainstem	Pons	Male	6	NA	NA	Wild-type	NA	NA	NA	NA	NA	NA	FFPE	Diagnosis	Pre-treatment	NA	NA	NA	NA	NA	NA	NA	NA	NA	NA	NA	NA	NA	NA
pHGG_META_0197	Anaplastic astrocytoma	3	Midline	Cerebellum	Male	8	NA	NA	Wild-type	NA	NA	HGG_wt	WT-C	Unmethylated	Others	FFPE	Diagnosis	Pre-treatment	DNA_copy_834	Methylation_441	NA	NA	NA	NA	Illumina_450k	NA	NA	NA	NA	NA	NA	NA
pHGG_META_0198	Anaplastic astrocytoma	3	Midline	Cerebellum	Male	23	36	0	Wild-type	NA	NA	LGG_LIKE	WT-A	Unmethylated	Copy_neutral	FFPE	Diagnosis	Pre-treatment	DNA_copy_834	Methylation_441	NA	NA	NA	NA	Illumina_450k	NA	NA	NA	NA	NA	NA	NA
pHGG_META_0199	Anaplastic oligodendroglioma	3	Hemispheric	Frontal lobe	Male	34	NA	NA	Wild-type	NA	NA	HGG_wt	WT-A	NA	Others	FFPE	Diagnosis	Pre-treatment	DNA_copy_834	Methylation_441	NA	NA	NA	NA	Illumina_450k	NA	NA	NA	NA	NA	NA	NA
pHGG_META_0200	Glioblastoma	4	Hemispheric	Parietal lobe	Male	18	36	0	Wild-type	NA	NA	HGG_wt	WT-C	Unmethylated	Others	FFPE	Diagnosis	Pre-treatment	DNA_copy_834	Methylation_441	NA	NA	NA	NA	Illumina_450k	NA	NA	NA	NA	NA	NA	NA
pHGG_META_0201	Anaplastic astrocytoma	3	Hemispheric	Cerebrum - NOS	Male	26	0.1	1	Wild-type	NA	NA	IDH	NA	Methylated	Copy_neutral	FFPE	Diagnosis	Pre-treatment	DNA_copy_834	Methylation_441	NA	NA	NA	NA	Illumina_450k	NA	NA	NA	NA	NA	NA	NA
pHGG_META_0202	Glioblastoma	4	Hemispheric	Frontal lobe	Male	29	NA	NA	Wild-type	NA	NA	NA	NA	NA	NA	FFPE	Diagnosis	Pre-treatment	NA	NA	NA	NA	NA	NA	NA	NA	NA	NA	NA	NA	NA	NA
pHGG_META_0203	Glioblastoma	4	Hemispheric	Parietal lobe	Male	31	5	1	H3.3_G34R	Wild-type	Wild-type	GBM_G34	NA	Methylated	Others	FFPE	Diagnosis	Pre-treatment	DNA_copy_834	Methylation_441	NA	Sequencing_326	NA	NA	Illumina_450k	NA	Genome	NA	NA	NA	Yes	PMID:27748748|ICGC_45
pHGG_META_0204	Diffuse intrinsic pontine glioma	2	Brainstem	Pons	Female	8	26	1	H3.1_K27M	NA	NA	NA	NA	NA	Others	Frozen	Diagnosis	Pre-treatment	DNA_copy_834	NA	mRNA_expression_220	NA	Agilent_44k	NA	NA	NA	NA	NA	Agilent_WG2.5	NA	NA	PMID:22389665|P004,PMID:26399631|P004
pHGG_META_0205	Glioblastoma	4	Midline	Thalamus	Male	7.4	11.3	1	H3.3_K27M	NA	NA	NA	NA	NA	NA	Frozen	Diagnosis	Pre-treatment	NA	NA	mRNA_expression_220	NA	Agilent_44k	NA	NA	NA	NA	NA	Agilent_WG2.5	NA	NA	PMID:22389665|P005
pHGG_META_0206	Diffuse intrinsic pontine glioma	4	Brainstem	Pons	Male	6.3	8.3	1	H3.3_K27M	Wild-type	Wild-type	NA	NA	NA	Others	Frozen	Diagnosis	Pre-treatment	DNA_copy_834	NA	mRNA_expression_220	Sequencing_326	Agilent_44k	NA	NA	NA	Genome	NA	Agilent_WG2.5	NA	Yes	PMID:22389665|P006,PMID:24705252|BAUK,PMID:26399631|P006
pHGG_META_0207	Diffuse intrinsic pontine glioma	3	Brainstem	Pons	Male	4.7	8.9	1	H3.3_K27M	NA	NA	NA	NA	NA	Others	Frozen	Diagnosis	Pre-treatment	DNA_copy_834	NA	mRNA_expression_220	NA	Agilent_44k	NA	NA	NA	NA	NA	Agilent_WG2.5	NA	NA	PMID:22389665|P008,PMID:26399631|P008
pHGG_META_0208	Glioblastoma	4	Hemispheric	Cerebrum - NOS	Female	0.1	40.5	0	Wild-type	NA	NA	NA	NA	NA	Others	Frozen	Diagnosis	Pre-treatment	DNA_copy_834	NA	mRNA_expression_220	NA	Agilent_44k	NA	NA	NA	NA	NA	Agilent_WG2.5	NA	NA	PMID:22389665|P009
pHGG_META_0209	Glioblastoma	4	Midline	Thalamus	Male	16.4	NA	NA	NA	NA	NA	NA	NA	NA	Copy_neutral	Frozen	Diagnosis	Pre-treatment	DNA_copy_834	NA	NA	NA	Agilent_44k	NA	NA	NA	NA	NA	NA	NA	NA	PMID:22389665|P010
pHGG_META_0210	Diffuse intrinsic pontine glioma	3	Brainstem	Pons	Female	4.8	20	1	H3.1_K27M	Wild-type	Wild-type	NA	NA	NA	Others	Frozen	Diagnosis	Pre-treatment	DNA_copy_834	NA	mRNA_expression_220	Sequencing_326	Agilent_44k	NA	NA	NA	Genome	NA	Agilent_WG2.5	NA	Yes	PMID:22389665|P011,PMID:24705252|BOUC,PMID:26399631|P011
pHGG_META_0211	Diffuse intrinsic pontine glioma	4	Brainstem	Pons	Female	4.5	14.2	1	H3.1_K27M	NA	NA	NA	NA	NA	Others	Frozen	Diagnosis	Pre-treatment	DNA_copy_834	NA	mRNA_expression_220	NA	Agilent_44k	NA	NA	NA	NA	NA	Agilent_WG2.5	NA	NA	PMID:22389665|P012,PMID:26399631|P012
pHGG_META_0212	Diffuse intrinsic pontine glioma	3	Brainstem	Pons	Female	7.3	5.7	1	H3.3_K27M	NA	NA	NA	NA	NA	Others	Frozen	Diagnosis	Pre-treatment	DNA_copy_834	NA	NA	NA	Agilent_44k	NA	NA	NA	NA	NA	NA	NA	NA	PMID:22389665|P013,PMID:26399631|P013
pHGG_META_0213	Diffuse intrinsic pontine glioma	3	Brainstem	Pons	Female	6.2	1.2	0	Wild-type	NA	NA	NA	NA	NA	Others	Frozen	Diagnosis	Pre-treatment	DNA_copy_834	NA	mRNA_expression_220	NA	Agilent_44k	NA	NA	NA	NA	NA	Agilent_WG2.5	NA	NA	PMID:22389665|P014
pHGG_META_0214	Anaplastic astrocytoma	3	Midline	Thalamus	Female	3.5	24.6	0	H3.3_K27M	NA	NA	NA	NA	NA	Others	Frozen	Diagnosis	Pre-treatment	DNA_copy_834	NA	mRNA_expression_220	NA	Agilent_44k	NA	NA	NA	NA	NA	Agilent_WG2.5	NA	NA	PMID:22389665|P015
pHGG_META_0215	Anaplastic astrocytoma	3	Hemispheric	Cerebrum - NOS	Female	9.4	41	0	Wild-type	NA	NA	NA	NA	NA	Others	Frozen	Diagnosis	Pre-treatment	DNA_copy_834	NA	mRNA_expression_220	NA	Agilent_44k	NA	NA	NA	NA	NA	Agilent_WG2.5	NA	NA	PMID:22389665|P017
pHGG_META_0216	Anaplastic astrocytoma	3	Hemispheric	Cerebrum - NOS	Female	6.4	19.2	1	Wild-type	NA	NA	NA	NA	NA	Others	Frozen	Diagnosis	Pre-treatment	DNA_copy_834	NA	mRNA_expression_220	NA	Agilent_44k	NA	NA	NA	NA	NA	Agilent_WG2.5	NA	NA	PMID:22389665|P018
pHGG_META_0217	Anaplastic astrocytoma	3	Hemispheric	Cerebrum - NOS	Female	17.8	91.8	1	Wild-type	NA	NA	NA	NA	NA	Others	Frozen	Diagnosis	Pre-treatment	DNA_copy_834	NA	mRNA_expression_220	NA	Agilent_44k	NA	NA	NA	NA	NA	Agilent_WG2.5	NA	NA	PMID:22389665|P019
pHGG_META_0218	Anaplastic astrocytoma	3	Midline	Thalamus	Male	15.2	5.9	1	H3.3_K27M	NA	NA	NA	NA	NA	Others	Frozen	Diagnosis	Pre-treatment	DNA_copy_834	NA	mRNA_expression_220	NA	Agilent_44k	NA	NA	NA	NA	NA	Agilent_WG2.5	NA	NA	PMID:22389665|P020
pHGG_META_0219	Anaplastic astrocytoma	3	Hemispheric	Cerebrum - NOS	Male	2.9	16.3	1	Wild-type	NA	NA	NA	NA	NA	Others	Frozen	Diagnosis	Pre-treatment	DNA_copy_834	NA	mRNA_expression_220	NA	Agilent_44k	NA	NA	NA	NA	NA	Agilent_WG2.5	NA	NA	PMID:22389665|P021
pHGG_META_0220	Anaplastic astrocytoma	3	Hemispheric	Cerebrum - NOS	Male	12	110.7	0	Wild-type	NA	NA	NA	NA	NA	Others	Frozen	Diagnosis	Pre-treatment	DNA_copy_834	NA	mRNA_expression_220	NA	Agilent_44k	NA	NA	NA	NA	NA	Agilent_WG2.5	NA	NA	PMID:22389665|P023
pHGG_META_0221	Anaplastic astrocytoma	3	Hemispheric	Cerebrum - NOS	Female	6.6	NA	1	NA	NA	NA	NA	NA	NA	Others	Frozen	Diagnosis	Pre-treatment	DNA_copy_834	NA	NA	NA	Agilent_44k	NA	NA	NA	NA	NA	NA	NA	NA	PMID:22389665|P024
pHGG_META_0222	Diffuse intrinsic pontine glioma	3	Brainstem	Pons	Male	4.6	11.3	1	H3.3_K27M	NA	NA	NA	NA	NA	Copy_neutral	Frozen	Diagnosis	Pre-treatment	DNA_copy_834	NA	NA	NA	Agilent_44k	NA	NA	NA	NA	NA	NA	NA	NA	PMID:22389665|P025,PMID:26399631|P025
pHGG_META_0223	Diffuse intrinsic pontine glioma	2	Brainstem	Pons	Male	7.1	12.3	1	H3.3_K27M	NA	NA	NA	NA	NA	Copy_neutral	Frozen	Diagnosis	Pre-treatment	DNA_copy_834	NA	NA	NA	Agilent_44k	NA	NA	NA	NA	NA	NA	NA	NA	PMID:22389665|P026,PMID:26399631|P026
pHGG_META_0224	Anaplastic astrocytoma	3	Hemispheric	Cerebrum - NOS	Male	4.7	50	1	Wild-type	NA	NA	NA	NA	NA	Others	Frozen	Diagnosis	Pre-treatment	DNA_copy_834	NA	mRNA_expression_220	NA	Agilent_44k	NA	NA	NA	NA	NA	Agilent_WG2.5	NA	NA	PMID:22389665|P027
pHGG_META_0225	Diffuse intrinsic pontine glioma	3	Brainstem	Pons	Female	3.4	14.1	1	H3.3_K27M	NA	NA	NA	NA	NA	NA	Frozen	Diagnosis	Pre-treatment	NA	NA	mRNA_expression_220	NA	Agilent_44k	NA	NA	NA	NA	NA	Agilent_WG2.5	NA	NA	PMID:22389665|P029,PMID:26399631|P029
pHGG_META_0226	Diffuse intrinsic pontine glioma	3	Brainstem	Pons	Male	13.6	9.3	1	Wild-type	NA	NA	NA	NA	NA	Others	Frozen	Diagnosis	Pre-treatment	DNA_copy_834	NA	mRNA_expression_220	NA	Agilent_44k	NA	NA	NA	NA	NA	Agilent_WG2.5	NA	NA	PMID:22389665|P030,PMID:26399631|P030
pHGG_META_0227	Anaplastic astrocytoma	3	Hemispheric	Cerebrum - NOS	Male	4.4	40.2	0	Wild-type	NA	NA	NA	NA	NA	Others	Frozen	Diagnosis	Pre-treatment	DNA_copy_834	NA	mRNA_expression_220	NA	Agilent_44k	NA	NA	NA	NA	NA	Agilent_WG2.5	NA	NA	PMID:22389665|P031
pHGG_META_0228	Diffuse intrinsic pontine glioma	3	Brainstem	Pons	Male	12.1	16.8	1	H3.3_K27M	NA	NA	NA	NA	NA	Copy_neutral	Frozen	Diagnosis	Pre-treatment	DNA_copy_834	NA	mRNA_expression_220	NA	Agilent_44k	NA	NA	NA	NA	NA	Agilent_WG2.5	NA	NA	PMID:22389665|P032,PMID:26399631|P032
pHGG_META_0229	Glioblastoma	4	Midline	Thalamus	Female	15.1	19.9	1	H3.3_K27M	NA	NA	NA	NA	NA	Others	Frozen	Diagnosis	Pre-treatment	DNA_copy_834	NA	mRNA_expression_220	NA	Agilent_44k	NA	NA	NA	NA	NA	Agilent_WG2.5	NA	NA	PMID:22389665|P033
pHGG_META_0230	Anaplastic astrocytoma	3	Midline	Thalamus	Male	0.5	26.8	0	Wild-type	NA	NA	NA	NA	NA	Copy_neutral	Frozen	Diagnosis	Pre-treatment	DNA_copy_834	NA	mRNA_expression_220	NA	Agilent_44k	NA	NA	NA	NA	NA	Agilent_WG2.5	NA	NA	PMID:22389665|P034
pHGG_META_0231	Glioblastoma	4	Hemispheric	Cerebrum - NOS	Female	3.3	1.7	1	Wild-type	NA	NA	NA	NA	NA	NA	Frozen	Diagnosis	Pre-treatment	NA	NA	mRNA_expression_220	NA	Agilent_44k	NA	NA	NA	NA	NA	Agilent_WG2.5	NA	NA	PMID:22389665|P035
pHGG_META_0232	Anaplastic astrocytoma	3	Midline	Thalamus	Female	11.4	NA	NA	NA	NA	NA	NA	NA	NA	Others	Frozen	Diagnosis	Pre-treatment	DNA_copy_834	NA	NA	NA	Agilent_44k	NA	NA	NA	NA	NA	NA	NA	NA	PMID:22389665|P036
pHGG_META_0233	Glioblastoma	4	Midline	Thalamus	Male	11.2	16.6	1	Wild-type	NA	NA	NA	NA	NA	Others	Frozen	Diagnosis	Pre-treatment	DNA_copy_834	NA	mRNA_expression_220	NA	Agilent_44k	NA	NA	NA	NA	NA	Agilent_WG2.5	NA	NA	PMID:22389665|P037
pHGG_META_0234	Anaplastic astrocytoma	3	Midline	Thalamus	Male	5.5	63.7	0	Wild-type	NA	NA	NA	NA	NA	NA	Frozen	Diagnosis	Pre-treatment	NA	NA	mRNA_expression_220	NA	Agilent_44k	NA	NA	NA	NA	NA	Agilent_WG2.5	NA	NA	PMID:22389665|P040
pHGG_META_0235	Anaplastic astrocytoma	3	Midline	Thalamus	Female	13.5	54.4	0	Wild-type	NA	NA	NA	NA	NA	Others	Frozen	Diagnosis	Pre-treatment	DNA_copy_834	NA	mRNA_expression_220	NA	Agilent_44k	NA	NA	NA	NA	NA	Agilent_WG2.5	NA	NA	PMID:22389665|P041
pHGG_META_0236	Glioblastoma	4	Hemispheric	Cerebrum - NOS	Female	7.1	54.7	0	Wild-type	NA	NA	NA	NA	NA	Others	Frozen	Diagnosis	Pre-treatment	DNA_copy_834	NA	mRNA_expression_220	NA	Agilent_44k	NA	NA	NA	NA	NA	Agilent_WG2.5	NA	NA	PMID:22389665|P042
pHGG_META_0237	Diffuse intrinsic pontine glioma	3	Brainstem	Pons	Male	9.2	3.8	1	Wild-type	NA	NA	NA	NA	NA	Others	Frozen	Diagnosis	Pre-treatment	DNA_copy_834	NA	NA	NA	Agilent_44k	NA	NA	NA	NA	NA	NA	NA	NA	PMID:22389665|P043,PMID:26399631|P043
pHGG_META_0238	Diffuse intrinsic pontine glioma	3	Brainstem	Pons	Female	9.4	8.3	1	H3.3_K27M	NA	NA	NA	NA	NA	Others	Frozen	Diagnosis	Pre-treatment	DNA_copy_834	NA	mRNA_expression_220	NA	Agilent_44k	NA	NA	NA	NA	NA	Agilent_WG2.5	NA	NA	PMID:22389665|P044,PMID:26399631|P044
pHGG_META_0239	Diffuse intrinsic pontine glioma	3	Brainstem	Pons	Female	11.4	36.2	0	H3.3_K27M	NA	NA	NA	NA	NA	NA	Frozen	Diagnosis	Pre-treatment	NA	NA	mRNA_expression_220	NA	Agilent_44k	NA	NA	NA	NA	NA	Agilent_WG2.5	NA	NA	PMID:22389665|P045
pHGG_META_0240	Anaplastic astrocytoma	3	Midline	Thalamus	Male	12.7	5.4	1	H3.3_K27M	NA	NA	NA	NA	NA	Others	Frozen	Diagnosis	Pre-treatment	DNA_copy_834	NA	mRNA_expression_220	NA	Agilent_44k	NA	NA	NA	NA	NA	Agilent_WG2.5	NA	NA	PMID:22389665|P046
pHGG_META_0241	Diffuse intrinsic pontine glioma	2	Brainstem	Pons	Male	1.7	58	1	H3.3_K27M	NA	NA	NA	NA	NA	NA	Frozen	Diagnosis	Pre-treatment	NA	NA	NA	NA	NA	NA	NA	NA	NA	NA	NA	NA	NA	PMID:26399631|P115; PMID:24705252|GREL
pHGG_META_0242	Anaplastic astrocytoma	3	Hemispheric	Cerebrum - NOS	Female	6.4	57.5	0	Wild-type	NA	NA	NA	NA	NA	NA	Frozen	Diagnosis	Pre-treatment	NA	NA	mRNA_expression_220	NA	Agilent_44k	NA	NA	NA	NA	NA	Agilent_WG2.5	NA	NA	PMID:22389665|P047
pHGG_META_0243	Diffuse intrinsic pontine glioma	3	Brainstem	Pons	Female	6.4	7.3	1	H3.1_K27M	NA	NA	NA	NA	NA	Copy_neutral	Frozen	Diagnosis	Pre-treatment	DNA_copy_834	NA	mRNA_expression_220	NA	Agilent_44k	NA	NA	NA	NA	NA	Agilent_WG2.5	NA	NA	PMID:22389665|P048,PMID:26399631|P048
pHGG_META_0244	Anaplastic astrocytoma	3	Midline	Thalamus	Male	14.2	8.4	1	H3.3_G34R	NA	NA	NA	NA	NA	Others	Frozen	Diagnosis	Pre-treatment	DNA_copy_834	NA	mRNA_expression_220	NA	Agilent_44k	NA	NA	NA	NA	NA	Agilent_WG2.5	NA	NA	PMID:22389665|P049
pHGG_META_0245	Diffuse intrinsic pontine glioma	3	Brainstem	Pons	Male	6.5	7.2	1	H3.3_K27M	NA	NA	NA	NA	NA	Others	Frozen	Diagnosis	Pre-treatment	DNA_copy_834	NA	NA	NA	Agilent_44k	NA	NA	NA	NA	NA	NA	NA	NA	PMID:22389665|P050,PMID:26399631|P050
pHGG_META_0246	Anaplastic astrocytoma	3	Midline	Thalamus	Male	10.1	17.8	1	H3.3_K27M	NA	NA	NA	NA	NA	NA	Frozen	Diagnosis	Pre-treatment	NA	NA	mRNA_expression_220	NA	Agilent_44k	NA	NA	NA	NA	NA	Agilent_WG2.5	NA	NA	PMID:22389665|P051
pHGG_META_0247	Diffuse intrinsic pontine glioma	3	Brainstem	Pons	Male	4.4	10	1	H3.3_K27M	Wild-type	Wild-type	NA	NA	NA	Others	Frozen	Diagnosis	Pre-treatment	DNA_copy_834	NA	NA	NA	Agilent_44k	NA	NA	NA	Genome	NA	NA	NA	NA	PMID:22389665|P052,PMID:24705252|HUPN,PMID:26399631|P052
pHGG_META_0248	Glioblastoma	4	Hemispheric	Cerebrum - NOS	Male	NA	12.1	0	Wild-type	NA	NA	NA	NA	NA	NA	Frozen	Diagnosis	Pre-treatment	NA	NA	mRNA_expression_220	NA	Agilent_44k	NA	NA	NA	NA	NA	Agilent_WG2.5	NA	NA	PMID:22389665|P053
pHGG_META_0249	Glioblastoma	4	Midline	Thalamus	Female	3.2	NA	NA	NA	NA	NA	NA	NA	NA	Others	Frozen	Diagnosis	Pre-treatment	DNA_copy_834	NA	NA	NA	Agilent_44k	NA	NA	NA	NA	NA	NA	NA	NA	PMID:22389665|P054
pHGG_META_0250	Glioblastoma	4	Hemispheric	Cerebrum - NOS	Male	1.1	19	1	Wild-type	NA	NA	NA	NA	NA	Others	Frozen	Diagnosis	Pre-treatment	DNA_copy_834	NA	mRNA_expression_220	NA	Agilent_44k	NA	NA	NA	NA	NA	Agilent_WG2.5	NA	NA	PMID:22389665|P055
pHGG_META_0251	Diffuse intrinsic pontine glioma	3	Brainstem	Pons	Male	11	17.7	1	H3.3_K27M	NA	NA	NA	NA	NA	Others	Frozen	Diagnosis	Pre-treatment	DNA_copy_834	NA	mRNA_expression_220	NA	Agilent_44k	NA	NA	NA	NA	NA	Agilent_WG2.5	NA	NA	PMID:22389665|P056,PMID:26399631|P056
pHGG_META_0252	Glioblastoma	4	Hemispheric	Cerebrum - NOS	Female	8.2	47.6	1	Wild-type	NA	NA	NA	NA	NA	Others	Frozen	Diagnosis	Pre-treatment	DNA_copy_834	NA	mRNA_expression_220	NA	Agilent_44k	NA	NA	NA	NA	NA	Agilent_WG2.5	NA	NA	PMID:22389665|P057
pHGG_META_0253	Glioblastoma	4	Hemispheric	Cerebrum - NOS	Male	13.4	30.5	1	H3.3_G34R	NA	NA	NA	NA	NA	NA	Frozen	Diagnosis	Pre-treatment	NA	NA	mRNA_expression_220	NA	Agilent_44k	NA	NA	NA	NA	NA	Agilent_WG2.5	NA	NA	PMID:22389665|P058
pHGG_META_0254	Glioblastoma	4	Midline	Thalamus	Male	0.5	84.1	0	Wild-type	NA	NA	NA	NA	NA	Others	Frozen	Diagnosis	Pre-treatment	DNA_copy_834	NA	mRNA_expression_220	NA	Agilent_44k	NA	NA	NA	NA	NA	Agilent_WG2.5	NA	NA	PMID:22389665|P060
pHGG_META_0255	Diffuse intrinsic pontine glioma	2	Brainstem	Pons	Female	11.9	5	1	H3.3_K27M	Wild-type	Wild-type	NA	NA	NA	Others	Frozen	Diagnosis	Pre-treatment	DNA_copy_834	NA	mRNA_expression_220	Sequencing_326	Agilent_44k	NA	NA	NA	Genome	NA	Agilent_WG2.5	NA	Yes	PMID:24705252|MAHJ,PMID:26399631|P061
pHGG_META_0256	Diffuse intrinsic pontine glioma	3	Brainstem	Pons	Male	10.8	12.3	1	H3.3_K27M	NA	NA	NA	NA	NA	Others	Frozen	Diagnosis	Pre-treatment	DNA_copy_834	NA	NA	NA	Agilent_44k	NA	NA	NA	NA	NA	NA	NA	NA	PMID:22389665|P062,PMID:26399631|P062
pHGG_META_0257	Diffuse intrinsic pontine glioma	4	Brainstem	Pons	Female	5.3	14.9	1	H3.1_K27M	NA	NA	NA	NA	NA	Others	Frozen	Diagnosis	Pre-treatment	DNA_copy_834	NA	mRNA_expression_220	NA	Agilent_44k	NA	NA	NA	NA	NA	Agilent_WG2.5	NA	NA	PMID:22389665|P063,PMID:26399631|P063
pHGG_META_0258	Glioblastoma	4	Midline	Thalamus	Male	17.9	10.8	1	H3.3_K27M	NA	NA	NA	NA	NA	Others	Frozen	Diagnosis	Pre-treatment	DNA_copy_834	NA	mRNA_expression_220	NA	Agilent_44k	NA	NA	NA	NA	NA	Agilent_WG2.5	NA	NA	PMID:22389665|P064
pHGG_META_0259	Diffuse intrinsic pontine glioma	4	Brainstem	Pons	Male	10.2	16.8	1	H3.3_K27M	Wild-type	Wild-type	NA	NA	NA	Others	Frozen	Diagnosis	Pre-treatment	DNA_copy_834	NA	mRNA_expression_220	Sequencing_326	Agilent_44k	NA	NA	NA	Genome	NA	Agilent_WG2.5	NA	Yes	PMID:22389665|P065,PMID:24705252|MJAY,PMID:26399631|P065
pHGG_META_0260	Anaplastic astrocytoma	3	Hemispheric	Cerebrum - NOS	Male	15.2	47.9	1	Wild-type	NA	NA	NA	NA	NA	NA	Frozen	Diagnosis	Pre-treatment	NA	NA	mRNA_expression_220	NA	Agilent_44k	NA	NA	NA	NA	NA	Agilent_WG2.5	NA	NA	PMID:22389665|P066
pHGG_META_0261	Glioblastoma	4	Midline	Thalamus	Female	2.4	3.4	1	Wild-type	NA	NA	NA	NA	NA	NA	Frozen	Diagnosis	Pre-treatment	NA	NA	mRNA_expression_220	NA	Agilent_44k	NA	NA	NA	NA	NA	Agilent_WG2.5	NA	NA	PMID:22389665|P067
pHGG_META_0262	Anaplastic astrocytoma	3	Hemispheric	Cerebrum - NOS	Male	8	4.7	1	Wild-type	NA	NA	NA	NA	NA	Others	Frozen	Diagnosis	Pre-treatment	DNA_copy_834	NA	mRNA_expression_220	NA	Agilent_44k	NA	NA	NA	NA	NA	Agilent_WG2.5	NA	NA	PMID:22389665|P068
pHGG_META_0263	Diffuse intrinsic pontine glioma	4	Brainstem	Pons	Female	6.8	6	1	H3.3_K27M	NA	NA	NA	NA	NA	Others	Frozen	Diagnosis	Pre-treatment	DNA_copy_834	NA	mRNA_expression_220	NA	Agilent_44k	NA	NA	NA	NA	NA	Agilent_WG2.5	NA	NA	PMID:22389665|P069,PMID:26399631|P069
pHGG_META_0264	Diffuse intrinsic pontine glioma	3	Brainstem	Pons	Male	5	11.9	1	H3.1_K27M	NA	NA	NA	NA	NA	Others	Frozen	Diagnosis	Pre-treatment	DNA_copy_834	NA	mRNA_expression_220	NA	Agilent_44k	NA	NA	NA	NA	NA	Agilent_WG2.5	NA	NA	PMID:22389665|P070,PMID:26399631|P070
pHGG_META_0265	Diffuse intrinsic pontine glioma	4	Brainstem	Pons	Female	13.5	10.9	1	H3.3_K27M	NA	NA	NA	NA	NA	Others	Frozen	Diagnosis	Pre-treatment	DNA_copy_834	NA	mRNA_expression_220	NA	Agilent_44k	NA	NA	NA	NA	NA	Agilent_WG2.5	NA	NA	PMID:22389665|P072,PMID:26399631|P072
pHGG_META_0266	Anaplastic astrocytoma	3	Hemispheric	Cerebrum - NOS	Female	5.8	16.8	1	Wild-type	NA	NA	NA	NA	NA	Others	Frozen	Diagnosis	Pre-treatment	DNA_copy_834	NA	mRNA_expression_220	NA	Agilent_44k	NA	NA	NA	NA	NA	Agilent_WG2.5	NA	NA	PMID:22389665|P073
pHGG_META_0267	Anaplastic astrocytoma	3	Midline	Thalamus	Male	12.3	17.8	1	Wild-type	NA	NA	NA	NA	NA	NA	Frozen	Diagnosis	Pre-treatment	NA	NA	mRNA_expression_220	NA	Agilent_44k	NA	NA	NA	NA	NA	Agilent_WG2.5	NA	NA	PMID:22389665|P074
pHGG_META_0268	Diffuse intrinsic pontine glioma	4	Brainstem	Pons	Female	4.5	20.4	1	H3.1_K27M	NA	NA	NA	NA	NA	Others	Frozen	Diagnosis	Pre-treatment	DNA_copy_834	NA	mRNA_expression_220	NA	Agilent_44k	NA	NA	NA	NA	NA	Agilent_WG2.5	NA	NA	PMID:22389665|P075,PMID:26399631|P075
pHGG_META_0269	Glioblastoma	4	Hemispheric	Cerebrum - NOS	Male	11.2	11.6	1	H3.3_G34R	NA	NA	NA	NA	NA	Others	Frozen	Diagnosis	Pre-treatment	DNA_copy_834	NA	mRNA_expression_220	NA	Agilent_44k	NA	NA	NA	NA	NA	Agilent_WG2.5	NA	NA	PMID:22389665|P076
pHGG_META_0270	Diffuse intrinsic pontine glioma	3	Brainstem	Pons	Female	7.4	4.9	1	H3.3_K27M	NA	NA	NA	NA	NA	Others	Frozen	Diagnosis	Pre-treatment	DNA_copy_834	NA	mRNA_expression_220	NA	Agilent_44k	NA	NA	NA	NA	NA	Agilent_WG2.5	NA	NA	PMID:22389665|P077,PMID:26399631|P077
pHGG_META_0271	Glioblastoma	4	Hemispheric	Cerebrum - NOS	Female	16.8	18.5	1	H3.3_G34R	NA	NA	NA	NA	NA	Others	Frozen	Diagnosis	Pre-treatment	DNA_copy_834	NA	mRNA_expression_220	NA	Agilent_44k	NA	NA	NA	NA	NA	Agilent_WG2.5	NA	NA	PMID:22389665|P078
pHGG_META_0272	Diffuse intrinsic pontine glioma	4	Brainstem	Pons	Male	7.6	14.1	1	H3.3_K27M	NA	NA	NA	NA	NA	NA	Frozen	Diagnosis	Pre-treatment	NA	NA	mRNA_expression_220	NA	Agilent_44k	NA	NA	NA	NA	NA	Agilent_WG2.5	NA	NA	PMID:22389665|P079,PMID:26399631|P079
pHGG_META_0273	Anaplastic astrocytoma	3	Midline	Thalamus	Male	15.8	17.4	1	H3.3_K27M	NA	NA	NA	NA	NA	NA	Frozen	Diagnosis	Pre-treatment	NA	NA	mRNA_expression_220	NA	Agilent_44k	NA	NA	NA	NA	NA	Agilent_WG2.5	NA	NA	PMID:22389665|P080
pHGG_META_0274	Diffuse intrinsic pontine glioma	4	Brainstem	Pons	Male	6.7	16.8	1	H3.3_K27M	NA	NA	NA	NA	NA	Others	Frozen	Diagnosis	Pre-treatment	DNA_copy_834	NA	mRNA_expression_220	Sequencing_326	Agilent_44k	NA	NA	NA	NA	NA	Agilent_WG2.5	NA	Yes	PMID:22389665|P081,PMID:26399631|P081
pHGG_META_0275	Anaplastic astrocytoma	3	Midline	Thalamus	Female	5.1	20	1	H3.3_K27M	NA	NA	NA	NA	NA	Others	Frozen	Diagnosis	Pre-treatment	DNA_copy_834	NA	mRNA_expression_220	NA	Agilent_44k	NA	NA	NA	NA	NA	Agilent_WG2.5	NA	NA	PMID:22389665|P082
pHGG_META_0276	Diffuse intrinsic pontine glioma	3	Brainstem	Pons	Female	11.3	14.2	1	H3.3_K27M	NA	NA	NA	NA	NA	Others	Frozen	Diagnosis	Pre-treatment	DNA_copy_834	NA	NA	NA	Agilent_44k	NA	NA	NA	NA	NA	NA	NA	NA	PMID:22389665|P083,PMID:26399631|P083
pHGG_META_0277	Anaplastic astrocytoma	3	Midline	Thalamus	Male	8.6	27.7	1	Wild-type	NA	NA	NA	NA	NA	Others	Frozen	Diagnosis	Pre-treatment	DNA_copy_834	NA	mRNA_expression_220	NA	Agilent_44k	NA	NA	NA	NA	NA	Agilent_WG2.5	NA	NA	PMID:22389665|P084
pHGG_META_0278	Glioblastoma	4	Hemispheric	Cerebrum - NOS	Female	12.8	2.3	1	H3.3_G34R	NA	NA	NA	NA	NA	NA	Frozen	Diagnosis	Pre-treatment	NA	NA	mRNA_expression_220	NA	Agilent_44k	NA	NA	NA	NA	NA	Agilent_WG2.5	NA	NA	PMID:22389665|P085
pHGG_META_0279	Anaplastic astrocytoma	3	Hemispheric	Cerebrum - NOS	Female	3.4	137.6	0	Wild-type	NA	NA	NA	NA	NA	Others	Frozen	Diagnosis	Pre-treatment	DNA_copy_834	NA	mRNA_expression_220	NA	Agilent_44k	NA	NA	NA	NA	NA	Agilent_WG2.5	NA	NA	PMID:22389665|P086
pHGG_META_0280	Anaplastic astrocytoma	3	Midline	Thalamus	Female	2.2	7.9	1	Wild-type	NA	NA	NA	NA	NA	NA	Frozen	Diagnosis	Pre-treatment	NA	NA	mRNA_expression_220	NA	Agilent_44k	NA	NA	NA	NA	NA	Agilent_WG2.5	NA	NA	PMID:22389665|P087
pHGG_META_0281	Glioblastoma	4	Hemispheric	Cerebrum - NOS	Male	0.1	77.3	0	Wild-type	NA	NA	NA	NA	NA	Copy_neutral	Frozen	Diagnosis	Pre-treatment	DNA_copy_834	NA	mRNA_expression_220	NA	Agilent_44k	NA	NA	NA	NA	NA	Agilent_WG2.5	NA	NA	PMID:22389665|P088
pHGG_META_0282	Anaplastic astrocytoma	3	Hemispheric	Cerebrum - NOS	Male	11.6	12.1	1	Wild-type	NA	NA	NA	NA	NA	Copy_neutral	Frozen	Diagnosis	Pre-treatment	DNA_copy_834	NA	mRNA_expression_220	NA	Agilent_44k	NA	NA	NA	NA	NA	Agilent_WG2.5	NA	NA	PMID:22389665|P089
pHGG_META_0283	Anaplastic astrocytoma	3	Hemispheric	Cerebrum - NOS	Male	12.6	16	1	Wild-type	NA	NA	NA	NA	NA	Others	Frozen	Diagnosis	Pre-treatment	DNA_copy_834	NA	mRNA_expression_220	NA	Agilent_44k	NA	NA	NA	NA	NA	Agilent_WG2.5	NA	NA	PMID:22389665|P090
pHGG_META_0284	Diffuse intrinsic pontine glioma	3	Brainstem	Pons	Female	6	11	1	H3.3_K27M	Wild-type	Wild-type	NA	NA	NA	Others	Frozen	Autopsy	Post-treatment	DNA_copy_834	NA	NA	Sequencing_326	NA	NA	NA	Exome	NA	NA	NA	NA	Yes	PMID:24705252|HSJD_DIPG_001
pHGG_META_0285	Diffuse intrinsic pontine glioma	3	Brainstem	Pons	Female	6	15.1	1	H3.1_K27M	Wild-type	Wild-type	NA	NA	NA	Others	Frozen	Autopsy	Post-treatment	DNA_copy_834	NA	NA	Sequencing_326	NA	NA	NA	Exome	NA	NA	NA	NA	Yes	PMID:24705252|HSJD_DIPG_002
pHGG_META_0286	Diffuse intrinsic pontine glioma	4	Brainstem	Pons	Male	6	6.6	1	H3.3_K27M	Wild-type	Wild-type	NA	NA	NA	Others	Frozen	Autopsy	Post-treatment	DNA_copy_834	NA	NA	Sequencing_326	NA	NA	NA	Exome	NA	NA	NA	NA	Yes	PMID:24705252|HSJD_DIPG_003
pHGG_META_0287	Diffuse intrinsic pontine glioma	2	Brainstem	Pons	Female	10	35.3	1	H3.1_K27M	Wild-type	Wild-type	NA	NA	NA	Others	Frozen	Autopsy	Post-treatment	DNA_copy_834	NA	mRNA_expression_220	Sequencing_326	NA	NA	NA	Exome	NA	NA	NA	RNAseq	Yes	PMID:24705252|HSJD_DIPG_004
pHGG_META_0288	Diffuse intrinsic pontine glioma	4	Brainstem	Pons	Female	5	NA	1	H3.3_K27M	Wild-type	Wild-type	NA	NA	NA	Others	Frozen	Autopsy	Post-treatment	DNA_copy_834	NA	NA	Sequencing_326	NA	NA	NA	Exome	NA	NA	NA	NA	Yes	NA
pHGG_META_0289	Diffuse intrinsic pontine glioma	3	Brainstem	Pons	Female	8	NA	1	Wild-type	Wild-type	Wild-type	NA	NA	NA	Others	Frozen	Autopsy	Post-treatment	DNA_copy_834	NA	NA	Sequencing_326	NA	NA	NA	Exome	NA	NA	NA	NA	Yes	NA
pHGG_META_0290	Diffuse intrinsic pontine glioma	4	Brainstem	Pons	Male	9.9	0.9	1	H3.3_K27M	Wild-type	Wild-type	GBM_K27	NA	Methylated	Others	Frozen	Autopsy	Post-treatment	DNA_copy_834	Methylation_441	mRNA_expression_220	Sequencing_326	NA	NA	Illumina_450k	Exome	NA	NA	NA	RNAseq	Yes	PMID:24705252|HSJD_DIPG_007
pHGG_META_0291	Diffuse intrinsic pontine glioma	4	Brainstem	Pons	Male	6.5	16	1	H3.3_K27M	Wild-type	Wild-type	NA	NA	NA	Others	Frozen	Autopsy	Post-treatment	DNA_copy_834	NA	NA	Sequencing_326	NA	NA	NA	Exome	NA	NA	NA	NA	Yes	PMID:24705252|HSJD_DIPG_008
pHGG_META_0292	Diffuse intrinsic pontine glioma	3	Brainstem	Pons	Female	14	NA	1	H3.3_K27M	Wild-type	Wild-type	NA	NA	NA	Others	Frozen	Autopsy	Post-treatment	DNA_copy_834	NA	NA	Sequencing_326	NA	NA	NA	Exome	NA	NA	NA	NA	Yes	NA
pHGG_META_0293	Diffuse intrinsic pontine glioma	3	Brainstem	Pons	Female	3	NA	1	H3.3_K27M	Wild-type	Wild-type	NA	NA	NA	Others	Frozen	Diagnosis	Pre-treatment	DNA_copy_834	NA	mRNA_expression_220	Sequencing_326	NA	NA	NA	Exome	NA	NA	NA	RNAseq	Yes	NA
pHGG_META_0294	Diffuse intrinsic pontine glioma	3	Brainstem	Pons	Male	9.7	NA	1	H3.3_K27M	Wild-type	Wild-type	NA	NA	NA	Others	Frozen	Diagnosis	Pre-treatment	DNA_copy_834	NA	mRNA_expression_220	Sequencing_326	NA	NA	NA	Exome	NA	NA	NA	RNAseq	Yes	NA
pHGG_META_0295	Diffuse intrinsic pontine glioma	3	Brainstem	Pons	Female	6	NA	1	H3.3_K27M	Wild-type	Wild-type	NA	NA	NA	Others	Frozen	Diagnosis	Pre-treatment	DNA_copy_834	NA	mRNA_expression_220	Sequencing_326	NA	NA	NA	Exome	NA	NA	NA	RNAseq	Yes	NA
pHGG_META_0296	Diffuse intrinsic pontine glioma	3	Brainstem	Pons	Female	8.2	NA	0	H3.3_K27M	Wild-type	Wild-type	NA	NA	NA	Others	Frozen	Diagnosis	Pre-treatment	DNA_copy_834	NA	NA	Sequencing_326	NA	NA	NA	Exome	NA	NA	NA	NA	Yes	NA
pHGG_META_0297	Glioblastoma	4	Hemispheric	Frontal lobe	Female	10.9	NA	0	Wild-type	Wild-type	Wild-type	HGG_wt	WT-C	Methylated	Others	Frozen	Diagnosis	Pre-treatment	DNA_copy_834	Methylation_441	mRNA_expression_220	Sequencing_326	NA	NA	Illumina_450k	Exome	NA	NA	NA	RNAseq	Yes	NA
pHGG_META_0298	Glioblastoma	4	Hemispheric	Frontal lobe	Male	43	10	1	Wild-type	Wild-type	Wild-type	NA	NA	NA	Others	Frozen	Diagnosis	Pre-treatment	DNA_copy_834	NA	NA	NA	NA	NA	NA	Exome	NA	NA	NA	NA	NA	NA
pHGG_META_0299	Glioblastoma	4	Hemispheric	Temporal lobe	Male	42	5	1	Wild-type	Wild-type	Wild-type	NA	NA	NA	Others	Frozen	Diagnosis	Pre-treatment	DNA_copy_834	NA	NA	NA	NA	NA	NA	Exome	NA	NA	NA	NA	NA	NA
pHGG_META_0300	Glioblastoma	4	Hemispheric	Parietal lobe	Male	27	3	1	Wild-type	Wild-type	Wild-type	NA	NA	NA	Others	Frozen	Diagnosis	Pre-treatment	DNA_copy_834	NA	NA	Sequencing_326	NA	NA	NA	Exome	NA	NA	NA	NA	Yes	NA
pHGG_META_0301	Glioblastoma	4	Hemispheric	Temporal lobe	Female	37	10	1	Wild-type	Wild-type	Wild-type	NA	NA	NA	Copy_neutral	Frozen	Diagnosis	Pre-treatment	DNA_copy_834	NA	NA	NA	NA	NA	NA	Exome	NA	NA	NA	NA	NA	NA
pHGG_META_0302	Glioblastoma	4	Hemispheric	Frontal lobe	Male	31	0.1	1	Wild-type	Wild-type	IDH1_R132H	NA	NA	NA	Others	Frozen	Diagnosis	Pre-treatment	DNA_copy_834	NA	NA	NA	NA	NA	NA	Exome	NA	NA	NA	NA	NA	NA
pHGG_META_0303	Glioblastoma	4	Hemispheric	Temporal lobe	Male	25	0.1	1	H3.3_K27M	Wild-type	Wild-type	NA	NA	NA	Others	Frozen	Diagnosis	Pre-treatment	DNA_copy_834	NA	NA	Sequencing_326	NA	NA	NA	Exome	NA	NA	NA	NA	Yes	NA
pHGG_META_0304	Glioblastoma	4	Hemispheric	Frontal lobe	Male	9.5	18	1	Wild-type	Wild-type	Wild-type	HGG_wt	WT-B	Unmethylated	Others	Frozen	Diagnosis	Pre-treatment	DNA_copy_834	Methylation_441	mRNA_expression_220	Sequencing_326	NA	NA	Illumina_450k	Exome	NA	NA	NA	RNAseq	No	NA
pHGG_META_0305	Diffuse intrinsic pontine glioma	4	Brainstem	Pons	Female	6.8	0.1	1	H3.1_K27M	Wild-type	Wild-type	NA	NA	NA	Copy_neutral	Frozen	Diagnosis	Pre-treatment	DNA_copy_834	NA	NA	Sequencing_326	NA	NA	NA	Exome	NA	NA	NA	NA	No	NA
pHGG_META_0306	Anaplastic astrocytoma	3	Hemispheric	Cerebrum - NOS	Male	5	60	0	Wild-type	BRAF_V600E	Wild-type	NA	NA	NA	Copy_neutral	Frozen	Diagnosis	Pre-treatment	DNA_copy_834	NA	NA	Sequencing_326	NA	NA	NA	Exome	NA	NA	NA	NA	No	NA
pHGG_META_0307	Glioblastoma	4	Midline	Thalamus	Female	10.4	0.1	1	H3.3_K27M	Wild-type	Wild-type	GBM_K27	NA	Unmethylated	Others	Frozen	Diagnosis	Pre-treatment	DNA_copy_834	Methylation_441	mRNA_expression_220	Sequencing_326	NA	NA	Illumina_450k	Exome	NA	NA	NA	RNAseq	No	NA
pHGG_META_0308	Glioblastoma	4	Hemispheric	Frontal lobe	Male	0.1	30	0	Wild-type	Wild-type	Wild-type	LGG_LIKE	WT-A	Unmethylated	Copy_neutral	Frozen	Diagnosis	Pre-treatment	DNA_copy_834	Methylation_441	mRNA_expression_220	Sequencing_326	NA	NA	Illumina_450k	Exome	NA	NA	NA	RNAseq	Yes	NA
pHGG_META_0309	Glioblastoma	4	Hemispheric	Occipital lobe	Male	5.5	9.5	1	Wild-type	Wild-type	Wild-type	NA	NA	NA	Others	Frozen	Diagnosis	Pre-treatment	DNA_copy_834	NA	mRNA_expression_220	Sequencing_326	NA	NA	NA	Exome	NA	NA	NA	RNAseq	Yes	NA
pHGG_META_0310	Diffuse intrinsic pontine glioma	4	Brainstem	Pons	Female	7.8	20	1	H3.2_K27M	Wild-type	Wild-type	NA	NA	NA	Others	Frozen	Autopsy	Post-treatment	DNA_copy_834	NA	NA	Sequencing_326	NA	NA	NA	Exome	NA	NA	NA	NA	Yes	NA
pHGG_META_0311	Glioblastoma	4	Midline	Cerebellum	Female	8.7	NA	NA	H3.1_K27M	Wild-type	Wild-type	NA	NA	NA	Others	Frozen	Diagnosis	Pre-treatment	DNA_copy_834	NA	NA	Sequencing_326	NA	NA	NA	Exome	NA	NA	NA	NA	Yes	NA
pHGG_META_0312	Glioblastoma	4	Hemispheric	Frontal lobe	Male	3.9	0.1	1	Wild-type	Wild-type	Wild-type	NA	NA	NA	Copy_neutral	Frozen	Diagnosis	Pre-treatment	DNA_copy_834	NA	NA	Sequencing_326	NA	NA	NA	Exome	NA	NA	NA	NA	No	NA
pHGG_META_0313	Glioblastoma	4	Hemispheric	Temporal lobe	Male	14	NA	NA	Wild-type	Wild-type	Wild-type	PXA	WT-A	Methylated	Others	Frozen	Diagnosis	Pre-treatment	DNA_copy_834	Methylation_441	mRNA_expression_220	Sequencing_326	NA	NA	Illumina_450k	Exome	NA	NA	NA	RNAseq	Yes	NA
pHGG_META_0314	Glioblastoma	4	Hemispheric	Cerebrum - NOS	Female	16	5	1	Wild-type	Wild-type	Wild-type	NA	NA	NA	Others	Frozen	Diagnosis	Pre-treatment	DNA_copy_834	NA	NA	Sequencing_326	NA	NA	NA	Exome	NA	NA	NA	NA	Yes	NA
pHGG_META_0315	Diffuse intrinsic pontine glioma	4	Brainstem	Pons	Male	3.8	3.7	1	H3.3_K27M	Wild-type	Wild-type	NA	NA	NA	Others	Frozen	Diagnosis	Pre-treatment	DNA_copy_834	NA	NA	Sequencing_326	NA	NA	NA	Exome	NA	NA	NA	NA	Yes	NA
pHGG_META_0316	Diffuse intrinsic pontine glioma	4	Brainstem	Pons	Female	1.1	NA	NA	Wild-type	Wild-type	Wild-type	NA	NA	NA	Copy_neutral	Frozen	Diagnosis	Pre-treatment	DNA_copy_834	NA	NA	Sequencing_326	NA	NA	NA	Exome	NA	NA	NA	NA	Yes	NA
pHGG_META_0317	Anaplastic ganglioglioma	3	Hemispheric	Cerebrum - NOS	Female	17	8	1	H3.3_K27M	Wild-type	Wild-type	NA	NA	NA	Others	Frozen	Diagnosis	Pre-treatment	DNA_copy_834	NA	NA	Sequencing_326	NA	NA	NA	Exome	NA	NA	NA	NA	Yes	NA
pHGG_META_0318	Anaplastic astrocytoma	3	Midline	Thalamus	Male	13	15	1	H3.3_K27M	Wild-type	Wild-type	NA	NA	NA	Copy_neutral	Frozen	Diagnosis	Pre-treatment	DNA_copy_834	NA	NA	Sequencing_326	NA	NA	NA	Exome	NA	NA	NA	NA	Yes	NA
pHGG_META_0319	Diffuse intrinsic pontine glioma	4	Brainstem	Pons	Female	10	10	1	H3.3_K27M	Wild-type	Wild-type	NA	NA	NA	Others	Cells	Diagnosis	Pre-treatment	DNA_copy_834	NA	NA	Sequencing_326	NA	NA	NA	Exome	NA	NA	NA	NA	Yes	NA
pHGG_META_0320	Diffuse intrinsic pontine glioma	4	Brainstem	Pons	NA	5	3	1	Wild-type	Wild-type	Wild-type	NA	NA	NA	Others	FFPE	Autopsy	Post-treatment	DNA_copy_834	NA	NA	Sequencing_326	NA	NA	NA	Exome	NA	NA	NA	NA	Yes	PMID:25939062|DIPG_I
pHGG_META_0321	Diffuse intrinsic pontine glioma	4	Brainstem	Pons	NA	7	12	1	H3.3_K27M	Wild-type	Wild-type	NA	NA	NA	Others	FFPE	Autopsy	Post-treatment	DNA_copy_834	NA	NA	Sequencing_326	NA	NA	NA	Exome	NA	NA	NA	NA	Yes	PMID:25939062|DIPG_II
pHGG_META_0322	Diffuse intrinsic pontine glioma	4	Brainstem	Pons	NA	12	20	1	H3.1_K27M	Wild-type	Wild-type	NA	NA	NA	Copy_neutral	FFPE	Autopsy	Post-treatment	DNA_copy_834	NA	NA	Sequencing_326	NA	NA	NA	Exome	NA	NA	NA	NA	Yes	PMID:25939062|DIPG_III
pHGG_META_0323	Diffuse intrinsic pontine glioma	4	Brainstem	Pons	NA	2	8	1	H3.1_K27M	Wild-type	Wild-type	HGG_wt	NA	Unmethylated	Others	FFPE	Autopsy	Post-treatment	DNA_copy_834	Methylation_441	mRNA_expression_220	Sequencing_326	NA	NA	Illumina_450k	Exome	NA	NA	NA	RNAseq	Yes	PMID:25939062|DIPG_IV
pHGG_META_0324	Diffuse intrinsic pontine glioma	4	Brainstem	Pons	NA	12	16	1	H3.3_K27M	Wild-type	Wild-type	NA	NA	NA	Others	FFPE	Autopsy	Post-treatment	DNA_copy_834	NA	NA	Sequencing_326	NA	NA	NA	Exome	NA	NA	NA	NA	No	PMID:25939062|DIPG_V
pHGG_META_0325	Diffuse intrinsic pontine glioma	4	Brainstem	Pons	NA	7	6	1	H3.3_K27M	Wild-type	Wild-type	GBM_K27	NA	NA	Others	FFPE	Autopsy	Post-treatment	DNA_copy_834	Methylation_441	mRNA_expression_220	Sequencing_326	NA	NA	Illumina_450k	Exome	NA	NA	NA	RNAseq	Yes	PMID:25939062|DIPG_VI
pHGG_META_0326	Diffuse intrinsic pontine glioma	4	Brainstem	Pons	NA	8	2	1	Wild-type	Wild-type	Wild-type	NA	NA	NA	Others	FFPE	Autopsy	Post-treatment	DNA_copy_834	NA	NA	Sequencing_326	NA	NA	NA	Exome	NA	NA	NA	NA	Yes	PMID:25939062|DIPG_VII
pHGG_META_0327	Diffuse intrinsic pontine glioma	4	Brainstem	Pons	NA	9	20	1	Wild-type	Wild-type	Wild-type	NA	NA	NA	Others	FFPE	Autopsy	Post-treatment	DNA_copy_834	NA	NA	Sequencing_326	NA	NA	NA	Exome	NA	NA	NA	NA	Yes	PMID:25939062|DIPG_VIII
pHGG_META_0328	Diffuse intrinsic pontine glioma	4	Brainstem	Pons	NA	5	16	1	H3.1_K27M	Wild-type	Wild-type	NA	NA	NA	Copy_neutral	FFPE	Autopsy	Post-treatment	DNA_copy_834	NA	NA	Sequencing_326	NA	NA	NA	Exome	NA	NA	NA	NA	No	PMID:25939062|DIPG_XI
pHGG_META_0329	Diffuse intrinsic pontine glioma	4	Brainstem	Pons	NA	6	4	1	H3.3_K27M	Wild-type	Wild-type	NA	NA	NA	Others	FFPE	Autopsy	Post-treatment	DNA_copy_834	NA	NA	Sequencing_326	NA	NA	NA	Exome	NA	NA	NA	NA	No	PMID:25939062|DIPG_XIII
pHGG_META_0330	Diffuse intrinsic pontine glioma	4	Brainstem	Pons	Female	3.9	13.1	1	H3.3_K27M	Wild-type	Wild-type	NA	NA	NA	Others	Frozen	Diagnosis	Pre-treatment	DNA_copy_834	NA	NA	Sequencing_326	NA	NA	NA	NA	Genome	NA	NA	NA	Yes	PMID:24705252|BAMN
pHGG_META_0331	Diffuse intrinsic pontine glioma	3	Brainstem	Pons	Male	10.3	3.4	1	H3.3_K27M	Wild-type	Wild-type	NA	NA	NA	Others	Frozen	Diagnosis	Pre-treatment	DNA_copy_834	NA	NA	Sequencing_326	NA	NA	NA	NA	Genome	NA	NA	NA	Yes	PMID:24705252|BENM
pHGG_META_0332	Diffuse intrinsic pontine glioma	3	Brainstem	Pons	Male	4.6	14	1	H3.1_K27M	Wild-type	Wild-type	NA	NA	NA	Others	Frozen	Diagnosis	Pre-treatment	DNA_copy_834	NA	NA	Sequencing_326	NA	NA	NA	NA	Genome	NA	NA	NA	Yes	PMID:24705252|BLAG,PMID:26399631|P113
pHGG_META_0333	Diffuse intrinsic pontine glioma	4	Brainstem	Pons	Female	5.8	17.5	0	H3.1_K27M	Wild-type	Wild-type	NA	NA	NA	Others	Frozen	Diagnosis	Pre-treatment	DNA_copy_834	NA	NA	Sequencing_326	NA	NA	NA	NA	Genome	NA	NA	NA	Yes	PMID:24705252|DANA
pHGG_META_0334	Diffuse intrinsic pontine glioma	2	Brainstem	Pons	Male	4.4	9.1	1	Wild-type	Wild-type	Wild-type	NA	NA	NA	Others	Frozen	Diagnosis	Pre-treatment	DNA_copy_834	NA	NA	Sequencing_326	NA	NA	NA	NA	Genome	NA	NA	NA	Yes	PMID:24705252|DUJJ
pHGG_META_0335	Diffuse intrinsic pontine glioma	2	Brainstem	Pons	Female	6.6	7.8	1	H3.3_K27M	Wild-type	Wild-type	NA	NA	NA	Others	Frozen	Diagnosis	Pre-treatment	DNA_copy_834	NA	NA	Sequencing_326	NA	NA	NA	NA	Genome	NA	NA	NA	Yes	PMID:24705252|GIBG
pHGG_META_0336	Diffuse intrinsic pontine glioma	2	Brainstem	Pons	Male	8.6	20.3	1	H3.1_K27M	Wild-type	Wild-type	NA	NA	NA	Others	Frozen	Diagnosis	Pre-treatment	DNA_copy_834	NA	NA	Sequencing_326	NA	NA	NA	NA	Genome	NA	NA	NA	Yes	PMID:24705252|GONJ
pHGG_META_0337	Diffuse intrinsic pontine glioma	4	Brainstem	Pons	Male	12.1	9.1	1	Wild-type	Wild-type	Wild-type	NA	NA	NA	Others	Frozen	Diagnosis	Pre-treatment	DNA_copy_834	NA	NA	Sequencing_326	NA	NA	NA	NA	Genome	NA	NA	NA	Yes	PMID:24705252|HENJ,PMID:26399631|P106
pHGG_META_0338	Diffuse intrinsic pontine glioma	3	Brainstem	Pons	Male	4.6	10.2	1	H3.1_K27M	Wild-type	Wild-type	NA	NA	NA	Others	Frozen	Diagnosis	Pre-treatment	DNA_copy_834	NA	NA	Sequencing_326	NA	NA	NA	NA	Genome	NA	NA	NA	Yes	PMID:24705252|INAR,PMID:26399631|P116
pHGG_META_0339	Diffuse intrinsic pontine glioma	3	Brainstem	Pons	Male	8.8	8.4	1	H3.3_K27M	Wild-type	Wild-type	NA	NA	NA	Others	Frozen	Diagnosis	Pre-treatment	DNA_copy_834	NA	NA	Sequencing_326	NA	NA	NA	NA	Genome	NA	NA	NA	Yes	PMID:24705252|LACL
pHGG_META_0340	Diffuse intrinsic pontine glioma	3	Brainstem	Pons	Male	7.5	17.8	0	H3.1_K27M	Wild-type	Wild-type	NA	NA	NA	Others	Frozen	Diagnosis	Pre-treatment	DNA_copy_834	NA	NA	Sequencing_326	NA	NA	NA	NA	Genome	NA	NA	NA	Yes	PMID:24705252|LEMN,PMID:26399631|P108
pHGG_META_0341	Diffuse intrinsic pontine glioma	3	Brainstem	Pons	Male	6.2	13.5	1	H3.3_K27M	Wild-type	Wild-type	NA	NA	NA	Others	Frozen	Diagnosis	Pre-treatment	DNA_copy_834	NA	NA	Sequencing_326	NA	NA	NA	NA	Genome	NA	NA	NA	Yes	PMID:24705252|MUCM
pHGG_META_0342	Diffuse intrinsic pontine glioma	2	Brainstem	Pons	Male	5.7	10.8	1	Wild-type	Wild-type	Wild-type	NA	NA	NA	Copy_neutral	Frozen	Diagnosis	Pre-treatment	DNA_copy_834	NA	NA	Sequencing_326	NA	NA	NA	NA	Genome	NA	NA	NA	Yes	PMID:24705252|PHIA
pHGG_META_0343	Diffuse intrinsic pontine glioma	3	Brainstem	Pons	Female	10.6	8.6	1	H3.3_K27M	Wild-type	Wild-type	NA	NA	NA	Others	Frozen	Diagnosis	Pre-treatment	DNA_copy_834	NA	NA	Sequencing_326	NA	NA	NA	NA	Genome	NA	NA	NA	Yes	PMID:24705252|SCHL
pHGG_META_0344	Diffuse intrinsic pontine glioma	2	Brainstem	Pons	Female	5.6	13.3	1	H3.3_K27M	Wild-type	Wild-type	NA	NA	NA	Others	Frozen	Diagnosis	Pre-treatment	DNA_copy_834	NA	NA	Sequencing_326	NA	NA	NA	NA	Genome	NA	NA	NA	Yes	PMID:24705252|ZERR,PMID:26399631|P112
pHGG_META_0345	Anaplastic astrocytoma	3	Hemispheric	Cerebrum - NOS	Female	8	NA	NA	NA	NA	NA	NA	NA	NA	Others	Frozen	Diagnosis	Pre-treatment	DNA_copy_834	NA	NA	NA	Agilent_44k	NA	NA	NA	NA	NA	NA	NA	NA	PMID:22389665|P001
pHGG_META_0346	Anaplastic astrocytoma	3	Hemispheric	Cerebrum - NOS	Female	14	NA	NA	NA	NA	NA	NA	NA	NA	Others	Frozen	Diagnosis	Pre-treatment	DNA_copy_834	NA	NA	NA	Agilent_44k	NA	NA	NA	NA	NA	NA	NA	NA	PMID:22389665|P002
pHGG_META_0347	Glioblastoma	4	Midline	Thalamus	Male	3.8	NA	NA	NA	NA	NA	NA	NA	NA	Others	Frozen	Diagnosis	Pre-treatment	DNA_copy_834	NA	NA	NA	Agilent_44k	NA	NA	NA	NA	NA	NA	NA	NA	PMID:22389665|P003
pHGG_META_0348	Anaplastic astrocytoma	3	Hemispheric	Cerebrum - NOS	Male	14.6	1.8	0	NA	NA	NA	NA	NA	NA	NA	Frozen	Diagnosis	Pre-treatment	NA	NA	NA	NA	Agilent_44k	NA	NA	NA	NA	NA	NA	NA	NA	PMID:22389665|P007
pHGG_META_0349	Diffuse intrinsic pontine glioma	3	Brainstem	Pons	Male	9.4	NA	NA	NA	NA	NA	NA	NA	NA	Copy_neutral	Frozen	Diagnosis	Pre-treatment	DNA_copy_834	NA	NA	NA	Agilent_44k	NA	NA	NA	NA	NA	NA	NA	NA	PMID:22389665|P016,PMID:26399631|P016
pHGG_META_0350	Glioblastoma	4	Midline	Thalamus	Female	7.8	2.6	1	NA	NA	NA	NA	NA	NA	NA	Frozen	Diagnosis	Pre-treatment	NA	NA	NA	NA	Agilent_44k	NA	NA	NA	NA	NA	NA	NA	NA	PMID:22389665|P022
pHGG_META_0351	Diffuse intrinsic pontine glioma	3	Brainstem	Pons	Female	6	NA	NA	NA	NA	NA	NA	NA	NA	Others	Frozen	Diagnosis	Pre-treatment	DNA_copy_834	NA	NA	NA	Agilent_44k	NA	NA	NA	NA	NA	NA	NA	NA	PMID:22389665|P028,PMID:26399631|P028
pHGG_META_0352	Diffuse intrinsic pontine glioma	3	Brainstem	Pons	Female	11.5	NA	NA	NA	NA	NA	NA	NA	NA	Copy_neutral	Frozen	Diagnosis	Pre-treatment	DNA_copy_834	NA	NA	NA	Agilent_44k	NA	NA	NA	NA	NA	NA	NA	NA	PMID:22389665|P038
pHGG_META_0353	Anaplastic astrocytoma	3	Hemispheric	Cerebrum - NOS	Male	0.1	NA	NA	NA	NA	NA	NA	NA	NA	Others	Frozen	Diagnosis	Pre-treatment	DNA_copy_834	NA	NA	NA	Agilent_44k	NA	NA	NA	NA	NA	NA	NA	NA	PMID:22389665|P039
pHGG_META_0354	Diffuse intrinsic pontine glioma	3	Brainstem	Pons	Male	10.9	NA	NA	H3.1_K27M	NA	NA	NA	NA	NA	Others	Frozen	Diagnosis	Pre-treatment	DNA_copy_834	NA	NA	NA	Agilent_44k	NA	NA	NA	NA	NA	NA	NA	NA	PMID:22389665|P059,PMID:26399631|P059
pHGG_META_0355	Diffuse intrinsic pontine glioma	4	Brainstem	Pons	Male	9.8	8.9	1	NA	NA	NA	NA	NA	NA	NA	Frozen	Diagnosis	Pre-treatment	NA	NA	NA	NA	Agilent_44k	NA	NA	NA	NA	NA	NA	NA	NA	PMID:22389665|P071
pHGG_META_0356	Diffuse intrinsic pontine glioma	4	Brainstem	Pons	Male	11.8	16.4	1	H3.3_K27M	Wild-type	Wild-type	NA	NA	NA	Others	Frozen	Autopsy	Post-treatment	DNA_copy_834	NA	mRNA_expression_220	Sequencing_326	NA	Affy_SNP6.0	NA	Exome	NA	Affymetrix_U133	NA	RNAseq	Yes	PMID:21931021|BSG001T,PMID:24705251|SJHGG045_A
pHGG_META_0357	Diffuse intrinsic pontine glioma	4	Brainstem	Pons	NA	7.9	NA	NA	NA	NA	NA	NA	NA	NA	Others	Frozen	Autopsy	Post-treatment	DNA_copy_834	NA	NA	NA	NA	Affy_SNP6.0	NA	NA	NA	NA	NA	NA	NA	PMID:21931021|BSG003T_CB
pHGG_META_0358	Diffuse intrinsic pontine glioma	4	Brainstem	Pons	Male	5.5	0.3	1	H3.3_K27M	Wild-type	Wild-type	NA	NA	NA	Others	Frozen	Diagnosis	Pre-treatment	DNA_copy_834	NA	mRNA_expression_220	Sequencing_326	NA	Affy_SNP6.0	NA	NA	Genome	Affymetrix_U133	NA	RNAseq	Yes	PMID:21931021|BSG004TD,PMID:22286216|SJHGG004_D
pHGG_META_0359	Diffuse intrinsic pontine glioma	4	Brainstem	Pons	Male	4.3	8.4	1	H3.1_K27M	Wild-type	Wild-type	NA	NA	NA	Others	Frozen	Autopsy	Post-treatment	DNA_copy_834	NA	mRNA_expression_220	Sequencing_326	NA	Affy_SNP6.0	NA	Exome	NA	Affymetrix_U133	NA	RNAseq	Yes	PMID:21931021|BSG005T,PMID:24705251|SJHGG047_A
pHGG_META_0360	Diffuse intrinsic pontine glioma	4	Brainstem	Pons	Male	6.1	14.4	1	H3.3_K27M	Wild-type	Wild-type	NA	NA	NA	Others	Frozen	Autopsy	Post-treatment	DNA_copy_834	NA	mRNA_expression_220	Sequencing_326	NA	Affy_SNP6.0	NA	Exome	NA	Affymetrix_U133	NA	RNAseq	Yes	PMID:21931021|BSG009T,PMID:24705251|SJHGG048_A
pHGG_META_0361	Diffuse intrinsic pontine glioma	4	Brainstem	Pons	Female	13.8	12.9	1	H3.3_K27M	Wild-type	Wild-type	NA	NA	NA	Others	Frozen	Autopsy	Post-treatment	DNA_copy_834	NA	mRNA_expression_220	Sequencing_326	NA	Affy_SNP6.0	NA	Exome	NA	Affymetrix_U133	NA	RNAseq	Yes	PMID:21931021|BSG010T,PMID:24705251|SJHGG049_A
pHGG_META_0362	Diffuse intrinsic pontine glioma	4	Brainstem	Pons	Female	5.4	33.3	1	Wild-type	Wild-type	Wild-type	NA	NA	NA	Copy_neutral	Frozen	Autopsy	Post-treatment	DNA_copy_834	NA	mRNA_expression_220	Sequencing_326	NA	Affy_SNP6.0	NA	NA	Genome	Affymetrix_U133	NA	RNAseq	Yes	PMID:21931021|BSG012T,PMID:22286216|SJHGG005_A
pHGG_META_0363	Diffuse intrinsic pontine glioma	4	Brainstem	Pons	NA	5.2	15.4	1	H3.3_K27M	NA	NA	NA	NA	NA	Others	Frozen	Autopsy	Post-treatment	DNA_copy_834	NA	mRNA_expression_220	NA	NA	Affy_SNP6.0	NA	NA	NA	Affymetrix_U133	NA	NA	NA	PMID:21931021|BSG015T
pHGG_META_0364	Diffuse intrinsic pontine glioma	4	Brainstem	Pons	Female	5.7	4.7	1	H3.3_K27M	Wild-type	Wild-type	NA	NA	NA	Copy_neutral	Frozen	Autopsy	Post-treatment	DNA_copy_834	NA	mRNA_expression_220	Sequencing_326	NA	Affy_SNP6.0	NA	Exome	NA	Affymetrix_U133	NA	RNAseq	Yes	PMID:21931021|BSG017T,PMID:24705251|SJHGG050_A
pHGG_META_0365	Diffuse intrinsic pontine glioma	4	Brainstem	Pons	Male	15.7	5.4	1	H3.3_K27M	Wild-type	Wild-type	NA	NA	NA	Others	Frozen	Autopsy	Post-treatment	DNA_copy_834	NA	NA	Sequencing_326	NA	NA	NA	Exome	NA	NA	NA	NA	Yes	PMID:24705251|SJHGG051_A
pHGG_META_0366	Diffuse intrinsic pontine glioma	4	Brainstem	Pons	Female	5.9	8.4	1	Wild-type	Wild-type	Wild-type	NA	NA	NA	Others	Frozen	Autopsy	Post-treatment	DNA_copy_834	NA	mRNA_expression_220	Sequencing_326	NA	Affy_SNP6.0	NA	NA	Genome	Affymetrix_U133	NA	RNAseq	Yes	PMID:21931021|BSG020T,PMID:24705251|SJHGG052_A
pHGG_META_0367	Diffuse intrinsic pontine glioma	4	Brainstem	Pons	Female	7.3	12.7	1	H3.3_K27M	Wild-type	Wild-type	NA	NA	NA	Others	Frozen	Autopsy	Post-treatment	DNA_copy_834	NA	NA	Sequencing_326	NA	NA	NA	Exome	NA	NA	NA	NA	Yes	PMID:24705251|SJHGG053_A
pHGG_META_0368	Diffuse intrinsic pontine glioma	4	Brainstem	Pons	Female	5.3	8.7	1	H3.3_K27M	Wild-type	Wild-type	NA	NA	NA	Others	Frozen	Diagnosis	Pre-treatment	DNA_copy_834	NA	mRNA_expression_220	Sequencing_326	NA	NA	NA	NA	Genome	Affymetrix_U133	NA	RNAseq	Yes	PMID:22286216|SJHGG001_D
pHGG_META_0369	Diffuse intrinsic pontine glioma	4	Brainstem	Pons	Female	3.6	7.3	1	H3.3_K27M	Wild-type	Wild-type	NA	NA	NA	Others	Frozen	Autopsy	Post-treatment	DNA_copy_834	NA	mRNA_expression_220	Sequencing_326	NA	Affy_SNP6.0	NA	NA	Genome	Affymetrix_U133	NA	RNAseq	Yes	PMID:21931021|BSG023T,PMID:22286216|SJHGG006_A
pHGG_META_0370	Diffuse intrinsic pontine glioma	4	Brainstem	Pons	NA	14.9	13.7	1	H3.3_K27M	Wild-type	Wild-type	NA	NA	NA	Others	Frozen	Diagnosis	Pre-treatment	DNA_copy_834	NA	mRNA_expression_220	Sequencing_326	NA	Affy_SNP6.0	NA	NA	Genome	Affymetrix_U133	NA	RNAseq	Yes	PMID:21931021|BSG024TD,PMID:24705251|SJHGG002_D
pHGG_META_0371	Diffuse intrinsic pontine glioma	4	Brainstem	Pons	Female	4	7.6	1	H3.3_K27M	Wild-type	Wild-type	NA	NA	NA	Others	Frozen	Autopsy	Post-treatment	DNA_copy_834	NA	NA	Sequencing_326	NA	NA	NA	Exome	NA	NA	NA	NA	Yes	PMID:24705251|SJHGG054_A
pHGG_META_0372	Diffuse intrinsic pontine glioma	4	Brainstem	Pons	Female	6.4	13.7	1	H3.3_K27M	Wild-type	Wild-type	NA	NA	NA	Others	Frozen	Autopsy	Post-treatment	DNA_copy_834	NA	NA	Sequencing_326	NA	NA	NA	Exome	NA	NA	NA	NA	Yes	PMID:24705251|SJHGG055_A
pHGG_META_0373	Diffuse intrinsic pontine glioma	4	Brainstem	Pons	Female	5.2	11.1	1	H3.1_K27M	Wild-type	Wild-type	NA	NA	NA	Others	Frozen	Autopsy	Post-treatment	DNA_copy_834	NA	NA	Sequencing_326	NA	NA	NA	Exome	NA	NA	NA	NA	Yes	PMID:24705251|SJHGG056_A
pHGG_META_0374	Diffuse intrinsic pontine glioma	4	Brainstem	Pons	Female	12.3	7.6	1	H3.3_K27M	Wild-type	Wild-type	NA	NA	NA	Copy_neutral	Frozen	Autopsy	Post-treatment	DNA_copy_834	NA	mRNA_expression_220	Sequencing_326	NA	Affy_SNP6.0	NA	Exome	NA	Affymetrix_U133	NA	RNAseq	Yes	PMID:21931021|BSG030T,PMID:24705251|SJHGG057_A
pHGG_META_0375	Diffuse intrinsic pontine glioma	4	Brainstem	Pons	Female	5.2	15.7	1	H3.3_K27M	Wild-type	Wild-type	NA	NA	NA	Others	Frozen	Autopsy	Post-treatment	DNA_copy_834	NA	mRNA_expression_220	Sequencing_326	NA	Affy_SNP6.0	NA	Exome	NA	Affymetrix_U133	NA	RNAseq	Yes	PMID:21931021|BSG031T,PMID:24705251|SJHGG058_A
pHGG_META_0376	Diffuse intrinsic pontine glioma	4	Brainstem	Pons	NA	10.9	6.4	1	H3.3_K27M	Wild-type	Wild-type	NA	NA	NA	Others	Frozen	Autopsy	Post-treatment	DNA_copy_834	NA	mRNA_expression_220	Sequencing_326	NA	Affy_SNP6.0	NA	NA	Genome	Affymetrix_U133	NA	RNAseq	Yes	PMID:21931021|BSG032T,PMID:24705251|SJHGG007_A
pHGG_META_0377	Diffuse intrinsic pontine glioma	4	Brainstem	Pons	Female	3.7	14.6	1	H3.1_K27M	Wild-type	Wild-type	NA	NA	NA	Others	Frozen	Autopsy	Post-treatment	DNA_copy_834	NA	mRNA_expression_220	Sequencing_326	NA	Affy_SNP6.0	NA	Exome	Genome	Affymetrix_U133	NA	RNAseq	Yes	PMID:21931021|BSG033T,PMID:22286216|SJHGG008_A
pHGG_META_0378	Diffuse intrinsic pontine glioma	4	Brainstem	Pons	Male	8.9	21.7	1	Wild-type	Wild-type	Wild-type	NA	NA	NA	Others	Frozen	Autopsy	Post-treatment	DNA_copy_834	NA	mRNA_expression_220	Sequencing_326	NA	Affy_SNP6.0	NA	NA	Genome	Affymetrix_U133	NA	RNAseq	Yes	PMID:21931021|BSG034T,PMID:24705251|SJHGG059_A
pHGG_META_0379	Diffuse intrinsic pontine glioma	4	Brainstem	Pons	Male	13.2	7.3	1	H3.3_K27M	Wild-type	Wild-type	NA	NA	NA	Others	Frozen	Autopsy	Post-treatment	DNA_copy_834	NA	mRNA_expression_220	Sequencing_326	NA	Affy_SNP6.0	NA	Exome	NA	Affymetrix_U133	NA	RNAseq	Yes	PMID:21931021|BSG035T,PMID:24705251|SJHGG060_A
pHGG_META_0380	Diffuse intrinsic pontine glioma	4	Brainstem	Pons	Male	15.6	1.2	1	Wild-type	Wild-type	Wild-type	NA	NA	NA	Others	Frozen	Autopsy	Post-treatment	DNA_copy_834	NA	mRNA_expression_220	Sequencing_326	NA	Affy_SNP6.0	NA	Exome	Genome	Affymetrix_U133	NA	RNAseq	Yes	PMID:21931021|BSG037T,PMID:22286216|SJHGG003_A
pHGG_META_0381	Diffuse intrinsic pontine glioma	4	Brainstem	Pons	Female	6.9	8.2	1	H3.3_K27M	Wild-type	Wild-type	NA	NA	NA	Copy_neutral	Frozen	Autopsy	Post-treatment	DNA_copy_834	NA	NA	Sequencing_326	NA	NA	NA	Exome	NA	NA	NA	NA	Yes	PMID:24705251|SJHGG061_A
pHGG_META_0382	Diffuse intrinsic pontine glioma	4	Brainstem	Pons	Male	6	7.8	1	H3.3_K27M	Wild-type	Wild-type	NA	NA	NA	Others	Frozen	Autopsy	Post-treatment	DNA_copy_834	NA	mRNA_expression_220	Sequencing_326	NA	Affy_SNP6.0	NA	NA	Genome	Affymetrix_U133	NA	RNAseq	Yes	PMID:21931021|BSG039T,PMID:22286216|SJHGG009_A
pHGG_META_0383	Diffuse intrinsic pontine glioma	4	Brainstem	Pons	Female	12.5	9.6	1	H3.3_K27M	Wild-type	Wild-type	NA	NA	NA	Others	Frozen	Autopsy	Post-treatment	DNA_copy_834	NA	mRNA_expression_220	Sequencing_326	NA	Affy_SNP6.0	NA	Exome	NA	Affymetrix_U133	NA	RNAseq	Yes	PMID:21931021|BSG040T,PMID:24705251|SJHGG062_A
pHGG_META_0384	Diffuse intrinsic pontine glioma	4	Brainstem	Pons	Male	10.2	15.6	1	Wild-type	Wild-type	Wild-type	NA	NA	NA	Others	Frozen	Autopsy	Post-treatment	DNA_copy_834	NA	mRNA_expression_220	Sequencing_326	NA	Affy_SNP6.0	NA	NA	Genome	Affymetrix_U133	NA	RNAseq	Yes	PMID:21931021|BSG042T,PMID:24705251|SJHGG064_A
pHGG_META_0385	Diffuse intrinsic pontine glioma	4	Brainstem	Pons	Male	6.6	10.2	1	H3.1_K27M	Wild-type	Wild-type	NA	NA	NA	Others	Frozen	Autopsy	Post-treatment	DNA_copy_834	NA	NA	Sequencing_326	NA	NA	NA	Exome	NA	NA	NA	NA	Yes	PMID:24705251|SJHGG065_A
pHGG_META_0386	Diffuse intrinsic pontine glioma	4	Brainstem	Pons	Female	9	8.3	1	H3.3_K27M	Wild-type	Wild-type	NA	NA	NA	Others	Frozen	Autopsy	Post-treatment	DNA_copy_834	NA	mRNA_expression_220	Sequencing_326	NA	Affy_SNP6.0	NA	Exome	NA	Affymetrix_U133	NA	RNAseq	Yes	PMID:21931021|BSG044T,PMID:24705251|SJHGG066_A
pHGG_META_0387	Diffuse intrinsic pontine glioma	4	Brainstem	Pons	Female	5.6	18.8	1	H3.3_K27M	Wild-type	Wild-type	NA	NA	NA	Copy_neutral	Frozen	Autopsy	Post-treatment	DNA_copy_834	NA	NA	Sequencing_326	NA	NA	NA	Exome	NA	NA	NA	NA	Yes	PMID:24705251|SJHGG067_A
pHGG_META_0388	Diffuse intrinsic pontine glioma	3	Brainstem	Pons	Female	8.4	36	1	H3.1_K27M	Wild-type	Wild-type	NA	NA	NA	Others	Frozen	Autopsy	Post-treatment	DNA_copy_834	NA	NA	Sequencing_326	NA	NA	NA	NA	Genome	NA	NA	NA	Yes	PMID:24705251|SJHGG069_A
pHGG_META_0389	Diffuse intrinsic pontine glioma	4	Brainstem	Pons	NA	5.6	11.2	1	H3.3_K27M	NA	NA	NA	NA	NA	Others	Frozen	Autopsy	Post-treatment	DNA_copy_834	NA	mRNA_expression_220	NA	NA	Affy_SNP6.0	NA	NA	NA	Affymetrix_U133	NA	NA	NA	PMID:21931021|BSG509T
pHGG_META_0390	Diffuse intrinsic pontine glioma	4	Brainstem	Pons	NA	NA	NA	NA	H3.3_K27M	NA	NA	NA	NA	NA	Others	Frozen	Diagnosis	Pre-treatment	DNA_copy_834	NA	mRNA_expression_220	NA	NA	Affy_SNP6.0	NA	NA	NA	Affymetrix_U133	NA	NA	NA	PMID:21931021|BSG901TD
pHGG_META_0391	Glioblastoma	4	Hemispheric	Cerebrum - NOS	Female	5.8	23.5	1	Wild-type	Wild-type	Wild-type	NA	NA	NA	Others	Frozen	Diagnosis	Pre-treatment	DNA_copy_834	NA	mRNA_expression_220	Sequencing_326	NA	Affy_500k	NA	NA	Genome	Affymetrix_U133	NA	RNAseq	Yes	PMID:20479398|HGG001,PMID:24705251|SJHGG028_D
pHGG_META_0392	Glioblastoma	4	Hemispheric	Cerebrum - NOS	Male	6.5	9.9	1	Wild-type	Wild-type	Wild-type	NA	NA	NA	Copy_neutral	Frozen	Diagnosis	Pre-treatment	DNA_copy_834	NA	NA	NA	NA	NA	NA	Exome	NA	NA	NA	NA	NA	PMID:24705251|SJHGG030_D
pHGG_META_0393	Glioblastoma	4	Hemispheric	Cerebrum - NOS	NA	16.5	9.6	1	Wild-type	NA	NA	NA	NA	NA	Others	Frozen	Diagnosis	Pre-treatment	DNA_copy_834	NA	mRNA_expression_220	NA	NA	Affy_500k	NA	NA	NA	Affymetrix_U133	NA	NA	NA	PMID:20479398|HGG005
pHGG_META_0394	Glioblastoma	4	Hemispheric	Cerebrum - NOS	NA	6.3	4.8	1	H3.3_K27M	NA	NA	NA	NA	NA	Others	Frozen	Diagnosis	Pre-treatment	DNA_copy_834	NA	mRNA_expression_220	NA	NA	Affy_500k	NA	NA	NA	Affymetrix_U133	NA	NA	NA	PMID:20479398|HGG006
pHGG_META_0395	Anaplastic astrocytoma	3	Hemispheric	Cerebrum - NOS	NA	16.7	9.6	1	Wild-type	Wild-type	Wild-type	NA	NA	NA	Others	Frozen	Diagnosis	Pre-treatment	DNA_copy_834	NA	mRNA_expression_220	Sequencing_326	NA	Affy_500k	NA	NA	Genome	Affymetrix_U133	NA	RNAseq	Yes	PMID:20479398|HGG007,PMID:24705251|SJHGG010_D
pHGG_META_0396	Glioblastoma	4	Hemispheric	Cerebrum - NOS	NA	16.5	58.8	0	Wild-type	NA	NA	NA	NA	NA	Others	Frozen	Diagnosis	Pre-treatment	DNA_copy_834	NA	mRNA_expression_220	NA	NA	Affy_500k	NA	NA	NA	Affymetrix_U133	NA	NA	NA	PMID:20479398|HGG008
pHGG_META_0397	Glioblastoma	4	Hemispheric	Cerebrum - NOS	NA	17.8	9.6	1	H3.3_K27M	Wild-type	Wild-type	NA	NA	NA	Others	Frozen	Diagnosis	Pre-treatment	DNA_copy_834	NA	mRNA_expression_220	Sequencing_326	NA	Affy_500k	NA	NA	Genome	Affymetrix_U133	NA	RNAseq	Yes	PMID:20479398|HGG010,PMID:24705251|SJHGG011_D
pHGG_META_0398	Glioblastoma	4	Hemispheric	Cerebrum - NOS	NA	7	19.2	1	H3.3_G34R	NA	NA	NA	NA	NA	Others	Frozen	Diagnosis	Pre-treatment	DNA_copy_834	NA	mRNA_expression_220	NA	NA	Affy_500k	NA	NA	NA	Affymetrix_U133	NA	NA	NA	PMID:20479398|HGG014
pHGG_META_0399	Glioblastoma	4	Hemispheric	Cerebrum - NOS	Female	14.4	16.5	1	H3.3_G34R	Wild-type	Wild-type	NA	NA	NA	Others	Frozen	Diagnosis	Pre-treatment	DNA_copy_834	NA	mRNA_expression_220	Sequencing_326	NA	NA	NA	Exome	NA	NA	NA	RNAseq	Yes	PMID:24705251|SJHGG031_D
pHGG_META_0400	Glioblastoma	4	Hemispheric	Cerebrum - NOS	NA	13.8	36	0	Wild-type	Wild-type	Wild-type	NA	NA	NA	Others	Frozen	Diagnosis	Pre-treatment	DNA_copy_834	NA	mRNA_expression_220	Sequencing_326	NA	Affy_500k	NA	NA	Genome	Affymetrix_U133	NA	RNAseq	Yes	PMID:20479398|HGG020,PMID:24705251|SJHGG012_D
pHGG_META_0401	Anaplastic astrocytoma	3	Hemispheric	Cerebrum - NOS	NA	22.7	36	0	Wild-type	NA	NA	NA	NA	NA	Others	Frozen	Diagnosis	Pre-treatment	DNA_copy_834	NA	mRNA_expression_220	NA	NA	Affy_500k	NA	NA	NA	Affymetrix_U133	NA	NA	NA	PMID:20479398|HGG021
pHGG_META_0402	Glioblastoma	4	Hemispheric	Cerebrum - NOS	Male	14.1	28.8	1	Wild-type	BRAF_V600E	Wild-type	NA	NA	NA	Others	Frozen	Diagnosis	Pre-treatment	DNA_copy_834	NA	mRNA_expression_220	Sequencing_326	NA	NA	NA	NA	Genome	NA	NA	RNAseq	Yes	PMID:24705251|SJHGG033_D
pHGG_META_0403	Glioblastoma	4	Hemispheric	Cerebrum - NOS	Female	9.9	13.4	1	Wild-type	Wild-type	Wild-type	NA	NA	NA	Others	Frozen	Diagnosis	Pre-treatment	DNA_copy_834	NA	mRNA_expression_220	Sequencing_326	NA	Affy_500k	NA	Exome	NA	Affymetrix_U133	NA	RNAseq	Yes	PMID:20479398|HGG023,PMID:24705251|SJHGG034_D
pHGG_META_0404	Anaplastic astrocytoma	3	Hemispheric	Cerebrum - NOS	NA	7.5	12	1	Wild-type	NA	NA	NA	NA	NA	Others	Frozen	Diagnosis	Pre-treatment	DNA_copy_834	NA	mRNA_expression_220	NA	NA	Affy_500k	NA	NA	NA	Affymetrix_U133	NA	NA	NA	PMID:20479398|HGG024
pHGG_META_0405	Glioblastoma	4	Hemispheric	Cerebrum - NOS	NA	19.8	91.2	0	Wild-type	NA	NA	NA	NA	NA	Others	Frozen	Diagnosis	Pre-treatment	DNA_copy_834	NA	mRNA_expression_220	NA	NA	Affy_500k	NA	NA	NA	Affymetrix_U133	NA	NA	NA	PMID:20479398|HGG026
pHGG_META_0406	Glioblastoma	4	Hemispheric	Cerebrum - NOS	Female	9.8	24.2	1	Wild-type	Wild-type	Wild-type	NA	NA	NA	Copy_neutral	Frozen	Diagnosis	Pre-treatment	DNA_copy_834	NA	mRNA_expression_220	Sequencing_326	NA	Affy_500k	NA	Exome	NA	Affymetrix_U133	NA	RNAseq	No	PMID:20479398|HGG027,PMID:24705251|SJHGG129_D
pHGG_META_0407	Glioblastoma	4	Hemispheric	Cerebrum - NOS	NA	19.8	10.8	1	Wild-type	NA	NA	NA	NA	NA	Others	Frozen	Diagnosis	Pre-treatment	DNA_copy_834	NA	mRNA_expression_220	NA	NA	Affy_500k	NA	NA	NA	Affymetrix_U133	NA	NA	NA	PMID:20479398|HGG028
pHGG_META_0408	Anaplastic oligodendroglioma	3	Hemispheric	Cerebrum - NOS	NA	10.7	61.2	0	NA	NA	NA	NA	NA	NA	Others	Frozen	Diagnosis	Pre-treatment	DNA_copy_834	NA	NA	NA	NA	Affy_500k	NA	NA	NA	NA	NA	NA	NA	PMID:20479398|HGG029
pHGG_META_0409	Glioblastoma	4	Midline	Midline - NOS	Female	1.2	30.1	1	H3.3_K27M	Wild-type	Wild-type	NA	NA	NA	Copy_neutral	Frozen	Diagnosis	Pre-treatment	DNA_copy_834	NA	mRNA_expression_220	Sequencing_326	NA	Affy_500k	NA	Exome	NA	Affymetrix_U133	NA	RNAseq	No	PMID:20479398|HGG031,PMID:24705251|SJHGG127_D
pHGG_META_0410	Anaplastic astrocytoma	3	Hemispheric	Cerebrum - NOS	NA	0	3.6	1	NA	NA	NA	NA	NA	NA	Copy_neutral	Frozen	Diagnosis	Pre-treatment	DNA_copy_834	NA	NA	NA	NA	Affy_500k	NA	NA	NA	NA	NA	NA	NA	PMID:20479398|HGG045
pHGG_META_0411	Glioblastoma	4	Hemispheric	Cerebrum - NOS	NA	0.1	3.6	1	NA	NA	NA	NA	NA	NA	Copy_neutral	Frozen	Diagnosis	Pre-treatment	DNA_copy_834	NA	NA	NA	NA	Affy_500k	NA	NA	NA	NA	NA	NA	NA	PMID:20479398|HGG046
pHGG_META_0412	Diffuse intrinsic pontine glioma	4	Brainstem	Pons	NA	7.3	9.6	1	NA	NA	NA	NA	NA	NA	Others	Frozen	Diagnosis	Pre-treatment	DNA_copy_834	NA	NA	NA	NA	Affy_500k	NA	NA	NA	NA	NA	NA	NA	PMID:20479398|HGG047
pHGG_META_0413	Glioblastoma	4	Hemispheric	Cerebrum - NOS	NA	3.6	33.6	1	NA	NA	NA	NA	NA	NA	Copy_neutral	Frozen	Diagnosis	Pre-treatment	DNA_copy_834	NA	NA	NA	NA	Affy_500k	NA	NA	NA	NA	NA	NA	NA	PMID:20479398|HGG048
pHGG_META_0414	Glioblastoma	4	Hemispheric	Cerebrum - NOS	NA	9.2	28.8	1	NA	NA	NA	NA	NA	NA	Others	Frozen	Diagnosis	Pre-treatment	DNA_copy_834	NA	NA	NA	NA	Affy_500k	NA	NA	NA	NA	NA	NA	NA	PMID:20479398|HGG050
pHGG_META_0415	Glioblastoma	4	Hemispheric	Cerebrum - NOS	NA	10.9	3.6	1	NA	NA	NA	NA	NA	NA	Others	Frozen	Diagnosis	Pre-treatment	DNA_copy_834	NA	NA	NA	NA	Affy_500k	NA	NA	NA	NA	NA	NA	NA	PMID:20479398|HGG054
pHGG_META_0416	Glioblastoma	4	Hemispheric	Cerebrum - NOS	NA	4.7	3.6	1	NA	NA	NA	NA	NA	NA	Copy_neutral	Frozen	Diagnosis	Pre-treatment	DNA_copy_834	NA	NA	NA	NA	Affy_500k	NA	NA	NA	NA	NA	NA	NA	PMID:20479398|HGG056
pHGG_META_0417	Glioblastoma	4	Hemispheric	Cerebrum - NOS	NA	14.3	20.4	1	NA	NA	NA	NA	NA	NA	Others	Frozen	Diagnosis	Pre-treatment	DNA_copy_834	NA	NA	NA	NA	Affy_500k	NA	NA	NA	NA	NA	NA	NA	PMID:20479398|HGG059
pHGG_META_0418	Anaplastic astrocytoma	3	Hemispheric	Cerebrum - NOS	NA	2.8	10.8	1	NA	NA	NA	NA	NA	NA	Others	Frozen	Diagnosis	Pre-treatment	DNA_copy_834	NA	NA	NA	NA	Affy_500k	NA	NA	NA	NA	NA	NA	NA	PMID:20479398|HGG060
pHGG_META_0419	Glioblastoma	4	Hemispheric	Cerebrum - NOS	NA	14.1	9.6	1	NA	NA	NA	NA	NA	NA	Others	Frozen	Diagnosis	Pre-treatment	DNA_copy_834	NA	NA	NA	NA	Affy_500k	NA	NA	NA	NA	NA	NA	NA	PMID:20479398|HGG061
pHGG_META_0420	Anaplastic astrocytoma	3	Hemispheric	Cerebrum - NOS	NA	2	7.2	1	NA	NA	NA	NA	NA	NA	Others	Frozen	Diagnosis	Pre-treatment	DNA_copy_834	NA	NA	NA	NA	Affy_500k	NA	NA	NA	NA	NA	NA	NA	PMID:20479398|HGG063
pHGG_META_0421	Anaplastic oligodendroglioma	3	Hemispheric	Cerebrum - NOS	NA	1.6	19.2	1	NA	NA	NA	NA	NA	NA	Copy_neutral	Frozen	Diagnosis	Pre-treatment	DNA_copy_834	NA	NA	NA	NA	Affy_500k	NA	NA	NA	NA	NA	NA	NA	PMID:20479398|HGG069
pHGG_META_0422	Pleomorphic anaplastic xanthoastrocytoma	3	Hemispheric	Cerebrum - NOS	NA	7	21	1	NA	NA	NA	NA	NA	NA	Others	Frozen	Diagnosis	Pre-treatment	DNA_copy_834	NA	NA	NA	NA	Affy_500k	NA	NA	NA	NA	NA	NA	NA	PMID:20479398|HGG072
pHGG_META_0423	Anaplastic astrocytoma	3	Hemispheric	Cerebrum - NOS	NA	6	6	1	NA	NA	NA	NA	NA	NA	Others	Frozen	Diagnosis	Pre-treatment	DNA_copy_834	NA	NA	NA	NA	Affy_500k	NA	NA	NA	NA	NA	NA	NA	PMID:20479398|HGG073
pHGG_META_0424	Glioblastoma	4	Hemispheric	Cerebrum - NOS	NA	1	NA	NA	Wild-type	NA	NA	NA	NA	NA	Copy_neutral	Frozen	Diagnosis	Pre-treatment	DNA_copy_834	NA	mRNA_expression_220	NA	NA	Affy_500k	NA	NA	NA	Affymetrix_U133	NA	NA	NA	PMID:20479398|HGG084
pHGG_META_0425	Glioblastoma	4	Hemispheric	Cerebrum - NOS	NA	3	3.6	1	NA	NA	NA	NA	NA	NA	Others	Frozen	Diagnosis	Pre-treatment	DNA_copy_834	NA	NA	NA	NA	Affy_500k	NA	NA	NA	NA	NA	NA	NA	PMID:20479398|HGG140
pHGG_META_0426	Glioblastoma	4	Hemispheric	Cerebrum - NOS	NA	19	13.2	1	NA	NA	NA	NA	NA	NA	Others	Frozen	Diagnosis	Pre-treatment	DNA_copy_834	NA	NA	NA	NA	Affy_500k	NA	NA	NA	NA	NA	NA	NA	PMID:20479398|HGG144
pHGG_META_0427	Glioblastoma	4	Hemispheric	Cerebrum - NOS	NA	14	16.8	1	H3.3_G34V	NA	NA	NA	NA	NA	Others	Frozen	Diagnosis	Pre-treatment	DNA_copy_834	NA	NA	NA	NA	Affy_500k	NA	NA	NA	NA	NA	NA	NA	PMID:20479398|HGG145
pHGG_META_0428	Glioblastoma	4	Hemispheric	Cerebrum - NOS	NA	12	78	1	NA	NA	NA	NA	NA	NA	Copy_neutral	Frozen	Diagnosis	Pre-treatment	DNA_copy_834	NA	NA	NA	NA	Affy_500k	NA	NA	NA	NA	NA	NA	NA	PMID:20479398|HGG146
pHGG_META_0429	Glioblastoma	4	Hemispheric	Cerebrum - NOS	NA	8.9	27	1	Wild-type	NA	NA	NA	NA	NA	Others	Frozen	Diagnosis	Pre-treatment	DNA_copy_834	NA	mRNA_expression_220	NA	NA	Affy_500k	NA	NA	NA	Affymetrix_U133	NA	NA	NA	PMID:20479398|HGG151
pHGG_META_0430	Glioblastoma	4	Hemispheric	Cerebrum - NOS	NA	13.1	31.2	1	Wild-type	NA	NA	NA	NA	NA	Copy_neutral	Frozen	Diagnosis	Pre-treatment	DNA_copy_834	NA	mRNA_expression_220	NA	NA	Affy_500k	NA	NA	NA	Affymetrix_U133	NA	NA	NA	PMID:20479398|HGG153
pHGG_META_0431	Glioblastoma	4	Hemispheric	Cerebrum - NOS	NA	3.8	3.6	1	Wild-type	NA	NA	NA	NA	NA	Others	Frozen	Diagnosis	Pre-treatment	DNA_copy_834	NA	mRNA_expression_220	NA	NA	Affy_500k	NA	NA	NA	Affymetrix_U133	NA	NA	NA	PMID:20479398|HGG154
pHGG_META_0432	Anaplastic astrocytoma	3	Hemispheric	Cerebrum - NOS	NA	6.2	31.2	0	NA	NA	NA	NA	NA	NA	Copy_neutral	Frozen	Diagnosis	Pre-treatment	DNA_copy_834	NA	NA	NA	NA	Affy_500k	NA	NA	NA	NA	NA	NA	NA	PMID:20479398|HGG155
pHGG_META_0433	Anaplastic astrocytoma	3	Midline	Midline - NOS	Female	13.2	33.3	1	H3.3_K27M	Wild-type	Wild-type	NA	NA	NA	Others	Frozen	Diagnosis	Pre-treatment	DNA_copy_834	NA	NA	Sequencing_326	NA	NA	NA	NA	Genome	NA	NA	NA	Yes	PMID:24705251|SJHGG040_D
pHGG_META_0434	Glioblastoma	4	Hemispheric	Cerebrum - NOS	Male	14.8	13	1	H3.3_G34R	Wild-type	Wild-type	NA	NA	NA	Others	Frozen	Diagnosis	Pre-treatment	DNA_copy_834	NA	mRNA_expression_220	Sequencing_326	NA	Affy_500k	NA	NA	Genome	Affymetrix_U133	NA	RNAseq	Yes	PMID:20479398|HGG157,PMID:24705251|SJHGG041_D
pHGG_META_0435	Glioblastoma	4	Hemispheric	Cerebrum - NOS	NA	10.7	4.8	1	H3.3_K27M	NA	NA	NA	NA	NA	Others	Frozen	Diagnosis	Pre-treatment	DNA_copy_834	NA	mRNA_expression_220	NA	NA	Affy_500k	NA	NA	NA	Affymetrix_U133	NA	NA	NA	PMID:20479398|HGG158
pHGG_META_0436	Glioblastoma	4	Hemispheric	Cerebrum - NOS	NA	13.1	8.4	1	Wild-type	NA	NA	NA	NA	NA	Copy_neutral	Frozen	Diagnosis	Pre-treatment	DNA_copy_834	NA	mRNA_expression_220	NA	NA	Affy_500k	NA	NA	NA	Affymetrix_U133	NA	NA	NA	PMID:20479398|HGG159
pHGG_META_0437	Glioblastoma	4	Hemispheric	Cerebrum - NOS	NA	14.4	65.9	1	H3.3_G34R	Wild-type	Wild-type	NA	NA	NA	Others	Frozen	Diagnosis	Pre-treatment	DNA_copy_834	NA	mRNA_expression_220	Sequencing_326	NA	Affy_500k	NA	Exome	NA	Affymetrix_U133	NA	RNAseq	Yes	PMID:20479398|HGG160,PMID:24705251|SJHGG043_D
pHGG_META_0438	Glioblastoma	4	Midline	Midline - NOS	Female	13.5	3.8	1	H3.3_K27M	Wild-type	Wild-type	NA	NA	NA	Others	Frozen	Diagnosis	Pre-treatment	DNA_copy_834	NA	mRNA_expression_220	Sequencing_326	NA	Affy_500k	NA	NA	Genome	Affymetrix_U133	NA	NA	Yes	PMID:20479398|HGG162,PMID:24705251|SJHGG044_D
pHGG_META_0439	Diffuse intrinsic pontine glioma	4	Brainstem	Pons	Male	9.6	10.7	1	H3.3_K27M	Wild-type	Wild-type	NA	NA	NA	Others	Frozen	Autopsy	Post-treatment	DNA_copy_834	NA	NA	Sequencing_326	NA	NA	NA	Exome	NA	NA	NA	NA	Yes	PMID:24705251|SJHGG010324_A
pHGG_META_0440	Diffuse intrinsic pontine glioma	4	Brainstem	Pons	Male	10.2	8.8	1	H3.3_K27M	Wild-type	Wild-type	NA	NA	NA	Others	Frozen	Autopsy	Post-treatment	DNA_copy_834	NA	NA	Sequencing_326	NA	NA	NA	Exome	NA	NA	NA	NA	Yes	PMID:24705251|SJHGG010325_A
pHGG_META_0441	Diffuse intrinsic pontine glioma	4	Brainstem	Pons	Female	12.7	8.7	1	H3.3_K27M	Wild-type	Wild-type	NA	NA	NA	Copy_neutral	Frozen	Autopsy	Post-treatment	DNA_copy_834	NA	NA	Sequencing_326	NA	NA	NA	Exome	NA	NA	NA	NA	Yes	PMID:24705251|SJHGG010326_A
pHGG_META_0442	Glioblastoma	4	Midline	Midline - NOS	Female	10.7	5.3	1	H3.3_K27M	BRAF_V600E	Wild-type	NA	NA	NA	Others	Frozen	Diagnosis	Pre-treatment	DNA_copy_834	NA	mRNA_expression_220	Sequencing_326	NA	NA	NA	Exome	NA	NA	NA	RNAseq	Yes	PMID:24705251|SJHGG014_D
pHGG_META_0443	Glioblastoma	4	Hemispheric	Cerebrum - NOS	Male	0.8	NA	0	Wild-type	Wild-type	Wild-type	NA	NA	NA	NA	Frozen	Diagnosis	Pre-treatment	NA	NA	mRNA_expression_220	Sequencing_326	NA	NA	NA	NA	Genome	NA	NA	RNAseq	Yes	PMID:24705251|SJHGG016_D
pHGG_META_0444	Anaplastic astrocytoma	3	Hemispheric	Cerebrum - NOS	Male	17.3	NA	0	Wild-type	Wild-type	IDH1_R132H	NA	NA	NA	Others	Frozen	Diagnosis	Pre-treatment	DNA_copy_834	NA	mRNA_expression_220	NA	NA	NA	NA	NA	Genome	NA	NA	RNAseq	NA	PMID:24705251|SJHGG017_D
pHGG_META_0445	Anaplastic astrocytoma	3	Midline	Midline - NOS	Female	8.1	13.5	1	Wild-type	Wild-type	Wild-type	NA	NA	NA	Others	Frozen	Diagnosis	Pre-treatment	DNA_copy_834	NA	NA	Sequencing_326	NA	NA	NA	Exome	NA	NA	NA	NA	Yes	PMID:24705251|SJHGG018_D
pHGG_META_0446	Glioblastoma	4	Midline	Midline - NOS	Male	7.4	12.6	1	Wild-type	Wild-type	Wild-type	NA	NA	NA	Others	Frozen	Diagnosis	Pre-treatment	DNA_copy_834	NA	mRNA_expression_220	Sequencing_326	NA	NA	NA	Exome	Genome	NA	NA	RNAseq	Yes	PMID:24705251|SJHGG019_E
pHGG_META_0447	Anaplastic astrocytoma	3	Hemispheric	Cerebrum - NOS	Female	15.4	NA	0	Wild-type	Wild-type	IDH1_R132H	NA	NA	NA	Copy_neutral	Frozen	Diagnosis	Pre-treatment	DNA_copy_834	NA	mRNA_expression_220	NA	NA	NA	NA	Exome	NA	NA	NA	RNAseq	NA	PMID:24705251|SJHGG021_D
pHGG_META_0448	Glioblastoma	4	Hemispheric	Cerebrum - NOS	Female	16.6	12	1	H3.3_G34R	Wild-type	Wild-type	NA	NA	NA	Others	Frozen	Diagnosis	Pre-treatment	DNA_copy_834	NA	NA	Sequencing_326	NA	NA	NA	Exome	Genome	NA	NA	NA	Yes	PMID:24705251|SJHGG022_D
pHGG_META_0449	Glioblastoma	4	Midline	Midline - NOS	Male	4.8	12.1	1	Wild-type	Wild-type	Wild-type	NA	NA	NA	Others	Frozen	Diagnosis	Pre-treatment	DNA_copy_834	NA	NA	Sequencing_326	NA	NA	NA	Exome	NA	NA	NA	NA	Yes	PMID:24705251|SJHGG023_D
pHGG_META_0450	Glioblastoma	4	Midline	Midline - NOS	Male	4.7	6.7	1	Wild-type	Wild-type	Wild-type	NA	NA	NA	Others	Frozen	Diagnosis	Pre-treatment	DNA_copy_834	NA	mRNA_expression_220	Sequencing_326	NA	NA	NA	NA	Genome	NA	NA	RNAseq	Yes	PMID:24705251|SJHGG024_D
pHGG_META_0451	Anaplastic astrocytoma	3	Hemispheric	Cerebrum - NOS	Male	13.9	NA	0	Wild-type	Wild-type	Wild-type	NA	NA	NA	Others	Frozen	Diagnosis	Pre-treatment	DNA_copy_834	NA	NA	Sequencing_326	NA	NA	NA	Exome	NA	NA	NA	NA	Yes	PMID:24705251|SJHGG025_D
pHGG_META_0452	Glioblastoma	4	Hemispheric	Cerebrum - NOS	Female	1.5	NA	0	Wild-type	Wild-type	Wild-type	NA	NA	NA	Others	Frozen	Diagnosis	Pre-treatment	DNA_copy_834	NA	mRNA_expression_220	Sequencing_326	NA	NA	NA	Exome	NA	NA	NA	RNAseq	Yes	PMID:24705251|SJHGG026_D
pHGG_META_0453	Glioblastoma	4	Hemispheric	Cerebrum - NOS	Female	12.4	12.8	1	Wild-type	Wild-type	Wild-type	NA	NA	NA	Others	Frozen	Diagnosis	Pre-treatment	DNA_copy_834	NA	mRNA_expression_220	Sequencing_326	NA	NA	NA	NA	Genome	NA	NA	RNAseq	Yes	PMID:24705251|SJHGG027_D
pHGG_META_0454	Glioblastoma	4	Midline	Midline - NOS	Male	4.3	15.4	1	H3.1_K27M	Wild-type	Wild-type	NA	NA	NA	Copy_neutral	Frozen	Relapse	Post-treatment	DNA_copy_834	NA	NA	Sequencing_326	NA	NA	NA	Exome	NA	NA	NA	NA	Yes	PMID:24705251|SJHGG029_R
pHGG_META_0455	Anaplastic astrocytoma	3	Hemispheric	Cerebrum - NOS	Male	22.7	59.8	1	Wild-type	Wild-type	Wild-type	NA	NA	NA	Others	Frozen	Diagnosis	Pre-treatment	DNA_copy_834	NA	mRNA_expression_220	Sequencing_326	NA	NA	NA	Exome	NA	NA	NA	RNAseq	Yes	PMID:24705251|SJHGG032_D
pHGG_META_0456	Anaplastic astrocytoma	3	Midline	Midline - NOS	Male	7.5	11.9	1	Wild-type	Wild-type	Wild-type	NA	NA	NA	Others	Frozen	Diagnosis	Pre-treatment	DNA_copy_834	NA	mRNA_expression_220	Sequencing_326	NA	NA	NA	Exome	NA	NA	NA	RNAseq	Yes	PMID:24705251|SJHGG035_D
pHGG_META_0457	Glioblastoma	4	Midline	Midline - NOS	Female	4.2	10.1	1	H3.1_K27M	Wild-type	Wild-type	NA	NA	NA	Others	Frozen	Diagnosis	Pre-treatment	DNA_copy_834	NA	NA	Sequencing_326	NA	NA	NA	Exome	NA	NA	NA	NA	Yes	PMID:24705251|SJHGG036_D
pHGG_META_0458	Glioblastoma	4	Hemispheric	Cerebrum - NOS	Male	22.7	11.9	1	Wild-type	Wild-type	Wild-type	NA	NA	NA	Others	Frozen	Diagnosis	Pre-treatment	DNA_copy_834	NA	NA	Sequencing_326	NA	NA	NA	Exome	NA	NA	NA	NA	Yes	PMID:24705251|SJHGG037_D
pHGG_META_0459	Diffuse intrinsic pontine glioma	4	Brainstem	Pons	Female	5.4	7.5	1	Wild-type	Wild-type	Wild-type	NA	NA	NA	Copy_neutral	Frozen	Autopsy	Post-treatment	DNA_copy_834	NA	NA	Sequencing_326	NA	NA	NA	Exome	NA	NA	NA	NA	Yes	PMID:24705251|SJHGG063_A
pHGG_META_0460	Diffuse intrinsic pontine glioma	4	Brainstem	Pons	Male	3	10.2	1	H3.3_K27M	Wild-type	Wild-type	NA	NA	NA	Others	Frozen	Autopsy	Post-treatment	DNA_copy_834	NA	NA	Sequencing_326	NA	NA	NA	Exome	NA	NA	NA	NA	Yes	PMID:24705251|SJHGG068_A
pHGG_META_0461	Diffuse intrinsic pontine glioma	4	Brainstem	Pons	Female	4.4	8.2	1	H3.1_K27M	Wild-type	Wild-type	NA	NA	NA	Others	Frozen	Autopsy	Post-treatment	DNA_copy_834	NA	mRNA_expression_220	Sequencing_326	NA	NA	NA	Exome	NA	NA	NA	RNAseq	Yes	PMID:24705251|SJHGG070_A
pHGG_META_0462	Diffuse intrinsic pontine glioma	4	Brainstem	Pons	Female	6.9	18.5	1	H3.3_K27M	Wild-type	Wild-type	NA	NA	NA	Others	Frozen	Autopsy	Post-treatment	DNA_copy_834	NA	NA	Sequencing_326	NA	NA	NA	Exome	NA	NA	NA	NA	Yes	PMID:24705251|SJHGG071_A
pHGG_META_0463	Diffuse intrinsic pontine glioma	4	Brainstem	Pons	Male	11.1	19	1	H3.3_K27M	Wild-type	Wild-type	NA	NA	NA	Others	Frozen	Autopsy	Post-treatment	DNA_copy_834	NA	mRNA_expression_220	Sequencing_326	NA	NA	NA	Exome	NA	NA	NA	RNAseq	Yes	PMID:24705251|SJHGG073_A
pHGG_META_0464	Diffuse intrinsic pontine glioma	4	Brainstem	Pons	Female	4.6	23	1	H3.1_K27M	Wild-type	Wild-type	NA	NA	NA	Others	Frozen	Diagnosis	Pre-treatment	DNA_copy_834	NA	NA	Sequencing_326	NA	NA	NA	Exome	NA	NA	NA	NA	Yes	PMID:24705251|SJHGG074_D
pHGG_META_0465	Diffuse intrinsic pontine glioma	4	Brainstem	Pons	Male	1.8	20.9	1	Wild-type	Wild-type	Wild-type	NA	NA	NA	Copy_neutral	Frozen	Autopsy	Post-treatment	DNA_copy_834	NA	mRNA_expression_220	Sequencing_326	NA	NA	NA	NA	Genome	NA	NA	RNAseq	Yes	PMID:24705251|SJHGG075_A
pHGG_META_0466	Diffuse intrinsic pontine glioma	4	Brainstem	Pons	Female	10.3	11.4	1	H3.3_K27M	Wild-type	Wild-type	NA	NA	NA	Others	Frozen	Autopsy	Post-treatment	DNA_copy_834	NA	NA	Sequencing_326	NA	NA	NA	Exome	NA	NA	NA	NA	Yes	PMID:24705251|SJHGG076_A
pHGG_META_0467	Diffuse intrinsic pontine glioma	4	Brainstem	Pons	Female	4.2	15	1	H3.1_K27M	Wild-type	Wild-type	NA	NA	NA	Others	Frozen	Autopsy	Post-treatment	DNA_copy_834	NA	NA	Sequencing_326	NA	NA	NA	NA	Genome	NA	NA	NA	Yes	PMID:24705251|SJHGG077_A
pHGG_META_0468	Diffuse intrinsic pontine glioma	4	Brainstem	Pons	Male	6.5	12	1	Wild-type	Wild-type	Wild-type	NA	NA	NA	NA	Frozen	Autopsy	Post-treatment	NA	NA	NA	Sequencing_326	NA	NA	NA	NA	Genome	NA	NA	NA	Yes	PMID:24705251|SJHGG078_A
pHGG_META_0469	Diffuse intrinsic pontine glioma	4	Brainstem	Pons	Male	5.7	8.2	1	H3.1_K27M	Wild-type	Wild-type	NA	NA	NA	Others	Frozen	Autopsy	Post-treatment	DNA_copy_834	NA	NA	Sequencing_326	NA	NA	NA	Exome	NA	NA	NA	NA	Yes	PMID:24705251|SJHGG079_A
pHGG_META_0470	Glioblastoma	4	Hemispheric	Cerebrum - NOS	Male	2.9	NA	0	Wild-type	Wild-type	Wild-type	NA	NA	NA	Others	Frozen	Diagnosis	Pre-treatment	DNA_copy_834	NA	mRNA_expression_220	Sequencing_326	NA	NA	NA	Exome	NA	NA	NA	RNAseq	Yes	PMID:24705251|SJHGG081_D
pHGG_META_0471	Glioblastoma	4	Hemispheric	Cerebrum - NOS	Male	0.1	NA	0	Wild-type	Wild-type	Wild-type	NA	NA	NA	Others	Frozen	Diagnosis	Pre-treatment	DNA_copy_834	NA	mRNA_expression_220	Sequencing_326	NA	NA	NA	Exome	NA	NA	NA	RNAseq	Yes	PMID:24705251|SJHGG082_D
pHGG_META_0472	Glioblastoma	4	Midline	Midline - NOS	Male	1.8	8.3	1	Wild-type	Wild-type	Wild-type	NA	NA	NA	Copy_neutral	Frozen	Diagnosis	Pre-treatment	DNA_copy_834	NA	NA	Sequencing_326	NA	NA	NA	Exome	NA	NA	NA	NA	Yes	PMID:24705251|SJHGG084_D
pHGG_META_0473	Anaplastic astrocytoma	3	Hemispheric	Cerebrum - NOS	Female	1.9	NA	0	Wild-type	Wild-type	Wild-type	NA	NA	NA	Copy_neutral	Frozen	Diagnosis	Pre-treatment	DNA_copy_834	NA	NA	Sequencing_326	NA	NA	NA	Exome	NA	NA	NA	NA	Yes	PMID:24705251|SJHGG085_D
pHGG_META_0474	Anaplastic astrocytoma	3	Midline	Midline - NOS	Female	1.4	NA	0	Wild-type	Wild-type	Wild-type	NA	NA	NA	Copy_neutral	Frozen	Diagnosis	Pre-treatment	DNA_copy_834	NA	NA	Sequencing_326	NA	NA	NA	Exome	NA	NA	NA	NA	Yes	PMID:24705251|SJHGG086_D
pHGG_META_0475	Glioblastoma	4	Midline	Midline - NOS	Male	13.4	160.8	1	Wild-type	Wild-type	Wild-type	NA	NA	NA	Others	Frozen	Autopsy	Post-treatment	DNA_copy_834	NA	mRNA_expression_220	Sequencing_326	NA	NA	NA	Exome	NA	NA	NA	RNAseq	Yes	PMID:24705251|SJHGG089_A
pHGG_META_0476	Anaplastic astrocytoma	3	Hemispheric	Cerebrum - NOS	Male	0.6	NA	0	Wild-type	Wild-type	Wild-type	NA	NA	NA	Copy_neutral	Frozen	Diagnosis	Pre-treatment	DNA_copy_834	NA	mRNA_expression_220	Sequencing_326	NA	NA	NA	Exome	NA	NA	NA	RNAseq	Yes	PMID:24705251|SJHGG090_D
pHGG_META_0477	Glioblastoma	4	Hemispheric	Cerebrum - NOS	Male	17.8	3.5	1	Wild-type	BRAF_V600E	Wild-type	NA	NA	NA	Copy_neutral	Frozen	Diagnosis	Pre-treatment	DNA_copy_834	NA	NA	Sequencing_326	NA	NA	NA	Exome	NA	NA	NA	NA	Yes	PMID:24705251|SJHGG093_D
pHGG_META_0478	Glioblastoma	4	Midline	Midline - NOS	Male	17.2	11.5	1	Wild-type	Wild-type	Wild-type	NA	NA	NA	Copy_neutral	Frozen	Diagnosis	Pre-treatment	DNA_copy_834	NA	NA	Sequencing_326	NA	NA	NA	Exome	NA	NA	NA	NA	Yes	PMID:24705251|SJHGG094_D
pHGG_META_0479	Glioblastoma	4	Hemispheric	Cerebrum - NOS	Male	3.6	5.6	1	Wild-type	Wild-type	Wild-type	NA	NA	NA	Copy_neutral	Frozen	Diagnosis	Pre-treatment	DNA_copy_834	NA	mRNA_expression_220	Sequencing_326	NA	NA	NA	Exome	NA	NA	NA	RNAseq	Yes	PMID:24705251|SJHGG099_D
pHGG_META_0480	Anaplastic astrocytoma	3	Midline	Midline - NOS	Female	11	17.6	1	H3.3_K27M	Wild-type	Wild-type	NA	NA	NA	Others	Frozen	Diagnosis	Pre-treatment	DNA_copy_834	NA	NA	Sequencing_326	NA	NA	NA	Exome	NA	NA	NA	NA	Yes	PMID:24705251|SJHGG100_D
pHGG_META_0481	Diffuse intrinsic pontine glioma	4	Brainstem	Pons	Female	17.2	4.3	1	H3.3_K27M	Wild-type	Wild-type	NA	NA	NA	Others	Frozen	Autopsy	Post-treatment	DNA_copy_834	NA	mRNA_expression_220	Sequencing_326	NA	NA	NA	NA	Genome	NA	NA	RNAseq	Yes	PMID:24705251|SJHGG101_A
pHGG_META_0482	Diffuse intrinsic pontine glioma	4	Brainstem	Pons	Female	4.7	8.7	1	H3.3_K27M	Wild-type	Wild-type	NA	NA	NA	Others	Frozen	Diagnosis	Pre-treatment	DNA_copy_834	NA	mRNA_expression_220	Sequencing_326	NA	NA	NA	NA	Genome	NA	NA	RNAseq	Yes	PMID:24705251|SJHGG102_D
pHGG_META_0483	Glioblastoma	4	Hemispheric	Cerebrum - NOS	Female	15.8	12.9	1	H3.3_G34R	Wild-type	Wild-type	NA	NA	NA	Others	Frozen	Diagnosis	Pre-treatment	DNA_copy_834	NA	mRNA_expression_220	Sequencing_326	NA	NA	NA	Exome	NA	NA	NA	RNAseq	No	PMID:24705251|SJHGG103_D
pHGG_META_0484	Anaplastic astrocytoma	3	Midline	Midline - NOS	Female	13.7	16.9	1	H3.3_K27M	Wild-type	Wild-type	NA	NA	NA	Others	Frozen	Diagnosis	Pre-treatment	DNA_copy_834	NA	NA	Sequencing_326	NA	NA	NA	Exome	NA	NA	NA	NA	Yes	PMID:24705251|SJHGG104_D
pHGG_META_0485	Diffuse intrinsic pontine glioma	4	Brainstem	Pons	Female	3.3	6	1	H3.3_K27M	Wild-type	Wild-type	NA	NA	NA	Others	Frozen	Autopsy	Post-treatment	DNA_copy_834	NA	NA	Sequencing_326	NA	NA	NA	Exome	NA	NA	NA	NA	Yes	PMID:24705251|SJHGG105_A
pHGG_META_0486	Diffuse intrinsic pontine glioma	4	Brainstem	Pons	Female	3.7	16	1	H3.1_K27M	Wild-type	Wild-type	NA	NA	NA	Copy_neutral	Frozen	Autopsy	Post-treatment	DNA_copy_834	NA	NA	Sequencing_326	NA	NA	NA	Exome	NA	NA	NA	NA	Yes	PMID:24705251|SJHGG106_A
pHGG_META_0487	Anaplastic astrocytoma	3	Hemispheric	Cerebrum - NOS	Male	0.3	NA	0	Wild-type	Wild-type	Wild-type	NA	NA	NA	Copy_neutral	Frozen	Diagnosis	Pre-treatment	DNA_copy_834	NA	mRNA_expression_220	Sequencing_326	NA	NA	NA	Exome	NA	NA	NA	RNAseq	Yes	PMID:24705251|SJHGG107_D
pHGG_META_0488	Diffuse intrinsic pontine glioma	4	Brainstem	Pons	Female	8.6	17	1	H3.3_K27M	Wild-type	Wild-type	NA	NA	NA	NA	Frozen	Autopsy	Post-treatment	NA	NA	NA	Sequencing_326	NA	NA	NA	Exome	NA	NA	NA	NA	Yes	PMID:24705251|SJHGG109_A
pHGG_META_0489	Anaplastic astrocytoma	3	Midline	Midline - NOS	Male	14.3	NA	0	Wild-type	Wild-type	Wild-type	NA	NA	NA	Others	Frozen	Diagnosis	Pre-treatment	DNA_copy_834	NA	NA	NA	NA	NA	NA	Exome	NA	NA	NA	NA	NA	PMID:24705251|SJHGG111_D
pHGG_META_0490	Glioblastoma	4	Midline	Midline - NOS	Male	3.3	8	1	H3.3_K27M	Wild-type	Wild-type	NA	NA	NA	Others	Frozen	Diagnosis	Pre-treatment	DNA_copy_834	NA	mRNA_expression_220	Sequencing_326	NA	NA	NA	NA	Genome	NA	NA	RNAseq	Yes	PMID:24705251|SJHGG112_D
pHGG_META_0491	Glioblastoma	4	Hemispheric	Cerebrum - NOS	Male	5.3	14.3	1	Wild-type	Wild-type	Wild-type	NA	NA	NA	Others	Frozen	Relapse	Post-treatment	DNA_copy_834	NA	mRNA_expression_220	Sequencing_326	NA	NA	NA	Exome	NA	NA	NA	RNAseq	Yes	PMID:24705251|SJHGG115_R
pHGG_META_0492	Diffuse intrinsic pontine glioma	4	Brainstem	Pons	Female	2.6	16.9	1	H3.1_K27M	Wild-type	Wild-type	NA	NA	NA	Others	Frozen	Autopsy	Post-treatment	DNA_copy_834	NA	NA	Sequencing_326	NA	NA	NA	Exome	NA	NA	NA	NA	Yes	PMID:24705251|SJHGG117_A
pHGG_META_0493	Diffuse intrinsic pontine glioma	4	Brainstem	Pons	Male	3.4	13.9	1	H3.1_K27M	Wild-type	Wild-type	NA	NA	NA	Others	Frozen	Autopsy	Post-treatment	DNA_copy_834	NA	NA	Sequencing_326	NA	NA	NA	Exome	NA	NA	NA	NA	Yes	PMID:24705251|SJHGG118_A
pHGG_META_0494	Diffuse intrinsic pontine glioma	NA	Brainstem	Pons	Female	5	5	1	Wild-type	Wild-type	Wild-type	HGG_wt	WT-B	Unmethylated	Others	Frozen	Autopsy	Post-treatment	DNA_copy_834	Methylation_441	NA	Sequencing_326	NA	Affy_SNP6.0	Illumina_450k	NA	Genome	NA	NA	NA	Yes	PMID:20142589|DIPG01,PMID:24705254|DIPG01
pHGG_META_0495	Diffuse intrinsic pontine glioma	4	Brainstem	Pons	Male	4.6	17.8	1	H3.1_K27M	Wild-type	Wild-type	GBM_K27	NA	Unmethylated	Others	Frozen	Autopsy	Post-treatment	DNA_copy_834	Methylation_441	NA	Sequencing_326	NA	Affy_SNP6.0	Illumina_450k	NA	Genome	NA	NA	NA	Yes	PMID:24705254|DIPG03
pHGG_META_0496	Diffuse intrinsic pontine glioma	4	Brainstem	Pons	Male	10.6	10.2	1	H3.3_K27M	Wild-type	Wild-type	GBM_K27	NA	Unmethylated	Others	Frozen	Autopsy	Post-treatment	DNA_copy_834	Methylation_441	NA	Sequencing_326	NA	Affy_SNP6.0	Illumina_450k	NA	Genome	NA	NA	NA	Yes	PMID:20142589|DIPG04,PMID:24705254|DIPG04
pHGG_META_0497	Diffuse intrinsic pontine glioma	4	Brainstem	Pons	Female	8.9	12	1	H3.3_K27M	NA	NA	GBM_K27	NA	Unmethylated	Copy_neutral	Frozen	Autopsy	Post-treatment	DNA_copy_834	Methylation_441	NA	NA	NA	Affy_SNP6.0	Illumina_450k	NA	NA	NA	NA	NA	NA	PMID:20142589|DIPG05,PMID:24705254|DIPG05
pHGG_META_0498	Diffuse intrinsic pontine glioma	4	Brainstem	Pons	Male	7.2	6	1	H3.3_K27M	Wild-type	Wild-type	GBM_K27	NA	Unmethylated	Others	Frozen	Autopsy	Post-treatment	DNA_copy_834	Methylation_441	NA	Sequencing_326	NA	Affy_SNP6.0	Illumina_450k	NA	Genome	NA	NA	NA	Yes	PMID:20142589|DIPG06,PMID:24705254|DIPG06
pHGG_META_0499	Diffuse intrinsic pontine glioma	4	Brainstem	Pons	Male	5	6.6	1	H3.3_K27M	Wild-type	Wild-type	GBM_K27	NA	Unmethylated	Others	Frozen	Autopsy	Post-treatment	DNA_copy_834	Methylation_441	NA	Sequencing_326	NA	Affy_SNP6.0	Illumina_450k	NA	Genome	NA	NA	NA	Yes	PMID:20142589|DIPG07,PMID:24705254|DIPG07
pHGG_META_0500	Diffuse intrinsic pontine glioma	4	Brainstem	Pons	Female	5.8	5.3	1	H3.3_K27M	Wild-type	Wild-type	GBM_K27	NA	Unmethylated	Others	Frozen	Autopsy	Post-treatment	DNA_copy_834	Methylation_441	NA	Sequencing_326	NA	Affy_SNP6.0	Illumina_450k	NA	Genome	NA	NA	NA	Yes	PMID:20142589|DIPG08,PMID:24705254|DIPG08
pHGG_META_0501	Diffuse intrinsic pontine glioma	4	Brainstem	Pons	Male	6.5	49.3	1	H3.3_K27M	Wild-type	Wild-type	HGG_wt	NA	Unmethylated	Others	Frozen	Autopsy	Post-treatment	DNA_copy_834	Methylation_441	NA	Sequencing_326	NA	NA	Illumina_450k	Exome	NA	NA	NA	NA	No	PMID:24705254|DIPG09
pHGG_META_0502	Diffuse intrinsic pontine glioma	4	Brainstem	Pons	Male	5.8	3.7	1	Wild-type	Wild-type	Wild-type	HGG_wt	WT-A	Unmethylated	Copy_neutral	Frozen	Diagnosis	Pre-treatment	DNA_copy_834	Methylation_441	NA	Sequencing_326	NA	Affy_SNP6.0	Illumina_450k	NA	Genome	NA	NA	NA	Yes	PMID:22661320|DIPG18,PMID:24705254|DIPG18
pHGG_META_0503	Diffuse intrinsic pontine glioma	4	Brainstem	Pons	Female	6.4	5.5	1	H3.3_K27M	Wild-type	Wild-type	GBM_K27	NA	Unmethylated	Copy_neutral	Frozen	Autopsy	Post-treatment	DNA_copy_834	Methylation_441	NA	Sequencing_326	NA	Affy_SNP6.0	Illumina_450k	NA	Genome	NA	NA	NA	Yes	PMID:22661320|DIPG19,PMID:24705254|DIPG19
pHGG_META_0504	Diffuse intrinsic pontine glioma	4	Brainstem	Pons	Female	6.6	10	1	H3.3_K27M	Wild-type	Wild-type	GBM_K27	NA	Unmethylated	Others	Frozen	Autopsy	Post-treatment	DNA_copy_834	Methylation_441	NA	Sequencing_326	NA	Affy_SNP6.0	Illumina_450k	NA	Genome	NA	NA	NA	Yes	PMID:22661320|DIPG24,PMID:24705254|DIPG24
pHGG_META_0505	Diffuse intrinsic pontine glioma	3	Brainstem	Pons	Female	2.4	17.2	1	H3.3_K27M	Wild-type	Wild-type	GBM_K27	NA	Unmethylated	Copy_neutral	Frozen	Autopsy	Post-treatment	DNA_copy_834	Methylation_441	NA	Sequencing_326	NA	Affy_SNP6.0	Illumina_450k	NA	Genome	NA	NA	NA	Yes	PMID:22661320|DIPG25,PMID:24705254|DIPG25
pHGG_META_0506	Diffuse intrinsic pontine glioma	2	Brainstem	Pons	Female	3.9	7.1	1	H3.3_K27M	Wild-type	Wild-type	HGG_wt	NA	Unmethylated	Others	Frozen	Autopsy	Post-treatment	DNA_copy_834	Methylation_441	NA	Sequencing_326	NA	Affy_SNP6.0	Illumina_450k	NA	Genome	NA	NA	NA	Yes	PMID:22661320|DIPG26,PMID:24705254|DIPG26
pHGG_META_0507	Diffuse intrinsic pontine glioma	4	Brainstem	Pons	Male	6.6	9.4	1	H3.3_K27M	Wild-type	Wild-type	GBM_K27	NA	Unmethylated	Others	Frozen	Autopsy	Post-treatment	DNA_copy_834	Methylation_441	NA	Sequencing_326	NA	Affy_SNP6.0	Illumina_450k	NA	Genome	NA	NA	NA	Yes	PMID:22661320|DIPG27,PMID:24705254|DIPG27
pHGG_META_0508	Diffuse intrinsic pontine glioma	3	Brainstem	Pons	Male	7.8	4.4	1	H3.3_K27M	Wild-type	Wild-type	GBM_K27	NA	Unmethylated	Others	Frozen	Autopsy	Post-treatment	DNA_copy_834	Methylation_441	NA	Sequencing_326	NA	Affy_SNP6.0	Illumina_450k	NA	Genome	NA	NA	NA	Yes	PMID:22661320|DIPG28,PMID:24705254|DIPG28
pHGG_META_0509	Diffuse intrinsic pontine glioma	3	Brainstem	Pons	Female	7.1	17.2	1	Wild-type	Wild-type	Wild-type	HGG_wt	WT-B	Unmethylated	Others	Frozen	Autopsy	Post-treatment	DNA_copy_834	Methylation_441	NA	Sequencing_326	NA	Affy_SNP6.0	Illumina_450k	NA	Genome	NA	NA	NA	Yes	PMID:22661320|DIPG29,PMID:24705254|DIPG29
pHGG_META_0510	Diffuse intrinsic pontine glioma	4	Brainstem	Pons	Male	3.9	1.1	1	H3.3_K27M	Wild-type	Wild-type	GBM_K27	NA	Unmethylated	Others	Frozen	Autopsy	Post-treatment	DNA_copy_834	Methylation_441	NA	Sequencing_326	NA	Affy_SNP6.0	Illumina_450k	NA	Genome	NA	NA	NA	Yes	PMID:22661320|DIPG30,PMID:24705254|DIPG30
pHGG_META_0511	Diffuse intrinsic pontine glioma	2	Brainstem	Pons	Male	3	NA	1	Wild-type	NA	NA	OTHER?	NA	Unmethylated	Others	Frozen	Diagnosis	Pre-treatment	DNA_copy_834	Methylation_441	NA	NA	NA	NA	Illumina_450k	NA	NA	NA	NA	NA	NA	PMID:24705254|DIPG52
pHGG_META_0512	Diffuse intrinsic pontine glioma	4	Brainstem	Pons	Male	8.1	20.8	1	H3.3_K27M	Wild-type	Wild-type	GBM_K27	NA	Unmethylated	Copy_neutral	Frozen	Autopsy	Post-treatment	DNA_copy_834	Methylation_441	NA	Sequencing_326	NA	Affy_SNP6.0	Illumina_450k	Exome	NA	NA	NA	NA	No	PMID:22661320|DIPG56,PMID:24705254|DIPG56
pHGG_META_0513	Diffuse intrinsic pontine glioma	4	Brainstem	Pons	Female	7.6	12.7	1	H3.3_K27M	Wild-type	Wild-type	GBM_K27	NA	Unmethylated	Others	Frozen	Autopsy	Post-treatment	DNA_copy_834	Methylation_441	NA	Sequencing_326	NA	Affy_SNP6.0	Illumina_450k	NA	Genome	NA	NA	NA	Yes	PMID:22661320|DIPG57,PMID:24705254|DIPG57
pHGG_META_0514	Diffuse intrinsic pontine glioma	4	Brainstem	Pons	Female	14.2	19.2	1	H3.3_K27M	Wild-type	Wild-type	GBM_K27	NA	Unmethylated	Others	Frozen	Autopsy	Post-treatment	DNA_copy_834	Methylation_441	NA	Sequencing_326	NA	Affy_SNP6.0	Illumina_450k	NA	Genome	NA	NA	NA	Yes	PMID:22661320|DIPG58,PMID:24705254|DIPG58
pHGG_META_0515	Diffuse intrinsic pontine glioma	4	Brainstem	Pons	Male	11.8	10.7	1	H3.3_K27M	Wild-type	Wild-type	GBM_K27	NA	Unmethylated	Others	Frozen	Autopsy	Post-treatment	DNA_copy_834	Methylation_441	NA	Sequencing_326	NA	Affy_SNP6.0	Illumina_450k	NA	Genome	NA	NA	NA	Yes	PMID:24705254|DIPG60
pHGG_META_0516	Diffuse intrinsic pontine glioma	4	Brainstem	Pons	Male	8.1	5.8	1	H3.3_K27M	Wild-type	Wild-type	GBM_K27	NA	Unmethylated	Others	Frozen	Autopsy	Post-treatment	DNA_copy_834	Methylation_441	NA	Sequencing_326	NA	Affy_SNP6.0	Illumina_450k	NA	Genome	NA	NA	NA	Yes	PMID:24705254|DIPG61
pHGG_META_0517	Diffuse intrinsic pontine glioma	3	Brainstem	Pons	Male	5.6	12.6	1	H3.1_K27M	Wild-type	Wild-type	GBM_K27	NA	Unmethylated	Others	Frozen	Autopsy	Post-treatment	DNA_copy_834	Methylation_441	NA	Sequencing_326	NA	Affy_SNP6.0	Illumina_450k	NA	Genome	NA	NA	NA	Yes	PMID:24705254|DIPG62
pHGG_META_0518	Diffuse intrinsic pontine glioma	3	Brainstem	Pons	Female	4.1	7.8	1	H3.1_K27M	NA	NA	GBM_K27	NA	Unmethylated	Copy_neutral	Frozen	Autopsy	Post-treatment	DNA_copy_834	Methylation_441	NA	NA	NA	NA	Illumina_450k	NA	NA	NA	NA	NA	NA	PMID:24705254|DIPG63
pHGG_META_0519	Diffuse intrinsic pontine glioma	3	Brainstem	Pons	Female	6.9	0.5	1	H3.1_K27M	NA	NA	GBM_K27	NA	Unmethylated	Copy_neutral	Frozen	Diagnosis	Pre-treatment	DNA_copy_834	Methylation_441	NA	NA	NA	NA	Illumina_450k	NA	NA	NA	NA	NA	NA	PMID:24705254|DIPG64
pHGG_META_0520	Diffuse intrinsic pontine glioma	2	Brainstem	Pons	Male	6.4	12	1	H3.3_K27M	NA	NA	GBM_K27	NA	Unmethylated	Copy_neutral	Frozen	Autopsy	Post-treatment	DNA_copy_834	Methylation_441	NA	NA	NA	NA	Illumina_450k	NA	NA	NA	NA	NA	NA	PMID:24705254|DIPG67
pHGG_META_0521	Diffuse intrinsic pontine glioma	4	Brainstem	Pons	Female	4.7	16	1	H3.3_K27M	NA	NA	GBM_K27	NA	Unmethylated	Others	Frozen	Autopsy	Post-treatment	DNA_copy_834	Methylation_441	NA	NA	NA	NA	Illumina_450k	NA	NA	NA	NA	NA	NA	PMID:24705254|DIPG78
pHGG_META_0522	Glioblastoma	4	Hemispheric	Occipital lobe	Male	14	33	1	H3.3_G34R	Wild-type	Wild-type	GBM_G34	NA	Methylated	Others	NA	Diagnosis	Pre-treatment	DNA_copy_834	Methylation_441	NA	Sequencing_326	NA	NA	Illumina_450k	Exome	Genome	NA	NA	NA	Yes	PMID:22286061|PGBM13,PMID:23417712|cHGA-HGG4,PMID:23079654|DKFZ_11.001,PMID:25752754|128,PMID:27748748|ICGC_22
pHGG_META_0523	Glioblastoma	4	Midline	Cerebellum	Female	12	8	1	Wild-type	Wild-type	Wild-type	HGG_wt	WT-C	Unmethylated	Others	NA	Diagnosis	Pre-treatment	DNA_copy_834	Methylation_441	NA	Sequencing_326	NA	NA	Illumina_450k	Exome	NA	NA	NA	NA	No	PMID:23079654|DKFZ_11.002
pHGG_META_0524	Glioblastoma	4	Hemispheric	Frontal lobe	Male	13	14	0	Wild-type	Wild-type	IDH1_R132H	IDH	NA	Methylated	Others	NA	Diagnosis	Pre-treatment	DNA_copy_834	Methylation_441	NA	NA	NA	NA	Illumina_450k	Exome	Genome	NA	NA	NA	NA	PMID:22286061|PGBM23,PMID:23417712|PGBM23,PMID:23079654|DKFZ_11.003,PMID:27748748|ICGC_25
pHGG_META_0525	Glioblastoma	4	Hemispheric	Parietal lobe	Female	12	47	0	Wild-type	BRAF_V600E	Wild-type	PXA	WT-A	Unmethylated	Others	NA	Diagnosis	Pre-treatment	DNA_copy_834	Methylation_441	mRNA_expression_220	Sequencing_326	NA	NA	Illumina_450k	Exome	Genome	Affymetrix_U133	NA	NA	Yes	PMID:22286061|PGBM39,PMID:23417712|cHGA-HGG29,PMID:23079654|DKFZ_11.004,PMID:25752754|131,PMID:27748748|ICGC_23
pHGG_META_0526	Glioblastoma	4	Midline	Thalamus	Male	11	5	1	H3.3_K27M	Wild-type	Wild-type	GBM_K27	NA	Unmethylated	Others	NA	Diagnosis	Pre-treatment	DNA_copy_834	Methylation_441	mRNA_expression_220	Sequencing_326	NA	NA	Illumina_450k	NA	Genome	Affymetrix_U133	NA	NA	Yes	PMID:23417712|PGBM06,PMID:23079654|DKFZ_11.005,PMID:25752754|138,PMID:27748748|ICGC_24,PMID:24183680 PGBM06
pHGG_META_0527	Glioblastoma	4	Midline	Thalamus	Male	10	8	1	H3.3_K27M	Wild-type	Wild-type	GBM_K27	NA	Unmethylated	Others	NA	Diagnosis	Pre-treatment	DNA_copy_834	Methylation_441	mRNA_expression_220	Sequencing_326	NA	NA	Illumina_450k	Exome	NA	Affymetrix_U133	NA	NA	Yes	PMID:23417712|PGBM04,PMID:23079654|DKFZ_11.006,PMID:25752754|139,PMID:24183680 PGBM04
pHGG_META_0528	Glioblastoma	4	NA	NA	Male	20	NA	NA	Wild-type	Wild-type	Wild-type	LGG_LIKE	WT-A	Methylated	Others	NA	Diagnosis	Pre-treatment	DNA_copy_834	Methylation_441	NA	Sequencing_326	NA	NA	Illumina_450k	Exome	NA	NA	NA	NA	No	PMID:22286061|PGBM23,PMID:23417712|PGBM23,PMID:23079654|DKFZ_11.007
pHGG_META_0529	Glioblastoma	4	Midline	Thalamus	Male	11	32	1	H3.3_K27M	Wild-type	Wild-type	GBM_K27	NA	Unmethylated	Others	NA	Diagnosis	Pre-treatment	DNA_copy_834	Methylation_441	NA	Sequencing_326	NA	NA	Illumina_450k	Exome	NA	NA	NA	NA	No	PMID:22286061|PGBM10,PMID:23417712|PGBM10,PMID:23079654|DKFZ_11.008,PMID:25752754|235
pHGG_META_0530	Glioblastoma	4	Hemispheric	Temporal lobe	Male	14	27	0	Wild-type	Wild-type	IDH1_R132H	IDH	NA	Unmethylated	Others	NA	Diagnosis	Pre-treatment	DNA_copy_834	Methylation_441	NA	NA	NA	NA	Illumina_450k	Exome	NA	NA	NA	NA	NA	PMID:22286061|PGBM18,PMID:23417712|cHGA-HGG12,PMID:23079654|DKFZ_11.009
pHGG_META_0531	Glioblastoma	4	NA	NA	Male	2	117	0	Wild-type	Wild-type	Wild-type	LGG_LIKE	WT-A	Unmethylated	Copy_neutral	NA	Diagnosis	Pre-treatment	DNA_copy_834	Methylation_441	NA	Sequencing_326	NA	NA	Illumina_450k	Exome	NA	NA	NA	NA	No	PMID:22286061|PGBM48,PMID:23417712|PGBM48,PMID:23079654|DKFZ_11.010
pHGG_META_0532	Glioblastoma	4	Hemispheric	Frontal lobe	Male	12	6	1	Wild-type	NA	NA	HGG_wt	WT-C	Unmethylated	Others	NA	Diagnosis	Pre-treatment	DNA_copy_834	Methylation_441	NA	NA	NA	NA	Illumina_450k	NA	NA	NA	NA	NA	NA	PMID:23079654|DKFZ_11.011,PMID:25752754|226
pHGG_META_0533	Glioblastoma	4	Hemispheric	Temporal lobe	Male	12	17	1	Wild-type	Wild-type	Wild-type	HGG_wt	WT-C	Unmethylated	Others	NA	Diagnosis	Pre-treatment	DNA_copy_834	Methylation_441	NA	Sequencing_326	NA	NA	Illumina_450k	Exome	NA	NA	NA	NA	No	PMID:22286061|PGBM25,PMID:23417712|cHGA-HGG17,PMID:23079654|DKFZ_11.012
pHGG_META_0534	Glioblastoma	4	Midline	Ventricle	Female	10	18	1	H3.3_K27M	NA	NA	GBM_K27	NA	Unmethylated	Others	NA	Diagnosis	Pre-treatment	DNA_copy_834	Methylation_441	mRNA_expression_220	NA	NA	NA	Illumina_450k	NA	NA	Affymetrix_U133	NA	NA	NA	PMID:23079654|DKFZ_11.013,PMID:25752754|234,PMID:24183680 DKFZ_11.013
pHGG_META_0535	Glioblastoma	4	Hemispheric	Frontal lobe	Female	10	10	1	Wild-type	NA	NA	HGG_wt	WT-C	Unmethylated	Others	NA	Diagnosis	Pre-treatment	DNA_copy_834	Methylation_441	mRNA_expression_220	NA	NA	NA	Illumina_450k	NA	NA	Affymetrix_U133	NA	NA	NA	PMID:23079654|DKFZ_11.014,PMID:25752754|223
pHGG_META_0536	Glioblastoma	4	Hemispheric	Frontal lobe	Female	13	16	1	Wild-type	NA	NA	HGG_wt	WT-C	Methylated	Others	NA	Diagnosis	Pre-treatment	DNA_copy_834	Methylation_441	NA	NA	NA	NA	Illumina_450k	NA	NA	NA	NA	NA	NA	PMID:23079654|DKFZ_11.015,PMID:25752754|224
pHGG_META_0537	Glioblastoma	4	Hemispheric	Parietal lobe	Male	8	9	1	Wild-type	NA	NA	HGG_wt	WT-B	Unmethylated	Others	NA	Diagnosis	Pre-treatment	DNA_copy_834	Methylation_441	NA	NA	NA	NA	Illumina_450k	NA	NA	NA	NA	NA	NA	PMID:23079654|DKFZ_11.016,PMID:25752754|225
pHGG_META_0538	Glioblastoma	4	Hemispheric	Temporal lobe	Male	9	9	1	H3.3_G34R	NA	NA	GBM_G34	NA	Unmethylated	Others	NA	Diagnosis	Pre-treatment	DNA_copy_834	Methylation_441	mRNA_expression_220	NA	NA	NA	Illumina_450k	NA	NA	Affymetrix_U133	NA	NA	NA	PMID:23079654|DKFZ_11.017,PMID:25752754|245
pHGG_META_0539	Glioblastoma	4	Hemispheric	Temporal lobe	Male	14	27	0	H3.3_G34R	Wild-type	Wild-type	GBM_G34	NA	Methylated	Others	NA	Diagnosis	Pre-treatment	DNA_copy_834	Methylation_441	NA	Sequencing_326	NA	NA	Illumina_450k	Exome	NA	NA	NA	NA	No	PMID:22286061|PGBM12,PMID:23417712|cHGA-HGG3,PMID:23079654|DKFZ_11.018
pHGG_META_0540	Diffuse intrinsic pontine glioma	4	Brainstem	Pons	Female	13	13	1	H3.3_K27M	Wild-type	Wild-type	GBM_K27	NA	Methylated	Others	NA	Diagnosis	Pre-treatment	DNA_copy_834	Methylation_441	NA	Sequencing_326	NA	NA	Illumina_450k	Exome	NA	NA	NA	NA	No	PMID:23417712|PGBM01,PMID:23079654|DKFZ_11.019
pHGG_META_0541	Glioblastoma	4	Hemispheric	Frontal lobe	Male	13	18	1	H3.3_G34R	Wild-type	Wild-type	GBM_G34	NA	Methylated	Others	NA	Diagnosis	Pre-treatment	DNA_copy_834	Methylation_441	mRNA_expression_220	Sequencing_326	NA	NA	Illumina_450k	Exome	NA	Affymetrix_U133	NA	NA	No	PMID:22286061|PGBM11,PMID:23417712|cHGA-HGG2,PMID:23079654|DKFZ_11.020
pHGG_META_0542	Glioblastoma	4	Hemispheric	Cerebrum - NOS	Male	15	44	0	Wild-type	Wild-type	IDH1_R132H	IDH	NA	Methylated	Others	NA	Diagnosis	Pre-treatment	DNA_copy_834	Methylation_441	mRNA_expression_220	NA	NA	NA	Illumina_450k	Exome	NA	Affymetrix_U133	NA	NA	NA	PMID:22286061|PGBM29,PMID:23417712|PGBM29,PMID:23079654|DKFZ_11.021,PMID:25752754|240
pHGG_META_0543	Glioblastoma	4	Hemispheric	Temporal lobe	Male	14	14	1	Wild-type	Wild-type	Wild-type	HGG_wt	WT-B	Unmethylated	Others	NA	Diagnosis	Pre-treatment	DNA_copy_834	Methylation_441	mRNA_expression_220	Sequencing_326	NA	NA	Illumina_450k	Exome	NA	Affymetrix_U133	NA	NA	No	PMID:22286061|PGBM24,PMID:23417712|PGBM24,PMID:23079654|DKFZ_11.023,PMID:24183680 PGBM24
pHGG_META_0544	Glioblastoma	4	Midline	Thalamus	Female	6	12	1	H3.3_K27M	Wild-type	Wild-type	GBM_K27	NA	Unmethylated	Others	NA	Diagnosis	Pre-treatment	DNA_copy_834	Methylation_441	mRNA_expression_220	Sequencing_326	NA	NA	Illumina_450k	Exome	NA	Affymetrix_U133	NA	NA	No	PMID:23417712|PGBM08,PMID:23079654|DKFZ_11.024,PMID:25752754|61,PMID:24183680 PGBM08
pHGG_META_0545	Glioblastoma	4	Hemispheric	Parietal lobe	Male	8	NA	NA	Wild-type	NA	NA	HGG_wt	WT-C	Unmethylated	Others	NA	Diagnosis	Pre-treatment	DNA_copy_834	Methylation_441	NA	NA	NA	NA	Illumina_450k	NA	NA	NA	NA	NA	NA	PMID:23079654|DKFZ_11.025
pHGG_META_0546	Glioblastoma	4	Midline	Thalamus	Female	11	12	1	H3.3_K27M	NA	NA	GBM_K27	NA	Unmethylated	Copy_neutral	NA	Diagnosis	Pre-treatment	DNA_copy_834	Methylation_441	mRNA_expression_220	NA	NA	NA	Illumina_450k	NA	NA	Affymetrix_U133	NA	NA	NA	PMID:23079654|DKFZ_11.026,PMID:25752754|238,PMID:24183680 DKFZ_11.026
pHGG_META_0547	Glioblastoma	4	Hemispheric	Parietal lobe	Male	14	84	0	Wild-type	Wild-type	Wild-type	OTHER?	NA	Unmethylated	Others	NA	Diagnosis	Pre-treatment	DNA_copy_834	Methylation_441	mRNA_expression_220	NA	NA	NA	Illumina_450k	Exome	NA	Affymetrix_U133	NA	NA	No	PMID:22286061|PGBM46,PMID:23417712|PGBM46,PMID:23079654|DKFZ_11.027,PMID:24183680 PGBM46
pHGG_META_0548	Glioblastoma	4	Hemispheric	Temporal lobe	Male	24	NA	NA	H3.3_G34R	NA	NA	GBM_G34	NA	Methylated	Others	NA	Diagnosis	Pre-treatment	DNA_copy_834	Methylation_441	NA	NA	NA	NA	Illumina_450k	NA	NA	NA	NA	NA	NA	PMID:23079654|DKFZ_11.028
pHGG_META_0549	Glioblastoma	4	Hemispheric	Parietal lobe	Male	12	13	1	H3.3_G34R	Wild-type	Wild-type	GBM_G34	NA	Unmethylated	Others	NA	Diagnosis	Pre-treatment	DNA_copy_834	Methylation_441	mRNA_expression_220	Sequencing_326	NA	NA	Illumina_450k	Exome	NA	Affymetrix_U133	NA	NA	No	PMID:22286061|PGBM15,PMID:23417712|PGBM15,PMID:23079654|DKFZ_11.029,PMID:25752754|67
pHGG_META_0550	Glioblastoma	4	Hemispheric	Gyrus cinguli	Male	16	33	0	H3.3_G34R	NA	NA	GBM_G34	NA	Methylated	Others	NA	Diagnosis	Pre-treatment	DNA_copy_834	Methylation_441	NA	NA	NA	NA	Illumina_450k	NA	NA	NA	NA	NA	NA	PMID:23079654|DKFZ_11.030,PMID:25752754|258
pHGG_META_0551	Glioblastoma	4	Hemispheric	Frontal lobe	Female	13	38	1	Wild-type	NA	NA	HGG_wt	WT-A	Unmethylated	Others	NA	Diagnosis	Pre-treatment	DNA_copy_834	Methylation_441	mRNA_expression_220	NA	NA	NA	Illumina_450k	NA	NA	Affymetrix_U133	NA	NA	NA	PMID:23079654|DKFZ_11.031,PMID:24183680 DKFZ_11.031
pHGG_META_0552	Glioblastoma	4	Brainstem	Pons	Female	21	NA	NA	H3.3_G34R	NA	NA	GBM_G34	NA	Methylated	Others	NA	Diagnosis	Pre-treatment	DNA_copy_834	Methylation_441	NA	NA	NA	NA	Illumina_450k	NA	NA	NA	NA	NA	NA	PMID:23079654|DKFZ_11.032
pHGG_META_0553	Glioblastoma	4	Hemispheric	Frontal lobe	Female	10	NA	NA	Wild-type	NA	NA	HGG_wt	WT-A	Unmethylated	Copy_neutral	NA	Diagnosis	Pre-treatment	DNA_copy_834	Methylation_441	NA	NA	NA	NA	Illumina_450k	NA	NA	NA	NA	NA	NA	PMID:23079654|DKFZ_11.033
pHGG_META_0554	Glioblastoma	4	Hemispheric	Occipital lobe	Female	24	NA	NA	H3.3_G34V	NA	NA	GBM_G34	NA	Unmethylated	Others	NA	Diagnosis	Pre-treatment	DNA_copy_834	Methylation_441	NA	NA	NA	NA	Illumina_450k	NA	NA	NA	NA	NA	NA	PMID:23079654|DKFZ_11.034
pHGG_META_0555	Glioblastoma	4	Hemispheric	Parietal lobe	Female	14	14	1	Wild-type	BRAF_V600E	Wild-type	PXA	WT-A	NA	Others	NA	Diagnosis	Pre-treatment	DNA_copy_834	Methylation_441	mRNA_expression_220	Sequencing_326	NA	NA	Illumina_450k	Exome	NA	Affymetrix_U133	NA	NA	No	PMID:22286061|PGBM47,PMID:23417712|PGBM47,PMID:23079654|DKFZ_11.035,PMID:24183680 DKFZ_11.035
pHGG_META_0556	Glioblastoma	4	NA	NA	Male	5	5.7	0	H3.3_K27M	NA	NA	GBM_K27	NA	Unmethylated	Others	NA	Diagnosis	Pre-treatment	DNA_copy_834	Methylation_441	NA	NA	NA	NA	Illumina_450k	NA	NA	NA	NA	NA	NA	PMID:23079654|DKFZ_11.036
pHGG_META_0557	Glioblastoma	4	NA	NA	Female	8	NA	NA	H3.3_K27M	NA	NA	GBM_K27	NA	Unmethylated	Copy_neutral	NA	Diagnosis	Pre-treatment	DNA_copy_834	Methylation_441	NA	NA	NA	NA	Illumina_450k	NA	NA	NA	NA	NA	NA	PMID:23079654|DKFZ_11.037
pHGG_META_0558	Glioblastoma	4	Hemispheric	Frontal lobe	Female	20	NA	NA	Wild-type	NA	NA	HGG_wt	NA	Unmethylated	Others	NA	Diagnosis	Pre-treatment	DNA_copy_834	Methylation_441	mRNA_expression_220	NA	NA	NA	Illumina_450k	NA	NA	Affymetrix_U133	NA	NA	NA	PMID:23079654|DKFZ_11.043
pHGG_META_0559	Glioblastoma	4	Hemispheric	Parietal lobe	Male	18	16	0	Wild-type	NA	NA	HGG_wt	WT-C	Unmethylated	Others	NA	Diagnosis	Pre-treatment	DNA_copy_834	Methylation_441	mRNA_expression_220	NA	NA	NA	Illumina_450k	NA	NA	Affymetrix_U133	NA	NA	NA	PMID:23079654|DKFZ_11.045,PMID:25752754|259
pHGG_META_0560	Glioblastoma	4	Midline	Thalamus	Female	17	14	1	H3.3_K27M	NA	NA	GBM_K27	NA	Unmethylated	Others	NA	Diagnosis	Pre-treatment	DNA_copy_834	Methylation_441	mRNA_expression_220	NA	NA	NA	Illumina_450k	NA	NA	Affymetrix_U133	NA	NA	NA	PMID:23079654|DKFZ_11.048,PMID:25752754|254,PMID:24183680 DKFZ_11.048
pHGG_META_0561	Glioblastoma	4	Midline	Cerebellum	Female	20	NA	NA	Wild-type	NA	NA	HGG_wt	WT-B	Unmethylated	Others	NA	Diagnosis	Pre-treatment	DNA_copy_834	Methylation_441	mRNA_expression_220	NA	NA	NA	Illumina_450k	NA	NA	Affymetrix_U133	NA	NA	NA	PMID:23079654|DKFZ_11.050
pHGG_META_0562	Glioblastoma	4	NA	NA	Female	25	NA	NA	Wild-type	NA	IDH1_R132H	IDH	NA	Methylated	Others	NA	Diagnosis	Pre-treatment	DNA_copy_834	Methylation_441	mRNA_expression_220	NA	NA	NA	Illumina_450k	NA	NA	Affymetrix_U133	NA	NA	NA	PMID:23079654|DKFZ_11.056
pHGG_META_0563	Glioblastoma	4	Hemispheric	Frontal lobe	Male	18	NA	NA	Wild-type	NA	IDH1_R132H	IDH	NA	Methylated	Others	NA	Diagnosis	Pre-treatment	DNA_copy_834	Methylation_441	mRNA_expression_220	NA	NA	NA	Illumina_450k	NA	NA	Affymetrix_U133	NA	NA	NA	PMID:23079654|DKFZ_11.058
pHGG_META_0564	Glioblastoma	4	Hemispheric	Frontal lobe	Male	17	NA	NA	Wild-type	Wild-type	IDH1_R132H	IDH	NA	Methylated	Others	NA	Diagnosis	Pre-treatment	DNA_copy_834	Methylation_441	mRNA_expression_220	NA	NA	NA	Illumina_450k	Exome	NA	Affymetrix_U133	NA	NA	NA	PMID:22286061|PGBM17,PMID:23417712|cHGA-HGG8,PMID:23079654|DKFZ_11.060
pHGG_META_0565	Glioblastoma	4	Hemispheric	Frontal lobe	Male	14	8	1	Wild-type	Wild-type	Wild-type	HGG_wt	WT-B	Unmethylated	Others	NA	Diagnosis	Pre-treatment	DNA_copy_834	Methylation_441	mRNA_expression_220	Sequencing_326	NA	NA	Illumina_450k	Exome	NA	Affymetrix_U133	NA	NA	No	PMID:22286061|PGBM26,PMID:23417712|cHGA-HGG32,PMID:23079654|DKFZ_11.061,PMID:25752754|227
pHGG_META_0566	Glioblastoma	4	Hemispheric	Temporal lobe	Female	9	11	1	Wild-type	Wild-type	Wild-type	HGG_wt	WT-B	Unmethylated	Others	NA	Diagnosis	Pre-treatment	DNA_copy_834	Methylation_441	mRNA_expression_220	Sequencing_326	NA	NA	Illumina_450k	Exome	NA	Affymetrix_U133	NA	NA	No	PMID:22286061|PGBM27,PMID:23417712|cHGA-HGG33,PMID:23079654|DKFZ_11.062,PMID:25752754|228
pHGG_META_0567	Glioblastoma	4	Hemispheric	Frontal lobe	Male	9	12	1	Wild-type	Wild-type	Wild-type	HGG_wt	WT-B	Methylated	Others	NA	Diagnosis	Pre-treatment	DNA_copy_834	Methylation_441	mRNA_expression_220	Sequencing_326	NA	NA	Illumina_450k	Exome	NA	Affymetrix_U133	NA	NA	No	PMID:22286061|PGBM45,PMID:23079654|DKFZ_11.063
pHGG_META_0568	Glioblastoma	4	Hemispheric	Temporal lobe	Male	5	6	1	H3.3_K27M	Wild-type	Wild-type	GBM_K27	NA	Unmethylated	Others	NA	Diagnosis	Pre-treatment	DNA_copy_834	Methylation_441	mRNA_expression_220	Sequencing_326	NA	NA	Illumina_450k	Exome	NA	Affymetrix_U133	NA	NA	No	PMID:23417712|cHGA-HGG1,PMID:23079654|DKFZ_11.064,PMID:24183680 PGBM02
pHGG_META_0569	Glioblastoma	4	Hemispheric	Temporal lobe	Male	19	8	1	H3.3_K27M	NA	NA	GBM_K27	NA	Unmethylated	Others	NA	Diagnosis	Pre-treatment	DNA_copy_834	Methylation_441	NA	NA	NA	NA	Illumina_450k	NA	NA	NA	NA	NA	NA	PMID:23079654|DKFZ_11.065
pHGG_META_0570	Glioblastoma	4	Hemispheric	Occipital lobe	Female	23	10	0	H3.3_G34R	NA	NA	GBM_G34	NA	Methylated	Others	NA	Diagnosis	Pre-treatment	DNA_copy_834	Methylation_441	NA	NA	NA	NA	Illumina_450k	NA	NA	NA	NA	NA	NA	PMID:23079654|DKFZ_11.066
pHGG_META_0571	Glioblastoma	4	Hemispheric	Temporal lobe	Female	31	25	1	H3.3_G34R	NA	NA	GBM_G34	NA	NA	Others	NA	Diagnosis	Pre-treatment	DNA_copy_834	Methylation_441	NA	NA	NA	NA	Illumina_450k	NA	NA	NA	NA	NA	NA	PMID:23079654|DKFZ_11.067
pHGG_META_0572	Glioblastoma	4	Midline	Cerebellum	Female	7	8	1	H3.3_K27M	Wild-type	Wild-type	GBM_K27	NA	Unmethylated	Others	NA	Diagnosis	Pre-treatment	DNA_copy_834	Methylation_441	mRNA_expression_220	Sequencing_326	NA	NA	Illumina_450k	Exome	NA	Affymetrix_U133	NA	NA	No	PMID:23417712|PGBM09,PMID:23079654|DKFZ_11.068,PMID:25752754|237,PMID:24183680 PGBM09
pHGG_META_0573	Glioblastoma	4	Hemispheric	Frontal lobe	Female	7	12	1	Wild-type	Wild-type	Wild-type	HGG_wt	WT-A	Unmethylated	Others	NA	Diagnosis	Pre-treatment	DNA_copy_834	Methylation_441	NA	Sequencing_326	NA	NA	Illumina_450k	Exome	NA	NA	NA	NA	No	PMID:22286061|PGBM29,PMID:23417712|PGBM29,PMID:23079654|DKFZ_11.069
pHGG_META_0574	Glioblastoma	4	Midline	Ventricle	Female	16	23	1	Wild-type	Wild-type	Wild-type	HGG_wt	WT-C	Methylated	Others	NA	Diagnosis	Pre-treatment	DNA_copy_834	Methylation_441	mRNA_expression_220	Sequencing_326	NA	NA	Illumina_450k	Exome	NA	Affymetrix_U133	NA	NA	No	PMID:23079654|DKFZ_11.070,PMID:25752754|232
pHGG_META_0575	Glioblastoma	4	Hemispheric	Parietal lobe	Male	4	11	1	Wild-type	Wild-type	Wild-type	HGG_wt	WT-A	Unmethylated	Others	NA	Diagnosis	Pre-treatment	DNA_copy_834	Methylation_441	NA	Sequencing_326	NA	NA	Illumina_450k	Exome	NA	NA	NA	NA	No	PMID:22286061|PGBM24,PMID:23417712|cHGA-HGG34,PMID:23079654|DKFZ_11.071
pHGG_META_0576	Glioblastoma	4	Hemispheric	Temporal lobe	Male	15	17	0	H3.3_G34R	Wild-type	Wild-type	GBM_G34	NA	Methylated	Others	NA	Diagnosis	Pre-treatment	DNA_copy_834	Methylation_441	mRNA_expression_220	Sequencing_326	NA	NA	Illumina_450k	Exome	NA	Affymetrix_U133	NA	NA	Yes	PMID:22286061|PGBM46,PMID:23417712|cHGA-HGG5,PMID:23079654|DKFZ_11.072
pHGG_META_0577	Glioblastoma	4	NA	NA	Female	18	8	1	H3.3_K27M	NA	NA	GBM_K27	NA	Unmethylated	Others	NA	Diagnosis	Pre-treatment	DNA_copy_834	Methylation_441	NA	NA	NA	NA	Illumina_450k	NA	NA	NA	NA	NA	NA	PMID:23079654|DKFZ_11.073,PMID:25752754|243
pHGG_META_0578	Glioblastoma	4	NA	NA	Female	25	NA	NA	Wild-type	NA	IDH1_R132H	IDH	NA	Methylated	Others	NA	Diagnosis	Pre-treatment	DNA_copy_834	Methylation_441	NA	NA	NA	NA	Illumina_450k	NA	NA	NA	NA	NA	NA	PMID:23079654|DKFZ_11.074
pHGG_META_0579	Glioblastoma	4	NA	NA	Male	11	NA	NA	Wild-type	Wild-type	Wild-type	HGG_wt	WT-B	Unmethylated	Others	NA	Diagnosis	Pre-treatment	DNA_copy_834	Methylation_441	NA	Sequencing_326	NA	NA	Illumina_450k	Exome	NA	NA	NA	NA	No	PMID:22286061|PGBM29,PMID:23417712|PGBM29,PMID:23079654|DKFZ_11.075
pHGG_META_0580	Glioblastoma	4	Midline	Thalamus	Female	12	30	1	H3.3_K27M	NA	NA	GBM_K27	NA	NA	Others	NA	Diagnosis	Pre-treatment	DNA_copy_834	Methylation_441	NA	NA	NA	NA	Illumina_450k	NA	NA	NA	NA	NA	NA	PMID:23079654|DKFZ_11.091
pHGG_META_0581	Glioblastoma	4	Hemispheric	Parietal lobe	Female	22	19	0	H3.3_G34R	NA	NA	GBM_G34	NA	Methylated	Others	NA	Diagnosis	Pre-treatment	DNA_copy_834	Methylation_441	NA	NA	NA	NA	Illumina_450k	NA	NA	NA	NA	NA	NA	PMID:23079654|DKFZ_11.143
pHGG_META_0582	Glioblastoma	4	Hemispheric	Temporal lobe	Female	17	61	1	H3.3_G34R	NA	NA	GBM_G34	NA	Methylated	Others	NA	Diagnosis	Pre-treatment	DNA_copy_834	Methylation_441	NA	NA	NA	NA	Illumina_450k	NA	NA	NA	NA	NA	NA	PMID:23079654|DKFZ_11.144,PMID:25752754|304
pHGG_META_0583	Glioblastoma	4	Midline	Thalamus	Female	7	9	1	H3.3_K27M	NA	NA	GBM_K27	NA	Unmethylated	Others	NA	Diagnosis	Pre-treatment	DNA_copy_834	Methylation_441	mRNA_expression_220	NA	NA	NA	Illumina_450k	NA	NA	Affymetrix_U133	NA	NA	NA	PMID:23079654|DKFZ_11.145,PMID:25752754|306,PMID:24183680 DKFZ_11.145
pHGG_META_0584	Glioblastoma	4	Hemispheric	Frontal lobe	Female	17	NA	NA	H3.3_G34R	NA	NA	GBM_G34	NA	Methylated	Others	NA	Diagnosis	Pre-treatment	DNA_copy_834	Methylation_441	mRNA_expression_220	NA	NA	NA	Illumina_450k	NA	NA	Affymetrix_U133	NA	NA	NA	PMID:23079654|DKFZ_11.146
pHGG_META_0585	Glioblastoma	4	NA	NA	Female	12	12	1	H3.3_G34R	NA	NA	GBM_G34	NA	Methylated	Others	NA	Diagnosis	Pre-treatment	DNA_copy_834	Methylation_441	mRNA_expression_220	NA	NA	NA	Illumina_450k	NA	NA	Affymetrix_U133	NA	NA	NA	PMID:23079654|DKFZ_11.147,PMID:25752754|307
pHGG_META_0586	Diffuse intrinsic pontine glioma	4	Brainstem	Pons	Female	6	14	1	H3.3_K27M	NA	NA	GBM_K27	NA	Unmethylated	Others	NA	Diagnosis	Pre-treatment	DNA_copy_834	Methylation_441	mRNA_expression_220	NA	NA	NA	Illumina_450k	NA	NA	Affymetrix_U133	NA	NA	NA	PMID:23079654|DKFZ_11.148,PMID:25752754|305,PMID:24183680 DKFZ_11.148
pHGG_META_0587	Glioblastoma	4	Hemispheric	Parietal lobe	Female	17	NA	NA	H3.3_G34R	NA	NA	GBM_G34	NA	Unmethylated	Others	NA	Diagnosis	Pre-treatment	DNA_copy_834	Methylation_441	NA	NA	NA	NA	Illumina_450k	NA	NA	NA	NA	NA	NA	PMID:23079654|DKFZ_11.149
pHGG_META_0588	Glioblastoma	4	NA	NA	Male	16	NA	NA	H3.3_K27M	NA	NA	GBM_K27	NA	NA	Others	NA	Diagnosis	Pre-treatment	DNA_copy_834	Methylation_441	NA	NA	NA	NA	Illumina_450k	NA	NA	NA	NA	NA	NA	PMID:23079654|DKFZ_11.150
pHGG_META_0589	Glioblastoma	4	Hemispheric	Temporal lobe	Male	9	NA	NA	Wild-type	NA	NA	HGG_wt	WT-A	Methylated	Others	NA	Diagnosis	Pre-treatment	DNA_copy_834	Methylation_441	NA	NA	NA	NA	Illumina_450k	NA	NA	NA	NA	NA	NA	PMID:23079654|DKFZ_11.151
pHGG_META_0590	Glioblastoma	4	Hemispheric	Parietal lobe	Female	20	NA	NA	H3.3_G34V	Wild-type	Wild-type	GBM_G34	NA	Methylated	Others	NA	Diagnosis	Pre-treatment	DNA_copy_834	Methylation_441	NA	Sequencing_326	NA	NA	Illumina_450k	Exome	NA	NA	NA	NA	No	PMID:22286061|PGBM47,PMID:23417712|cHGA-HGG6
pHGG_META_0591	Glioblastoma	4	Hemispheric	Parietal lobe	Female	17	NA	NA	H3.3_G34R	NA	NA	GBM_G34	NA	Unmethylated	Others	NA	Diagnosis	Pre-treatment	DNA_copy_834	Methylation_441	NA	NA	NA	NA	Illumina_450k	NA	NA	NA	NA	NA	NA	PMID:23417712|cHGA-HGG7
pHGG_META_0592	Glioblastoma	4	Hemispheric	Frontal lobe	Female	17	NA	NA	Wild-type	NA	IDH1_R132H	IDH	NA	Unmethylated	Others	NA	Diagnosis	Pre-treatment	DNA_copy_834	Methylation_441	NA	NA	NA	NA	Illumina_450k	NA	NA	NA	NA	NA	NA	PMID:23417712|cHGA-HGG9
pHGG_META_0593	Glioblastoma	4	Hemispheric	Temporal lobe	Male	14	NA	NA	Wild-type	NA	IDH1_R132H	IDH	NA	Unmethylated	Others	NA	Diagnosis	Pre-treatment	DNA_copy_834	Methylation_441	NA	NA	NA	NA	Illumina_450k	NA	NA	NA	NA	NA	NA	PMID:23417712|cHGA-HGG10
pHGG_META_0594	Anaplastic astrocytoma	3	Hemispheric	Frontal lobe	Male	17	NA	NA	Wild-type	NA	IDH1_R132C	IDH	NA	Methylated	Others	NA	Diagnosis	Pre-treatment	DNA_copy_834	Methylation_441	NA	NA	NA	NA	Illumina_450k	NA	NA	NA	NA	NA	NA	PMID:23417712|cHGA-HGG11
pHGG_META_0595	Glioblastoma	4	Hemispheric	Frontal lobe	Male	15	NA	NA	Wild-type	NA	IDH1_R132H	IDH	NA	NA	Others	NA	Diagnosis	Pre-treatment	DNA_copy_834	Methylation_441	NA	NA	NA	NA	Illumina_450k	NA	NA	NA	NA	NA	NA	PMID:23417712|cHGA-HGG13
pHGG_META_0596	Glioblastoma	4	Hemispheric	Frontal lobe	Male	12	NA	NA	Wild-type	NA	IDH1_R132H	IDH	NA	Methylated	Copy_neutral	NA	Diagnosis	Pre-treatment	DNA_copy_834	Methylation_441	NA	NA	NA	NA	Illumina_450k	NA	NA	NA	NA	NA	NA	PMID:23417712|cHGA-HGG14
pHGG_META_0597	Glioblastoma	4	Hemispheric	Temporal lobe	Male	17	NA	NA	Wild-type	Wild-type	Wild-type	HGG_wt	WT-C	Unmethylated	Others	NA	Diagnosis	Pre-treatment	DNA_copy_834	Methylation_441	mRNA_expression_220	Sequencing_326	NA	NA	Illumina_450k	Exome	NA	Affymetrix_U133	NA	NA	No	PMID:22286061|PGBM22,PMID:23417712|cHGA-HGG16
pHGG_META_0598	Glioblastoma	4	Hemispheric	Parietal lobe	Female	12	8	1	Wild-type	Wild-type	Wild-type	NA	NA	NA	NA	NA	Diagnosis	Pre-treatment	NA	NA	NA	NA	NA	NA	Illumina_450k	Exome	NA	NA	NA	NA	NA	PMID:22286061|PGBM34,PMID:23417712|cHGA-HGG18
pHGG_META_0599	Glioblastoma	4	Hemispheric	Temporal lobe	Male	18	NA	NA	Wild-type	NA	NA	HGG_wt	WT-B	Unmethylated	Others	NA	Diagnosis	Pre-treatment	DNA_copy_834	Methylation_441	NA	NA	NA	NA	Illumina_450k	NA	NA	NA	NA	NA	NA	PMID:23417712|cHGA-HGG19
pHGG_META_0600	Glioblastoma	4	Hemispheric	Frontal lobe	Male	1	NA	NA	NA	NA	NA	NA	NA	NA	NA	NA	Diagnosis	Pre-treatment	NA	NA	NA	NA	NA	NA	Illumina_450k	NA	NA	NA	NA	NA	NA	PMID:23417712|cHGA-HGG20
pHGG_META_0601	Anaplastic astrocytoma	3	Hemispheric	Temporal lobe	Female	17	NA	NA	Wild-type	NA	NA	NA	NA	NA	NA	NA	Diagnosis	Pre-treatment	NA	NA	NA	NA	NA	NA	Illumina_450k	NA	NA	NA	NA	NA	NA	PMID:23417712|cHGA-HGG25
pHGG_META_0602	Anaplastic oligodendroglioma	3	Hemispheric	Cerebrum - NOS	Female	12	NA	NA	Wild-type	NA	NA	NA	NA	NA	NA	NA	Diagnosis	Pre-treatment	NA	NA	NA	NA	NA	NA	Illumina_450k	NA	NA	NA	NA	NA	NA	PMID:23417712|cHGA-HGG26
pHGG_META_0603	Glioblastoma	4	Hemispheric	Cerebrum - NOS	Female	14	NA	NA	Wild-type	NA	NA	HGG_wt	WT-B	Unmethylated	Others	NA	Diagnosis	Pre-treatment	DNA_copy_834	Methylation_441	NA	NA	NA	NA	Illumina_450k	NA	NA	NA	NA	NA	NA	PMID:23417712|cHGA-HGG27
pHGG_META_0604	Glioblastoma	4	Hemispheric	Parietal lobe	Male	7.3	NA	1	Wild-type	BRAF_V600E	Wild-type	PXA	WT-A	Unmethylated	Others	NA	Diagnosis	Pre-treatment	DNA_copy_834	Methylation_441	mRNA_expression_220	Sequencing_326	NA	NA	Illumina_450k	Exome	NA	Affymetrix_U133	NA	NA	No	PMID:22286061|PGBM35,PMID:23417712|cHGA-HGG28
pHGG_META_0605	Anaplastic astrocytoma	3	Hemispheric	Temporal lobe	Male	14	NA	NA	Wild-type	NA	NA	NA	NA	NA	NA	NA	Diagnosis	Pre-treatment	NA	NA	NA	NA	NA	NA	Illumina_450k	NA	NA	NA	NA	NA	NA	PMID:23417712|cHGA-HGG30
pHGG_META_0606	Glioblastoma	4	Hemispheric	Temporal lobe	Female	14	34	1	Wild-type	Wild-type	Wild-type	HGG_wt	WT-A	Unmethylated	Others	NA	Diagnosis	Pre-treatment	DNA_copy_834	Methylation_441	NA	Sequencing_326	NA	NA	Illumina_450k	Exome	NA	NA	NA	NA	No	PMID:22286061|PGBM21,PMID:23417712|cHGA-HGG31
pHGG_META_0607	Glioblastoma	4	Hemispheric	Frontal lobe	Female	16	12	1	Wild-type	Wild-type	Wild-type	HGG_wt	WT-C	Methylated	Others	NA	Relapse	Post-treatment	DNA_copy_834	Methylation_441	NA	Sequencing_326	NA	NA	Illumina_450k	Exome	NA	NA	NA	NA	NA	PMID:22286061|PGBM43,PMID:23417712|cHGA-HGG35
pHGG_META_0608	Glioblastoma	4	Hemispheric	Cerebrum - NOS	Female	6	37	1	Wild-type	Wild-type	Wild-type	NA	NA	NA	Others	NA	Diagnosis	Pre-treatment	DNA_copy_834	NA	NA	Sequencing_326	NA	NA	Illumina_450k	Exome	NA	NA	NA	NA	No	PMID:22286061|PGBM44,PMID:23417712|cHGA-HGG36
pHGG_META_0609	Glioblastoma	4	Hemispheric	Frontal lobe	Male	5.4	NA	NA	Wild-type	Wild-type	Wild-type	NA	NA	NA	Copy_neutral	NA	Diagnosis	Pre-treatment	DNA_copy_834	NA	mRNA_expression_220	Sequencing_326	NA	NA	Illumina_450k	Exome	NA	Affymetrix_U133	NA	NA	No	PMID:22286061|PGBM49,PMID:23417712|cHGA-HGG37
pHGG_META_0610	Glioblastoma	4	Hemispheric	Cerebrum - NOS	Female	1	NA	NA	Wild-type	NA	NA	HGG_wt	WT-C	Unmethylated	Others	NA	Diagnosis	Pre-treatment	DNA_copy_834	Methylation_441	NA	NA	NA	NA	Illumina_450k	NA	NA	NA	NA	NA	NA	PMID:22286061|PGBM50,PMID:23417712|cHGA-HGG38
pHGG_META_0611	Glioblastoma	4	Hemispheric	Temporal lobe	Male	9	NA	NA	Wild-type	NA	NA	HGG_wt	WT-A	Methylated	Others	NA	Diagnosis	Pre-treatment	DNA_copy_834	Methylation_441	NA	NA	NA	NA	Illumina_450k	NA	NA	NA	NA	NA	NA	PMID:23417712|cHGA-HGG39
pHGG_META_0612	Anaplastic astrocytoma	3	Hemispheric	Temporal lobe	Female	15	NA	NA	Wild-type	NA	Wild-type	IDH	NA	Methylated	Others	NA	Diagnosis	Pre-treatment	DNA_copy_834	Methylation_441	NA	NA	NA	NA	Illumina_450k	NA	NA	NA	NA	NA	NA	PMID:23417712|cHGA-HGG40
pHGG_META_0613	Anaplastic astrocytoma	3	Hemispheric	Frontal lobe	Male	16	NA	NA	Wild-type	NA	NA	HGG_wt	WT-B	Unmethylated	Others	NA	Diagnosis	Pre-treatment	DNA_copy_834	Methylation_441	NA	NA	NA	NA	Illumina_450k	NA	NA	NA	NA	NA	NA	PMID:23417712|cHGA-HGG41
pHGG_META_0614	Anaplastic oligodendroglioma	3	Hemispheric	Frontal lobe	Male	4	NA	NA	Wild-type	NA	NA	NA	NA	NA	NA	NA	Diagnosis	Pre-treatment	NA	NA	NA	NA	NA	NA	Illumina_450k	NA	NA	NA	NA	NA	NA	PMID:23417712|cHGA-HGG42
pHGG_META_0615	Diffuse intrinsic pontine glioma	4	Brainstem	Pons	Male	10	NA	NA	H3.3_K27M	Wild-type	Wild-type	GBM_K27	NA	Unmethylated	Others	NA	Diagnosis	Pre-treatment	DNA_copy_834	Methylation_441	NA	Sequencing_326	NA	NA	Illumina_450k	Exome	NA	NA	NA	NA	No	PMID:24705250|mHGA1
pHGG_META_0616	Diffuse intrinsic pontine glioma	4	Brainstem	Pons	Female	3.5	NA	NA	H3.3_K27M	Wild-type	Wild-type	NA	NA	NA	Others	NA	Diagnosis	Pre-treatment	DNA_copy_834	NA	NA	Sequencing_326	NA	NA	NA	Exome	NA	NA	NA	NA	No	PMID:24705250|mHGA2
pHGG_META_0617	Diffuse intrinsic pontine glioma	4	Brainstem	Pons	Male	5	NA	NA	H3.3_K27M	Wild-type	Wild-type	NA	NA	NA	Others	NA	Diagnosis	Pre-treatment	DNA_copy_834	NA	NA	Sequencing_326	NA	NA	NA	Exome	NA	NA	NA	NA	No	PMID:24705250|mHGA3
pHGG_META_0618	Glioblastoma	4	Midline	Thalamus	Male	11	NA	NA	H3.3_K27M	Wild-type	Wild-type	GBM_K27	NA	Unmethylated	Others	NA	Diagnosis	Pre-treatment	DNA_copy_834	Methylation_441	NA	Sequencing_326	NA	NA	Illumina_450k	Exome	NA	NA	NA	NA	No	PMID:24705250|mHGA5
pHGG_META_0619	Glioblastoma	4	Midline	Cerebellum	Male	15	NA	NA	H3.3_K27M	Wild-type	Wild-type	NA	NA	NA	Copy_neutral	NA	Diagnosis	Pre-treatment	DNA_copy_834	NA	NA	Sequencing_326	NA	NA	NA	Exome	NA	NA	NA	NA	No	PMID:24705250|mHGA6
pHGG_META_0620	Glioblastoma	4	Midline	Spinal cord	Male	15	NA	NA	H3.3_K27M	Wild-type	Wild-type	NA	NA	NA	Others	NA	Diagnosis	Pre-treatment	DNA_copy_834	NA	NA	Sequencing_326	NA	NA	NA	Exome	NA	NA	NA	NA	No	PMID:24705250|mHGA7
pHGG_META_0621	Glioblastoma	4	Midline	Ventricle	Male	22	NA	NA	H3.3_K27M	Wild-type	Wild-type	NA	NA	NA	NA	NA	Diagnosis	Pre-treatment	NA	NA	NA	Sequencing_326	NA	NA	NA	Exome	NA	NA	NA	NA	No	PMID:24705250|mHGA8
pHGG_META_0622	Glioblastoma	4	Midline	Thalamus	Male	12.5	NA	NA	H3.3_K27M	Wild-type	Wild-type	GBM_K27	NA	Unmethylated	Others	NA	Diagnosis	Pre-treatment	DNA_copy_834	Methylation_441	NA	Sequencing_326	NA	NA	Illumina_450k	Exome	NA	NA	NA	NA	No	PMID:24705250|mHGA9
pHGG_META_0623	Glioblastoma	4	Midline	Thalamus	Male	10	NA	NA	H3.3_K27M	Wild-type	Wild-type	GBM_K27	NA	Unmethylated	Others	NA	Diagnosis	Pre-treatment	DNA_copy_834	Methylation_441	NA	Sequencing_326	NA	NA	Illumina_450k	Exome	NA	NA	NA	NA	No	PMID:24705250|mHGA10
pHGG_META_0624	Glioblastoma	4	Midline	Thalamus	Male	11	NA	NA	H3.3_K27M	Wild-type	Wild-type	GBM_K27	NA	Unmethylated	Others	NA	Diagnosis	Pre-treatment	DNA_copy_834	Methylation_441	NA	Sequencing_326	NA	NA	Illumina_450k	Exome	NA	NA	NA	NA	No	PMID:24705250|mHGA11
pHGG_META_0625	Glioblastoma	4	Midline	Thalamus	Female	15	NA	NA	H3.3_K27M	Wild-type	Wild-type	GBM_K27	NA	NA	Others	NA	Diagnosis	Pre-treatment	DNA_copy_834	Methylation_441	NA	Sequencing_326	NA	NA	Illumina_450k	Exome	NA	NA	NA	NA	No	PMID:24705250|mHGA12
pHGG_META_0626	Glioblastoma	4	Midline	Thalamus	Female	10	NA	NA	H3.3_K27M	Wild-type	Wild-type	NA	NA	NA	NA	NA	Diagnosis	Pre-treatment	NA	NA	NA	Sequencing_326	NA	NA	NA	Exome	NA	NA	NA	NA	No	PMID:24705250|mHGA13
pHGG_META_0627	Diffuse intrinsic pontine glioma	4	Brainstem	Pons	Female	10	NA	NA	H3.3_K27M	Wild-type	Wild-type	GBM_K27	NA	Unmethylated	Others	NA	Diagnosis	Pre-treatment	DNA_copy_834	Methylation_441	NA	Sequencing_326	NA	NA	Illumina_450k	Exome	NA	NA	NA	NA	No	PMID:24705250|mHGA14
pHGG_META_0628	Diffuse intrinsic pontine glioma	4	Brainstem	Pons	Female	8	NA	NA	H3.3_K27M	Wild-type	Wild-type	NA	NA	NA	NA	NA	Diagnosis	Pre-treatment	NA	NA	NA	Sequencing_326	NA	NA	NA	Exome	NA	NA	NA	NA	No	PMID:24705250|mHGA15
pHGG_META_0629	Diffuse intrinsic pontine glioma	4	Brainstem	Pons	Male	12	NA	NA	H3.3_K27M	Wild-type	Wild-type	NA	NA	NA	NA	NA	Diagnosis	Pre-treatment	NA	NA	NA	Sequencing_326	NA	NA	NA	Exome	NA	NA	NA	NA	No	PMID:24705250|mHGA16
pHGG_META_0630	Diffuse intrinsic pontine glioma	4	Brainstem	Pons	Female	6	NA	NA	H3.3_K27M	Wild-type	Wild-type	NA	NA	NA	Others	NA	Diagnosis	Pre-treatment	DNA_copy_834	NA	NA	Sequencing_326	NA	NA	NA	Exome	NA	NA	NA	NA	No	PMID:24705250|mHGA17
pHGG_META_0631	Diffuse intrinsic pontine glioma	4	Brainstem	Pons	Female	11	NA	NA	H3.3_K27M	Wild-type	Wild-type	GBM_K27	NA	Unmethylated	Others	NA	Diagnosis	Pre-treatment	DNA_copy_834	Methylation_441	NA	Sequencing_326	NA	NA	Illumina_450k	Exome	NA	NA	NA	NA	No	PMID:24705250|mHGA18
pHGG_META_0632	Diffuse intrinsic pontine glioma	4	Brainstem	Pons	Male	7	NA	NA	H3.3_K27M	Wild-type	Wild-type	GBM_K27	NA	Unmethylated	Others	NA	Diagnosis	Pre-treatment	DNA_copy_834	Methylation_441	NA	Sequencing_326	NA	NA	Illumina_450k	Exome	NA	NA	NA	NA	No	PMID:24705250|mHGA19
pHGG_META_0633	Diffuse intrinsic pontine glioma	4	Brainstem	Pons	Male	7	NA	NA	H3.3_K27M	Wild-type	Wild-type	NA	NA	NA	Copy_neutral	NA	Diagnosis	Pre-treatment	DNA_copy_834	NA	NA	Sequencing_326	NA	NA	NA	Exome	NA	NA	NA	NA	No	PMID:24705250|mHGA20
pHGG_META_0634	Diffuse intrinsic pontine glioma	4	Brainstem	Pons	Female	4.5	NA	NA	H3.3_K27M	Wild-type	Wild-type	NA	NA	NA	Others	NA	Diagnosis	Pre-treatment	DNA_copy_834	NA	NA	Sequencing_326	NA	NA	NA	Exome	NA	NA	NA	NA	No	PMID:24705250|mHGA21
pHGG_META_0635	Diffuse intrinsic pontine glioma	4	Brainstem	Pons	Male	4	NA	NA	H3.3_K27M	Wild-type	Wild-type	NA	NA	NA	NA	NA	Diagnosis	Pre-treatment	NA	NA	NA	Sequencing_326	NA	NA	NA	Exome	NA	NA	NA	NA	No	PMID:24705250|mHGA22
pHGG_META_0636	Diffuse intrinsic pontine glioma	4	Brainstem	Pons	Female	7	NA	NA	H3.3_K27M	Wild-type	Wild-type	GBM_K27	NA	Unmethylated	Others	NA	Diagnosis	Pre-treatment	DNA_copy_834	Methylation_441	NA	Sequencing_326	NA	NA	Illumina_450k	Exome	NA	NA	NA	NA	No	PMID:24705250|mHGA23
pHGG_META_0637	Diffuse intrinsic pontine glioma	4	Brainstem	Pons	Female	13	NA	NA	H3.3_K27M	Wild-type	Wild-type	GBM_K27	NA	Methylated	Others	NA	Diagnosis	Pre-treatment	DNA_copy_834	Methylation_441	NA	Sequencing_326	NA	NA	Illumina_450k	Exome	NA	NA	NA	NA	No	PMID:24705250|mHGA24
pHGG_META_0638	Glioblastoma	4	Midline	Cerebellum	Female	4	NA	NA	H3.3_K27M	Wild-type	Wild-type	GBM_K27	NA	Unmethylated	Others	NA	Diagnosis	Pre-treatment	DNA_copy_834	Methylation_441	NA	Sequencing_326	NA	NA	Illumina_450k	Exome	NA	NA	NA	NA	No	PMID:24705250|mHGA25
pHGG_META_0639	Diffuse intrinsic pontine glioma	4	Brainstem	Pons	Female	14	NA	NA	H3.3_K27M	Wild-type	Wild-type	NA	NA	NA	NA	NA	Diagnosis	Pre-treatment	NA	NA	NA	Sequencing_326	NA	NA	NA	Exome	NA	NA	NA	NA	No	PMID:24705250|mHGA26
pHGG_META_0640	Glioblastoma	4	Midline	Thalamus	Female	9	NA	NA	H3.3_K27M	Wild-type	Wild-type	NA	NA	NA	NA	NA	Diagnosis	Pre-treatment	NA	NA	NA	Sequencing_326	NA	NA	NA	Exome	NA	NA	NA	NA	No	PMID:24705250|mHGA27
pHGG_META_0641	Glioblastoma	4	Midline	Thalamus	Male	11	NA	NA	H3.3_K27M	Wild-type	Wild-type	GBM_K27	NA	Unmethylated	Copy_neutral	NA	Diagnosis	Pre-treatment	DNA_copy_834	Methylation_441	NA	Sequencing_326	NA	NA	Illumina_450k	Exome	NA	NA	NA	NA	No	PMID:24705250|mHGA28
pHGG_META_0642	Glioblastoma	4	Midline	Thalamus	Male	11	NA	NA	H3.3_K27M	Wild-type	Wild-type	GBM_K27	NA	Unmethylated	Others	NA	Diagnosis	Pre-treatment	DNA_copy_834	Methylation_441	NA	Sequencing_326	NA	NA	Illumina_450k	Exome	NA	NA	NA	NA	No	PMID:24705250|mHGA29
pHGG_META_0643	Diffuse intrinsic pontine glioma	4	Brainstem	Pons	Male	6	NA	NA	H3.1_K27M	Wild-type	Wild-type	NA	NA	NA	Others	NA	Diagnosis	Pre-treatment	DNA_copy_834	NA	NA	Sequencing_326	NA	NA	NA	Exome	NA	NA	NA	NA	No	PMID:24705250|mHGA30
pHGG_META_0644	Diffuse intrinsic pontine glioma	4	Brainstem	Pons	Male	4	NA	NA	H3.1_K27M	Wild-type	Wild-type	GBM_K27	NA	Unmethylated	Others	NA	Diagnosis	Pre-treatment	DNA_copy_834	Methylation_441	NA	Sequencing_326	NA	NA	Illumina_450k	Exome	NA	NA	NA	NA	No	PMID:24705250|mHGA31
pHGG_META_0645	Diffuse intrinsic pontine glioma	4	Brainstem	Pons	Male	3	NA	NA	H3.1_K27M	Wild-type	Wild-type	NA	NA	NA	Copy_neutral	NA	Diagnosis	Pre-treatment	DNA_copy_834	NA	NA	Sequencing_326	NA	NA	NA	Exome	NA	NA	NA	NA	No	PMID:24705250|mHGA32
pHGG_META_0646	Diffuse intrinsic pontine glioma	4	Brainstem	Pons	Female	3	NA	NA	H3.1_K27M	Wild-type	Wild-type	NA	NA	NA	NA	NA	Diagnosis	Pre-treatment	NA	NA	NA	Sequencing_326	NA	NA	NA	Exome	NA	NA	NA	NA	No	PMID:24705250|mHGA33
pHGG_META_0647	Diffuse intrinsic pontine glioma	4	Brainstem	Pons	Female	9	NA	NA	H3.1_K27M	Wild-type	Wild-type	GBM_K27	NA	Unmethylated	Others	NA	Diagnosis	Pre-treatment	DNA_copy_834	Methylation_441	NA	Sequencing_326	NA	NA	Illumina_450k	Exome	NA	NA	NA	NA	No	PMID:24705250|mHGA34
pHGG_META_0648	Diffuse intrinsic pontine glioma	4	Brainstem	Pons	Male	17	NA	NA	Wild-type	Wild-type	Wild-type	HGG_wt	WT-B	Unmethylated	Others	NA	Diagnosis	Pre-treatment	DNA_copy_834	Methylation_441	NA	Sequencing_326	NA	NA	Illumina_450k	Exome	NA	NA	NA	NA	No	PMID:24705250|mHGA35
pHGG_META_0649	Glioblastoma	4	Midline	Thalamus	Male	6	NA	NA	Wild-type	NA	NA	HGG_wt	WT-B	Unmethylated	Others	NA	Diagnosis	Pre-treatment	DNA_copy_834	Methylation_441	NA	NA	NA	NA	Illumina_450k	NA	NA	NA	NA	NA	NA	PMID:24705250|mHGA36
pHGG_META_0650	Glioblastoma	4	Midline	Thalamus	Female	7	NA	NA	Wild-type	Wild-type	Wild-type	NA	NA	NA	NA	NA	Diagnosis	Pre-treatment	NA	NA	NA	NA	NA	NA	NA	Exome	NA	NA	NA	NA	NA	PMID:24705250|mHGA37
pHGG_META_0651	Diffuse intrinsic pontine glioma	4	Brainstem	Pons	Male	6	NA	NA	H3.3_K27M	Wild-type	Wild-type	NA	NA	NA	Others	NA	Diagnosis	Pre-treatment	DNA_copy_834	NA	NA	Sequencing_326	NA	NA	NA	Exome	NA	NA	NA	NA	No	PMID:24705250|mHGA38
pHGG_META_0652	Diffuse intrinsic pontine glioma	4	Brainstem	Pons	Female	7	NA	NA	H3.3_K27M	Wild-type	Wild-type	NA	NA	NA	Others	NA	Diagnosis	Pre-treatment	DNA_copy_834	NA	NA	Sequencing_326	NA	NA	NA	Exome	NA	NA	NA	NA	No	PMID:24705250|mHGA39
pHGG_META_0653	Diffuse intrinsic pontine glioma	4	Brainstem	Pons	Male	8	NA	NA	H3.3_K27M	Wild-type	Wild-type	NA	NA	NA	Others	NA	Diagnosis	Pre-treatment	DNA_copy_834	NA	NA	Sequencing_326	NA	NA	NA	Exome	NA	NA	NA	NA	No	PMID:24705250|mHGA40
pHGG_META_0654	Glioblastoma	4	NA	NA	Male	22	NA	NA	H3.3_K27M	NA	NA	HGG_wt	NA	NA	Others	NA	Diagnosis	Pre-treatment	DNA_copy_834	Methylation_441	NA	NA	NA	NA	Illumina_450k	NA	NA	NA	NA	NA	NA	PMID:23417712|GLIOMA 26
pHGG_META_0655	Anaplastic astrocytoma	3	Midline	Cerebellum	Male	17	NA	NA	H3.3_K27M	NA	NA	HGG_wt	NA	NA	Others	NA	Diagnosis	Pre-treatment	DNA_copy_834	Methylation_441	NA	NA	NA	NA	Illumina_450k	NA	NA	NA	NA	NA	NA	PMID:23417712|GLIOMA 39
pHGG_META_0656	Anaplastic astrocytoma	3	NA	NA	Female	3	NA	NA	Wild-type	NA	Wild-type	IDH	NA	Methylated	Others	NA	Diagnosis	Pre-treatment	DNA_copy_834	Methylation_441	NA	NA	NA	NA	Illumina_450k	NA	NA	NA	NA	NA	NA	PMID:23417712|GLIOMA 42
pHGG_META_0657	Anaplastic astrocytoma	3	NA	NA	Male	5	NA	NA	Wild-type	NA	NA	NA	NA	NA	NA	NA	Diagnosis	Pre-treatment	NA	NA	NA	NA	NA	NA	Illumina_450k	NA	NA	NA	NA	NA	NA	PMID:23417712|GLIOMA 68
pHGG_META_0658	Anaplastic astrocytoma	3	Midline	Cerebellum	Male	5	NA	NA	Wild-type	NA	NA	NA	NA	NA	NA	NA	Diagnosis	Pre-treatment	NA	NA	NA	NA	NA	NA	Illumina_450k	NA	NA	NA	NA	NA	NA	PMID:23417712|GLIOMA 69
pHGG_META_0659	Anaplastic astrocytoma	3	Midline	Pineal region	Female	13	NA	NA	Wild-type	NA	NA	NA	NA	NA	NA	NA	Diagnosis	Pre-treatment	NA	NA	NA	NA	NA	NA	Illumina_450k	NA	NA	NA	NA	NA	NA	PMID:23417712|GLIOMA 70
pHGG_META_0660	Anaplastic astrocytoma	3	Midline	Cerebellum	Female	9.6	NA	NA	Wild-type	NA	NA	NA	NA	NA	NA	NA	Diagnosis	Pre-treatment	NA	NA	NA	NA	NA	NA	Illumina_450k	NA	NA	NA	NA	NA	NA	PMID:23417712|GLIOMA 77
pHGG_META_0661	Glioblastoma	4	Midline	Ventricle	Male	12.5	NA	1	H3.3_K27M	Wild-type	Wild-type	NA	NA	NA	Others	NA	Diagnosis	Pre-treatment	DNA_copy_834	NA	NA	Sequencing_326	NA	NA	Illumina_450k	Exome	NA	NA	NA	NA	No	PMID:23417712|PGBM03
pHGG_META_0662	Glioblastoma	4	NA	NA	Female	9	36	1	H3.3_K27M	Wild-type	Wild-type	NA	NA	NA	Others	NA	Diagnosis	Pre-treatment	DNA_copy_834	NA	NA	Sequencing_326	NA	NA	Illumina_450k	Exome	NA	NA	NA	NA	No	PMID:23417712|PGBM05
pHGG_META_0663	Glioblastoma	4	Hemispheric	Temporal lobe	Male	14	NA	NA	Wild-type	Wild-type	Wild-type	NA	NA	NA	Copy_neutral	NA	Diagnosis	Pre-treatment	DNA_copy_834	NA	NA	Sequencing_326	NA	NA	NA	Exome	NA	NA	NA	NA	No	PMID:22286061|PGBM28
pHGG_META_0664	Glioblastoma	4	Midline	Thalamus	Male	6	NA	NA	Wild-type	Wild-type	Wild-type	NA	NA	NA	Others	NA	Diagnosis	Pre-treatment	DNA_copy_834	NA	mRNA_expression_220	Sequencing_326	NA	NA	Illumina_450k	Exome	NA	Affymetrix_U133	NA	NA	No	PMID:22286061|PGBM30,PMID:23417712|PGBM30
pHGG_META_0665	Glioblastoma	4	NA	NA	Male	12	8	0	Wild-type	Wild-type	Wild-type	NA	NA	NA	Others	NA	Diagnosis	Pre-treatment	DNA_copy_834	NA	NA	Sequencing_326	NA	NA	Illumina_450k	Exome	NA	NA	NA	NA	No	PMID:22286061|PGBM33,PMID:23417712|PGBM33
pHGG_META_0666	Glioblastoma	4	NA	NA	Male	7	25	1	Wild-type	Wild-type	Wild-type	NA	NA	NA	Others	NA	Diagnosis	Pre-treatment	DNA_copy_834	NA	NA	Sequencing_326	NA	NA	NA	Exome	NA	NA	NA	NA	No	PMID:22286061|PGBM36
pHGG_META_0667	Glioblastoma	4	Midline	Cerebellum	Male	7	NA	NA	Wild-type	Wild-type	Wild-type	NA	NA	NA	Others	NA	Diagnosis	Pre-treatment	DNA_copy_834	NA	mRNA_expression_220	Sequencing_326	NA	NA	Illumina_450k	Exome	NA	Affymetrix_U133	NA	NA	No	PMID:22286061|PGBM37,PMID:23417712|PGBM37
pHGG_META_0668	Glioblastoma	4	NA	NA	Male	11	NA	1	Wild-type	Wild-type	Wild-type	NA	NA	NA	Others	NA	Diagnosis	Pre-treatment	DNA_copy_834	NA	NA	Sequencing_326	NA	NA	NA	Exome	NA	NA	NA	NA	No	PMID:22286061|PGBM38
pHGG_META_0669	Glioblastoma	4	Midline	Thalamus	Female	14	16	0	Wild-type	Wild-type	Wild-type	NA	NA	NA	Others	NA	Diagnosis	Pre-treatment	DNA_copy_834	NA	mRNA_expression_220	Sequencing_326	NA	NA	Illumina_450k	Exome	NA	Affymetrix_U133	NA	NA	Yes	PMID:22286061|PGBM40,PMID:23417712|PGBM40
pHGG_META_0670	Glioblastoma	4	Midline	Thalamus	Female	7	10	1	Wild-type	Wild-type	Wild-type	NA	NA	NA	Others	NA	Diagnosis	Pre-treatment	DNA_copy_834	NA	mRNA_expression_220	Sequencing_326	NA	NA	Illumina_450k	Exome	NA	Affymetrix_U133	NA	NA	No	PMID:22286061|PGBM41,PMID:23417712|PGBM41
pHGG_META_0671	Glioblastoma	4	NA	NA	Female	2	8	1	Wild-type	Wild-type	Wild-type	NA	NA	NA	Others	NA	Diagnosis	Pre-treatment	DNA_copy_834	NA	mRNA_expression_220	Sequencing_326	NA	NA	Illumina_450k	Exome	NA	Affymetrix_U133	NA	NA	No	PMID:22286061|PGBM42,PMID:23417712|PGBM42
pHGG_META_0672	Glioblastoma	4	NA	NA	Female	5	NA	NA	Wild-type	NA	NA	NA	NA	NA	NA	NA	Diagnosis	Pre-treatment	NA	NA	NA	NA	NA	NA	Illumina_450k	NA	NA	NA	NA	NA	NA	PMID:23417712|PGBM52
pHGG_META_0673	Glioblastoma	4	NA	NA	Female	NA	NA	NA	H3.3_K27M	NA	NA	NA	NA	NA	NA	NA	Diagnosis	Pre-treatment	NA	NA	NA	NA	NA	NA	Illumina_450k	NA	NA	NA	NA	NA	NA	PMID:23417712|PGBM53
pHGG_META_0674	Glioblastoma	4	Midline	Thalamus	Female	6	NA	NA	H3.3_K27M	NA	NA	NA	NA	NA	NA	NA	Diagnosis	Pre-treatment	NA	NA	NA	NA	NA	NA	Illumina_450k	NA	NA	NA	NA	NA	NA	PMID:23417712|PGBM56
pHGG_META_0675	Glioblastoma	4	Midline	Thalamus	Male	11	NA	NA	H3.3_K27M	NA	NA	NA	NA	NA	NA	NA	Diagnosis	Pre-treatment	NA	NA	NA	NA	NA	NA	Illumina_450k	NA	NA	NA	NA	NA	NA	PMID:23417712|PGBM57
pHGG_META_0676	Glioblastoma	4	Midline	Spinal cord	Male	16	NA	NA	H3.3_K27M	NA	NA	NA	NA	NA	NA	NA	Diagnosis	Pre-treatment	NA	NA	NA	NA	NA	NA	Illumina_450k	NA	NA	NA	NA	NA	NA	PMID:23417712|PGBM62
pHGG_META_0677	Glioblastoma	4	NA	NA	Female	16	NA	NA	NA	NA	NA	NA	NA	NA	NA	NA	Diagnosis	Pre-treatment	NA	NA	NA	NA	NA	NA	Illumina_450k	NA	NA	NA	NA	NA	NA	PMID:23417712|PGBM63
pHGG_META_0678	Glioblastoma	4	Hemispheric	Cerebrum - NOS	Male	16	28	1	Wild-type	Wild-type	Wild-type	LGG_LIKE	WT-B	Unmethylated	Others	NA	Diagnosis	Pre-treatment	DNA_copy_834	Methylation_441	NA	NA	NA	NA	Illumina_450k	NA	NA	NA	NA	NA	NA	PMID:25752754|4
pHGG_META_0679	Glioblastoma	4	Midline	Midline - NOS	Female	8	14	1	H3.3_K27M	Wild-type	Wild-type	GBM_K27	NA	NA	Copy_neutral	NA	Diagnosis	Pre-treatment	DNA_copy_834	Methylation_441	NA	NA	NA	NA	Illumina_450k	NA	NA	NA	NA	NA	NA	PMID:25752754|7
pHGG_META_0680	Glioblastoma	4	Midline	Midline - NOS	Female	4	12	1	Wild-type	BRAF_V600E	Wild-type	PXA	WT-A	Unmethylated	Others	NA	Diagnosis	Pre-treatment	DNA_copy_834	Methylation_441	NA	NA	NA	NA	Illumina_450k	NA	NA	NA	NA	NA	NA	PMID:25752754|8
pHGG_META_0681	Glioblastoma	4	Midline	Midline - NOS	Female	9	14	1	H3.3_K27M	Wild-type	Wild-type	GBM_K27	NA	Unmethylated	Others	NA	Diagnosis	Pre-treatment	DNA_copy_834	Methylation_441	NA	NA	NA	NA	Illumina_450k	NA	NA	NA	NA	NA	NA	PMID:25752754|9
pHGG_META_0682	Glioblastoma	4	Hemispheric	Cerebrum - NOS	Female	11	16	1	Wild-type	Wild-type	Wild-type	HGG_wt	WT-C	Methylated	Others	NA	Diagnosis	Pre-treatment	DNA_copy_834	Methylation_441	NA	NA	NA	NA	Illumina_450k	NA	NA	NA	NA	NA	NA	PMID:25752754|10
pHGG_META_0683	Glioblastoma	4	Hemispheric	Cerebrum - NOS	Female	12	53	0	Wild-type	Wild-type	IDH1_R132H	IDH	NA	Methylated	Others	NA	Diagnosis	Pre-treatment	DNA_copy_834	Methylation_441	NA	NA	NA	NA	Illumina_450k	NA	NA	NA	NA	NA	NA	PMID:25752754|12
pHGG_META_0684	Glioblastoma	4	Hemispheric	Cerebrum - NOS	Female	14	18	0	Wild-type	Wild-type	Wild-type	HGG_wt	WT-B	Unmethylated	Others	NA	Diagnosis	Pre-treatment	DNA_copy_834	Methylation_441	NA	NA	NA	NA	Illumina_450k	NA	NA	NA	NA	NA	NA	PMID:25752754|14
pHGG_META_0685	Glioblastoma	4	Hemispheric	Cerebrum - NOS	Male	7	8	1	Wild-type	Wild-type	Wild-type	HGG_wt	WT-C	Unmethylated	Others	NA	Diagnosis	Pre-treatment	DNA_copy_834	Methylation_441	NA	NA	NA	NA	Illumina_450k	NA	NA	NA	NA	NA	NA	PMID:25752754|15
pHGG_META_0686	Glioblastoma	4	Hemispheric	Cerebrum - NOS	Male	17	18	1	Wild-type	Wild-type	Wild-type	HGG_wt	WT-A	Methylated	Others	NA	Diagnosis	Pre-treatment	DNA_copy_834	Methylation_441	NA	NA	NA	NA	Illumina_450k	NA	NA	NA	NA	NA	NA	PMID:25752754|17
pHGG_META_0687	Glioblastoma	4	Midline	Midline - NOS	Female	16	6	1	Wild-type	Wild-type	Wild-type	HGG_wt	WT-A	Methylated	Others	NA	Diagnosis	Pre-treatment	DNA_copy_834	Methylation_441	NA	NA	NA	NA	Illumina_450k	NA	NA	NA	NA	NA	NA	PMID:25752754|18
pHGG_META_0688	Glioblastoma	4	Hemispheric	Cerebrum - NOS	Male	6	12	1	Wild-type	Wild-type	Wild-type	HGG_wt	WT-B	Methylated	Others	NA	Diagnosis	Pre-treatment	DNA_copy_834	Methylation_441	NA	NA	NA	NA	Illumina_450k	NA	NA	NA	NA	NA	NA	PMID:25752754|20
pHGG_META_0689	Glioblastoma	4	Midline	Midline - NOS	Female	13	28	1	H3.3_K27M	Wild-type	Wild-type	GBM_K27	NA	NA	Copy_neutral	NA	Diagnosis	Pre-treatment	DNA_copy_834	Methylation_441	NA	NA	NA	NA	Illumina_450k	NA	NA	NA	NA	NA	NA	PMID:25752754|22
pHGG_META_0690	Glioblastoma	4	Hemispheric	Cerebrum - NOS	Female	15	13	1	Wild-type	Wild-type	Wild-type	HGG_wt	WT-C	Unmethylated	Others	NA	Diagnosis	Pre-treatment	DNA_copy_834	Methylation_441	NA	NA	NA	NA	Illumina_450k	NA	NA	NA	NA	NA	NA	PMID:25752754|24
pHGG_META_0691	Glioblastoma	4	Hemispheric	Cerebrum - NOS	Male	16	18	0	Wild-type	Wild-type	Wild-type	HGG_wt	WT-B	Unmethylated	Others	NA	Diagnosis	Pre-treatment	DNA_copy_834	Methylation_441	NA	NA	NA	NA	Illumina_450k	NA	NA	NA	NA	NA	NA	PMID:25752754|27
pHGG_META_0692	Glioblastoma	4	Midline	Midline - NOS	Female	4	12	1	H3.3_K27M	Wild-type	Wild-type	NA	NA	NA	NA	NA	Diagnosis	Pre-treatment	NA	NA	NA	NA	NA	NA	Illumina_450k	NA	NA	NA	NA	NA	NA	PMID:25752754|28
pHGG_META_0693	Glioblastoma	4	Hemispheric	Cerebrum - NOS	Female	13	13	1	Wild-type	Wild-type	Wild-type	HGG_wt	WT-B	Unmethylated	Others	NA	Diagnosis	Pre-treatment	DNA_copy_834	Methylation_441	NA	NA	NA	NA	Illumina_450k	NA	NA	NA	NA	NA	NA	PMID:25752754|30
pHGG_META_0694	Glioblastoma	4	Hemispheric	Cerebrum - NOS	Male	10	10	1	Wild-type	Wild-type	Wild-type	PXA	WT-A	Unmethylated	Others	NA	Diagnosis	Pre-treatment	DNA_copy_834	Methylation_441	NA	NA	NA	NA	Illumina_450k	NA	NA	NA	NA	NA	NA	PMID:25752754|31
pHGG_META_0695	Glioblastoma	4	Hemispheric	Cerebrum - NOS	Female	13	11	1	Wild-type	Wild-type	Wild-type	HGG_wt	WT-B	Unmethylated	Copy_neutral	NA	Diagnosis	Pre-treatment	DNA_copy_834	Methylation_441	NA	NA	NA	NA	Illumina_450k	NA	NA	NA	NA	NA	NA	PMID:25752754|32
pHGG_META_0696	Glioblastoma	4	Hemispheric	Cerebrum - NOS	Male	7	16	0	Wild-type	Wild-type	Wild-type	HGG_wt	WT-B	Unmethylated	Others	NA	Diagnosis	Pre-treatment	DNA_copy_834	Methylation_441	NA	NA	NA	NA	Illumina_450k	NA	NA	NA	NA	NA	NA	PMID:25752754|33
pHGG_META_0697	Glioblastoma	4	Midline	Midline - NOS	Male	7	18	1	H3.3_K27M	Wild-type	Wild-type	GBM_K27	NA	NA	Others	NA	Diagnosis	Pre-treatment	DNA_copy_834	Methylation_441	NA	NA	NA	NA	Illumina_450k	NA	NA	NA	NA	NA	NA	PMID:25752754|34
pHGG_META_0698	Glioblastoma	4	Hemispheric	Cerebrum - NOS	Male	3	38	1	Wild-type	BRAF_V600E	Wild-type	PXA	WT-A	Methylated	Copy_neutral	NA	Diagnosis	Pre-treatment	DNA_copy_834	Methylation_441	NA	NA	NA	NA	Illumina_450k	NA	NA	NA	NA	NA	NA	PMID:25752754|35
pHGG_META_0699	Glioblastoma	4	Hemispheric	Cerebrum - NOS	Male	17	37	0	Wild-type	Wild-type	IDH1_R132H	NA	NA	NA	NA	NA	Diagnosis	Pre-treatment	NA	NA	NA	NA	NA	NA	Illumina_450k	NA	NA	NA	NA	NA	NA	PMID:25752754|37
pHGG_META_0700	Glioblastoma	4	Hemispheric	Cerebrum - NOS	Female	5	12	1	Wild-type	Wild-type	Wild-type	HGG_wt	WT-B	Methylated	Others	NA	Diagnosis	Pre-treatment	DNA_copy_834	Methylation_441	NA	NA	NA	NA	Illumina_450k	NA	NA	NA	NA	NA	NA	PMID:25752754|40
pHGG_META_0701	Glioblastoma	4	Midline	Midline - NOS	Female	11	14	1	H3.3_K27M	Wild-type	Wild-type	GBM_K27	NA	Unmethylated	Others	NA	Diagnosis	Pre-treatment	DNA_copy_834	Methylation_441	NA	NA	NA	NA	Illumina_450k	NA	NA	NA	NA	NA	NA	PMID:25752754|43
pHGG_META_0702	Glioblastoma	4	Hemispheric	Cerebrum - NOS	Male	16	72	0	Wild-type	Wild-type	IDH1_R132H	IDH	NA	NA	Others	NA	Diagnosis	Pre-treatment	DNA_copy_834	Methylation_441	NA	NA	NA	NA	Illumina_450k	NA	NA	NA	NA	NA	NA	PMID:25752754|48
pHGG_META_0703	Glioblastoma	4	Hemispheric	Cerebrum - NOS	Male	12	11	1	Wild-type	Wild-type	Wild-type	PXA	WT-A	Unmethylated	Others	NA	Diagnosis	Pre-treatment	DNA_copy_834	Methylation_441	NA	NA	NA	NA	Illumina_450k	NA	NA	NA	NA	NA	NA	PMID:25752754|49
pHGG_META_0704	Glioblastoma	4	Hemispheric	Cerebrum - NOS	Male	14	18	0	H3.3_G34R	Wild-type	Wild-type	NA	NA	NA	NA	NA	Diagnosis	Pre-treatment	NA	NA	NA	NA	NA	NA	Illumina_450k	NA	NA	NA	NA	NA	NA	PMID:25752754|50
pHGG_META_0705	Glioblastoma	4	Hemispheric	Cerebrum - NOS	Male	15	10	1	Wild-type	Wild-type	Wild-type	HGG_wt	WT-B	Unmethylated	Others	NA	Diagnosis	Pre-treatment	DNA_copy_834	Methylation_441	NA	NA	NA	NA	Illumina_450k	NA	NA	NA	NA	NA	NA	PMID:25752754|51
pHGG_META_0706	Glioblastoma	4	Hemispheric	Cerebrum - NOS	Female	12	18	1	Wild-type	Wild-type	Wild-type	PXA	WT-A	Unmethylated	Others	NA	Diagnosis	Pre-treatment	DNA_copy_834	Methylation_441	NA	NA	NA	NA	Illumina_450k	NA	NA	NA	NA	NA	NA	PMID:25752754|52
pHGG_META_0707	Glioblastoma	4	Midline	Midline - NOS	Male	6	11	1	H3.3_K27M	Wild-type	Wild-type	NA	NA	NA	NA	NA	Diagnosis	Pre-treatment	NA	NA	NA	NA	NA	NA	Illumina_450k	NA	NA	NA	NA	NA	NA	PMID:25752754|55
pHGG_META_0708	Glioblastoma	4	Hemispheric	Cerebrum - NOS	Male	15	38	0	H3.3_G34R	Wild-type	Wild-type	GBM_G34	NA	NA	Others	NA	Diagnosis	Pre-treatment	DNA_copy_834	Methylation_441	NA	NA	NA	NA	Illumina_450k	NA	NA	NA	NA	NA	NA	PMID:25752754|56
pHGG_META_0709	Glioblastoma	4	Hemispheric	Cerebrum - NOS	Male	14	14	1	Wild-type	Wild-type	Wild-type	HGG_wt	WT-B	Unmethylated	Others	NA	Diagnosis	Pre-treatment	DNA_copy_834	Methylation_441	NA	NA	NA	NA	Illumina_450k	NA	NA	NA	NA	NA	NA	PMID:25752754|57
pHGG_META_0710	Glioblastoma	4	Hemispheric	Cerebrum - NOS	Female	14	18	0	Wild-type	Wild-type	Wild-type	HGG_wt	WT-B	Unmethylated	Others	NA	Diagnosis	Pre-treatment	DNA_copy_834	Methylation_441	NA	NA	NA	NA	Illumina_450k	NA	NA	NA	NA	NA	NA	PMID:25752754|59
pHGG_META_0711	Glioblastoma	4	Hemispheric	Cerebrum - NOS	Male	5	16	0	Wild-type	Wild-type	Wild-type	PXA	WT-C	Unmethylated	Others	NA	Diagnosis	Pre-treatment	DNA_copy_834	Methylation_441	NA	NA	NA	NA	Illumina_450k	NA	NA	NA	NA	NA	NA	PMID:25752754|60
pHGG_META_0712	Glioblastoma	4	Midline	Midline - NOS	Female	6	14	1	H3.3_K27M	Wild-type	Wild-type	GBM_K27	NA	Unmethylated	Others	NA	Diagnosis	Pre-treatment	DNA_copy_834	Methylation_441	NA	NA	NA	NA	Illumina_450k	NA	NA	NA	NA	NA	NA	PMID:25752754|62
pHGG_META_0713	Glioblastoma	4	Midline	Midline - NOS	Female	8	12	1	H3.3_K27M	Wild-type	Wild-type	GBM_K27	NA	Unmethylated	Others	NA	Diagnosis	Pre-treatment	DNA_copy_834	Methylation_441	NA	NA	NA	NA	Illumina_450k	NA	NA	NA	NA	NA	NA	PMID:25752754|63
pHGG_META_0714	Glioblastoma	4	Midline	Midline - NOS	Female	6	8	1	H3.3_K27M	Wild-type	Wild-type	NA	NA	NA	NA	NA	Diagnosis	Pre-treatment	NA	NA	NA	NA	NA	NA	Illumina_450k	NA	NA	NA	NA	NA	NA	PMID:25752754|65
pHGG_META_0715	Glioblastoma	4	Hemispheric	Cerebrum - NOS	Male	13	37	1	Wild-type	Wild-type	Wild-type	HGG_wt	WT-C	Unmethylated	Others	NA	Diagnosis	Pre-treatment	DNA_copy_834	Methylation_441	NA	NA	NA	NA	Illumina_450k	NA	NA	NA	NA	NA	NA	PMID:25752754|66
pHGG_META_0716	Glioblastoma	4	Midline	Midline - NOS	Female	1	56	0	Wild-type	BRAF_V600E	Wild-type	LGG_LIKE	WT-A	Methylated	Others	NA	Diagnosis	Pre-treatment	DNA_copy_834	Methylation_441	NA	NA	NA	NA	Illumina_450k	NA	NA	NA	NA	NA	NA	PMID:25752754|68
pHGG_META_0717	Glioblastoma	4	Hemispheric	Cerebrum - NOS	Male	16	12	1	Wild-type	BRAF_V600E	Wild-type	PXA	WT-A	Unmethylated	Others	NA	Diagnosis	Pre-treatment	DNA_copy_834	Methylation_441	NA	NA	NA	NA	Illumina_450k	NA	NA	NA	NA	NA	NA	PMID:25752754|69
pHGG_META_0718	Glioblastoma	4	Midline	Midline - NOS	Male	16	14	1	H3.3_K27M	Wild-type	Wild-type	NA	NA	NA	NA	NA	Diagnosis	Pre-treatment	NA	NA	NA	NA	NA	NA	Illumina_450k	NA	NA	NA	NA	NA	NA	PMID:25752754|70
pHGG_META_0719	Glioblastoma	4	Hemispheric	Cerebrum - NOS	Female	13	43	1	Wild-type	Wild-type	Wild-type	HGG_wt	WT-A	Unmethylated	Others	NA	Diagnosis	Pre-treatment	DNA_copy_834	Methylation_441	NA	NA	NA	NA	Illumina_450k	NA	NA	NA	NA	NA	NA	PMID:25752754|71
pHGG_META_0720	Glioblastoma	4	Midline	Midline - NOS	Male	9	12	1	H3.3_K27M	Wild-type	Wild-type	GBM_K27	NA	Unmethylated	Others	NA	Diagnosis	Pre-treatment	DNA_copy_834	Methylation_441	NA	NA	NA	NA	Illumina_450k	NA	NA	NA	NA	NA	NA	PMID:25752754|72
pHGG_META_0721	Glioblastoma	4	Hemispheric	Cerebrum - NOS	Female	15	16	1	Wild-type	Wild-type	Wild-type	HGG_wt	WT-B	Unmethylated	Others	NA	Diagnosis	Pre-treatment	DNA_copy_834	Methylation_441	NA	NA	NA	NA	Illumina_450k	NA	NA	NA	NA	NA	NA	PMID:25752754|73
pHGG_META_0722	Glioblastoma	4	Hemispheric	Cerebrum - NOS	Female	10	72	0	Wild-type	Wild-type	Wild-type	HGG_wt	WT-B	Unmethylated	Others	NA	Diagnosis	Pre-treatment	DNA_copy_834	Methylation_441	NA	NA	NA	NA	Illumina_450k	NA	NA	NA	NA	NA	NA	PMID:25752754|74
pHGG_META_0723	Glioblastoma	4	Midline	Midline - NOS	Female	13	14	1	H3.3_K27M	Wild-type	Wild-type	GBM_K27	NA	Unmethylated	Others	NA	Diagnosis	Pre-treatment	DNA_copy_834	Methylation_441	NA	NA	NA	NA	Illumina_450k	NA	NA	NA	NA	NA	NA	PMID:25752754|75
pHGG_META_0724	Glioblastoma	4	Midline	Midline - NOS	Male	5	22	1	H3.3_K27M	Wild-type	Wild-type	GBM_K27	NA	Unmethylated	Copy_neutral	NA	Diagnosis	Pre-treatment	DNA_copy_834	Methylation_441	NA	NA	NA	NA	Illumina_450k	NA	NA	NA	NA	NA	NA	PMID:25752754|76
pHGG_META_0725	Glioblastoma	4	Midline	Midline - NOS	Male	15	18	0	Wild-type	Wild-type	Wild-type	HGG_wt	WT-B	Methylated	Others	NA	Diagnosis	Pre-treatment	DNA_copy_834	Methylation_441	NA	NA	NA	NA	Illumina_450k	NA	NA	NA	NA	NA	NA	PMID:25752754|81
pHGG_META_0726	Glioblastoma	4	Hemispheric	Cerebrum - NOS	Male	10	88	0	Wild-type	Wild-type	Wild-type	HGG_wt	WT-C	Methylated	Others	NA	Diagnosis	Pre-treatment	DNA_copy_834	Methylation_441	NA	NA	NA	NA	Illumina_450k	NA	NA	NA	NA	NA	NA	PMID:25752754|82
pHGG_META_0727	Glioblastoma	4	Midline	Midline - NOS	Male	6	12	1	H3.3_K27M	Wild-type	Wild-type	GBM_K27	NA	Unmethylated	Others	NA	Diagnosis	Pre-treatment	DNA_copy_834	Methylation_441	NA	NA	NA	NA	Illumina_450k	NA	NA	NA	NA	NA	NA	PMID:25752754|84
pHGG_META_0728	Glioblastoma	4	Midline	Midline - NOS	Female	6	14	1	H3.3_K27M	Wild-type	Wild-type	GBM_K27	NA	Unmethylated	Others	NA	Diagnosis	Pre-treatment	DNA_copy_834	Methylation_441	NA	NA	NA	NA	Illumina_450k	NA	NA	NA	NA	NA	NA	PMID:25752754|86
pHGG_META_0729	Glioblastoma	4	Hemispheric	Cerebrum - NOS	Female	10	32	1	Wild-type	Wild-type	Wild-type	HGG_wt	WT-A	Unmethylated	Copy_neutral	NA	Diagnosis	Pre-treatment	DNA_copy_834	Methylation_441	NA	NA	NA	NA	Illumina_450k	NA	NA	NA	NA	NA	NA	PMID:25752754|88
pHGG_META_0730	Glioblastoma	4	Hemispheric	Cerebrum - NOS	Female	14	14	1	H3.3_G34R	Wild-type	Wild-type	GBM_G34	NA	Methylated	Copy_neutral	NA	Diagnosis	Pre-treatment	DNA_copy_834	Methylation_441	NA	NA	NA	NA	Illumina_450k	NA	NA	NA	NA	NA	NA	PMID:25752754|89
pHGG_META_0731	Glioblastoma	4	Midline	Midline - NOS	Male	7	6	1	H3.3_K27M	Wild-type	Wild-type	GBM_K27	NA	Unmethylated	Others	NA	Diagnosis	Pre-treatment	DNA_copy_834	Methylation_441	NA	NA	NA	NA	Illumina_450k	NA	NA	NA	NA	NA	NA	PMID:25752754|90
pHGG_META_0732	Glioblastoma	4	Hemispheric	Cerebrum - NOS	Male	15	26	1	Wild-type	BRAF_V600E	Wild-type	PXA	WT-A	NA	Others	NA	Diagnosis	Pre-treatment	DNA_copy_834	Methylation_441	NA	NA	NA	NA	Illumina_450k	NA	NA	NA	NA	NA	NA	PMID:25752754|91
pHGG_META_0733	Glioblastoma	4	Hemispheric	Cerebrum - NOS	Male	4	52	0	Wild-type	Wild-type	Wild-type	LGG_LIKE	WT-A	Unmethylated	Others	NA	Diagnosis	Pre-treatment	DNA_copy_834	Methylation_441	NA	NA	NA	NA	Illumina_450k	NA	NA	NA	NA	NA	NA	PMID:25752754|92
pHGG_META_0734	Glioblastoma	4	Hemispheric	Cerebrum - NOS	Male	5	14	1	Wild-type	Wild-type	Wild-type	LGG_LIKE	WT-B	Unmethylated	Others	NA	Diagnosis	Pre-treatment	DNA_copy_834	Methylation_441	NA	NA	NA	NA	Illumina_450k	NA	NA	NA	NA	NA	NA	PMID:25752754|96
pHGG_META_0735	Glioblastoma	4	Midline	Midline - NOS	Female	17	15	1	H3.3_K27M	Wild-type	Wild-type	GBM_K27	NA	NA	Others	NA	Diagnosis	Pre-treatment	DNA_copy_834	Methylation_441	NA	NA	NA	NA	Illumina_450k	NA	NA	NA	NA	NA	NA	PMID:25752754|98
pHGG_META_0736	Glioblastoma	4	Midline	Midline - NOS	Male	10	33	0	Wild-type	Wild-type	Wild-type	HGG_wt	WT-A	Unmethylated	Others	NA	Diagnosis	Pre-treatment	DNA_copy_834	Methylation_441	NA	NA	NA	NA	Illumina_450k	NA	NA	NA	NA	NA	NA	PMID:25752754|99
pHGG_META_0737	Glioblastoma	4	Midline	Midline - NOS	Female	4	11	1	H3.3_K27M	Wild-type	Wild-type	NA	NA	NA	NA	NA	Diagnosis	Pre-treatment	NA	NA	NA	NA	NA	NA	Illumina_450k	NA	NA	NA	NA	NA	NA	PMID:25752754|100
pHGG_META_0738	Glioblastoma	4	Midline	Midline - NOS	Female	8	10	1	H3.3_K27M	Wild-type	Wild-type	GBM_K27	NA	Unmethylated	Others	NA	Diagnosis	Pre-treatment	DNA_copy_834	Methylation_441	NA	NA	NA	NA	Illumina_450k	NA	NA	NA	NA	NA	NA	PMID:25752754|101
pHGG_META_0739	Glioblastoma	4	Midline	Midline - NOS	Female	8	12	1	H3.3_K27M	Wild-type	Wild-type	GBM_K27	NA	Unmethylated	Others	NA	Diagnosis	Pre-treatment	DNA_copy_834	Methylation_441	NA	NA	NA	NA	Illumina_450k	NA	NA	NA	NA	NA	NA	PMID:25752754|102
pHGG_META_0740	Diffuse intrinsic pontine glioma	4	Brainstem	Pons	Male	16	10	1	H3.3_K27M	Wild-type	Wild-type	GBM_K27	NA	Unmethylated	Copy_neutral	NA	Diagnosis	Pre-treatment	DNA_copy_834	Methylation_441	NA	NA	NA	NA	Illumina_450k	NA	NA	NA	NA	NA	NA	PMID:25752754|103
pHGG_META_0741	Glioblastoma	4	Hemispheric	Cerebrum - NOS	Male	5	22	1	Wild-type	Wild-type	Wild-type	HGG_wt	WT-B	Unmethylated	Others	NA	Diagnosis	Pre-treatment	DNA_copy_834	Methylation_441	NA	NA	NA	NA	Illumina_450k	NA	NA	NA	NA	NA	NA	PMID:25752754|104
pHGG_META_0742	Glioblastoma	4	Midline	Midline - NOS	Male	4	13	1	H3.3_K27M	Wild-type	Wild-type	GBM_K27	NA	Unmethylated	Others	NA	Diagnosis	Pre-treatment	DNA_copy_834	Methylation_441	NA	NA	NA	NA	Illumina_450k	NA	NA	NA	NA	NA	NA	PMID:25752754|106
pHGG_META_0743	Glioblastoma	4	Midline	Midline - NOS	Male	5	6	1	H3.3_K27M	Wild-type	Wild-type	NA	NA	NA	NA	NA	Diagnosis	Pre-treatment	NA	NA	NA	NA	NA	NA	Illumina_450k	NA	NA	NA	NA	NA	NA	PMID:25752754|107
pHGG_META_0744	Glioblastoma	4	Hemispheric	Cerebrum - NOS	Female	12	14	1	Wild-type	Wild-type	Wild-type	HGG_wt	WT-C	NA	Others	NA	Diagnosis	Pre-treatment	DNA_copy_834	Methylation_441	NA	NA	NA	NA	Illumina_450k	NA	NA	NA	NA	NA	NA	PMID:25752754|108
pHGG_META_0745	Glioblastoma	4	Midline	Midline - NOS	Female	16	26	0	Wild-type	Wild-type	Wild-type	HGG_wt	WT-B	Unmethylated	Others	NA	Diagnosis	Pre-treatment	DNA_copy_834	Methylation_441	NA	NA	NA	NA	Illumina_450k	NA	NA	NA	NA	NA	NA	PMID:25752754|110
pHGG_META_0746	Glioblastoma	4	Midline	Midline - NOS	Male	7	16	1	Wild-type	Wild-type	Wild-type	NA	NA	NA	NA	NA	Diagnosis	Pre-treatment	NA	NA	NA	NA	NA	NA	Illumina_450k	NA	NA	NA	NA	NA	NA	PMID:25752754|111
pHGG_META_0747	Glioblastoma	4	Midline	Midline - NOS	Female	4	11	1	H3.3_K27M	Wild-type	Wild-type	NA	NA	NA	NA	NA	Diagnosis	Pre-treatment	NA	NA	NA	NA	NA	NA	Illumina_450k	NA	NA	NA	NA	NA	NA	PMID:25752754|112
pHGG_META_0748	Glioblastoma	4	Midline	Midline - NOS	Female	13	24	1	H3.3_K27M	Wild-type	Wild-type	GBM_K27	NA	Unmethylated	Copy_neutral	NA	Diagnosis	Pre-treatment	DNA_copy_834	Methylation_441	NA	NA	NA	NA	Illumina_450k	NA	NA	NA	NA	NA	NA	PMID:25752754|113
pHGG_META_0749	Glioblastoma	4	Hemispheric	Cerebrum - NOS	Male	14	12	0	Wild-type	Wild-type	Wild-type	HGG_wt	WT-B	Unmethylated	Copy_neutral	NA	Diagnosis	Pre-treatment	DNA_copy_834	Methylation_441	NA	NA	NA	NA	Illumina_450k	NA	NA	NA	NA	NA	NA	PMID:25752754|114
pHGG_META_0750	Glioblastoma	4	Hemispheric	Cerebrum - NOS	Male	14	14	1	H3.3_G34R	Wild-type	Wild-type	GBM_G34	NA	Methylated	Others	NA	Diagnosis	Pre-treatment	DNA_copy_834	Methylation_441	NA	NA	NA	NA	Illumina_450k	NA	NA	NA	NA	NA	NA	PMID:25752754|116
pHGG_META_0751	Diffuse intrinsic pontine glioma	4	Brainstem	Pons	Male	11	10	1	H3.3_K27M	Wild-type	Wild-type	GBM_K27	NA	Unmethylated	Others	NA	Diagnosis	Pre-treatment	DNA_copy_834	Methylation_441	NA	NA	NA	NA	Illumina_450k	NA	NA	NA	NA	NA	NA	PMID:25752754|117
pHGG_META_0752	Glioblastoma	4	Hemispheric	Cerebrum - NOS	Male	1	34	0	Wild-type	Wild-type	Wild-type	LGG_LIKE	WT-A	Methylated	Others	NA	Diagnosis	Pre-treatment	DNA_copy_834	Methylation_441	NA	NA	NA	NA	Illumina_450k	NA	NA	NA	NA	NA	NA	PMID:25752754|119
pHGG_META_0753	Glioblastoma	4	Midline	Midline - NOS	Male	13	6	1	H3.3_K27M	Wild-type	Wild-type	GBM_K27	NA	Unmethylated	Others	NA	Diagnosis	Pre-treatment	DNA_copy_834	Methylation_441	NA	NA	NA	NA	Illumina_450k	NA	NA	NA	NA	NA	NA	PMID:25752754|120
pHGG_META_0754	Glioblastoma	4	Midline	Midline - NOS	Male	8	8	1	H3.3_K27M	Wild-type	Wild-type	GBM_K27	NA	Unmethylated	Others	NA	Diagnosis	Pre-treatment	DNA_copy_834	Methylation_441	NA	NA	NA	NA	Illumina_450k	NA	NA	NA	NA	NA	NA	PMID:25752754|122
pHGG_META_0755	Glioblastoma	4	Hemispheric	Cerebrum - NOS	Male	6	20	0	Wild-type	Wild-type	Wild-type	HGG_wt	WT-A	Unmethylated	Copy_neutral	NA	Diagnosis	Pre-treatment	DNA_copy_834	Methylation_441	NA	NA	NA	NA	Illumina_450k	NA	NA	NA	NA	NA	NA	PMID:25752754|123
pHGG_META_0756	Glioblastoma	4	Midline	Midline - NOS	Female	5	54	0	Wild-type	Wild-type	Wild-type	PXA	WT-A	Unmethylated	Others	NA	Diagnosis	Pre-treatment	DNA_copy_834	Methylation_441	NA	NA	NA	NA	Illumina_450k	NA	NA	NA	NA	NA	NA	PMID:25752754|124
pHGG_META_0757	Glioblastoma	4	Midline	Midline - NOS	Male	6	12	0	H3.3_K27M	Wild-type	Wild-type	GBM_K27	NA	Unmethylated	Others	NA	Diagnosis	Pre-treatment	DNA_copy_834	Methylation_441	NA	NA	NA	NA	Illumina_450k	NA	NA	NA	NA	NA	NA	PMID:25752754|125
pHGG_META_0758	Glioblastoma	4	Midline	Midline - NOS	Female	15	14	1	H3.3_K27M	Wild-type	Wild-type	GBM_K27	NA	Unmethylated	Others	NA	Diagnosis	Pre-treatment	DNA_copy_834	Methylation_441	NA	NA	NA	NA	Illumina_450k	NA	NA	NA	NA	NA	NA	PMID:25752754|126
pHGG_META_0759	Glioblastoma	4	Hemispheric	Cerebrum - NOS	Male	7	53	0	Wild-type	Wild-type	Wild-type	HGG_wt	WT-A	NA	Copy_neutral	NA	Diagnosis	Pre-treatment	DNA_copy_834	Methylation_441	NA	NA	NA	NA	Illumina_450k	NA	NA	NA	NA	NA	NA	PMID:25752754|130
pHGG_META_0760	Glioblastoma	4	Midline	Midline - NOS	Male	1	58	0	Wild-type	Wild-type	Wild-type	HGG_wt	WT-C	Unmethylated	Others	NA	Diagnosis	Pre-treatment	DNA_copy_834	Methylation_441	NA	NA	NA	NA	Illumina_450k	NA	NA	NA	NA	NA	NA	PMID:25752754|132
pHGG_META_0761	Glioblastoma	4	Midline	Midline - NOS	Female	13	36	0	Wild-type	BRAF_V600E	Wild-type	PXA	WT-A	Methylated	Others	NA	Diagnosis	Pre-treatment	DNA_copy_834	Methylation_441	NA	NA	NA	NA	Illumina_450k	NA	NA	NA	NA	NA	NA	PMID:25752754|134
pHGG_META_0762	Glioblastoma	4	Hemispheric	Cerebrum - NOS	Male	1	18	0	Wild-type	Wild-type	Wild-type	LGG_LIKE	WT-C	Unmethylated	Others	NA	Diagnosis	Pre-treatment	DNA_copy_834	Methylation_441	NA	NA	NA	NA	Illumina_450k	NA	NA	NA	NA	NA	NA	PMID:25752754|135
pHGG_META_0763	Glioblastoma	4	Midline	Midline - NOS	Female	7	8	1	Wild-type	BRAF_V600E	Wild-type	NA	NA	NA	NA	NA	Diagnosis	Pre-treatment	NA	NA	NA	NA	NA	NA	Illumina_450k	NA	NA	NA	NA	NA	NA	PMID:25752754|137
pHGG_META_0764	Glioblastoma	4	Hemispheric	Cerebrum - NOS	Male	8	12	1	Wild-type	Wild-type	Wild-type	HGG_wt	WT-C	Unmethylated	Others	NA	Diagnosis	Pre-treatment	DNA_copy_834	Methylation_441	NA	NA	NA	NA	Illumina_450k	NA	NA	NA	NA	NA	NA	PMID:25752754|140
pHGG_META_0765	Diffuse intrinsic pontine glioma	4	Brainstem	Pons	Female	8	12	1	H3.3_K27M	Wild-type	Wild-type	GBM_K27	NA	Unmethylated	Others	NA	Diagnosis	Pre-treatment	DNA_copy_834	Methylation_441	NA	NA	NA	NA	Illumina_450k	NA	NA	NA	NA	NA	NA	PMID:25752754|142
pHGG_META_0766	Glioblastoma	4	Hemispheric	Cerebrum - NOS	Female	6	24	1	Wild-type	Wild-type	Wild-type	HGG_wt	WT-C	Unmethylated	Others	NA	Diagnosis	Pre-treatment	DNA_copy_834	Methylation_441	NA	NA	NA	NA	Illumina_450k	NA	NA	NA	NA	NA	NA	PMID:25752754|143
pHGG_META_0767	Glioblastoma	4	Hemispheric	Cerebrum - NOS	Male	7	48	0	Wild-type	BRAF_V600E	Wild-type	PXA	WT-A	Unmethylated	Copy_neutral	NA	Diagnosis	Pre-treatment	DNA_copy_834	Methylation_441	NA	NA	NA	NA	Illumina_450k	NA	NA	NA	NA	NA	NA	PMID:25752754|144
pHGG_META_0768	Glioblastoma	4	Hemispheric	Cerebrum - NOS	Female	15	18	1	Wild-type	Wild-type	Wild-type	PXA	WT-A	Unmethylated	Copy_neutral	NA	Diagnosis	Pre-treatment	DNA_copy_834	Methylation_441	NA	NA	NA	NA	Illumina_450k	NA	NA	NA	NA	NA	NA	PMID:25752754|145
pHGG_META_0769	Glioblastoma	4	Hemispheric	Cerebrum - NOS	Female	16	10	0	Wild-type	Wild-type	Wild-type	NA	NA	NA	NA	NA	Diagnosis	Pre-treatment	NA	NA	NA	NA	NA	NA	Illumina_450k	NA	NA	NA	NA	NA	NA	PMID:25752754|146
pHGG_META_0770	Glioblastoma	4	Hemispheric	Cerebrum - NOS	Male	1	44	0	Wild-type	BRAF_V600E	Wild-type	LGG_LIKE	WT-A	Unmethylated	Others	NA	Diagnosis	Pre-treatment	DNA_copy_834	Methylation_441	NA	NA	NA	NA	Illumina_450k	NA	NA	NA	NA	NA	NA	PMID:25752754|147
pHGG_META_0771	Glioblastoma	4	Midline	Midline - NOS	Male	13	16	1	H3.3_K27M	Wild-type	Wild-type	GBM_K27	NA	Unmethylated	Copy_neutral	NA	Diagnosis	Pre-treatment	DNA_copy_834	Methylation_441	NA	NA	NA	NA	Illumina_450k	NA	NA	NA	NA	NA	NA	PMID:25752754|148
pHGG_META_0772	Glioblastoma	4	Hemispheric	Cerebrum - NOS	Female	10	18	1	Wild-type	Wild-type	Wild-type	HGG_wt	WT-B	Unmethylated	Copy_neutral	NA	Diagnosis	Pre-treatment	DNA_copy_834	Methylation_441	NA	NA	NA	NA	Illumina_450k	NA	NA	NA	NA	NA	NA	PMID:25752754|150
pHGG_META_0773	Glioblastoma	4	Midline	Midline - NOS	Male	17	8	1	H3.3_K27M	Wild-type	Wild-type	GBM_K27	NA	Unmethylated	Others	NA	Diagnosis	Pre-treatment	DNA_copy_834	Methylation_441	NA	NA	NA	NA	Illumina_450k	NA	NA	NA	NA	NA	NA	PMID:25752754|151
pHGG_META_0774	Glioblastoma	4	Midline	Midline - NOS	Male	13	18	1	H3.3_K27M	Wild-type	Wild-type	GBM_K27	NA	Unmethylated	Others	NA	Diagnosis	Pre-treatment	DNA_copy_834	Methylation_441	NA	Sequencing_326	NA	NA	Illumina_450k	NA	Genome	NA	NA	NA	Yes	PMID:25752754|152,PMID:27748748|ICGC_16
pHGG_META_0775	Glioblastoma	4	Midline	Midline - NOS	Male	12	14	1	H3.3_K27M	Wild-type	Wild-type	GBM_K27	NA	Unmethylated	Others	NA	Diagnosis	Pre-treatment	DNA_copy_834	Methylation_441	NA	NA	NA	NA	Illumina_450k	NA	NA	NA	NA	NA	NA	PMID:25752754|153
pHGG_META_0776	Glioblastoma	4	Hemispheric	Cerebrum - NOS	Male	15	28	0	Wild-type	BRAF_V600E	Wild-type	PXA	WT-A	Unmethylated	Others	NA	Diagnosis	Pre-treatment	DNA_copy_834	Methylation_441	NA	Sequencing_326	NA	NA	Illumina_450k	NA	Genome	NA	NA	NA	Yes	PMID:25752754|154,PMID:27748748|ICGC_14
pHGG_META_0777	Glioblastoma	4	Midline	Midline - NOS	Female	14	17	1	H3.3_K27M	Wild-type	Wild-type	NA	NA	NA	NA	NA	Diagnosis	Pre-treatment	NA	NA	NA	NA	NA	NA	Illumina_450k	NA	NA	NA	NA	NA	NA	PMID:25752754|155
pHGG_META_0778	Glioblastoma	4	Hemispheric	Cerebrum - NOS	Female	17	47	0	Wild-type	Wild-type	IDH1_R132H	IDH	NA	Unmethylated	Others	NA	Diagnosis	Pre-treatment	DNA_copy_834	Methylation_441	NA	NA	NA	NA	Illumina_450k	NA	Genome	NA	NA	NA	NA	PMID:25752754|156,PMID:27748748|ICGC_15
pHGG_META_0779	Glioblastoma	4	Midline	Midline - NOS	Female	17	12	1	H3.3_K27M	Wild-type	Wild-type	GBM_K27	NA	Unmethylated	Copy_neutral	NA	Diagnosis	Pre-treatment	DNA_copy_834	Methylation_441	NA	NA	NA	NA	Illumina_450k	NA	NA	NA	NA	NA	NA	PMID:25752754|157
pHGG_META_0780	Diffuse intrinsic pontine glioma	4	Brainstem	Pons	Female	16	12	1	H3.3_K27M	Wild-type	Wild-type	GBM_K27	NA	Unmethylated	Others	NA	Diagnosis	Pre-treatment	DNA_copy_834	Methylation_441	NA	Sequencing_326	NA	NA	Illumina_450k	NA	Genome	NA	NA	NA	Yes	PMID:25752754|158,PMID:27748748|ICGC_17
pHGG_META_0781	Glioblastoma	4	Hemispheric	Cerebrum - NOS	Male	14	38	0	Wild-type	Wild-type	IDH1_R132H	IDH	NA	Unmethylated	Copy_neutral	NA	Diagnosis	Pre-treatment	DNA_copy_834	Methylation_441	NA	NA	NA	NA	Illumina_450k	NA	Genome	NA	NA	NA	NA	PMID:25752754|159,PMID:27748748|ICGC_06
pHGG_META_0782	Glioblastoma	4	Hemispheric	Cerebrum - NOS	Male	14	22	0	Wild-type	Wild-type	Wild-type	HGG_wt	WT-A	Unmethylated	Others	NA	Diagnosis	Pre-treatment	DNA_copy_834	Methylation_441	NA	NA	NA	NA	Illumina_450k	NA	NA	NA	NA	NA	NA	PMID:25752754|161
pHGG_META_0783	Glioblastoma	4	Midline	Midline - NOS	Female	15	12	1	H3.3_K27M	Wild-type	Wild-type	GBM_K27	NA	Unmethylated	Copy_neutral	NA	Diagnosis	Pre-treatment	DNA_copy_834	Methylation_441	NA	NA	NA	NA	Illumina_450k	NA	NA	NA	NA	NA	NA	PMID:25752754|164
pHGG_META_0784	Glioblastoma	4	Midline	Midline - NOS	Male	18	6	1	H3.3_K27M	Wild-type	Wild-type	GBM_K27	NA	Unmethylated	Others	NA	Diagnosis	Pre-treatment	DNA_copy_834	Methylation_441	NA	Sequencing_326	NA	NA	Illumina_450k	NA	Genome	NA	NA	NA	Yes	PMID:25752754|165,PMID:27748748|ICGC_02
pHGG_META_0785	Glioblastoma	4	Hemispheric	Cerebrum - NOS	Male	1	42	0	Wild-type	Wild-type	Wild-type	LGG_LIKE	WT-A	Unmethylated	Copy_neutral	NA	Diagnosis	Pre-treatment	DNA_copy_834	Methylation_441	NA	NA	NA	NA	Illumina_450k	NA	NA	NA	NA	NA	NA	PMID:25752754|166
pHGG_META_0786	Glioblastoma	4	Midline	Midline - NOS	Female	9	8	1	Wild-type	Wild-type	Wild-type	HGG_wt	WT-B	Unmethylated	Others	NA	Diagnosis	Pre-treatment	DNA_copy_834	Methylation_441	NA	NA	NA	NA	Illumina_450k	NA	NA	NA	NA	NA	NA	PMID:25752754|167
pHGG_META_0787	Glioblastoma	4	Midline	Midline - NOS	Male	10	15	1	H3.3_K27M	Wild-type	Wild-type	GBM_K27	NA	Unmethylated	Others	NA	Diagnosis	Pre-treatment	DNA_copy_834	Methylation_441	NA	NA	NA	NA	Illumina_450k	NA	NA	NA	NA	NA	NA	PMID:25752754|168
pHGG_META_0788	Glioblastoma	4	Hemispheric	Cerebrum - NOS	Female	1	48	0	Wild-type	Wild-type	Wild-type	LGG_LIKE	WT-A	Unmethylated	Copy_neutral	NA	Diagnosis	Pre-treatment	DNA_copy_834	Methylation_441	NA	NA	NA	NA	Illumina_450k	NA	NA	NA	NA	NA	NA	PMID:25752754|170
pHGG_META_0789	Glioblastoma	4	Hemispheric	Cerebrum - NOS	Male	15	42	0	H3.3_G34R	Wild-type	Wild-type	GBM_G34	NA	Methylated	Others	NA	Diagnosis	Pre-treatment	DNA_copy_834	Methylation_441	NA	NA	NA	NA	Illumina_450k	NA	NA	NA	NA	NA	NA	PMID:25752754|171
pHGG_META_0790	Glioblastoma	4	Hemispheric	Cerebrum - NOS	Male	13	14	0	H3.3_G34R	Wild-type	Wild-type	GBM_G34	NA	Methylated	Others	NA	Diagnosis	Pre-treatment	DNA_copy_834	Methylation_441	NA	NA	NA	NA	Illumina_450k	NA	NA	NA	NA	NA	NA	PMID:25752754|172
pHGG_META_0791	Glioblastoma	4	Hemispheric	Cerebrum - NOS	Female	11	30	1	H3.3_G34R	Wild-type	Wild-type	GBM_G34	NA	NA	Others	NA	Diagnosis	Pre-treatment	DNA_copy_834	Methylation_441	NA	NA	NA	NA	Illumina_450k	NA	NA	NA	NA	NA	NA	PMID:25752754|173
pHGG_META_0792	Glioblastoma	4	Midline	Midline - NOS	Female	8	12	1	H3.3_K27M	Wild-type	Wild-type	GBM_K27	NA	Unmethylated	Others	NA	Diagnosis	Pre-treatment	DNA_copy_834	Methylation_441	NA	NA	NA	NA	Illumina_450k	NA	NA	NA	NA	NA	NA	PMID:25752754|174
pHGG_META_0793	Glioblastoma	4	Hemispheric	Cerebrum - NOS	Male	5	38	0	Wild-type	BRAF_V600E	Wild-type	PXA	WT-A	Unmethylated	Others	NA	Diagnosis	Pre-treatment	DNA_copy_834	Methylation_441	NA	NA	NA	NA	Illumina_450k	NA	NA	NA	NA	NA	NA	PMID:25752754|175
pHGG_META_0794	Glioblastoma	4	Midline	Midline - NOS	Male	12	10	0	H3.3_K27M	Wild-type	Wild-type	GBM_K27	NA	Unmethylated	Others	NA	Diagnosis	Pre-treatment	DNA_copy_834	Methylation_441	NA	NA	NA	NA	Illumina_450k	NA	NA	NA	NA	NA	NA	PMID:25752754|176
pHGG_META_0795	Glioblastoma	4	Hemispheric	Cerebrum - NOS	Male	11	38	0	Wild-type	BRAF_V600E	Wild-type	HGG_wt	WT-A	Unmethylated	Copy_neutral	NA	Diagnosis	Pre-treatment	DNA_copy_834	Methylation_441	NA	NA	NA	NA	Illumina_450k	NA	NA	NA	NA	NA	NA	PMID:25752754|177
pHGG_META_0796	Glioblastoma	4	Hemispheric	Cerebrum - NOS	Female	16	12	1	Wild-type	Wild-type	Wild-type	HGG_wt	WT-C	Unmethylated	Others	NA	Diagnosis	Pre-treatment	DNA_copy_834	Methylation_441	NA	NA	NA	NA	Illumina_450k	NA	NA	NA	NA	NA	NA	PMID:25752754|178
pHGG_META_0797	Glioblastoma	4	Midline	Midline - NOS	Female	3	12	1	H3.3_K27M	Wild-type	Wild-type	HGG_wt	NA	Unmethylated	Others	NA	Diagnosis	Pre-treatment	DNA_copy_834	Methylation_441	NA	NA	NA	NA	Illumina_450k	NA	NA	NA	NA	NA	NA	PMID:25752754|179
pHGG_META_0798	Diffuse intrinsic pontine glioma	4	Brainstem	Pons	Female	3	14	1	Wild-type	Wild-type	Wild-type	HGG_wt	WT-B	Unmethylated	Others	NA	Diagnosis	Pre-treatment	DNA_copy_834	Methylation_441	NA	NA	NA	NA	Illumina_450k	NA	NA	NA	NA	NA	NA	PMID:25752754|180
pHGG_META_0799	Glioblastoma	4	Midline	Midline - NOS	Male	3	16	1	Wild-type	Wild-type	Wild-type	PXA	WT-A	Unmethylated	Copy_neutral	NA	Diagnosis	Pre-treatment	DNA_copy_834	Methylation_441	NA	NA	NA	NA	Illumina_450k	NA	NA	NA	NA	NA	NA	PMID:25752754|181
pHGG_META_0800	Glioblastoma	4	Hemispheric	Cerebrum - NOS	Female	7	48	0	Wild-type	BRAF_V600E	Wild-type	PXA	WT-A	Unmethylated	Copy_neutral	NA	Diagnosis	Pre-treatment	DNA_copy_834	Methylation_441	NA	NA	NA	NA	Illumina_450k	NA	NA	NA	NA	NA	NA	PMID:25752754|182
pHGG_META_0801	Glioblastoma	4	Hemispheric	Cerebrum - NOS	Female	11	12	0	Wild-type	BRAF_V600E	Wild-type	PXA	WT-A	Unmethylated	Others	NA	Diagnosis	Pre-treatment	DNA_copy_834	Methylation_441	NA	NA	NA	NA	Illumina_450k	NA	NA	NA	NA	NA	NA	PMID:25752754|183
pHGG_META_0802	Glioblastoma	4	Midline	Midline - NOS	Female	11	12	1	H3.3_K27M	Wild-type	Wild-type	GBM_K27	NA	Unmethylated	Others	NA	Diagnosis	Pre-treatment	DNA_copy_834	Methylation_441	NA	NA	NA	NA	Illumina_450k	NA	NA	NA	NA	NA	NA	PMID:25752754|184
pHGG_META_0803	Glioblastoma	4	Midline	Midline - NOS	Female	18	14	1	H3.3_K27M	Wild-type	Wild-type	GBM_K27	NA	Methylated	Copy_neutral	NA	Diagnosis	Pre-treatment	DNA_copy_834	Methylation_441	NA	NA	NA	NA	Illumina_450k	NA	NA	NA	NA	NA	NA	PMID:25752754|185
pHGG_META_0804	Glioblastoma	4	Hemispheric	Cerebrum - NOS	Female	16	12	1	H3.3_G34R	Wild-type	Wild-type	GBM_G34	NA	Methylated	Others	NA	Diagnosis	Pre-treatment	DNA_copy_834	Methylation_441	NA	NA	NA	NA	Illumina_450k	NA	NA	NA	NA	NA	NA	PMID:25752754|186
pHGG_META_0805	Glioblastoma	4	Hemispheric	Cerebrum - NOS	Female	7	33	0	Wild-type	BRAF_V600E	Wild-type	HGG_wt	WT-A	Unmethylated	Copy_neutral	NA	Diagnosis	Pre-treatment	DNA_copy_834	Methylation_441	NA	NA	NA	NA	Illumina_450k	NA	NA	NA	NA	NA	NA	PMID:25752754|187
pHGG_META_0806	Glioblastoma	4	Hemispheric	Cerebrum - NOS	Female	14	42	0	Wild-type	Wild-type	Wild-type	HGG_wt	WT-B	Unmethylated	Others	NA	Diagnosis	Pre-treatment	DNA_copy_834	Methylation_441	NA	NA	NA	NA	Illumina_450k	NA	NA	NA	NA	NA	NA	PMID:25752754|188
pHGG_META_0807	Glioblastoma	4	Midline	Midline - NOS	Male	15	14	1	H3.3_K27M	Wild-type	Wild-type	GBM_K27	NA	Unmethylated	Copy_neutral	NA	Diagnosis	Pre-treatment	DNA_copy_834	Methylation_441	NA	NA	NA	NA	Illumina_450k	NA	NA	NA	NA	NA	NA	PMID:25752754|189
pHGG_META_0808	Glioblastoma	4	Midline	Midline - NOS	Female	4	43	0	Wild-type	Wild-type	Wild-type	PXA	WT-A	NA	Others	NA	Diagnosis	Pre-treatment	DNA_copy_834	Methylation_441	NA	NA	NA	NA	Illumina_450k	NA	NA	NA	NA	NA	NA	PMID:25752754|190
pHGG_META_0809	Glioblastoma	4	Hemispheric	Cerebrum - NOS	Female	17	36	0	Wild-type	Wild-type	Wild-type	HGG_wt	WT-C	Unmethylated	Others	NA	Diagnosis	Pre-treatment	DNA_copy_834	Methylation_441	NA	NA	NA	NA	Illumina_450k	NA	NA	NA	NA	NA	NA	PMID:25752754|191
pHGG_META_0810	Glioblastoma	4	Hemispheric	Cerebrum - NOS	Female	12	18	1	Wild-type	Wild-type	IDH1_R132H	IDH	NA	Methylated	Others	NA	Diagnosis	Pre-treatment	DNA_copy_834	Methylation_441	NA	NA	NA	NA	Illumina_450k	NA	NA	NA	NA	NA	NA	PMID:25752754|192
pHGG_META_0811	Glioblastoma	4	Hemispheric	Cerebrum - NOS	Male	14	33	0	Wild-type	Wild-type	Wild-type	PXA	WT-C	Methylated	Copy_neutral	NA	Diagnosis	Pre-treatment	DNA_copy_834	Methylation_441	NA	NA	NA	NA	Illumina_450k	NA	NA	NA	NA	NA	NA	PMID:25752754|193
pHGG_META_0812	Diffuse intrinsic pontine glioma	4	Brainstem	Pons	Female	6	14	1	H3.3_K27M	Wild-type	Wild-type	GBM_K27	NA	Unmethylated	Others	NA	Diagnosis	Pre-treatment	DNA_copy_834	Methylation_441	NA	NA	NA	NA	Illumina_450k	NA	NA	NA	NA	NA	NA	PMID:25752754|197
pHGG_META_0813	Glioblastoma	4	Midline	Midline - NOS	Male	14	12	1	H3.3_K27M	Wild-type	Wild-type	GBM_K27	NA	Unmethylated	Others	NA	Diagnosis	Pre-treatment	DNA_copy_834	Methylation_441	NA	NA	NA	NA	Illumina_450k	NA	NA	NA	NA	NA	NA	PMID:25752754|198
pHGG_META_0814	Glioblastoma	4	Midline	Midline - NOS	Female	10	6	1	H3.3_K27M	Wild-type	Wild-type	GBM_K27	NA	Unmethylated	Others	NA	Diagnosis	Pre-treatment	DNA_copy_834	Methylation_441	NA	NA	NA	NA	Illumina_450k	NA	NA	NA	NA	NA	NA	PMID:25752754|199
pHGG_META_0815	Glioblastoma	4	Hemispheric	Cerebrum - NOS	Female	4	14	1	Wild-type	Wild-type	Wild-type	LGG_LIKE	WT-A	Unmethylated	Others	NA	Diagnosis	Pre-treatment	DNA_copy_834	Methylation_441	NA	NA	NA	NA	Illumina_450k	NA	NA	NA	NA	NA	NA	PMID:25752754|200
pHGG_META_0816	Glioblastoma	4	Hemispheric	Cerebrum - NOS	Female	4	26	0	Wild-type	Wild-type	Wild-type	PXA	WT-A	Unmethylated	Copy_neutral	NA	Diagnosis	Pre-treatment	DNA_copy_834	Methylation_441	NA	NA	NA	NA	Illumina_450k	NA	NA	NA	NA	NA	NA	PMID:25752754|201
pHGG_META_0817	Glioblastoma	4	Hemispheric	Cerebrum - NOS	Male	13	18	0	H3.3_G34R	Wild-type	Wild-type	GBM_G34	NA	NA	Others	NA	Diagnosis	Pre-treatment	DNA_copy_834	Methylation_441	NA	NA	NA	NA	Illumina_450k	NA	NA	NA	NA	NA	NA	PMID:25752754|202
pHGG_META_0818	Glioblastoma	4	Midline	Midline - NOS	Male	15	9	1	H3.3_K27M	Wild-type	Wild-type	GBM_K27	NA	Unmethylated	Others	NA	Diagnosis	Pre-treatment	DNA_copy_834	Methylation_441	NA	NA	NA	NA	Illumina_450k	NA	NA	NA	NA	NA	NA	PMID:25752754|203
pHGG_META_0819	Glioblastoma	4	Midline	Midline - NOS	Male	8	12	1	H3.3_K27M	Wild-type	Wild-type	NA	NA	NA	NA	NA	Diagnosis	Pre-treatment	NA	NA	NA	NA	NA	NA	Illumina_450k	NA	NA	NA	NA	NA	NA	PMID:25752754|204
pHGG_META_0820	Glioblastoma	4	Midline	Midline - NOS	Female	4	12	1	Wild-type	Wild-type	Wild-type	NA	NA	NA	NA	NA	Diagnosis	Pre-treatment	NA	NA	NA	NA	NA	NA	Illumina_450k	NA	NA	NA	NA	NA	NA	PMID:25752754|205
pHGG_META_0821	Glioblastoma	4	Midline	Midline - NOS	Male	5	16	0	Wild-type	Wild-type	Wild-type	HGG_wt	WT-B	Unmethylated	Copy_neutral	NA	Diagnosis	Pre-treatment	DNA_copy_834	Methylation_441	NA	NA	NA	NA	Illumina_450k	NA	NA	NA	NA	NA	NA	PMID:25752754|206
pHGG_META_0822	Glioblastoma	4	Hemispheric	Cerebrum - NOS	Male	14	22	0	H3.3_G34R	Wild-type	Wild-type	GBM_G34	NA	Unmethylated	Others	NA	Diagnosis	Pre-treatment	DNA_copy_834	Methylation_441	NA	NA	NA	NA	Illumina_450k	NA	NA	NA	NA	NA	NA	PMID:25752754|208
pHGG_META_0823	Glioblastoma	4	Hemispheric	Cerebrum - NOS	Female	12	11	1	H3.3_G34R	Wild-type	Wild-type	GBM_G34	NA	Unmethylated	Others	NA	Diagnosis	Pre-treatment	DNA_copy_834	Methylation_441	NA	NA	NA	NA	Illumina_450k	NA	NA	NA	NA	NA	NA	PMID:25752754|209
pHGG_META_0824	Glioblastoma	4	Hemispheric	Cerebrum - NOS	Male	17	16	0	Wild-type	Wild-type	Wild-type	HGG_wt	WT-C	Unmethylated	Others	NA	Diagnosis	Pre-treatment	DNA_copy_834	Methylation_441	NA	NA	NA	NA	Illumina_450k	NA	NA	NA	NA	NA	NA	PMID:25752754|210
pHGG_META_0825	Glioblastoma	4	Midline	Midline - NOS	Male	16	32	0	Wild-type	Wild-type	Wild-type	PXA	WT-A	NA	Copy_neutral	NA	Diagnosis	Pre-treatment	DNA_copy_834	Methylation_441	NA	NA	NA	NA	Illumina_450k	NA	NA	NA	NA	NA	NA	PMID:25752754|211
pHGG_META_0826	Glioblastoma	4	Hemispheric	Cerebrum - NOS	Female	17	38	0	Wild-type	BRAF_V600E	Wild-type	PXA	WT-A	Methylated	Copy_neutral	NA	Diagnosis	Pre-treatment	DNA_copy_834	Methylation_441	NA	NA	NA	NA	Illumina_450k	NA	NA	NA	NA	NA	NA	PMID:25752754|212
pHGG_META_0827	Glioblastoma	4	Hemispheric	Cerebrum - NOS	Female	18	28	0	Wild-type	BRAF_V600E	Wild-type	PXA	WT-A	Unmethylated	Copy_neutral	NA	Diagnosis	Pre-treatment	DNA_copy_834	Methylation_441	NA	NA	NA	NA	Illumina_450k	NA	NA	NA	NA	NA	NA	PMID:25752754|213
pHGG_META_0828	Glioblastoma	4	Hemispheric	Cerebrum - NOS	Male	18	41	1	Wild-type	Wild-type	IDH1_R132H	IDH	NA	Unmethylated	Others	NA	Diagnosis	Pre-treatment	DNA_copy_834	Methylation_441	NA	NA	NA	NA	Illumina_450k	NA	NA	NA	NA	NA	NA	PMID:25752754|214
pHGG_META_0829	Glioblastoma	4	Hemispheric	Cerebrum - NOS	Male	13	16	1	H3.3_G34R	Wild-type	Wild-type	GBM_G34	NA	Unmethylated	Others	NA	Diagnosis	Pre-treatment	DNA_copy_834	Methylation_441	NA	Sequencing_326	NA	NA	Illumina_450k	NA	Genome	NA	NA	NA	Yes	PMID:25752754|215,PMID:27748748|ICGC_05
pHGG_META_0830	Glioblastoma	4	Midline	Midline - NOS	Female	7	8	1	H3.3_K27M	Wild-type	Wild-type	GBM_K27	NA	Unmethylated	Others	NA	Diagnosis	Pre-treatment	DNA_copy_834	Methylation_441	NA	Sequencing_326	NA	NA	Illumina_450k	NA	Genome	NA	NA	NA	Yes	PMID:25752754|216,PMID:27748748|ICGC_18
pHGG_META_0831	Glioblastoma	4	Hemispheric	Cerebrum - NOS	Female	15	23	1	H3.3_G34R	Wild-type	Wild-type	GBM_G34	NA	NA	Copy_neutral	NA	Diagnosis	Pre-treatment	DNA_copy_834	Methylation_441	NA	NA	NA	NA	Illumina_450k	NA	NA	NA	NA	NA	NA	PMID:25752754|217
pHGG_META_0832	Diffuse intrinsic pontine glioma	4	Brainstem	Pons	Male	3	13	1	Wild-type	Wild-type	Wild-type	HGG_wt	NA	Unmethylated	Others	NA	Diagnosis	Pre-treatment	DNA_copy_834	NA	NA	NA	NA	NA	Illumina_450k	NA	NA	NA	NA	NA	NA	PMID:25752754|218
pHGG_META_0833	Glioblastoma	4	Hemispheric	Cerebrum - NOS	Female	5	18	0	Wild-type	Wild-type	Wild-type	HGG_wt	NA	NA	NA	NA	Diagnosis	Pre-treatment	NA	Methylation_441	NA	NA	NA	NA	Illumina_450k	NA	NA	NA	NA	NA	NA	PMID:25752754|220
pHGG_META_0834	Glioblastoma	4	Midline	Midline - NOS	Female	5	10	1	H3.3_K27M	Wild-type	Wild-type	NA	NA	NA	NA	NA	Diagnosis	Pre-treatment	NA	NA	NA	NA	NA	NA	Illumina_450k	NA	NA	NA	NA	NA	NA	PMID:25752754|221
pHGG_META_0835	Glioblastoma	4	Hemispheric	Cerebrum - NOS	Male	12	17	1	Wild-type	Wild-type	Wild-type	HGG_wt	WT-C	Unmethylated	Others	NA	Diagnosis	Pre-treatment	DNA_copy_834	Methylation_441	NA	NA	NA	NA	Illumina_450k	NA	NA	NA	NA	NA	NA	PMID:25752754|222
pHGG_META_0836	Glioblastoma	4	Hemispheric	Cerebrum - NOS	Male	9	12	1	Wild-type	Wild-type	Wild-type	HGG_wt	WT-B	Methylated	Copy_neutral	NA	Diagnosis	Pre-treatment	DNA_copy_834	Methylation_441	NA	NA	NA	NA	Illumina_450k	NA	NA	NA	NA	NA	NA	PMID:25752754|229
pHGG_META_0837	Glioblastoma	4	Hemispheric	Cerebrum - NOS	Male	14	54	0	Wild-type	Wild-type	IDH1_R132H	IDH	NA	NA	Others	NA	Diagnosis	Pre-treatment	DNA_copy_834	Methylation_441	NA	NA	NA	NA	Illumina_450k	NA	NA	NA	NA	NA	NA	PMID:25752754|236
pHGG_META_0838	Glioblastoma	4	Midline	Midline - NOS	Female	7	13	1	H3.3_K27M	Wild-type	Wild-type	GBM_K27	NA	Methylated	Others	NA	Diagnosis	Pre-treatment	DNA_copy_834	Methylation_441	NA	NA	NA	NA	Illumina_450k	NA	NA	NA	NA	NA	NA	PMID:25752754|239
pHGG_META_0839	Glioblastoma	4	Midline	Midline - NOS	Male	5	6	1	H3.3_K27M	Wild-type	Wild-type	GBM_K27	NA	Unmethylated	Others	NA	Diagnosis	Pre-treatment	DNA_copy_834	Methylation_441	NA	NA	NA	NA	Illumina_450k	NA	NA	NA	NA	NA	NA	PMID:25752754|241
pHGG_META_0840	Glioblastoma	4	Hemispheric	Cerebrum - NOS	Male	17	32	0	Wild-type	Wild-type	IDH1_R132H	IDH	NA	Methylated	Others	NA	Diagnosis	Pre-treatment	DNA_copy_834	Methylation_441	NA	NA	NA	NA	Illumina_450k	NA	NA	NA	NA	NA	NA	PMID:25752754|244
pHGG_META_0841	Glioblastoma	4	Hemispheric	Cerebrum - NOS	Male	14	30	0	H3.3_G34R	Wild-type	Wild-type	GBM_G34	NA	Methylated	Others	NA	Diagnosis	Pre-treatment	DNA_copy_834	Methylation_441	NA	NA	NA	NA	Illumina_450k	NA	NA	NA	NA	NA	NA	PMID:25752754|246
pHGG_META_0842	Glioblastoma	4	Hemispheric	Cerebrum - NOS	Male	13	16	1	H3.3_G34R	Wild-type	Wild-type	GBM_G34	NA	Methylated	Others	NA	Diagnosis	Pre-treatment	DNA_copy_834	Methylation_441	NA	NA	NA	NA	Illumina_450k	NA	NA	NA	NA	NA	NA	PMID:25752754|247
pHGG_META_0843	Glioblastoma	4	Hemispheric	Cerebrum - NOS	Male	15	22	0	H3.3_G34R	Wild-type	Wild-type	GBM_G34	NA	Methylated	Copy_neutral	NA	Diagnosis	Pre-treatment	DNA_copy_834	Methylation_441	NA	NA	NA	NA	Illumina_450k	NA	NA	NA	NA	NA	NA	PMID:25752754|248
pHGG_META_0844	Glioblastoma	4	Midline	Midline - NOS	Male	1	102	0	Wild-type	Wild-type	Wild-type	HGG_wt	WT-C	Unmethylated	Copy_neutral	NA	Diagnosis	Pre-treatment	DNA_copy_834	Methylation_441	NA	NA	NA	NA	Illumina_450k	NA	NA	NA	NA	NA	NA	PMID:25752754|249
pHGG_META_0845	Glioblastoma	4	Midline	Midline - NOS	Male	1	68	0	Wild-type	Wild-type	Wild-type	LGG_LIKE	WT-A	Unmethylated	Copy_neutral	NA	Diagnosis	Pre-treatment	DNA_copy_834	Methylation_441	NA	NA	NA	NA	Illumina_450k	NA	NA	NA	NA	NA	NA	PMID:25752754|250
pHGG_META_0846	Glioblastoma	4	Midline	Midline - NOS	Male	1	36	0	Wild-type	Wild-type	Wild-type	HGG_wt	WT-A	Unmethylated	Copy_neutral	NA	Diagnosis	Pre-treatment	DNA_copy_834	Methylation_441	NA	NA	NA	NA	Illumina_450k	NA	NA	NA	NA	NA	NA	PMID:25752754|251
pHGG_META_0847	Glioblastoma	4	Hemispheric	Cerebrum - NOS	Male	17	42	0	H3.3_G34R	Wild-type	Wild-type	GBM_G34	NA	Unmethylated	Others	NA	Diagnosis	Pre-treatment	DNA_copy_834	Methylation_441	NA	NA	NA	NA	Illumina_450k	NA	NA	NA	NA	NA	NA	PMID:25752754|252
pHGG_META_0848	Glioblastoma	4	Hemispheric	Cerebrum - NOS	Female	17	18	1	H3.3_G34R	Wild-type	Wild-type	GBM_G34	NA	Methylated	Others	NA	Diagnosis	Pre-treatment	DNA_copy_834	Methylation_441	NA	NA	NA	NA	Illumina_450k	NA	NA	NA	NA	NA	NA	PMID:25752754|255
pHGG_META_0849	Glioblastoma	4	Midline	Midline - NOS	Female	18	16	1	H3.3_K27M	Wild-type	Wild-type	GBM_K27	NA	Unmethylated	Others	NA	Diagnosis	Pre-treatment	DNA_copy_834	Methylation_441	NA	NA	NA	NA	Illumina_450k	NA	NA	NA	NA	NA	NA	PMID:25752754|257
pHGG_META_0850	Glioblastoma	4	Hemispheric	Cerebrum - NOS	Male	17	15	1	Wild-type	Wild-type	Wild-type	HGG_wt	WT-C	NA	Others	NA	Diagnosis	Pre-treatment	DNA_copy_834	Methylation_441	NA	NA	NA	NA	Illumina_450k	NA	NA	NA	NA	NA	NA	PMID:25752754|300
pHGG_META_0851	Glioblastoma	4	Hemispheric	Cerebrum - NOS	Male	18	16	1	Wild-type	Wild-type	Wild-type	HGG_wt	WT-B	NA	Others	NA	Diagnosis	Pre-treatment	DNA_copy_834	Methylation_441	NA	NA	NA	NA	Illumina_450k	NA	NA	NA	NA	NA	NA	PMID:25752754|301
pHGG_META_0852	Glioblastoma	4	Hemispheric	Cerebrum - NOS	Male	18	21	0	Wild-type	Wild-type	Wild-type	HGG_wt	WT-A	Unmethylated	Others	NA	Diagnosis	Pre-treatment	DNA_copy_834	Methylation_441	NA	NA	NA	NA	Illumina_450k	NA	NA	NA	NA	NA	NA	PMID:25752754|302
pHGG_META_0853	Diffuse intrinsic pontine glioma	4	Brainstem	Pons	Male	16.1	35	1	NA	NA	NA	NA	NA	NA	Others	NA	Diagnosis	Pre-treatment	DNA_copy_834	NA	NA	NA	Agilent_44k	NA	NA	NA	NA	NA	NA	NA	NA	PMID:21138945|BSG1
pHGG_META_0854	Diffuse intrinsic pontine glioma	4	Brainstem	Pons	Male	14.1	NA	NA	NA	NA	NA	NA	NA	NA	Others	NA	Diagnosis	Pre-treatment	DNA_copy_834	NA	NA	NA	Agilent_44k	NA	NA	NA	NA	NA	NA	NA	NA	PMID:21138945|BSG2
pHGG_META_0855	Diffuse intrinsic pontine glioma	2	Brainstem	Pons	Male	17.3	127	1	NA	NA	NA	NA	NA	NA	Others	NA	Diagnosis	Pre-treatment	DNA_copy_834	NA	NA	NA	Agilent_44k	NA	NA	NA	NA	NA	NA	NA	NA	PMID:21138945|BSG3
pHGG_META_0856	Diffuse intrinsic pontine glioma	4	Brainstem	Pons	Female	7.8	5	1	NA	NA	NA	NA	NA	NA	Others	NA	Diagnosis	Pre-treatment	DNA_copy_834	NA	NA	NA	Agilent_44k	NA	NA	NA	NA	NA	NA	NA	NA	PMID:21138945|BSG4
pHGG_META_0857	Diffuse intrinsic pontine glioma	4	Brainstem	Pons	Male	8.1	9	1	NA	NA	NA	NA	NA	NA	Others	NA	Diagnosis	Pre-treatment	DNA_copy_834	NA	NA	NA	Agilent_44k	NA	NA	NA	NA	NA	NA	NA	NA	PMID:21138945|BSG5
pHGG_META_0858	Diffuse intrinsic pontine glioma	4	Brainstem	Pons	Female	5.6	11	1	NA	NA	NA	NA	NA	NA	Others	NA	Diagnosis	Pre-treatment	DNA_copy_834	NA	NA	NA	Agilent_44k	NA	NA	NA	NA	NA	NA	NA	NA	PMID:21138945|BSG6
pHGG_META_0859	Diffuse intrinsic pontine glioma	4	Brainstem	Pons	Male	7.3	10	1	NA	NA	NA	NA	NA	NA	Others	NA	Diagnosis	Pre-treatment	DNA_copy_834	NA	NA	NA	Agilent_44k	NA	NA	NA	NA	NA	NA	NA	NA	PMID:21138945|BSG7
pHGG_META_0860	Diffuse intrinsic pontine glioma	4	Brainstem	Pons	Male	12.3	8	1	NA	NA	NA	NA	NA	NA	Others	NA	Diagnosis	Pre-treatment	DNA_copy_834	NA	NA	NA	Agilent_44k	NA	NA	NA	NA	NA	NA	NA	NA	PMID:21138945|BSG8
pHGG_META_0861	Diffuse intrinsic pontine glioma	4	Brainstem	Pons	Male	12.5	1	1	NA	NA	NA	NA	NA	NA	Others	NA	Diagnosis	Pre-treatment	DNA_copy_834	NA	NA	NA	Agilent_44k	NA	NA	NA	NA	NA	NA	NA	NA	PMID:21138945|BSG9
pHGG_META_0862	Diffuse intrinsic pontine glioma	4	Brainstem	Pons	Male	12.6	16	1	NA	NA	NA	NA	NA	NA	Copy_neutral	NA	Diagnosis	Pre-treatment	DNA_copy_834	NA	NA	NA	Agilent_44k	NA	NA	NA	NA	NA	NA	NA	NA	PMID:21138945|BSG10
pHGG_META_0863	Diffuse intrinsic pontine glioma	4	Brainstem	Pons	Female	3.8	15	1	NA	NA	NA	NA	NA	NA	Others	NA	Diagnosis	Pre-treatment	DNA_copy_834	NA	NA	NA	Agilent_44k	NA	NA	NA	NA	NA	NA	NA	NA	PMID:21138945|BSG11
pHGG_META_0864	Diffuse intrinsic pontine glioma	4	Brainstem	Pons	Male	13.3	7	1	NA	NA	NA	NA	NA	NA	Others	NA	Diagnosis	Pre-treatment	DNA_copy_834	NA	NA	NA	Agilent_44k	NA	NA	NA	NA	NA	NA	NA	NA	PMID:21138945|BSG12
pHGG_META_0865	Diffuse intrinsic pontine glioma	4	Brainstem	Pons	Male	4.5	5	1	NA	NA	NA	NA	NA	NA	Others	NA	Diagnosis	Pre-treatment	DNA_copy_834	NA	NA	NA	Agilent_44k	NA	NA	NA	NA	NA	NA	NA	NA	PMID:21138945|BSG13
pHGG_META_0866	Glioblastoma	4	Hemispheric	Cerebrum - NOS	Male	5.8	5	1	NA	NA	NA	NA	NA	NA	Others	NA	Diagnosis	Pre-treatment	DNA_copy_834	NA	NA	NA	Agilent_44k	NA	NA	NA	NA	NA	NA	NA	NA	PMID:21138945|HGG1
pHGG_META_0867	Glioblastoma	4	Hemispheric	Cerebrum - NOS	Male	7.3	6	1	NA	NA	NA	NA	NA	NA	Others	NA	Diagnosis	Pre-treatment	DNA_copy_834	NA	NA	NA	Agilent_44k	NA	NA	NA	NA	NA	NA	NA	NA	PMID:21138945|HGG2
pHGG_META_0868	Glioblastoma	4	Hemispheric	Cerebrum - NOS	Male	4	3	1	NA	NA	NA	NA	NA	NA	Others	NA	Diagnosis	Pre-treatment	DNA_copy_834	NA	NA	NA	Agilent_44k	NA	NA	NA	NA	NA	NA	NA	NA	PMID:21138945|HGG3
pHGG_META_0869	Glioblastoma	4	Hemispheric	Cerebrum - NOS	Male	6	12	1	NA	NA	NA	NA	NA	NA	Others	NA	Diagnosis	Pre-treatment	DNA_copy_834	NA	NA	NA	Agilent_44k	NA	NA	NA	NA	NA	NA	NA	NA	PMID:21138945|HGG4
pHGG_META_0870	Glioblastoma	4	Hemispheric	Cerebrum - NOS	Male	1	27	1	NA	NA	NA	NA	NA	NA	Others	NA	Diagnosis	Pre-treatment	DNA_copy_834	NA	NA	NA	Agilent_44k	NA	NA	NA	NA	NA	NA	NA	NA	PMID:21138945|HGG5
pHGG_META_0871	Glioblastoma	4	Midline	Cerebellum	Male	1.2	168	0	NA	NA	NA	NA	NA	NA	Others	NA	Diagnosis	Pre-treatment	DNA_copy_834	NA	NA	NA	Agilent_44k	NA	NA	NA	NA	NA	NA	NA	NA	PMID:21138945|HGG6
pHGG_META_0872	Glioblastoma	4	Hemispheric	Cerebrum - NOS	Male	6.7	24	1	NA	NA	NA	NA	NA	NA	Others	NA	Diagnosis	Pre-treatment	DNA_copy_834	NA	NA	NA	Agilent_44k	NA	NA	NA	NA	NA	NA	NA	NA	PMID:21138945|HGG7
pHGG_META_0873	Glioblastoma	4	Hemispheric	Cerebrum - NOS	Male	NA	NA	NA	NA	NA	NA	NA	NA	NA	Others	NA	Diagnosis	Pre-treatment	DNA_copy_834	NA	NA	NA	Agilent_44k	NA	NA	NA	NA	NA	NA	NA	NA	PMID:21138945|HGG8
pHGG_META_0874	Anaplastic astrocytoma	3	Hemispheric	Cerebrum - NOS	Male	8.8	108	0	NA	NA	NA	NA	NA	NA	Others	NA	Diagnosis	Pre-treatment	DNA_copy_834	NA	NA	NA	Agilent_44k	NA	NA	NA	NA	NA	NA	NA	NA	PMID:21138945|HGG9
pHGG_META_0875	Anaplastic astrocytoma	3	Hemispheric	Cerebrum - NOS	Male	NA	NA	NA	NA	NA	NA	NA	NA	NA	Others	NA	Diagnosis	Pre-treatment	DNA_copy_834	NA	NA	NA	Agilent_44k	NA	NA	NA	NA	NA	NA	NA	NA	PMID:21138945|HGG10
pHGG_META_0876	Anaplastic oligodendroglioma	3	Hemispheric	Cerebrum - NOS	Male	3.1	21	1	NA	NA	NA	NA	NA	NA	Others	NA	Diagnosis	Pre-treatment	DNA_copy_834	NA	NA	NA	Agilent_44k	NA	NA	NA	NA	NA	NA	NA	NA	PMID:21138945|HGG11
pHGG_META_0877	Glioblastoma	4	Hemispheric	Cerebrum - NOS	Male	18.9	21	1	NA	NA	NA	NA	NA	NA	NA	NA	Diagnosis	Pre-treatment	NA	NA	NA	NA	Agilent_44k	NA	NA	NA	NA	NA	NA	NA	NA	PMID:21138945|HGG12
pHGG_META_0878	Glioblastoma	4	Hemispheric	Cerebrum - NOS	Male	12	78	0	NA	NA	NA	NA	NA	NA	NA	NA	Diagnosis	Pre-treatment	NA	NA	NA	NA	Agilent_44k	NA	NA	NA	NA	NA	NA	NA	NA	PMID:21138945|HGG13
pHGG_META_0879	Glioblastoma	4	Hemispheric	Cerebrum - NOS	Male	0	1	1	NA	NA	NA	NA	NA	NA	Others	NA	Diagnosis	Pre-treatment	DNA_copy_834	NA	NA	NA	Agilent_44k	NA	NA	NA	NA	NA	NA	NA	NA	PMID:21138945|HGG14
pHGG_META_0880	Glioblastoma	4	Midline	Optic chiasm	Male	5.8	70	0	NA	NA	NA	NA	NA	NA	Others	NA	Diagnosis	Pre-treatment	DNA_copy_834	NA	NA	NA	Agilent_44k	NA	NA	NA	NA	NA	NA	NA	NA	PMID:21138945|HGG15
pHGG_META_0881	Anaplastic astrocytoma	3	Hemispheric	Cerebrum - NOS	Male	2.4	88	0	NA	NA	NA	NA	NA	NA	Others	NA	Diagnosis	Pre-treatment	DNA_copy_834	NA	NA	NA	Agilent_44k	NA	NA	NA	NA	NA	NA	NA	NA	PMID:21138945|HGG16
pHGG_META_0882	Glioblastoma	4	Hemispheric	Cerebrum - NOS	Male	16.7	34	0	NA	NA	NA	NA	NA	NA	Others	NA	Diagnosis	Pre-treatment	DNA_copy_834	NA	NA	NA	Agilent_44k	NA	NA	NA	NA	NA	NA	NA	NA	PMID:21138945|HGG17
pHGG_META_0883	Anaplastic oligodendroglioma	3	Hemispheric	Cerebrum - NOS	Male	2.7	46	0	NA	NA	NA	NA	NA	NA	Others	NA	Diagnosis	Pre-treatment	DNA_copy_834	NA	NA	NA	Agilent_44k	NA	NA	NA	NA	NA	NA	NA	NA	PMID:21138945|HGG18
pHGG_META_0884	Anaplastic oligodendroglioma	3	Midline	Cerebellum	Male	7.3	NA	NA	NA	NA	NA	NA	NA	NA	NA	NA	Diagnosis	Pre-treatment	NA	NA	NA	NA	Agilent_44k	NA	NA	NA	NA	NA	NA	NA	NA	PMID:21138945|HGG19
pHGG_META_0885	Glioblastoma	4	Hemispheric	Cerebrum - NOS	Male	0.1	4	1	NA	NA	NA	NA	NA	NA	NA	NA	Diagnosis	Pre-treatment	NA	NA	NA	NA	Agilent_44k	NA	NA	NA	NA	NA	NA	NA	NA	PMID:21138945|HGG20
pHGG_META_0886	Glioblastoma	4	Midline	Thalamus	Male	12.8	48	1	NA	NA	NA	NA	NA	NA	Others	NA	Diagnosis	Pre-treatment	DNA_copy_834	NA	NA	NA	Agilent_44k	NA	NA	NA	NA	NA	NA	NA	NA	PMID:21138945|HGG21
pHGG_META_0887	Glioblastoma	4	Hemispheric	Cerebrum - NOS	Male	4.5	20	1	NA	NA	NA	NA	NA	NA	Others	NA	Diagnosis	Pre-treatment	DNA_copy_834	NA	NA	NA	Agilent_44k	NA	NA	NA	NA	NA	NA	NA	NA	PMID:21138945|HGG22
pHGG_META_0888	Glioblastoma	4	Hemispheric	Cerebrum - NOS	Male	2.9	15	1	NA	NA	NA	NA	NA	NA	Others	NA	Relapse	Post-treatment	DNA_copy_834	NA	NA	NA	Agilent_44k	Affy_500k	NA	NA	NA	NA	NA	NA	NA	PMID:21138945|HGG24,PMID:24548782|HGG058
pHGG_META_0889	Glioblastoma	4	Hemispheric	Cerebrum - NOS	Male	10.1	11	1	NA	NA	NA	NA	NA	NA	Others	NA	Diagnosis	Pre-treatment	DNA_copy_834	NA	NA	NA	Agilent_44k	NA	NA	NA	NA	NA	NA	NA	NA	PMID:21138945|HGG25
pHGG_META_0890	Diffuse intrinsic pontine glioma	NA	Brainstem	Pons	Female	0	0.4	1	Wild-type	NA	NA	NA	NA	NA	NA	Frozen	Diagnosis	Pre-treatment	NA	NA	NA	NA	NA	Affy_SNP6.0	NA	NA	NA	NA	NA	NA	NA	PMID:20142589|DIPG02
pHGG_META_0891	Diffuse intrinsic pontine glioma	4	Brainstem	Pons	Male	5.1	11.5	1	NA	NA	NA	NA	NA	NA	NA	Frozen	Autopsy	Post-treatment	NA	NA	NA	NA	NA	Affy_SNP6.0	NA	NA	NA	NA	NA	NA	NA	PMID:20142589|DIPG03
pHGG_META_0892	Diffuse intrinsic pontine glioma	4	Brainstem	Pons	Male	9.8	10.3	1	NA	NA	NA	NA	NA	NA	NA	Frozen	Autopsy	Post-treatment	NA	NA	NA	NA	NA	Affy_SNP6.0	NA	NA	NA	NA	NA	NA	NA	PMID:20142589|DIPG09
pHGG_META_0893	Diffuse intrinsic pontine glioma	4	Brainstem	Pons	Male	7.6	2.8	1	H3.3_K27M	NA	NA	NA	NA	NA	NA	Frozen	Diagnosis	Pre-treatment	NA	NA	NA	NA	NA	Affy_SNP6.0	NA	NA	NA	NA	NA	NA	NA	PMID:20142589|DIPG10
pHGG_META_0894	Diffuse intrinsic pontine glioma	4	Brainstem	Pons	Male	1.7	NA	0	H3.1_K27M	NA	NA	NA	NA	NA	NA	Frozen	Diagnosis	Pre-treatment	NA	NA	NA	NA	NA	Affy_SNP6.0	NA	NA	NA	NA	NA	NA	NA	PMID:20142589|DIPG11
pHGG_META_0895	Diffuse intrinsic pontine glioma	3	Brainstem	Pons	Male	5	11.9	1	H3.1_K27M	Wild-type	Wild-type	NA	NA	NA	NA	Frozen	Diagnosis	Pre-treatment	NA	NA	NA	NA	NA	Affy_500k	NA	NA	Genome	NA	NA	NA	NA	PMID:24705252|OWGC
pHGG_META_0896	Glioblastoma	4	Hemispheric	Cerebrum - NOS	NA	6.5	21.6	1	Wild-type	NA	NA	NA	NA	NA	Copy_neutral	Frozen	Diagnosis	Pre-treatment	DNA_copy_834	NA	NA	NA	NA	Affy_500k	NA	NA	NA	NA	NA	NA	NA	PMID:20479398|HGG003
pHGG_META_0897	Gliosarcoma	4	Hemispheric	Cerebrum - NOS	NA	10.2	14.4	1	Wild-type	NA	NA	NA	NA	NA	Others	Frozen	Diagnosis	Pre-treatment	DNA_copy_834	NA	NA	NA	NA	Affy_500k	NA	NA	NA	NA	NA	NA	NA	PMID:20479398|HGG004
pHGG_META_0898	Glioblastoma	4	Hemispheric	Cerebrum - NOS	NA	11	10.8	1	Wild-type	NA	NA	NA	NA	NA	Copy_neutral	Frozen	Diagnosis	Pre-treatment	DNA_copy_834	NA	NA	NA	NA	Affy_500k	NA	NA	NA	NA	NA	NA	NA	PMID:20479398|HGG012
pHGG_META_0899	Glioblastoma	4	Hemispheric	Cerebrum - NOS	NA	14.4	16.8	1	H3.3_G34R	NA	NA	NA	NA	NA	Others	Frozen	Diagnosis	Pre-treatment	DNA_copy_834	NA	NA	NA	NA	Affy_500k	NA	NA	NA	NA	NA	NA	NA	PMID:20479398|HGG019
pHGG_META_0900	Glioblastoma	4	Hemispheric	Cerebrum - NOS	NA	14.1	31.2	1	Wild-type	NA	NA	NA	NA	NA	Others	Frozen	Diagnosis	Pre-treatment	DNA_copy_834	NA	NA	NA	NA	Affy_500k	NA	NA	NA	NA	NA	NA	NA	PMID:20479398|HGG022
pHGG_META_0901	Glioblastoma	4	Hemispheric	Cerebrum - NOS	NA	4.2	9.6	1	Wild-type	NA	NA	NA	NA	NA	Others	Frozen	Diagnosis	Pre-treatment	DNA_copy_834	NA	NA	NA	NA	Affy_500k	NA	NA	NA	NA	NA	NA	NA	PMID:20479398|HGG030
pHGG_META_0902	Glioblastoma	4	Hemispheric	Cerebrum - NOS	NA	7.7	4.8	1	NA	NA	NA	NA	NA	NA	Others	Frozen	Diagnosis	Pre-treatment	DNA_copy_834	NA	NA	NA	NA	Affy_500k	NA	NA	NA	NA	NA	NA	NA	PMID:20479398|HGG043
pHGG_META_0903	Glioblastoma	4	Hemispheric	Cerebrum - NOS	NA	2.9	15.6	1	NA	NA	NA	NA	NA	NA	Copy_neutral	Frozen	Diagnosis	Pre-treatment	DNA_copy_834	NA	NA	NA	NA	Affy_500k	NA	NA	NA	NA	NA	NA	NA	PMID:20479398|HGG044
pHGG_META_0904	Diffuse intrinsic pontine glioma	4	Brainstem	Pons	NA	5.6	10.8	1	NA	NA	NA	NA	NA	NA	Others	Frozen	Diagnosis	Pre-treatment	DNA_copy_834	NA	NA	NA	NA	Affy_500k	NA	NA	NA	NA	NA	NA	NA	PMID:20479398|HGG051
pHGG_META_0905	Anaplastic astrocytoma	3	Hemispheric	Cerebrum - NOS	NA	8.5	15.6	1	NA	NA	NA	NA	NA	NA	Others	Frozen	Diagnosis	Pre-treatment	DNA_copy_834	NA	NA	NA	NA	Affy_500k	NA	NA	NA	NA	NA	NA	NA	PMID:20479398|HGG052
pHGG_META_0906	Glioblastoma	4	Hemispheric	Cerebrum - NOS	NA	4.3	30	1	NA	NA	NA	NA	NA	NA	Others	Frozen	Diagnosis	Pre-treatment	DNA_copy_834	NA	NA	NA	NA	Affy_500k	NA	NA	NA	NA	NA	NA	NA	PMID:20479398|HGG053
pHGG_META_0907	Glioblastoma	4	Hemispheric	Cerebrum - NOS	NA	8.1	NA	NA	NA	NA	NA	NA	NA	NA	Copy_neutral	Frozen	Second malignancy	NA	DNA_copy_834	NA	NA	NA	NA	Affy_500k	NA	NA	NA	NA	NA	NA	NA	PMID:20479398|HGG055
pHGG_META_0908	Diffuse intrinsic pontine glioma	4	Brainstem	Pons	NA	12.3	8.4	1	NA	NA	NA	NA	NA	NA	Others	Frozen	Diagnosis	Pre-treatment	DNA_copy_834	NA	NA	NA	NA	Affy_500k	NA	NA	NA	NA	NA	NA	NA	PMID:20479398|HGG057
pHGG_META_0909	Glioblastoma	4	Hemispheric	Cerebrum - NOS	NA	12.8	48	1	NA	NA	NA	NA	NA	NA	Others	Frozen	Diagnosis	Pre-treatment	DNA_copy_834	NA	NA	NA	NA	Affy_500k	NA	NA	NA	NA	NA	NA	NA	PMID:20479398|HGG065
pHGG_META_0910	Glioblastoma	4	Hemispheric	Cerebrum - NOS	NA	3.3	3.6	1	NA	NA	NA	NA	NA	NA	Copy_neutral	Frozen	Diagnosis	Pre-treatment	DNA_copy_834	NA	NA	NA	NA	Affy_500k	NA	NA	NA	NA	NA	NA	NA	PMID:20479398|HGG066
pHGG_META_0911	Glioblastoma	4	Hemispheric	Cerebrum - NOS	NA	2.3	3.6	1	NA	NA	NA	NA	NA	NA	Copy_neutral	Frozen	Diagnosis	Pre-treatment	DNA_copy_834	NA	NA	NA	NA	Affy_500k	NA	NA	NA	NA	NA	NA	NA	PMID:20479398|HGG067
pHGG_META_0912	Diffuse intrinsic pontine glioma	4	Brainstem	Pons	NA	4.8	6	1	NA	NA	NA	NA	NA	NA	Others	Frozen	Diagnosis	Pre-treatment	DNA_copy_834	NA	NA	NA	NA	Affy_500k	NA	NA	NA	NA	NA	NA	NA	PMID:20479398|HGG068
pHGG_META_0913	Glioblastoma	4	Hemispheric	Cerebrum - NOS	NA	4	20.4	1	NA	NA	NA	NA	NA	NA	Copy_neutral	Frozen	Diagnosis	Pre-treatment	DNA_copy_834	NA	NA	NA	NA	Affy_500k	NA	NA	NA	NA	NA	NA	NA	PMID:20479398|HGG142
pHGG_META_0914	Diffuse intrinsic pontine glioma	4	Brainstem	Pons	NA	8	7.2	1	NA	NA	NA	NA	NA	NA	Others	Frozen	Diagnosis	Pre-treatment	DNA_copy_834	NA	NA	NA	NA	Affy_500k	NA	NA	NA	NA	NA	NA	NA	PMID:20479398|HGG143
pHGG_META_0915	Anaplastic astrocytoma	3	Hemispheric	Cerebrum - NOS	NA	13.2	4.8	0	H3.3_K27M	NA	NA	NA	NA	NA	Others	Frozen	Diagnosis	Pre-treatment	DNA_copy_834	NA	NA	NA	NA	Affy_500k	NA	NA	NA	NA	NA	NA	NA	PMID:20479398|HGG156
pHGG_META_0916	Diffuse intrinsic pontine glioma	4	Brainstem	Pons	NA	7.9	15.1	1	NA	NA	NA	NA	NA	NA	Others	Frozen	Autopsy	Post-treatment	DNA_copy_834	NA	NA	NA	NA	Affy_SNP6.0	NA	NA	NA	NA	NA	NA	NA	PMID:21931021|BSG003T_BS
pHGG_META_0917	Diffuse intrinsic pontine glioma	2	Brainstem	Pons	NA	5.6	51.6	1	Wild-type	NA	NA	NA	NA	NA	Others	Frozen	Autopsy	Post-treatment	DNA_copy_834	NA	NA	NA	NA	Affy_SNP6.0	NA	NA	NA	NA	NA	NA	NA	PMID:21931021|BSG018T
pHGG_META_0918	Diffuse intrinsic pontine glioma	4	Brainstem	Pons	NA	15.7	5.4	1	H3.3_K27M	NA	NA	NA	NA	NA	Others	Frozen	Autopsy	Post-treatment	DNA_copy_834	NA	NA	NA	NA	Affy_SNP6.0	NA	NA	NA	NA	NA	NA	NA	PMID:21931021|BSG019T
pHGG_META_0919	Diffuse intrinsic pontine glioma	4	Brainstem	Pons	NA	7.3	12.7	1	H3.3_K27M	NA	NA	NA	NA	NA	Others	Frozen	Autopsy	Post-treatment	DNA_copy_834	NA	NA	NA	NA	Affy_SNP6.0	NA	NA	NA	NA	NA	NA	NA	PMID:21931021|BSG021T
pHGG_META_0920	Diffuse intrinsic pontine glioma	4	Brainstem	Pons	NA	5.3	9.1	1	H3.3_K27M	NA	NA	NA	NA	NA	Others	Frozen	Autopsy	Post-treatment	DNA_copy_834	NA	NA	NA	NA	Affy_SNP6.0	NA	NA	NA	NA	NA	NA	NA	PMID:21931021|BSG022TD
pHGG_META_0921	Diffuse intrinsic pontine glioma	4	Brainstem	Pons	NA	3.9	7.9	1	H3.3_K27M	NA	NA	NA	NA	NA	Others	Frozen	Autopsy	Post-treatment	DNA_copy_834	NA	NA	NA	NA	Affy_SNP6.0	NA	NA	NA	NA	NA	NA	NA	PMID:21931021|BSG025T
pHGG_META_0922	Diffuse intrinsic pontine glioma	4	Brainstem	Pons	NA	6.4	13.9	1	H3.3_K27M	NA	NA	NA	NA	NA	Others	Frozen	Diagnosis	Pre-treatment	DNA_copy_834	NA	NA	NA	NA	Affy_SNP6.0	NA	NA	NA	NA	NA	NA	NA	PMID:21931021|BSG026T
pHGG_META_0923	Diffuse intrinsic pontine glioma	3	Brainstem	Pons	NA	5.2	25.2	1	H3.3_K27M	NA	NA	NA	NA	NA	Others	Frozen	Autopsy	Post-treatment	DNA_copy_834	NA	NA	NA	NA	Affy_SNP6.0	NA	NA	NA	NA	NA	NA	NA	PMID:21931021|BSG027TD
pHGG_META_0924	Diffuse intrinsic pontine glioma	4	Brainstem	Pons	NA	5.2	11	1	H3.1_K27M	NA	NA	NA	NA	NA	Others	Frozen	Autopsy	Post-treatment	DNA_copy_834	NA	NA	NA	NA	Affy_SNP6.0	NA	NA	NA	NA	NA	NA	NA	PMID:21931021|BSG029T
pHGG_META_0925	Diffuse intrinsic pontine glioma	4	Brainstem	Pons	NA	6.9	8.2	1	H3.3_K27M	NA	NA	NA	NA	NA	Others	Frozen	Diagnosis	Pre-treatment	DNA_copy_834	NA	NA	NA	NA	Affy_SNP6.0	NA	NA	NA	NA	NA	NA	NA	PMID:21931021|BSG038T
pHGG_META_0926	Diffuse intrinsic pontine glioma	4	Brainstem	Pons	NA	6.6	10.3	1	NA	NA	NA	NA	NA	NA	Others	Frozen	Autopsy	Post-treatment	DNA_copy_834	NA	NA	NA	NA	Affy_SNP6.0	NA	NA	NA	NA	NA	NA	NA	PMID:21931021|BSG043T
pHGG_META_0927	Diffuse intrinsic pontine glioma	4	Brainstem	Pons	NA	5.6	18.8	1	H3.3_K27M	NA	NA	NA	NA	NA	Copy_neutral	Frozen	Autopsy	Post-treatment	DNA_copy_834	NA	NA	NA	NA	Affy_SNP6.0	NA	NA	NA	NA	NA	NA	NA	PMID:21931021|BSG045T
pHGG_META_0928	Diffuse intrinsic pontine glioma	4	Brainstem	Pons	NA	3	10.2	1	NA	NA	NA	NA	NA	NA	Others	Frozen	Autopsy	Post-treatment	DNA_copy_834	NA	NA	NA	NA	Affy_SNP6.0	NA	NA	NA	NA	NA	NA	NA	PMID:21931021|BSG046T
pHGG_META_0929	Diffuse intrinsic pontine glioma	2	Brainstem	Pons	NA	8.4	36	1	Wild-type	NA	NA	NA	NA	NA	Copy_neutral	Frozen	Autopsy	Post-treatment	DNA_copy_834	NA	NA	NA	NA	Affy_SNP6.0	NA	NA	NA	NA	NA	NA	NA	PMID:21931021|BSG047T
pHGG_META_0930	Diffuse intrinsic pontine glioma	4	Brainstem	Pons	NA	6.1	24	1	H3.1_K27M	NA	NA	NA	NA	NA	Others	Frozen	Autopsy	Post-treatment	DNA_copy_834	NA	NA	NA	NA	Affy_SNP6.0	NA	NA	NA	NA	NA	NA	NA	PMID:21931021|BSG529T
pHGG_META_0931	Diffuse intrinsic pontine glioma	4	Brainstem	Pons	NA	6.4	14.4	1	Wild-type	NA	NA	NA	NA	NA	Copy_neutral	Frozen	Autopsy	Post-treatment	DNA_copy_834	NA	NA	NA	NA	Affy_SNP6.0	NA	NA	NA	NA	NA	NA	NA	PMID:21931021|BSG900TD
pHGG_META_0932	Diffuse intrinsic pontine glioma	4	Brainstem	Pons	NA	9.8	7.2	1	H3.3_K27M	NA	NA	NA	NA	NA	Others	Frozen	Autopsy	Post-treatment	DNA_copy_834	NA	NA	NA	NA	Affy_SNP6.0	NA	NA	NA	NA	NA	NA	NA	PMID:21931021|BSG902TD
pHGG_META_0933	Diffuse intrinsic pontine glioma	3	Brainstem	Pons	Male	5.8	4	1	H3.3_K27M	NA	NA	NA	NA	NA	NA	Frozen	Diagnosis	Pre-treatment	NA	NA	NA	NA	NA	NA	NA	NA	NA	NA	NA	NA	NA	PMID:26399631|P118
pHGG_META_0934	Diffuse intrinsic pontine glioma	NA	Brainstem	Pons	Male	14.7	15	1	H3.3_K27M	NA	NA	NA	NA	NA	NA	Frozen	Diagnosis	Pre-treatment	NA	NA	NA	NA	NA	NA	NA	NA	NA	NA	NA	NA	NA	PMID:26399631|P120
pHGG_META_0935	Diffuse intrinsic pontine glioma	2	Brainstem	Pons	Male	9.3	10	1	H3.3_K27M	NA	NA	NA	NA	NA	NA	Frozen	Diagnosis	Pre-treatment	NA	NA	NA	NA	NA	NA	NA	NA	NA	NA	NA	NA	NA	PMID:26399631|P122
pHGG_META_0936	Diffuse intrinsic pontine glioma	3	Brainstem	Pons	Female	6.7	8	1	H3.3_K27M	NA	NA	NA	NA	NA	NA	Frozen	Diagnosis	Pre-treatment	NA	NA	NA	NA	NA	NA	NA	NA	NA	NA	NA	NA	NA	PMID:26399631|P123
pHGG_META_0937	Diffuse intrinsic pontine glioma	2	Brainstem	Pons	Male	8.6	20	1	H3.1_K27M	NA	NA	NA	NA	NA	NA	Frozen	Diagnosis	Pre-treatment	NA	NA	NA	NA	NA	NA	NA	NA	NA	NA	NA	NA	NA	PMID:26399631|P124
pHGG_META_0938	Diffuse intrinsic pontine glioma	3	Brainstem	Pons	Male	4.8	14	1	H3.1_K27M	NA	NA	NA	NA	NA	NA	Frozen	Diagnosis	Pre-treatment	NA	NA	NA	NA	NA	NA	NA	NA	NA	NA	NA	NA	NA	PMID:26399631|P125
pHGG_META_0939	Diffuse intrinsic pontine glioma	4	Brainstem	Pons	Male	12.1	9	1	Wild-type	NA	NA	NA	NA	NA	NA	Frozen	Diagnosis	Pre-treatment	NA	NA	NA	NA	NA	NA	NA	NA	NA	NA	NA	NA	NA	PMID:26399631|P128
pHGG_META_0940	Diffuse intrinsic pontine glioma	3	Brainstem	Pons	Female	0.1	7	1	H3.3_K27M	NA	NA	NA	NA	NA	NA	Frozen	Diagnosis	Pre-treatment	NA	NA	NA	NA	NA	NA	NA	NA	NA	NA	NA	NA	NA	PMID:26399631|P129
pHGG_META_0941	Diffuse intrinsic pontine glioma	2	Brainstem	Pons	Female	6.8	19	1	H3.1_K27M	NA	NA	NA	NA	NA	NA	Frozen	Diagnosis	Pre-treatment	NA	NA	NA	NA	NA	NA	NA	NA	NA	NA	NA	NA	NA	PMID:26399631|P133
pHGG_META_0942	Diffuse intrinsic pontine glioma	4	Brainstem	Pons	Male	11.7	16	1	Wild-type	NA	NA	NA	NA	NA	NA	Frozen	Diagnosis	Pre-treatment	NA	NA	NA	NA	NA	NA	NA	NA	NA	NA	NA	NA	NA	PMID:26399631|P134
pHGG_META_0943	Diffuse intrinsic pontine glioma	3	Brainstem	Pons	Male	8.8	8	1	H3.3_K27M	NA	NA	NA	NA	NA	NA	Frozen	Diagnosis	Pre-treatment	NA	NA	NA	NA	NA	NA	NA	NA	NA	NA	NA	NA	NA	PMID:26399631|P139
pHGG_META_0944	Diffuse intrinsic pontine glioma	3	Brainstem	Pons	Male	9.4	8	1	H3.3_K27M	NA	NA	NA	NA	NA	NA	Frozen	Diagnosis	Pre-treatment	NA	NA	NA	NA	NA	NA	NA	NA	NA	NA	NA	NA	NA	PMID:26399631|P140
pHGG_META_0945	Diffuse intrinsic pontine glioma	3	Brainstem	Pons	Male	14	10	1	H3.3_K27M	NA	NA	NA	NA	NA	NA	Frozen	Diagnosis	Pre-treatment	NA	NA	NA	NA	NA	NA	NA	NA	NA	NA	NA	NA	NA	PMID:26399631|P141
pHGG_META_0946	Diffuse intrinsic pontine glioma	2	Brainstem	Pons	Female	5.7	15	1	H3.1_K27M	NA	NA	NA	NA	NA	NA	Frozen	Diagnosis	Pre-treatment	NA	NA	NA	NA	NA	NA	NA	NA	NA	NA	NA	NA	NA	PMID:26399631|P142
pHGG_META_0947	Diffuse intrinsic pontine glioma	2	Brainstem	Pons	Female	8	9	1	H3.3_K27M	NA	NA	NA	NA	NA	NA	Frozen	Diagnosis	Pre-treatment	NA	NA	NA	NA	NA	NA	NA	NA	NA	NA	NA	NA	NA	PMID:26399631|P144
pHGG_META_0948	Diffuse intrinsic pontine glioma	3	Brainstem	Pons	Male	7.5	33	1	H3.1_K27M	NA	NA	NA	NA	NA	NA	Frozen	Diagnosis	Pre-treatment	NA	NA	NA	NA	NA	NA	NA	NA	NA	NA	NA	NA	NA	PMID:26399631|P145
pHGG_META_0949	Diffuse intrinsic pontine glioma	3	Brainstem	Pons	Male	9.8	NA	NA	H3.3_K27M	NA	NA	NA	NA	NA	NA	Frozen	Diagnosis	Pre-treatment	NA	NA	NA	NA	NA	NA	NA	NA	NA	NA	NA	NA	NA	PMID:26399631|P148
pHGG_META_0950	Diffuse intrinsic pontine glioma	NA	Brainstem	Pons	Female	5.2	9	1	H3.3_K27M	NA	NA	NA	NA	NA	NA	Frozen	Diagnosis	Pre-treatment	NA	NA	NA	NA	NA	NA	NA	NA	NA	NA	NA	NA	NA	PMID:26399631|P149
pHGG_META_0951	Diffuse intrinsic pontine glioma	3	Brainstem	Pons	Male	6.5	11	1	H3.3_K27M	NA	NA	NA	NA	NA	NA	Frozen	Diagnosis	Pre-treatment	NA	NA	NA	NA	NA	NA	NA	NA	NA	NA	NA	NA	NA	PMID:26399631|P152
pHGG_META_0952	Diffuse intrinsic pontine glioma	2	Brainstem	Pons	Male	5.8	11	1	H3.3_K27M	NA	NA	NA	NA	NA	NA	Frozen	Diagnosis	Pre-treatment	NA	NA	NA	NA	NA	NA	NA	NA	NA	NA	NA	NA	NA	PMID:26399631|P157
pHGG_META_0953	Diffuse intrinsic pontine glioma	4	Brainstem	Pons	Male	NA	NA	NA	H3.3_K27M	NA	NA	NA	NA	NA	NA	Frozen	Diagnosis	Pre-treatment	NA	NA	NA	NA	NA	NA	NA	NA	NA	NA	NA	NA	NA	PMID:26399631|P158
pHGG_META_0954	Diffuse intrinsic pontine glioma	2	Brainstem	Pons	Male	6.5	15	1	H3.3_K27M	NA	NA	NA	NA	NA	NA	Frozen	Diagnosis	Pre-treatment	NA	NA	NA	NA	NA	NA	NA	NA	NA	NA	NA	NA	NA	PMID:26399631|P160
pHGG_META_0955	Diffuse intrinsic pontine glioma	3	Brainstem	Pons	Female	10.6	9	1	H3.3_K27M	NA	NA	NA	NA	NA	NA	Frozen	Diagnosis	Pre-treatment	NA	NA	NA	NA	NA	NA	NA	NA	NA	NA	NA	NA	NA	PMID:26399631|P162
pHGG_META_0956	Diffuse intrinsic pontine glioma	2	Brainstem	Pons	Female	7.4	13	0	H3.3_K27M	NA	NA	NA	NA	NA	NA	Frozen	Diagnosis	Pre-treatment	NA	NA	NA	NA	NA	NA	NA	NA	NA	NA	NA	NA	NA	PMID:26399631|P163
pHGG_META_0957	Diffuse intrinsic pontine glioma	2	Brainstem	Pons	Female	7.4	6	1	H3.3_K27M	NA	NA	NA	NA	NA	NA	Frozen	Diagnosis	Pre-treatment	NA	NA	NA	NA	NA	NA	NA	NA	NA	NA	NA	NA	NA	PMID:26399631|P170
pHGG_META_0958	Diffuse intrinsic pontine glioma	2	Brainstem	Pons	Female	6.5	13	1	H3.3_K27M	NA	NA	NA	NA	NA	NA	Frozen	Diagnosis	Pre-treatment	NA	NA	NA	NA	NA	NA	NA	NA	NA	NA	NA	NA	NA	PMID:26399631|P171
pHGG_META_0959	Diffuse intrinsic pontine glioma	3	Brainstem	Pons	Female	5.6	13	1	H3.3_K27M	NA	NA	NA	NA	NA	NA	Frozen	Diagnosis	Pre-treatment	NA	NA	NA	NA	NA	NA	NA	NA	NA	NA	NA	NA	NA	PMID:26399631|P173
pHGG_META_0960	Diffuse intrinsic pontine glioma	4	Brainstem	Pons	Male	3.7	8	1	H3.1_K27M	NA	NA	NA	NA	NA	NA	Frozen	Diagnosis	Pre-treatment	NA	NA	NA	NA	NA	NA	NA	NA	NA	NA	NA	NA	NA	PMID:26399631|P174
pHGG_META_0961	Diffuse intrinsic pontine glioma	NA	Brainstem	Pons	Female	5.1	18	1	H3.1_K27M	NA	NA	NA	NA	NA	NA	Frozen	Diagnosis	Pre-treatment	NA	NA	NA	NA	NA	NA	NA	NA	NA	NA	NA	NA	NA	PMID:26399631|P175
pHGG_META_0962	Diffuse intrinsic pontine glioma	NA	Brainstem	Pons	Female	6.9	6	1	H3.3_K27M	NA	NA	NA	NA	NA	NA	Frozen	Diagnosis	Pre-treatment	NA	NA	NA	NA	NA	NA	NA	NA	NA	NA	NA	NA	NA	PMID:26399631|P176
pHGG_META_0963	Diffuse intrinsic pontine glioma	NA	Brainstem	Pons	Female	5.8	8	1	Wild-type	NA	NA	NA	NA	NA	NA	Frozen	Diagnosis	Pre-treatment	NA	NA	NA	NA	NA	NA	NA	NA	NA	NA	NA	NA	NA	PMID:26399631|P177
pHGG_META_0964	Diffuse intrinsic pontine glioma	NA	Brainstem	Pons	Female	6.2	8	0	H3.3_K27M	NA	NA	NA	NA	NA	NA	Frozen	Diagnosis	Pre-treatment	NA	NA	NA	NA	NA	NA	NA	NA	NA	NA	NA	NA	NA	PMID:26399631|P178
pHGG_META_0965	Diffuse intrinsic pontine glioma	NA	Brainstem	Pons	Female	3.6	8	0	H3.1_K27M	NA	NA	NA	NA	NA	NA	Frozen	Diagnosis	Pre-treatment	NA	NA	NA	NA	NA	NA	NA	NA	NA	NA	NA	NA	NA	PMID:26399631|P179
pHGG_META_0966	Diffuse intrinsic pontine glioma	NA	Brainstem	Pons	Female	15.2	9	0	H3.3_K27M	NA	NA	NA	NA	NA	NA	Frozen	Diagnosis	Pre-treatment	NA	NA	NA	NA	NA	NA	NA	NA	NA	NA	NA	NA	NA	PMID:26399631|P180
pHGG_META_0967	Diffuse intrinsic pontine glioma	2	Brainstem	Pons	Male	7	5	0	H3.3_K27M	NA	NA	NA	NA	NA	NA	Frozen	Diagnosis	Pre-treatment	NA	NA	NA	NA	NA	NA	NA	NA	NA	NA	NA	NA	NA	PMID:26399631|P181
pHGG_META_0968	Diffuse intrinsic pontine glioma	NA	Brainstem	Pons	Female	9.8	12	1	H3.3_K27M	NA	NA	NA	NA	NA	NA	Frozen	Diagnosis	Pre-treatment	NA	NA	NA	NA	NA	NA	NA	NA	NA	NA	NA	NA	NA	PMID:26399631|P182
pHGG_META_0969	Diffuse intrinsic pontine glioma	NA	Brainstem	Pons	Male	4.2	NA	NA	H3.3_K27M	NA	NA	NA	NA	NA	NA	Frozen	Diagnosis	Pre-treatment	NA	NA	NA	NA	NA	NA	NA	NA	NA	NA	NA	NA	NA	PMID:26399631|P183
pHGG_META_0970	Diffuse intrinsic pontine glioma	NA	Brainstem	Pons	Male	9.7	13	0	H3.3_K27M	NA	NA	NA	NA	NA	NA	Frozen	Diagnosis	Pre-treatment	NA	NA	NA	NA	NA	NA	NA	NA	NA	NA	NA	NA	NA	PMID:26399631|P184
pHGG_META_0971	Diffuse intrinsic pontine glioma	NA	Brainstem	Pons	Male	4.7	8	0	H3.1_K27M	NA	NA	NA	NA	NA	NA	Frozen	Diagnosis	Pre-treatment	NA	NA	NA	NA	NA	NA	NA	NA	NA	NA	NA	NA	NA	PMID:26399631|P185
pHGG_META_0972	Diffuse intrinsic pontine glioma	NA	Brainstem	Pons	Female	5.1	6	1	H3.3_K27M	NA	NA	NA	NA	NA	NA	Frozen	Diagnosis	Pre-treatment	NA	NA	NA	NA	NA	NA	NA	NA	NA	NA	NA	NA	NA	PMID:26399631|P186
pHGG_META_0973	Diffuse intrinsic pontine glioma	NA	Brainstem	Pons	Male	25.2	12	1	H3.3_K27M	NA	NA	NA	NA	NA	NA	Frozen	Diagnosis	Pre-treatment	NA	NA	NA	NA	NA	NA	NA	NA	NA	NA	NA	NA	NA	PMID:26399631|P187
pHGG_META_0974	Diffuse intrinsic pontine glioma	4	Brainstem	Pons	Female	4.3	5	1	Wild-type	NA	NA	NA	NA	NA	NA	Frozen	Diagnosis	Pre-treatment	NA	NA	NA	NA	NA	NA	NA	NA	NA	NA	NA	NA	NA	PMID:26399631|P188
pHGG_META_0975	Diffuse intrinsic pontine glioma	NA	Brainstem	Pons	Female	4.1	4	0	H3.3_K27M	NA	NA	NA	NA	NA	NA	Frozen	Diagnosis	Pre-treatment	NA	NA	NA	NA	NA	NA	NA	NA	NA	NA	NA	NA	NA	PMID:26399631|P189
pHGG_META_0976	Diffuse intrinsic pontine glioma	NA	Brainstem	Pons	Female	5.7	8	1	H3.3_K27M	NA	NA	NA	NA	NA	NA	Frozen	Diagnosis	Pre-treatment	NA	NA	NA	NA	NA	NA	NA	NA	NA	NA	NA	NA	NA	PMID:26399631|P190
pHGG_META_0977	Diffuse intrinsic pontine glioma	NA	Brainstem	Pons	Female	4.4	9	0	H3.1_K27M	NA	NA	NA	NA	NA	NA	Frozen	Diagnosis	Pre-treatment	NA	NA	NA	NA	NA	NA	NA	NA	NA	NA	NA	NA	NA	PMID:26399631|P191
pHGG_META_0978	Diffuse intrinsic pontine glioma	NA	Brainstem	Pons	Female	5.2	7	0	H3.1_K27M	NA	NA	NA	NA	NA	NA	Frozen	Diagnosis	Pre-treatment	NA	NA	NA	NA	NA	NA	NA	NA	NA	NA	NA	NA	NA	PMID:26399631|P192
pHGG_META_0979	Diffuse intrinsic pontine glioma	NA	Brainstem	Pons	Female	11.5	3	1	H3.3_K27M	NA	NA	NA	NA	NA	NA	Frozen	Diagnosis	Pre-treatment	NA	NA	NA	NA	NA	NA	NA	NA	NA	NA	NA	NA	NA	PMID:26399631|P193
pHGG_META_0980	Diffuse intrinsic pontine glioma	NA	Brainstem	Pons	Male	4	16	0	H3.1_K27M	NA	NA	NA	NA	NA	NA	Frozen	Diagnosis	Pre-treatment	NA	NA	NA	NA	NA	NA	NA	NA	NA	NA	NA	NA	NA	PMID:26399631|P194
pHGG_META_0981	Diffuse intrinsic pontine glioma	NA	Brainstem	Pons	Male	0.8	8	0	H3.3_K27M	NA	NA	NA	NA	NA	NA	Frozen	Diagnosis	Pre-treatment	NA	NA	NA	NA	NA	NA	NA	NA	NA	NA	NA	NA	NA	PMID:26399631|P195
pHGG_META_0982	Diffuse intrinsic pontine glioma	3	Brainstem	Pons	Male	NA	NA	NA	H3.2_K27M	NA	NA	NA	NA	NA	NA	Frozen	Diagnosis	Pre-treatment	NA	NA	NA	NA	NA	NA	NA	NA	NA	NA	NA	NA	NA	PMID:26399631|P198
pHGG_META_0983	Diffuse intrinsic pontine glioma	2	Brainstem	Pons	Male	3	NA	NA	Wild-type	Wild-type	Wild-type	NA	NA	NA	Others	Frozen	Autopsy	Post-treatment	DNA_copy_834	NA	NA	Sequencing_326	NA	NA	NA	Exome	NA	NA	NA	NA	No	PMID:24705254|OB745
pHGG_META_0984	Diffuse intrinsic pontine glioma	4	Brainstem	Pons	Female	12	9	1	H3.3_K27M	Wild-type	Wild-type	NA	NA	NA	Others	Frozen	Autopsy	Post-treatment	DNA_copy_834	NA	NA	NA	NA	NA	NA	Exome	NA	NA	NA	NA	NA	PMID:24705254|DIPG39
pHGG_META_0985	Diffuse intrinsic pontine glioma	4	Brainstem	Pons	Female	12	8	1	H3.3_K27M	Wild-type	Wild-type	NA	NA	NA	Others	Frozen	Autopsy	Post-treatment	DNA_copy_834	NA	NA	NA	NA	NA	NA	Exome	NA	NA	NA	NA	NA	PMID:24705254|DIPG41
pHGG_META_0986	Diffuse intrinsic pontine glioma	4	Brainstem	Pons	Male	11	8	1	Wild-type	Wild-type	Wild-type	NA	NA	NA	Others	Frozen	Autopsy	Post-treatment	DNA_copy_834	NA	NA	Sequencing_326	NA	NA	NA	Exome	NA	NA	NA	NA	No	PMID:24705254|DIPG48
pHGG_META_0987	Diffuse intrinsic pontine glioma	4	Brainstem	Pons	Female	6	27	1	Wild-type	Wild-type	Wild-type	NA	NA	NA	Others	Frozen	Autopsy	Post-treatment	DNA_copy_834	NA	NA	Sequencing_326	NA	NA	NA	Exome	NA	NA	NA	NA	No	PMID:24705254|DIPG49
pHGG_META_0988	Diffuse intrinsic pontine glioma	4	Brainstem	Pons	Female	5	14	1	H3.1_K27M	Wild-type	Wild-type	NA	NA	NA	Others	Frozen	Autopsy	Post-treatment	DNA_copy_834	NA	NA	Sequencing_326	NA	NA	NA	Exome	NA	NA	NA	NA	No	PMID:24705254|DIPG50
pHGG_META_0989	Diffuse intrinsic pontine glioma	2	Brainstem	Pons	Female	NA	NA	1	Wild-type	Wild-type	Wild-type	NA	NA	NA	Copy_neutral	Frozen	Autopsy	Post-treatment	DNA_copy_834	NA	NA	NA	NA	NA	NA	Exome	NA	NA	NA	NA	NA	PMID:24705254|DIPG55
pHGG_META_0990	Diffuse intrinsic pontine glioma	3	Brainstem	Pons	Male	6	12	1	H3.1_K27M	Wild-type	Wild-type	NA	NA	NA	Others	Frozen	Autopsy	Post-treatment	DNA_copy_834	NA	NA	NA	NA	NA	NA	Exome	NA	NA	NA	NA	NA	PMID:24705254|DIPG46
pHGG_META_0991	Diffuse intrinsic pontine glioma	4	Brainstem	Pons	Female	4	13	1	H3.3_K27M	Wild-type	Wild-type	NA	NA	NA	Others	Frozen	Autopsy	Post-treatment	DNA_copy_834	NA	NA	Sequencing_326	NA	NA	NA	Exome	NA	NA	NA	NA	No	PMID:24705254|DIPG51
pHGG_META_0992	Diffuse intrinsic pontine glioma	NA	Brainstem	Pons	NA	NA	NA	NA	Wild-type	Wild-type	Wild-type	NA	NA	NA	NA	Frozen	Autopsy	Post-treatment	NA	NA	NA	NA	NA	NA	NA	Exome	NA	NA	NA	NA	NA	PMID:24705254|DIPG42
pHGG_META_0993	Diffuse intrinsic pontine glioma	NA	Brainstem	Pons	NA	NA	NA	NA	Wild-type	Wild-type	Wild-type	NA	NA	NA	NA	Frozen	Autopsy	Post-treatment	NA	NA	NA	NA	NA	NA	NA	Exome	NA	NA	NA	NA	NA	PMID:24705254|DIPG53
pHGG_META_0994	Diffuse intrinsic pontine glioma	NA	Brainstem	Pons	NA	NA	NA	NA	Wild-type	Wild-type	Wild-type	NA	NA	NA	NA	Frozen	Autopsy	Post-treatment	NA	NA	NA	NA	NA	NA	NA	Exome	NA	NA	NA	NA	NA	PMID:24705254|DIPG54
pHGG_META_0995	Diffuse intrinsic pontine glioma	NA	Brainstem	Pons	NA	NA	NA	NA	Wild-type	Wild-type	Wild-type	NA	NA	NA	NA	Frozen	Autopsy	Post-treatment	NA	NA	NA	NA	NA	NA	NA	Exome	NA	NA	NA	NA	NA	PMID:24705254|DIPG83
pHGG_META_0996	Glioblastoma	4	Hemispheric	Cerebrum - NOS	Male	12	NA	NA	Wild-type	Wild-type	Wild-type	PXA	WT-A	Unmethylated	Others	Frozen	Diagnosis	Pre-treatment	DNA_copy_834	Methylation_441	NA	Sequencing_326	NA	NA	Illumina_450k	NA	Genome	NA	NA	NA	Yes	PMID:27748748|ICGC_01
pHGG_META_0997	Glioblastoma	4	Hemispheric	Cerebrum - NOS	Male	7	NA	NA	Wild-type	BRAF_V600E	Wild-type	NA	NA	NA	Others	Frozen	Diagnosis	Pre-treatment	DNA_copy_834	NA	NA	Sequencing_326	NA	NA	Illumina_450k	NA	Genome	NA	NA	NA	Yes	PMID:27748748|ICGC_04
pHGG_META_0998	Glioblastoma	4	Midline	Midline - NOS	Male	28	NA	NA	Wild-type	Wild-type	IDH1_R132G	IDH	NA	Methylated	Others	Frozen	Diagnosis	Pre-treatment	DNA_copy_834	Methylation_441	NA	NA	NA	NA	Illumina_450k	NA	Genome	NA	NA	NA	NA	PMID:27748748|ICGC_07
pHGG_META_0999	Glioblastoma	4	Hemispheric	Cerebrum - NOS	Male	12	NA	NA	Wild-type	Wild-type	Wild-type	PXA	WT-A	Unmethylated	Others	Frozen	Diagnosis	Pre-treatment	DNA_copy_834	Methylation_441	NA	Sequencing_326	NA	NA	Illumina_450k	NA	Genome	NA	NA	NA	Yes	PMID:27748748|ICGC_11
pHGG_META_1000	Glioblastoma	4	Midline	Midline - NOS	Female	16	NA	NA	H3.3_K27M	Wild-type	Wild-type	GBM_K27	NA	Unmethylated	Others	Frozen	Diagnosis	Pre-treatment	DNA_copy_834	Methylation_441	NA	Sequencing_326	NA	NA	Illumina_450k	NA	Genome	NA	NA	NA	Yes	PMID:27748748|ICGC_12
pHGG_META_1001	Glioblastoma	4	Hemispheric	Cerebrum - NOS	Female	5	NA	NA	Wild-type	BRAF_V600E	Wild-type	PXA	WT-A	Unmethylated	Others	Frozen	Diagnosis	Pre-treatment	DNA_copy_834	Methylation_441	NA	Sequencing_326	NA	NA	Illumina_450k	NA	Genome	NA	NA	NA	Yes	PMID:27748748|ICGC_19
pHGG_META_1002	Glioblastoma	4	Hemispheric	Cerebrum - NOS	Male	4	NA	NA	Wild-type	Wild-type	Wild-type	HGG_wt	WT-A	NA	Copy_neutral	Frozen	Diagnosis	Pre-treatment	DNA_copy_834	Methylation_441	NA	Sequencing_326	NA	NA	Illumina_450k	NA	Genome	NA	NA	NA	Yes	PMID:27748748|ICGC_21
pHGG_META_1003	Glioblastoma	4	Midline	Midline - NOS	Female	14	NA	NA	H3.3_K27M	Wild-type	Wild-type	GBM_K27	NA	Unmethylated	Others	Frozen	Diagnosis	Pre-treatment	DNA_copy_834	Methylation_441	NA	Sequencing_326	NA	NA	Illumina_450k	NA	Genome	NA	NA	NA	Yes	PMID:27748748|ICGC_26
pHGG_META_1004	Glioblastoma	4	Midline	Midline - NOS	Male	8	NA	NA	H3.3_K27M	Wild-type	Wild-type	GBM_K27	NA	Unmethylated	Others	Frozen	Diagnosis	Pre-treatment	DNA_copy_834	Methylation_441	NA	Sequencing_326	NA	NA	Illumina_450k	NA	Genome	NA	NA	NA	Yes	PMID:27748748|ICGC_27
pHGG_META_1005	Glioblastoma	4	Midline	Midline - NOS	Female	4	NA	NA	Wild-type	Wild-type	Wild-type	HGG_wt	WT-B	Unmethylated	Others	Frozen	Diagnosis	Pre-treatment	DNA_copy_834	Methylation_441	NA	Sequencing_326	NA	NA	Illumina_450k	NA	Genome	NA	NA	NA	Yes	PMID:27748748|ICGC_28
pHGG_META_1006	Glioblastoma	4	Hemispheric	Cerebrum - NOS	Female	7	NA	NA	Wild-type	Wild-type	Wild-type	HGG_wt	WT-A	NA	Others	Frozen	Diagnosis	Pre-treatment	DNA_copy_834	Methylation_441	NA	Sequencing_326	NA	NA	Illumina_450k	NA	Genome	NA	NA	NA	Yes	PMID:27748748|ICGC_32
pHGG_META_1007	Glioblastoma	4	Midline	Midline - NOS	Male	27	NA	NA	H3.3_K27M	Wild-type	Wild-type	GBM_K27	NA	Unmethylated	Others	Frozen	Diagnosis	Pre-treatment	DNA_copy_834	Methylation_441	NA	Sequencing_326	NA	NA	Illumina_450k	NA	Genome	NA	NA	NA	Yes	PMID:27748748|ICGC_33
pHGG_META_1008	Glioblastoma	4	Hemispheric	Cerebrum - NOS	Male	1	NA	NA	Wild-type	BRAF_V600E	Wild-type	PXA	WT-A	Unmethylated	Others	Frozen	Diagnosis	Pre-treatment	DNA_copy_834	Methylation_441	NA	Sequencing_326	NA	NA	Illumina_450k	NA	Genome	NA	NA	NA	Yes	PMID:27748748|ICGC_34
pHGG_META_1009	Glioblastoma	4	Midline	Midline - NOS	Female	8	NA	NA	Wild-type	Wild-type	Wild-type	HGG_wt	NA	Unmethylated	Others	Frozen	Diagnosis	Pre-treatment	DNA_copy_834	Methylation_441	NA	Sequencing_326	NA	NA	Illumina_450k	NA	Genome	NA	NA	NA	Yes	PMID:27748748|ICGC_38
pHGG_META_1010	Glioblastoma	4	Hemispheric	Cerebrum - NOS	Female	7	NA	NA	Wild-type	Wild-type	Wild-type	HGG_wt	WT-B	Methylated	Others	Frozen	Diagnosis	Pre-treatment	DNA_copy_834	Methylation_441	NA	Sequencing_326	NA	NA	Illumina_450k	NA	Genome	NA	NA	NA	Yes	PMID:27748748|ICGC_46
pHGG_META_1011	Glioblastoma	4	Hemispheric	Cerebrum - NOS	Female	5	NA	NA	Wild-type	Wild-type	Wild-type	HGG_wt	WT-B	Unmethylated	Others	Frozen	Diagnosis	Pre-treatment	DNA_copy_834	Methylation_441	NA	Sequencing_326	NA	NA	Illumina_450k	NA	Genome	NA	NA	NA	Yes	PMID:27748748|ICGC_48
pHGG_META_1012	Glioblastoma	4	Hemispheric	Cerebrum - NOS	Male	4	NA	NA	Wild-type	Wild-type	Wild-type	LGG_LIKE	WT-A	Unmethylated	Others	Frozen	Diagnosis	Pre-treatment	DNA_copy_834	Methylation_441	NA	Sequencing_326	NA	NA	Illumina_450k	NA	Genome	NA	NA	NA	Yes	PMID:27748748|ICGC_52
pHGG_META_1013	Glioblastoma	4	Midline	Midline - NOS	Female	5	NA	NA	H3.1_K27M	Wild-type	Wild-type	GBM_K27	NA	Unmethylated	Others	Frozen	Diagnosis	Pre-treatment	DNA_copy_834	Methylation_441	NA	Sequencing_326	NA	NA	Illumina_450k	NA	Genome	NA	NA	NA	Yes	PMID:27748748|ICGC_53
pHGG_META_1014	Glioblastoma	4	Hemispheric	Cerebrum - NOS	Male	12	NA	NA	Wild-type	Wild-type	Wild-type	PXA	WT-C	Unmethylated	Others	Frozen	Diagnosis	Pre-treatment	DNA_copy_834	Methylation_441	NA	NA	NA	NA	Illumina_450k	NA	Genome	NA	NA	NA	NA	PMID:27748748|ICGC_56
pHGG_META_1015	Glioblastoma	4	Hemispheric	Cerebrum - NOS	Male	14	NA	NA	Wild-type	Wild-type	Wild-type	HGG_wt	NA	Unmethylated	Others	Frozen	Diagnosis	Pre-treatment	DNA_copy_834	Methylation_441	NA	Sequencing_326	NA	NA	Illumina_450k	NA	Genome	NA	NA	NA	Yes	PMID:27748748|ICGC_57
pHGG_META_1016	Glioblastoma	4	Hemispheric	Cerebrum - NOS	Male	9	NA	NA	Wild-type	Wild-type	Wild-type	HGG_wt	WT-A	Unmethylated	Copy_neutral	Frozen	Diagnosis	Pre-treatment	DNA_copy_834	Methylation_441	NA	Sequencing_326	NA	NA	Illumina_450k	NA	Genome	NA	NA	NA	Yes	PMID:27748748|ICGC_58
pHGG_META_1017	Glioblastoma	4	Hemispheric	Cerebrum - NOS	Female	17	NA	NA	Wild-type	Wild-type	Wild-type	HGG_wt	WT-B	Unmethylated	Others	Frozen	Diagnosis	Pre-treatment	DNA_copy_834	Methylation_441	NA	Sequencing_326	NA	NA	Illumina_450k	NA	Genome	NA	NA	NA	Yes	PMID:27748748|ICGC_59
pHGG_META_1018	Glioblastoma	4	Midline	Midline - NOS	Female	15	NA	NA	H3.3_K27M	Wild-type	Wild-type	GBM_K27	NA	Unmethylated	Others	Frozen	Diagnosis	Pre-treatment	DNA_copy_834	Methylation_441	NA	Sequencing_326	NA	NA	Illumina_450k	NA	Genome	NA	NA	NA	Yes	PMID:27748748|ICGC_60
pHGG_META_1019	Glioblastoma	4	Hemispheric	Cerebrum - NOS	Male	25	NA	NA	H3.3_G34R	Wild-type	Wild-type	GBM_G34	NA	Unmethylated	Others	Frozen	Diagnosis	Pre-treatment	DNA_copy_834	Methylation_441	NA	Sequencing_326	NA	NA	Illumina_450k	NA	Genome	NA	NA	NA	Yes	PMID:27748748|ICGC_62
pHGG_META_1020	Glioblastoma	4	Hemispheric	Cerebrum - NOS	Male	19	NA	NA	H3.3_G34R	Wild-type	Wild-type	GBM_G34	NA	NA	Others	Frozen	Diagnosis	Pre-treatment	DNA_copy_834	Methylation_441	NA	Sequencing_326	NA	NA	Illumina_450k	NA	Genome	NA	NA	NA	Yes	PMID:27748748|ICGC_63
pHGG_META_1021	Glioblastoma	4	Midline	Midline - NOS	Male	5	NA	NA	H3.3_K27M	Wild-type	Wild-type	GBM_K27	NA	Unmethylated	Others	Frozen	Diagnosis	Pre-treatment	DNA_copy_834	Methylation_441	NA	Sequencing_326	NA	NA	Illumina_450k	NA	Genome	NA	NA	NA	Yes	PMID:27748748|ICGC_65
pHGG_META_1022	Glioblastoma	4	Hemispheric	Cerebrum - NOS	Female	16	NA	NA	Wild-type	Wild-type	IDH1_R132H	IDH	NA	NA	Others	Frozen	Diagnosis	Pre-treatment	DNA_copy_834	Methylation_441	NA	NA	NA	NA	Illumina_450k	NA	Genome	NA	NA	NA	NA	PMID:27748748|ICGC_67
pHGG_META_1023	Glioblastoma	4	Hemispheric	Cerebrum - NOS	Male	27	NA	NA	H3.3_G34R	Wild-type	Wild-type	GBM_G34	NA	Methylated	Others	Frozen	Diagnosis	Pre-treatment	DNA_copy_834	Methylation_441	NA	Sequencing_326	NA	NA	Illumina_450k	NA	Genome	NA	NA	NA	Yes	PMID:27748748|ICGC_79
pHGG_META_1024	Glioblastoma	4	Hemispheric	Cerebrum - NOS	Female	20	NA	NA	Wild-type	Wild-type	IDH1_R132G	NA	NA	NA	NA	Frozen	Diagnosis	Pre-treatment	NA	NA	NA	NA	NA	NA	Illumina_450k	NA	Genome	NA	NA	NA	NA	PMID:27748748|ICGC_82
pHGG_META_1025	Glioblastoma	4	Midline	Midline - NOS	Female	14	NA	NA	H3.3_K27M	Wild-type	Wild-type	NA	NA	NA	NA	Frozen	Diagnosis	Pre-treatment	NA	NA	NA	NA	NA	NA	Illumina_450k	NA	Genome	NA	NA	NA	NA	PMID:27748748|ICGC_83
pHGG_META_1026	Glioblastoma	4	Hemispheric	Cerebrum - NOS	Male	5	NA	NA	Wild-type	Wild-type	Wild-type	NA	NA	NA	NA	Frozen	Diagnosis	Pre-treatment	NA	NA	NA	NA	NA	NA	Illumina_450k	NA	Genome	NA	NA	NA	NA	PMID:27748748|ICGC_84
pHGG_META_1027	Glioblastoma	4	Hemispheric	Cerebrum - NOS	Male	18	NA	NA	H3.3_G34R	Wild-type	Wild-type	NA	NA	NA	NA	Frozen	Diagnosis	Pre-treatment	NA	NA	NA	NA	NA	NA	Illumina_450k	NA	Genome	NA	NA	NA	NA	PMID:27748748|ICGC_85
pHGG_META_1028	Glioblastoma	4	Hemispheric	Cerebrum - NOS	Male	9	NA	NA	Wild-type	Wild-type	Wild-type	NA	NA	NA	NA	Frozen	Diagnosis	Pre-treatment	NA	NA	NA	NA	NA	NA	Illumina_450k	NA	Genome	NA	NA	NA	NA	PMID:27748748|ICGC_86
pHGG_META_1029	Glioblastoma	4	Midline	Midline - NOS	Male	8	NA	NA	Wild-type	Wild-type	Wild-type	HGG_wt	WT-C	NA	Others	Frozen	Diagnosis	Pre-treatment	DNA_copy_834	Methylation_441	NA	NA	NA	NA	Illumina_450k	NA	Genome	NA	NA	NA	NA	PMID:27748748|ICGC_INF_51_XT1
pHGG_META_1030	Anaplastic astrocytoma	3	Hemispheric	Cerebrum - NOS	Female	13.5	4.6	1	Wild-type	Wild-type	Wild-type	NA	NA	NA	NA	Frozen	Diagnosis	Pre-treatment	NA	NA	mRNA_expression_220	Sequencing_326	NA	NA	NA	NA	Genome	NA	NA	RNAseq	No	PMID:24705251|SJHGG015_D
pHGG_META_1031	Glioblastoma	4	Midline	Midline - NOS	Male	5.9	95	1	Wild-type	Wild-type	Wild-type	NA	NA	NA	NA	Frozen	Diagnosis	Pre-treatment	NA	NA	mRNA_expression_220	Sequencing_326	NA	NA	NA	Exome	NA	NA	NA	RNAseq	No	PMID:24705251|SJHGG042_D
pHGG_META_1032	Diffuse intrinsic pontine glioma	4	Brainstem	Pons	Male	5	20	1	H3.1_K27M	NA	NA	NA	NA	NA	Copy_neutral	Frozen	Autopsy	Post-treatment	DNA_copy_834	NA	NA	NA	NA	Affy_SNP6.0	NA	NA	NA	NA	NA	NA	NA	PMID:24705254|DIPG37
pHGG_META_1033	Diffuse intrinsic pontine glioma	4	Brainstem	Pons	Male	7	5	1	Wild-type	NA	NA	NA	NA	NA	Others	Frozen	Autopsy	Post-treatment	DNA_copy_834	NA	NA	NA	NA	Affy_SNP6.0	NA	NA	NA	NA	NA	NA	NA	PMID:24705254|DIPG38
pHGG_META_1034	Diffuse intrinsic pontine glioma	3	Brainstem	Pons	Male	5	24	1	H3.3_K27M	NA	NA	NA	NA	NA	Copy_neutral	Frozen	Autopsy	Post-treatment	DNA_copy_834	NA	NA	NA	NA	Affy_SNP6.0	NA	NA	NA	NA	NA	NA	NA	PMID:24705254|DIPG44
pHGG_META_1035	Diffuse intrinsic pontine glioma	3	Brainstem	Pons	Female	4	8	1	H3.3_K27M	NA	NA	NA	NA	NA	Others	Frozen	Autopsy	Post-treatment	DNA_copy_834	NA	NA	NA	NA	Affy_SNP6.0	NA	NA	NA	NA	NA	NA	NA	PMID:24705254|DIPG45
pHGG_META_1036	Diffuse intrinsic pontine glioma	3	Brainstem	Pons	Male	5	5	1	H3.1_K27M	NA	NA	NA	NA	NA	Others	Frozen	Diagnosis	Pre-treatment	DNA_copy_834	NA	NA	NA	NA	Affy_SNP6.0	NA	NA	NA	NA	NA	NA	NA	PMID:24705254|DIPG47
pHGG_META_1037	Diffuse intrinsic pontine glioma	4	Brainstem	Pons	Male	7.6	6.6	1	H3.3_K27M	NA	NA	NA	NA	NA	Others	Frozen	Autopsy	Post-treatment	DNA_copy_834	NA	NA	NA	NA	Affy_SNP6.0	NA	NA	NA	NA	NA	NA	NA	PMID:24705254|DIPG66
pHGG_META_1038	Diffuse intrinsic pontine glioma	2	Brainstem	Pons	Female	2.2	16	1	H3.3_K27M	NA	NA	NA	NA	NA	Copy_neutral	Frozen	Diagnosis	Pre-treatment	DNA_copy_834	NA	NA	NA	NA	Affy_SNP6.0	NA	NA	NA	NA	NA	NA	NA	PMID:24705254|DIPG71
pHGG_META_1039	Diffuse intrinsic pontine glioma	4	Brainstem	Pons	Male	NA	16	1	H3.3_K27M	NA	NA	NA	NA	NA	Others	Frozen	Autopsy	Post-treatment	DNA_copy_834	NA	NA	NA	NA	Affy_SNP6.0	NA	NA	NA	NA	NA	NA	NA	PMID:24705254|DIPG79
pHGG_META_1040	Diffuse intrinsic pontine glioma	4	Brainstem	Pons	Male	NA	0	1	H3.3_K27M	NA	NA	NA	NA	NA	Others	Frozen	Autopsy	Post-treatment	DNA_copy_834	NA	NA	NA	NA	Affy_SNP6.0	NA	NA	NA	NA	NA	NA	NA	PMID:24705254|DIPG80
pHGG_META_1041	Diffuse intrinsic pontine glioma	2	Brainstem	Pons	Male	9.1	3.8	1	NA	NA	NA	NA	NA	NA	NA	Frozen	Diagnosis	Pre-treatment	NA	NA	NA	NA	NA	NA	NA	NA	NA	NA	NA	NA	NA	PMID:22389665|P117
pHGG_META_1042	Glioblastoma	4	Midline	Thalamus	Male	24	NA	NA	H3.3_K27M	NA	NA	NA	NA	NA	NA	Frozen	Diagnosis	Pre-treatment	NA	NA	NA	NA	NA	NA	NA	NA	NA	NA	NA	NA	NA	PMID:24183680 DKFZ_13.003
pHGG_META_1043	Glioblastoma	4	Midline	Ventricle	Female	18	NA	NA	H3.3_K27M	NA	NA	NA	NA	NA	NA	Frozen	Diagnosis	Pre-treatment	NA	NA	NA	NA	NA	NA	NA	NA	NA	NA	NA	NA	NA	PMID:24183680 DKFZ_13.004
pHGG_META_1044	Glioblastoma	4	Hemispheric	Temporal lobe	Female	5	NA	NA	Wild-type	NA	NA	NA	NA	NA	NA	Frozen	Diagnosis	Pre-treatment	NA	NA	NA	NA	NA	NA	NA	NA	NA	NA	NA	NA	NA	PMID:24183680 DKFZ_13.005
pHGG_META_1045	Glioblastoma	4	Hemispheric	Frontal lobe	Male	12	NA	NA	Wild-type	NA	NA	NA	NA	NA	NA	Frozen	Diagnosis	Pre-treatment	NA	NA	NA	NA	NA	NA	NA	NA	NA	NA	NA	NA	NA	PMID:24183680 DKFZ_13.006
pHGG_META_1046	Glioblastoma	4	NA	NA	NA	NA	NA	NA	NA	NA	NA	NA	NA	NA	NA	Frozen	Relapse	Post-treatment	NA	NA	NA	NA	NA	Affy_500k	NA	NA	NA	NA	NA	NA	NA	PMID:24548782|HGG002
pHGG_META_1047	Pleomorphic anaplastic xanthoastrocytoma	3	NA	NA	NA	8.4	NA	NA	NA	NA	NA	NA	NA	NA	NA	Frozen	Diagnosis	Pre-treatment	NA	NA	NA	NA	NA	Affy_500k	NA	NA	NA	NA	NA	NA	NA	PMID:24548782|HGG009
pHGG_META_1048	Glioblastoma	4	NA	NA	NA	NA	NA	NA	NA	NA	NA	NA	NA	NA	NA	Frozen	Relapse	Post-treatment	NA	NA	NA	NA	NA	Affy_500k	NA	NA	NA	NA	NA	NA	NA	PMID:24548782|HGG011
pHGG_META_1049	Anaplastic oligoastrocytoma	3	NA	NA	NA	NA	NA	NA	NA	NA	NA	NA	NA	NA	NA	Frozen	Diagnosis	Pre-treatment	NA	NA	NA	NA	NA	Affy_500k	NA	NA	NA	NA	NA	NA	NA	PMID:24548782|HGG015
pHGG_META_1050	Gliosarcoma	4	NA	NA	NA	7.5	NA	NA	NA	NA	NA	NA	NA	NA	NA	Frozen	Diagnosis	Pre-treatment	NA	NA	NA	NA	NA	Affy_500k	NA	NA	NA	NA	NA	NA	NA	PMID:24548782|HGG016
pHGG_META_1051	Glioblastoma	4	NA	NA	NA	18.3	NA	NA	NA	NA	NA	NA	NA	NA	NA	Frozen	Diagnosis	Pre-treatment	NA	NA	NA	NA	NA	Affy_500k	NA	NA	NA	NA	NA	NA	NA	PMID:24548782|HGG017
pHGG_META_1052	Glioblastoma	4	NA	NA	NA	8.6	NA	NA	NA	NA	NA	NA	NA	NA	NA	Frozen	Diagnosis	Pre-treatment	NA	NA	NA	NA	NA	Affy_500k	NA	NA	NA	NA	NA	NA	NA	PMID:24548782|HGG018
pHGG_META_1053	Pleomorphic anaplastic xanthoastrocytoma	3	NA	NA	NA	14.7	NA	NA	NA	NA	NA	NA	NA	NA	NA	Frozen	Diagnosis	Pre-treatment	NA	NA	NA	NA	NA	Affy_500k	NA	NA	NA	NA	NA	NA	NA	PMID:24548782|HGG025
pHGG_META_1054	Glioblastoma	4	NA	NA	NA	3.6	NA	NA	NA	NA	NA	NA	NA	NA	NA	Frozen	Diagnosis	Pre-treatment	NA	NA	NA	NA	NA	Affy_500k	NA	NA	NA	NA	NA	NA	NA	PMID:24548782|HGG062
pHGG_META_1055	Glioblastoma	4	NA	NA	NA	9	NA	NA	NA	NA	NA	NA	NA	NA	NA	Frozen	Relapse	Post-treatment	NA	NA	NA	NA	NA	Affy_500k	NA	NA	NA	NA	NA	NA	NA	PMID:24548782|HGG141
pHGG_META_1056	Glioblastoma	4	NA	NA	NA	22.7	NA	NA	NA	NA	NA	NA	NA	NA	NA	Frozen	Relapse	Post-treatment	NA	NA	NA	NA	NA	Affy_500k	NA	NA	NA	NA	NA	NA	NA	PMID:24548782|HGG152
pHGG_META_1057	Glioblastoma	4	Midline	Midline - NOS	Male	16.5	7.4	1	NA	NA	NA	NA	NA	NA	NA	Frozen	Diagnosis	Pre-treatment	NA	NA	NA	NA	NA	NA	NA	NA	NA	NA	NA	NA	NA	PMID:24705251|SJHGG136_D
pHGG_META_1058	Glioblastoma	4	Midline	Midline - NOS	Male	6.3	5.2	1	H3.3_K27M	NA	NA	NA	NA	NA	NA	Frozen	Diagnosis	Pre-treatment	NA	NA	mRNA_expression_220	NA	NA	NA	NA	NA	NA	NA	NA	RNAseq	NA	PMID:24705251|SJHGG137_D
pHGG_META_1059	Glioblastoma	4	Hemispheric	Cerebrum - NOS	Female	16.5	NA	1	Wild-type	NA	NA	NA	NA	NA	NA	Frozen	Diagnosis	Pre-treatment	NA	NA	mRNA_expression_220	NA	NA	NA	NA	NA	NA	NA	NA	RNAseq	NA	PMID:24705251|SJHGG138_D
pHGG_META_1060	Glioblastoma	4	Hemispheric	Cerebrum - NOS	Female	19.8	10.2	1	Wild-type	NA	NA	NA	NA	NA	NA	Frozen	Diagnosis	Pre-treatment	NA	NA	mRNA_expression_220	NA	NA	NA	NA	NA	NA	NA	NA	RNAseq	NA	PMID:24705251|SJHGG139_D
pHGG_META_1061	Anaplastic oligoastrocytoma	3	Hemispheric	Cerebrum - NOS	Female	10.8	NA	1	Wild-type	NA	NA	NA	NA	NA	NA	Frozen	Diagnosis	Pre-treatment	NA	NA	mRNA_expression_220	NA	NA	NA	NA	NA	NA	NA	NA	RNAseq	NA	PMID:24705251|SJHGG140_D
pHGG_META_1062	Glioblastoma	4	Midline	Midline - NOS	Female	8.9	14.5	1	Wild-type	NA	NA	NA	NA	NA	NA	Frozen	Diagnosis	Pre-treatment	NA	NA	mRNA_expression_220	NA	NA	NA	NA	NA	NA	NA	NA	RNAseq	NA	PMID:24705251|SJHGG141_D
pHGG_META_1063	Glioblastoma	4	Hemispheric	Cerebrum - NOS	Female	3.8	3.4	1	Wild-type	NA	NA	NA	NA	NA	NA	Frozen	Diagnosis	Pre-treatment	NA	NA	mRNA_expression_220	NA	NA	NA	NA	NA	NA	NA	NA	RNAseq	NA	PMID:24705251|SJHGG142_D
pHGG_META_1064	Diffuse intrinsic pontine glioma	4	Brainstem	Pons	Male	5.2	15.4	1	H3.3_K27M	NA	NA	NA	NA	NA	NA	Frozen	Autopsy	Post-treatment	NA	NA	mRNA_expression_220	NA	NA	NA	NA	NA	NA	NA	NA	RNAseq	NA	PMID:24705251|SJHGG143_A
pHGG_META_1065	Diffuse intrinsic pontine glioma	4	Brainstem	Pons	Female	5.6	11.2	1	H3.3_K27M	NA	NA	NA	NA	NA	NA	Frozen	Autopsy	Post-treatment	NA	NA	mRNA_expression_220	NA	NA	NA	NA	NA	NA	NA	NA	RNAseq	NA	PMID:24705251|SJHGG144_A
pHGG_META_1066	Diffuse intrinsic pontine glioma	NA	Brainstem	Pons	Female	NA	NA	1	H3.3_K27M	NA	NA	NA	NA	NA	NA	Frozen	Diagnosis	Pre-treatment	NA	NA	mRNA_expression_220	NA	NA	NA	NA	NA	NA	NA	NA	RNAseq	NA	PMID:24705251|SJHGG145_D
pHGG_META_1067	Glioblastoma	4	Hemispheric	Cerebrum - NOS	Male	9.8	9.9	1	Wild-type	NA	NA	NA	NA	NA	NA	Frozen	Diagnosis	Pre-treatment	NA	NA	mRNA_expression_220	NA	NA	NA	NA	NA	NA	NA	NA	RNAseq	NA	PMID:24705251|SJHGG146_D
