# Supplementary material for: Integrated Molecular Meta-Analysis of 1,000 Pediatric High-Grade and Diffuse Intrinsic Pontine Glioma
Source: Cancer Cell. 2017 Oct 9;32(4):520–537.e5. doi: 10.1016/j.ccell.2017.08.017 (PMC5637314; doi:10.1016/j.ccell.2017.08.017)
Supplement: Table S2. Methylation-Based Subclassification of pHGG/DIPG, Related to Figure 2 [file mmc3.xlsx]

## Sheet: Table.S2
Table S2, related to Figure 2. Methylation-based subclassification of pHGG/DIPG.
Index_ID	A_IDH	ATRT_MYC	ATRT_SHH	ATRT_TYR	CHD3V	CHORDM	CN	CNS_NB	CPC	CPH_ADM	CPH_PAP	CPP_AD	CPP_INF	cPXA	DIG1	DIG2	DNET	DOLN	EFT_CIC	ENB_A	ENB_B	EPN_MPE	EPN_PF_SE	EPN_PFA	EPN_PFB	EPN_RELPOS	EPN_SPINE	EPN_SPINE_SE	EPN_ST_SE	EPN_YAP	ETMR	EWS	GBM_G34	GBM_HGG_MID	GBM_IDH	GBM_K27	GBM_LYMPH_HI	GBM_MES	GBM_pedRTK	GBM_RTK_MYCN	GBM_RTK1	GBM_RTK2	GG	GLIOMA_NORM_HI	HGNET_BCOR	HGNET_MN1	HMB	HMPC_SFT	LGG_MYB
pHGG_META_0001	0.0071	0.0037	0.0036	0.0016	0.0022	0.0069	0.0019	0.0091	0.0062	0.0051	0.0225	0.0068	0.002	0.0302	0.0062	0.0071	0.005	0.0152	0.0025	0.001	0.0018	0.0016	0.0034	0.0018	0.0022	0.0032	0.0024	0.0068	0.0021	0.0011	0.0001	0.0051	0.0031	0.0282	0.0183	0.2065	0.0877	0.0128	0.0095	0.0095	0.0093	0.0036	0.0127	0.1028	0.0008	0.0002	0.0253	0.0004	0.0085
pHGG_META_0002	0	0.001	0.0006	0.0051	0.0179	0.001	0.0117	0.1405	0.0063	0.0057	0.0018	0.0031	0.0053	0.0057	0.003	0.0164	0.0181	0.001	0.0108	0.0025	0.0031	0.0098	0.0073	0.0152	0.0046	0.0361	0.0034	0.0092	0.0107	0.0603	0.0038	0.0063	0.0028	0.0609	0.0006	0.0125	0.0121	0.001	0.0181	0.0191	0.0081	0.0016	0.0068	0.0017	0.0105	0.0058	0.0068	0.0039	0.0166
pHGG_META_0004	0.0001	0.0006	0.0008	0.0001	0.0332	0.0052	0.0003	0.2644	0.0022	0.004	0.0027	0.0036	0.0021	0.0029	0.0042	0.0048	0.0026	0.0019	0.0108	0.0038	0.0078	0.0043	0.0064	0.0194	0.003	0.0064	0.0083	0.0166	0.0094	0.0216	0.001	0.004	0.0032	0.0435	0.0008	0.1129	0.0148	0.0016	0.0266	0.0129	0.0088	0.0008	0.005	0.0014	0.0003	0.003	0.0191	0.0155	0.0095
pHGG_META_0005	0.002	0.0119	0.0052	0.0049	0.0095	0.0354	0.0058	0.0184	0.0139	0.0162	0.0456	0.0059	0.0046	0.0011	0.0038	0.0014	0.002	0.0013	0.0099	0.0172	0.0166	0.0147	0.0045	0.0083	0.0019	0.005	0.006	0.0175	0.0034	0.0049	0.0112	0.0283	0.0283	0.0056	0.0063	0.0153	0.0221	0.0023	0.0067	0.0024	0.0053	0.0012	0.0024	0.0006	0.012	0.0049	0.0312	0.0099	0.003
pHGG_META_0006	0	0.0003	0.0004	0.0003	0.0001	0.0056	0.0002	0.0001	0.0093	0.0023	0.0019	0.0096	0.0096	0.006	0.0183	0.3676	0.0109	0.0011	0.0013	0.0004	0.0007	0.009	0.0217	0.0555	0.0282	0.0054	0.0155	0.0165	0.036	0.0045	0.0032	0	0.0008	0.0065	0.0001	0.0098	0.0114	0.0035	0.0088	0.0139	0.0025	0.0028	0.0553	0.0106	0.0085	0.0005	0.0008	0.0036	0.025
pHGG_META_0007	0.0008	0.0014	0.0006	0.0027	0.0068	0.0429	0.0032	0.0296	0.012	0.0112	0.0275	0.009	0.0081	0.0024	0.0135	0.0048	0.0016	0.0006	0.0405	0.0088	0.0137	0.0215	0.005	0.0097	0.0048	0.0121	0.0036	0.0086	0.004	0.0112	0.0082	0.0198	0.0008	0.0319	0.0019	0.0067	0.032	0.0007	0.0156	0.0021	0.0032	0.0008	0.002	0.0016	0.0034	0.0061	0.0331	0.0134	0.0042
pHGG_META_0009	0.0016	0.0031	0.0053	0.0071	0.0112	0.022	0.0015	0.0035	0.0148	0.0086	0.0335	0.0089	0.0051	0.0304	0.0154	0.0088	0.0032	0.0062	0.0108	0.0081	0.0104	0.0038	0.0085	0.004	0.0043	0.0079	0.002	0.0273	0.0024	0.0006	0.0023	0.0035	0.0048	0.0168	0.0042	0.1157	0.0539	0.0175	0.0135	0.0061	0.0114	0.0049	0.0147	0.028	0.0004	0.0182	0.0276	0.0024	0.0092
pHGG_META_0010	0.0064	0.0002	0.0013	0.0005	0.0006	0.0005	0.0001	0.0017	0.0004	0.0026	0.0012	0.0005	0.0007	0.0012	0.0017	0.0036	0.002	0.0016	0.0013	0	0	0.0029	0.0008	0.0016	0.0009	0.0024	0.0012	0.0005	0.001	0.0009	0.0063	0.0004	0.8367	0.0021	0.0206	0.0064	0.01	0.0006	0.0191	0.0031	0.0013	0.0009	0.0013	0.0007	0.0021	0.0002	0.0005	0.0001	0.0008
pHGG_META_0011	0.0053	0.0016	0.0027	0.0013	0.0002	0.0044	0.0002	0.0004	0.0085	0.0038	0.0025	0.0036	0.0041	0.0143	0.0183	0.0202	0.0062	0.0046	0.0003	0.0013	0.001	0.0067	0.0048	0.0029	0.005	0.0207	0.0062	0.0083	0.0167	0.0005	0.0001	0	0.001	0.0078	0.0099	0.0201	0.0109	0.0021	0.0096	0.0208	0.0024	0.0024	0.0117	0.0014	0.555	0.0014	0.0152	0.0019	0.0069
pHGG_META_0012	0.4054	0.0017	0.0148	0.0081	0	0.0002	0	0	0.0008	0.0001	0.0004	0	0.0002	0.0005	0	0.0001	0.0013	0.0057	0.0006	0.0004	0.0001	0	0.0001	0	0.0004	0.0034	0.0003	0.0003	0.0007	0	0.0243	0.0001	0.0198	0.0012	0.2208	0.0033	0.0103	0.0003	0.0005	0.0009	0.0004	0.0004	0.0005	0.0002	0.0028	0	0	0.0006	0.0001
pHGG_META_0015	0.0006	0.0001	0.0002	0	0.0006	0.0003	0.0016	0.0022	0.0007	0.0034	0.0014	0.0007	0.0008	0.0006	0.0003	0.0031	0.0012	0	0.0004	0	0.0001	0.0024	0.0016	0.0021	0.0011	0.0007	0.002	0.0045	0.0038	0.0012	0.0006	0.0005	0.8677	0.0034	0.0036	0.0049	0	0.0019	0.0173	0.0047	0.0086	0.0025	0.0022	0.0004	0.0028	0.0002	0.002	0	0.0025
pHGG_META_0016	0.0008	0	0	0.0007	0.0016	0.0016	0.0018	0.0014	0.001	0.0029	0.0011	0.0009	0.0004	0.0005	0.0028	0.0017	0.0002	0.0002	0.0022	0.0005	0.0007	0.0011	0.0007	0.0038	0.0008	0.0011	0.0009	0.0043	0.001	0.0004	0.0031	0.0013	0.866	0.0039	0.0037	0.0018	0.0038	0.0002	0.0259	0.0026	0.0024	0.0003	0.0008	0.0006	0.0003	0.0007	0.0022	0.0002	0.0028
pHGG_META_0017	0.0002	0.0002	0.0003	0	0.0001	0	0.0003	0.0002	0.0014	0	0.0007	0.0033	0.0007	0.0059	0.002	0.011	0.0034	0.0006	0.0003	0.0038	0.0043	0.0028	0.0197	0.026	0.0131	0.0035	0.0077	0.0255	0.0509	0.0019	0.0007	0.0035	0.0008	0.0155	0.0004	0.0123	0	0.0019	0.5522	0.0565	0.0072	0.0052	0.0164	0.0008	0.0006	0.0042	0.0015	0	0.0437
pHGG_META_0019	0.0026	0.0001	0.0002	0.0001	0.0009	0.0007	0.0001	0.0029	0.0056	0.0002	0.0025	0.0049	0.0031	0.0295	0.0083	0.0072	0.0069	0.0058	0	0.0006	0.0009	0.0027	0.0041	0.0028	0.0022	0.0026	0.0011	0.0032	0.0026	0.0005	0	0.0022	0.0006	0.0963	0.0098	0.5869	0.0069	0.0008	0.0182	0.0113	0.0035	0.0021	0.0103	0.0032	0.0001	0.0007	0.001	0.0004	0.0076
pHGG_META_0020	0.0013	0.0032	0.0093	0.0052	0.0011	0.0041	0	0	0.0049	0	0.001	0.0042	0.0032	0.072	0.0118	0.0182	0.0048	0.0548	0.0011	0.0004	0.0005	0.002	0.0029	0.0001	0.0023	0.0149	0.0015	0.0012	0.0007	0.0001	0	0.0003	0.0003	0.0077	0.001	0.0145	0	0.0151	0.0055	0.0277	0.0029	0.0069	0.0179	0.0131	0.0028	0.0008	0.0041	0.0021	0.0059
pHGG_META_0021	0.0003	0.0009	0.0013	0.0003	0.0004	0.0003	0	0	0.0014	0	0.0009	0.0007	0.0006	0.0439	0.0266	0.0213	0.0041	0.012	0	0.0002	0.0002	0.0002	0.0023	0.0007	0.0015	0.0026	0.001	0.0008	0.001	0.0002	0	0.0001	0.0001	0.0048	0.0002	0.0068	0	0.0109	0.0122	0.0092	0.0023	0.0042	0.0569	0.1056	0.0002	0.0002	0.0104	0	0.0044
pHGG_META_0022	0.0012	0.0002	0.0009	0.0007	0.0058	0.0005	0.0006	0.0114	0.005	0.0002	0.0114	0.0029	0.0044	0.0552	0.0029	0.0271	0.1459	0.0118	0.0001	0.0006	0.0002	0.0064	0.0031	0.0007	0.007	0.0081	0.0034	0.0112	0.0034	0.0004	0	0.0011	0.0004	0.1732	0.0046	0.0384	0.0021	0.0081	0.0378	0.0382	0.0235	0.0116	0.028	0.004	0.0018	0.0013	0.0019	0.0002	0.0182
pHGG_META_0025	0.0062	0.0008	0.0008	0.0012	0	0	0	0.0002	0.0011	0	0.0001	0.0006	0.0011	0.0758	0.0015	0.0015	0.0096	0.0167	0	0	0.0002	0.0001	0.001	0.0014	0.0005	0.0076	0.0001	0.0074	0.0003	0	0.0009	0.0002	0.0001	0.5727	0.0195	0.0696	0	0.0021	0.0314	0.0374	0.0112	0.0029	0.0058	0.0013	0.0006	0.0001	0.0022	0	0.0105
pHGG_META_0027	0.0005	0.0016	0.005	0.0023	0.0002	0.0005	0.0009	0.0001	0.0027	0	0.0012	0.0017	0.0019	0.0217	0.0057	0.0205	0.0062	0.0013	0	0.0003	0.0002	0.0125	0.0346	0.0529	0.0402	0.0148	0.0355	0.0725	0.022	0.0413	0	0.0003	0.0059	0.0355	0.0017	0.1119	0	0.0027	0.0727	0.1609	0.0071	0.0048	0.027	0.0033	0.0006	0.0051	0.0006	0.0022	0.0383
pHGG_META_0028	0.0074	0.0115	0.036	0.0397	0.0029	0.0052	0.0015	0	0.0189	0.0075	0.0343	0.0163	0.0109	0.0135	0.0068	0.0051	0.0104	0.0327	0.004	0.0019	0.0018	0.0078	0.0034	0.0032	0.0037	0.1464	0.0039	0.0184	0.0065	0.0014	0	0.0006	0.0005	0.0041	0.0092	0.0093	0.0032	0.0044	0.0098	0.0077	0.0036	0.0024	0.0202	0.0232	0.0511	0.002	0.0326	0.0005	0.006
pHGG_META_0029	0.0006	0.0017	0.0027	0.0006	0.0018	0.0012	0.0012	0.0004	0.0038	0.0002	0	0.0031	0.0022	0.0326	0.0098	0.0049	0.0142	0.004	0.0001	0.0028	0.0052	0.0003	0.0077	0.0131	0.0046	0.011	0.0018	0.0226	0.0019	0.0009	0	0.0003	0.0001	0.0926	0.0034	0.0332	0.0001	0.0016	0.0437	0.0451	0.0064	0.0029	0.0234	0.004	0	0.0007	0.0143	0.0001	0.0169
pHGG_META_0030	0.0003	0.0005	0.0009	0.0002	0	0.0011	0	0.0086	0.001	0	0	0.0004	0.0002	0.0127	0.0219	0.0117	0.0035	0.0004	0.0001	0.0001	0.0001	0.0007	0.0021	0.0068	0.003	0.0579	0.0009	0.0265	0.0006	0.0001	0	0	0.0002	0.0234	0.0006	0.0169	0	0.0023	0.0809	0.6193	0.0029	0.0024	0.0088	0.0007	0.0039	0.0024	0.0013	0.0006	0.0073
pHGG_META_0032	0.0005	0.001	0.0055	0.0015	0.0009	0.0004	0.0001	0	0.0019	0	0.0002	0.0004	0.0012	0.0779	0.0022	0.0099	0.0608	0.0116	0.0001	0.0001	0.0001	0.0001	0.0034	0.0008	0.0009	0.0024	0.0002	0.0026	0.0041	0.0003	0	0.0007	0	0.0192	0.0007	0.0133	0	0.0064	0.0125	0.012	0.0078	0.0048	0.1116	0.018	0.0001	0.0004	0.0085	0.0001	0.0109
pHGG_META_0033	0.0095	0.0008	0.001	0.0003	0	0.0001	0.0008	0.0007	0.0029	0.0001	0.0003	0.0019	0.0017	0.0098	0.0202	0.0132	0.0028	0.0026	0.0021	0.0002	0.0006	0.0092	0.0039	0.0014	0.0027	0.0111	0.0062	0.0091	0.0095	0.0003	0.0002	0.001	0	0.0055	0.0192	0.0159	0	0.0014	0.0084	0.0251	0.0015	0.0017	0.013	0.0047	0.6531	0.0032	0.005	0.0003	0.0042
pHGG_META_0035	0.4209	0.0001	0.0018	0.0008	0	0	0	0	0.0001	0	0	0	0.0002	0.0013	0	0.0001	0.0019	0.0048	0.0001	0.0003	0.0001	0	0	0	0.0004	0.0026	0.0006	0.0021	0.0005	0	0.0013	0	0	0.0012	0.2418	0.0045	0	0.0007	0.0017	0.0004	0.0006	0.001	0.0001	0.0002	0.0068	0	0.001	0	0.0005
pHGG_META_0037	0	0.0002	0.001	0.0003	0.0001	0.0011	0.0016	0.0001	0.0028	0	0.0009	0.0014	0.0025	0.0221	0.0098	0.0343	0.0424	0.0063	0	0.0022	0.0051	0.0001	0.0072	0.0079	0.0074	0.0083	0.0012	0.0089	0.001	0.0003	0	0.0001	0	0.0392	0.0007	0.0239	0.0032	0.001	0.013	0.0345	0.0043	0.0025	0.026	0.0049	0.0001	0.0034	0.0098	0.0001	0.0178
pHGG_META_0040	0.0013	0.0008	0.0013	0.0005	0.0007	0.0085	0.0057	0.0094	0.0059	0.0004	0.0015	0.0055	0.0073	0.0179	0.0177	0.0206	0.0252	0.0039	0	0.0039	0.0081	0.0073	0.0096	0.0112	0.0023	0.0103	0.0064	0.0185	0.0112	0.0015	0	0.0042	0.0823	0.1545	0.0054	0.0413	0	0.0014	0.0348	0.0269	0.0106	0.0019	0.0181	0.01	0.0049	0.004	0.0199	0.0023	0.0158
pHGG_META_0041	0.0025	0	0.0002	0.0002	0.0005	0	0.0004	0	0.0008	0.0002	0.0003	0.0005	0.0006	0.001	0.001	0.0055	0.0031	0.0013	0.0007	0	0.0004	0.0001	0.0003	0.0009	0.0006	0.0002	0.0013	0.002	0.0016	0.0001	0.0032	0.0003	0.8785	0.004	0.0123	0.0092	0	0.0007	0.019	0.0057	0.0032	0.001	0.0048	0.001	0	0	0.0013	0	0.0021
pHGG_META_0047	0.002	0.0003	0.0008	0.0001	0.001	0.0001	0	0	0.0004	0.0001	0.0003	0.0009	0.0012	0.1	0.0035	0.075	0.0068	0.0299	0.0001	0.0001	0.0001	0.0001	0.0003	0.0017	0.0013	0.0011	0.0005	0.0058	0.0004	0	0	0.0002	0.0001	0.0215	0.0042	0.3975	0	0.0031	0.0103	0.0099	0.0026	0.0035	0.0339	0.0043	0.0007	0.0001	0.001	0	0.0063
pHGG_META_0052	0.0025	0	0	0.0001	0.0029	0.0002	0.0021	0.0082	0.0002	0.0101	0.0011	0.0007	0.0004	0	0.0005	0.0001	0.0002	0.0003	0.005	0.0002	0.0001	0.0006	0.0003	0.0003	0.0003	0.0006	0.0001	0.001	0.0001	0.0023	0.0004	0.0028	0.8803	0.0003	0.0114	0.0005	0.0049	0.0003	0.001	0.0005	0.0006	0.0003	0.0005	0.0002	0.004	0.0005	0.0005	0.0015	0.0003
pHGG_META_0077	0.0025	0.0003	0.0005	0.0002	0.0046	0.0099	0.0043	0.0425	0.0095	0.0011	0.0061	0.0026	0.0025	0.0047	0.0095	0.0197	0.008	0.0153	0.0158	0.0062	0.0117	0.0044	0.0024	0.0089	0.0013	0.0022	0.0062	0.0058	0.0136	0.001	0	0.0037	0.098	0.1173	0.0077	0.0384	0.0006	0.0007	0.0657	0.0096	0.0041	0.001	0.0054	0.0023	0.0013	0.0122	0.0356	0.0037	0.0316
pHGG_META_0078	0.0001	0.0003	0.0012	0.0016	0.0026	0.0016	0.0004	0	0.002	0	0	0.002	0.0011	0.0207	0.0008	0.0677	0.0077	0.0061	0.0019	0.0001	0.0001	0	0.0108	0.0027	0.0068	0.005	0.0041	0.0128	0.0205	0.0014	0	0.0001	0.0003	0.0026	0.0002	0.0046	0	0.0064	0.0114	0.0192	0.0023	0.0027	0.3061	0.0581	0.0018	0.0001	0.0045	0.0002	0.0522
pHGG_META_0081	0.0191	0.0006	0.002	0.0003	0.0013	0.0007	0.0008	0.0183	0.0089	0.0047	0.0026	0.0061	0.0049	0.0147	0.0122	0.0118	0.026	0.0481	0.0013	0.0002	0.0005	0.0045	0.0008	0.0053	0.0009	0.0022	0.0016	0.0027	0.0035	0.0061	0.0011	0.0029	0.0144	0.0773	0.0719	0.2529	0.0042	0.0045	0.03	0.0051	0.0224	0.0059	0.0066	0.0021	0.024	0.0013	0.0278	0.0003	0.0016
pHGG_META_0082	0.0148	0.0054	0.0179	0.0056	0	0.0003	0.0007	0	0.0049	0	0.0004	0.0013	0.0013	0.0166	0.006	0.0017	0.0035	0.0048	0.0002	0.0003	0.0001	0.0018	0.0172	0.0333	0.0132	0.0438	0.0029	0.0426	0.0175	0.0036	0.0007	0	0.014	0.019	0.032	0.0501	0	0.004	0.0399	0.4359	0.0049	0.0042	0.0116	0.0034	0.0016	0.0002	0.0012	0	0.0226
pHGG_META_0087	0.007	0.002	0.003	0.0005	0	0.0001	0.0001	0.0016	0.0024	0.0001	0	0.0031	0.0031	0.0261	0.007	0.0119	0.0093	0.009	0.0001	0.0003	0.0003	0.0065	0.0079	0.0048	0.0239	0.067	0.0235	0.0221	0.0375	0.0039	0	0.0006	0.0012	0.0152	0.0101	0.0443	0	0.0021	0.0203	0.0703	0.0042	0.0052	0.0142	0.0014	0.4178	0.0011	0.0014	0	0.0118
pHGG_META_0088	0.0007	0.0005	0.001	0.0006	0.0053	0.002	0.0003	0.1189	0.0067	0.0015	0.0004	0.0016	0.0024	0.0232	0.0087	0.0088	0.0293	0.0109	0.0001	0.0026	0.0037	0.0003	0.0065	0.0025	0.004	0.0132	0.0041	0.0172	0.0014	0.0085	0.0013	0.0019	0.0001	0.3407	0.0025	0.0389	0.0022	0.0034	0.0512	0.0213	0.0129	0.0032	0.0102	0.0021	0	0.0024	0.0109	0.001	0.0066
pHGG_META_0090	0.0005	0.0034	0.0075	0.0027	0.0054	0.0174	0.0005	0	0.0195	0.0114	0.0317	0.0118	0.0069	0.0129	0.0039	0.0203	0.0153	0.0199	0.0102	0.006	0.0068	0.0046	0.0082	0.0035	0.0045	0.0054	0.007	0.0139	0.0048	0.0038	0.0001	0.0049	0.0017	0.0051	0.001	0.0057	0.0777	0.0084	0.0068	0.0029	0.0057	0.004	0.0199	0.0944	0.0001	0.001	0.0154	0.0017	0.0142
pHGG_META_0091	0.0015	0.0007	0.0012	0.0019	0.0044	0.0072	0.0051	0.0023	0.0107	0.0032	0.0037	0.0055	0.0072	0.0088	0.0061	0.0092	0.0079	0.0215	0.0082	0.0092	0.0121	0.0026	0.0059	0.0096	0.0055	0.0161	0.0025	0.0363	0.0028	0.0023	0	0.0029	0.0014	0.3154	0.0065	0.0348	0.0132	0.0048	0.0196	0.0045	0.019	0.0071	0.0129	0.0026	0.0008	0.0061	0.0131	0.0033	0.0126
pHGG_META_0094	0	0.0002	0.0002	0.0007	0.0017	0.002	0.0001	0.0046	0.0032	0.0016	0.0004	0.0042	0.0038	0.0094	0.0016	0.0462	0.0024	0.002	0.0004	0.0001	0.0001	0.0006	0.0042	0.008	0.0018	0.0039	0.0019	0.006	0.0034	0.0016	0.0003	0.0004	0.001	0.0185	0.0004	0.0086	0.0047	0.0013	0.6961	0.0374	0.006	0.0033	0.007	0.0013	0.0007	0.0012	0.0024	0	0.0105
pHGG_META_0097	0.0004	0.0002	0.0006	0.0002	0.0105	0.0009	0	0	0.0046	0.0032	0.0012	0.0038	0.0032	0.036	0.0088	0.0524	0.0102	0.0185	0.0011	0.001	0.0007	0.0045	0.002	0.0027	0.0025	0.0092	0.0197	0.0081	0.0009	0.0072	0.0001	0.001	0.0003	0.0088	0.0016	0.006	0.0031	0.008	0.0243	0.0124	0.0037	0.0051	0.0319	0.0154	0.0001	0.0026	0.0124	0.003	0.0075
pHGG_META_0098	0.0044	0.0004	0.0015	0.0005	0	0.0003	0.0015	0.0012	0.0074	0.0041	0.0024	0.004	0.0048	0.0239	0.004	0.0168	0.0091	0.0068	0.0016	0.0027	0.0033	0.0002	0.0105	0.0144	0.0232	0.0122	0.0065	0.0129	0.0172	0.0006	0.0001	0.0001	0.0532	0.0344	0.0128	0.0202	0.0174	0.0103	0.1969	0.1639	0.0268	0.0199	0.0099	0.0027	0.0043	0.0029	0.0027	0.0002	0.0333
pHGG_META_0100	0.0007	0.0018	0.0005	0.0001	0.0023	0.0003	0	0.0086	0.001	0.0005	0.0002	0.0007	0.0004	0.0136	0.0092	0.0069	0.0081	0.0116	0	0.0001	0.0002	0.0018	0.0019	0.0044	0.0006	0.0027	0.0002	0.0028	0.0019	0.0001	0	0	0.0001	0.0907	0.0036	0.5956	0	0.0014	0.0135	0.013	0.0055	0.0017	0.0402	0.002	0.0001	0	0.021	0.0002	0.0214
pHGG_META_0117	0.0003	0.0005	0.0015	0.0004	0.0078	0.0001	0	0.0001	0.0028	0	0.0003	0.0008	0.0025	0.0397	0.0002	0.2333	0.0624	0.0084	0.0001	0.0014	0.0031	0.0001	0.0022	0.0011	0.0038	0.0047	0.0021	0.0125	0.0082	0.0005	0	0.0003	0.0002	0.0361	0.0015	0.0269	0	0.0059	0.0348	0.0285	0.0072	0.0058	0.05	0.0061	0.001	0.0002	0.0024	0.0002	0.0298
pHGG_META_0121	0.0003	0.0002	0.0033	0.0014	0.0007	0.0001	0	0	0.0038	0.0002	0.0006	0.0145	0.0082	0.0022	0.0078	0.0027	0.0013	0.0008	0	0.0011	0.0017	0.0004	0.05	0.4964	0.1111	0.0169	0.0352	0.0149	0.0083	0.0088	0.0016	0	0.0306	0.0018	0.0009	0.0102	0	0.0055	0.0043	0.0148	0.0067	0.0092	0.0025	0.0006	0.0062	0.0005	0.008	0.0002	0.0046
pHGG_META_0123	0	0.0004	0.0016	0.0005	0.0051	0.0023	0.0907	0.0316	0.0031	0.0038	0.0005	0.0033	0.0047	0.0012	0.0037	0.0016	0.0016	0.0007	0.0028	0.0027	0.0027	0.002	0.0251	0.0831	0.05	0.0567	0.0111	0.0476	0.0157	0.0503	0.0002	0.0023	0	0.0034	0.0004	0.0022	0	0.0001	0.0195	0.0302	0.0014	0.0009	0.0013	0.0002	0.0034	0.0031	0.0132	0.0033	0.009
pHGG_META_0124	0.0004	0.0012	0.0049	0.003	0.0001	0.0003	0	0	0.0039	0.0007	0.0004	0.002	0.0019	0.0446	0.0043	0.041	0.0154	0.0157	0.0004	0.0023	0.0023	0.0002	0.001	0.0006	0.0027	0.0092	0.001	0.0009	0.0015	0.0004	0.0001	0.0001	0.0015	0.0113	0.0006	0.0086	0.0095	0.0089	0.019	0.0283	0.0061	0.0111	0.0286	0.0092	0	0.0009	0.0022	0.0037	0.0081
pHGG_META_0125	0.0064	0.001	0.0017	0.0012	0	0.0012	0	0.0367	0.0046	0	0.0008	0.0023	0.0025	0.0466	0.0046	0.0092	0.0145	0.0311	0.0029	0.0009	0.0026	0.0119	0.0019	0.0012	0.0017	0.0117	0.0025	0.0129	0.0034	0.0006	0.0025	0.0066	0.0051	0.3246	0.0259	0.088	0.0112	0.0032	0.0439	0.0264	0.0175	0.0043	0.0086	0.0026	0.0039	0.0016	0.0066	0.0002	0.0091
pHGG_META_0126	0.0024	0.003	0.0057	0.0076	0.024	0.0426	0.0053	0.0034	0.0243	0.0045	0.0338	0.0087	0.0081	0.0168	0.022	0.0341	0.0114	0.0065	0.0023	0.0024	0.0028	0.0068	0.007	0.0065	0.0039	0.0042	0.0046	0.012	0.0048	0.0198	0.0028	0.0017	0.0065	0.0093	0.0049	0.0086	0.0042	0.0115	0.0147	0.009	0.0112	0.0097	0.0298	0.0067	0.0056	0.005	0.0107	0.0091	0.0094
pHGG_META_0130	0.0001	0.0005	0.0008	0.0087	0.0117	0.0027	0.003	0.0007	0.0057	0.0006	0.007	0.0032	0.002	0.0768	0.0107	0.0274	0.0107	0.0761	0.0029	0.0005	0.0001	0.0014	0.0031	0.0021	0.0053	0.0094	0.0169	0.0023	0.0042	0.0004	0	0.0036	0	0.0568	0.0006	0.0132	0	0.0033	0.0322	0.0177	0.0051	0.0036	0.0168	0.0052	0	0.002	0.014	0.0053	0.0042
pHGG_META_0131	0.1144	0.007	0.0048	0.0014	0.0005	0.001	0.0001	0.0001	0.0022	0.0014	0.0061	0.0036	0.0004	0.0244	0.0028	0.003	0.011	0.0118	0	0.0035	0.0034	0.0016	0.0032	0.0013	0.0041	0.0153	0.0008	0.0024	0.0016	0.0002	0.0028	0.0023	0.0013	0.0297	0.4429	0.0336	0.0002	0.0018	0.0211	0.0183	0.0057	0.0035	0.0052	0.0011	0.0049	0.0074	0.0025	0	0.0054
pHGG_META_0133	0.0005	0.001	0.0021	0.0004	0.002	0.0002	0	0	0.0043	0	0.0011	0.0032	0.0021	0.0528	0.0045	0.177	0.0084	0.0025	0.0001	0.0002	0.0003	0.0026	0.0141	0.006	0.0137	0.0134	0.0087	0.0034	0.0046	0.0006	0.0001	0.0001	0.0001	0.0144	0.002	0.0167	0.0093	0.0859	0.0304	0.0652	0.0398	0.0456	0.0521	0.0155	0.0002	0.0015	0.0033	0.0001	0.0173
pHGG_META_0134	0.2429	0.0011	0.0023	0.001	0.0005	0.002	0	0	0.0022	0.0029	0.0007	0.0001	0.0002	0.0016	0.0008	0.0001	0.0005	0.004	0.0003	0.0017	0.0013	0.0001	0.0002	0.0001	0.0003	0.0022	0.0008	0	0	0	0.0065	0.0002	0.0195	0.0028	0.5134	0.0047	0.0113	0.0016	0.0018	0.0009	0.0023	0.0019	0.0002	0.0002	0.0028	0	0.0006	0	0.0003
pHGG_META_0135	0.0006	0.0012	0.0018	0.0003	0.001	0.0008	0.0002	0	0.0035	0.0033	0.0129	0.0075	0.0023	0.0309	0.0068	0.0912	0.0051	0.0065	0.0009	0.0002	0.0003	0.0044	0.0128	0.003	0.0049	0.0046	0.0033	0.013	0.0156	0.0002	0	0.0033	0.0029	0.0113	0.0029	0.0138	0.0315	0.0542	0.0124	0.0373	0.0209	0.017	0.0984	0.061	0	0.0006	0.003	0.0005	0.018
pHGG_META_0136	0.0001	0.0006	0.001	0.0005	0.0023	0.0065	0.0001	0	0.0022	0.0038	0.0089	0.0029	0.0011	0.0276	0.0066	0.0057	0.0054	0.0019	0.0001	0.0015	0.0025	0.0064	0.0081	0.0018	0.0033	0.0111	0.0027	0.0038	0.0025	0.0004	0	0.0002	0.0039	0.013	0.0012	0.0075	0.0121	0.2121	0.0233	0.038	0.2273	0.1256	0.0176	0.0048	0	0.0007	0.0069	0.0003	0.0197
pHGG_META_0137	0.0028	0.0031	0.0007	0.0008	0.0018	0.0007	0.0027	0.0023	0.0022	0.0045	0.0027	0.0015	0.0021	0.0013	0.0016	0.0039	0.0016	0.0024	0.0016	0.0014	0.0015	0.0042	0.0015	0.0096	0.002	0.0034	0.002	0.0011	0.0018	0.0012	0.0029	0.0019	0.7786	0.0032	0.0119	0.0044	0.0102	0.0015	0.0177	0.003	0.0028	0.0013	0.0021	0.0005	0.0016	0.0002	0.0021	0.001	0.0008
pHGG_META_0139	0.001	0	0.0001	0.0001	0.001	0.0023	0.0011	0.003	0.0009	0.003	0.0098	0.0004	0.0005	0.001	0.0021	0.0012	0.0005	0.0001	0.0014	0.0004	0.0005	0.0015	0.0008	0.0009	0.0005	0.0008	0.0008	0.0022	0.0003	0.0002	0.0001	0.0048	0.8717	0.0011	0.0043	0.0011	0.0111	0.0009	0.0086	0.0014	0.0015	0.0008	0.0012	0.0001	0.0006	0.0008	0.0011	0.0002	0.002
pHGG_META_0141	0.0098	0	0.0001	0.0047	0.0146	0.0155	0.0219	0.0736	0.0073	0.0166	0.0127	0.007	0.0044	0.0039	0.008	0.0022	0.0012	0.0017	0.0046	0.0067	0.0083	0.017	0.0043	0.0366	0.004	0.0083	0.0029	0.0098	0.0074	0.0133	0.0109	0.0243	0.0006	0.1109	0.0638	0.0282	0.0083	0.0001	0.0974	0.0095	0.0033	0.0009	0.0028	0.0005	0.0002	0.0227	0.0068	0.0044	0.0024
pHGG_META_0142	0	0.0032	0.0113	0.01	0.0112	0.0167	0.0001	0.0001	0.0091	0.003	0.0135	0.011	0.0049	0.0192	0.01	0.0348	0.0034	0.0072	0.0133	0.0014	0.0022	0.0045	0.0133	0.0015	0.0049	0.0099	0.0031	0.0133	0.0027	0.0017	0	0.0024	0.0002	0.0035	0.0002	0.007	0.0303	0.0068	0.012	0.0054	0.0021	0.0029	0.0229	0.1602	0.0002	0.0022	0.0113	0.0001	0.0109
pHGG_META_0143	0.2634	0.0004	0.002	0.0002	0	0	0	0	0.0001	0.0002	0.0002	0	0	0.0033	0	0.0004	0.0018	0.0053	0	0.0001	0	0	0.0002	0	0	0.0024	0.0001	0.0001	0.0001	0	0.0035	0.0003	0.0005	0.0052	0.5316	0.0083	0	0.001	0.0015	0.0043	0.0016	0.0018	0.0004	0.0002	0.015	0.0001	0.002	0.0022	0.0017
pHGG_META_0167	0.2257	0.0276	0.0034	0.0015	0.0001	0.0003	0.0001	0.0011	0.0013	0.0011	0.0078	0.0022	0.0008	0.0294	0.0018	0.0018	0.01	0.0197	0.0006	0.0007	0.0009	0.0002	0.0003	0.0002	0.0004	0.0059	0.0002	0.0004	0.0002	0.0001	0.0056	0	0.0035	0.03	0.3487	0.0258	0	0.0038	0.0074	0.0209	0.007	0.0057	0.0023	0.0017	0.0011	0.0001	0.0001	0.0111	0.0056
pHGG_META_0168	0.2097	0.0004	0.0029	0.0006	0.0006	0.0003	0	0.0007	0.0008	0.0003	0.0007	0.0005	0.0008	0.0046	0.0022	0.0012	0.0061	0.0067	0	0.0001	0.0001	0.0005	0.0001	0.0005	0.0004	0.004	0.0003	0.0007	0.0006	0	0.0054	0.0002	0.0006	0.0095	0.5071	0.0129	0	0.0011	0.0038	0.0055	0.0017	0.0024	0.0009	0.0002	0.0058	0	0.0277	0.0003	0.0014
pHGG_META_0169	0.0001	0.0017	0.0031	0.0014	0.1756	0.0294	0.0061	0.001	0.0067	0.0011	0.0516	0.0109	0.0035	0.0087	0.0239	0.0245	0.0014	0.0024	0.0086	0.0002	0.001	0.0128	0.0074	0.0013	0.003	0.0032	0.0096	0.0052	0.0039	0.0063	0.0001	0.0096	0	0.003	0.0003	0.0019	0.0022	0.0538	0.0069	0.0215	0.0147	0.021	0.0071	0.0198	0.0003	0.0043	0.0085	0.0091	0.0031
pHGG_META_0170	0.0006	0.0011	0.002	0.0104	0.006	0.0104	0	0.0017	0.0064	0.0023	0.0068	0.013	0.0026	0.0195	0.0273	0.0189	0.0092	0.0015	0.0001	0.0004	0.0007	0.0105	0.0075	0.0054	0.0015	0.0073	0.003	0.002	0.0036	0.0008	0.0007	0.0016	0.0036	0.0103	0.0006	0.0088	0.0001	0.1083	0.0217	0.0309	0.1243	0.1132	0.029	0.0034	0.007	0.0015	0.0066	0.0091	0.0049
pHGG_META_0171	0.092	0.0011	0.0031	0.0019	0.0082	0.0128	0.0024	0.0006	0.0057	0.0066	0.0094	0.0151	0.0037	0.0077	0.0057	0.0032	0.0035	0.0041	0.0041	0.0007	0.0015	0.0022	0.0012	0.0015	0.0016	0.0081	0.0016	0.0011	0.0008	0.0037	0.0052	0.0042	0.0047	0.0198	0.47	0.0319	0.0035	0.0008	0.0111	0.0078	0.0054	0.002	0.0036	0.0011	0.0144	0.0026	0.01	0.0064	0.0034
pHGG_META_0172	0.0043	0.0006	0.0014	0.0012	0.0013	0.0139	0.0022	0.0232	0.01	0.0099	0.0175	0.0045	0.0053	0.023	0.0228	0.0137	0.0051	0.0121	0.019	0.0049	0.006	0.0137	0.0024	0.0032	0.0022	0.0074	0.0179	0.0047	0.006	0.0028	0	0.0252	0.0513	0.1605	0.014	0.036	0.0047	0.0018	0.0613	0.0241	0.0085	0.0024	0.0066	0.0054	0.0029	0.0137	0.0107	0.0045	0.0195
pHGG_META_0173	0.002	0.0011	0.0096	0.0045	0.0007	0	0.0106	0	0.0044	0	0.0003	0.0014	0.0035	0.0199	0.0009	0.0158	0.0083	0.0018	0	0.0004	0.0001	0.001	0.0206	0.0213	0.0268	0.0194	0.0096	0.0367	0.0472	0.0111	0	0.0002	0.0016	0.0067	0.0036	0.0082	0.0081	0.1117	0.016	0.0763	0.0717	0.1814	0.0245	0.003	0.0039	0.0006	0.0027	0	0.0496
pHGG_META_0174	0.0019	0.0006	0.0002	0.0008	0.0435	0.0142	0.0006	0	0.005	0.0022	0.0175	0.0031	0.002	0.0724	0.0602	0.0142	0.0035	0.0065	0.0004	0.0026	0.0041	0.0003	0.0012	0.002	0.0015	0.0038	0.0026	0.0013	0.0054	0	0	0.0008	0.099	0.0726	0.0093	0.0303	0.0001	0.0026	0.0687	0.0427	0.0071	0.0033	0.0096	0.0215	0.0005	0.0017	0.009	0.0004	0.0178
pHGG_META_0175	0.0914	0.0069	0.0032	0.0008	0	0.0013	0.0024	0	0.0028	0.0001	0.0009	0.0006	0.0005	0.0227	0.0011	0.0024	0.0079	0.0126	0.0001	0	0	0.0001	0.0011	0.0004	0.002	0.0044	0.0004	0.0006	0.0018	0.0008	0	0.0001	0.0006	0.0436	0.5505	0.0503	0	0.002	0.0166	0.02	0.0094	0.0072	0.0031	0.0006	0.0009	0.0001	0.0004	0.0002	0.0057
pHGG_META_0176	0.0004	0.0019	0.0017	0.0036	0.0416	0.0495	0.0006	0.0084	0.0204	0.0058	0.0433	0.0158	0.0064	0.0028	0.0166	0.0044	0.0008	0.0015	0.0061	0.0035	0.0129	0.0071	0.0091	0.0078	0.002	0.0047	0.0188	0.0044	0.0034	0.0026	0.0035	0.0139	0.0063	0.0044	0.0007	0.0021	0.0277	0.0252	0.0026	0.0051	0.0137	0.0082	0.0059	0.0087	0.0025	0.019	0.012	0.0688	0.0024
pHGG_META_0177	0.0016	0.0016	0.0014	0.0024	0.0089	0.0474	0.0112	0.0534	0.0052	0.0303	0.0534	0.0018	0.0016	0	0.0024	0.0001	0.0001	0.0001	0.0066	0.012	0.0184	0.0116	0.0008	0.0022	0.0002	0.0433	0.0025	0.0012	0.001	0.0061	0.0248	0.02	0.0222	0.0001	0.0025	0.0001	0.0786	0.0002	0.0003	0.0003	0	0.0002	0.0001	0.0001	0.0078	0.044	0.0163	0.0425	0.005
pHGG_META_0178	0.0023	0.0037	0.0024	0.0022	0.0285	0.0315	0.0201	0.0282	0.0022	0.0498	0.0573	0.0002	0.0006	0	0.0002	0.0001	0.0001	0	0.0242	0.0049	0.0087	0.0057	0.0007	0.0017	0.0001	0.0009	0.0011	0.001	0.0001	0.0082	0.0256	0.0283	0.0179	0.0001	0.0041	0	0.1714	0.0003	0.0003	0	0.0001	0	0	0.0001	0.0058	0.0212	0.0091	0.042	0.0061
pHGG_META_0179	0.0029	0.0002	0.0008	0.0001	0.0056	0.0009	0.0003	0.0018	0.0023	0.0004	0.0007	0.0028	0.0023	0.0049	0.0071	0.0243	0.0032	0.001	0.0339	0.0017	0.0019	0.005	0.003	0.0051	0.0054	0.0069	0.0033	0.0024	0.0191	0.0042	0.0013	0.003	0.5695	0.0085	0.0074	0.0084	0.0006	0.0094	0.0393	0.0342	0.0045	0.0051	0.008	0.0054	0.0012	0.0034	0.0019	0.0001	0.0067
pHGG_META_0180	0.0074	0.0011	0.0045	0.0132	0.0023	0.006	0.0032	0.0082	0.0127	0.0148	0.0059	0.0031	0.0063	0.0217	0.0171	0.0109	0.0148	0.0616	0.0098	0.0004	0.0011	0.0066	0.0065	0.0122	0.0092	0.0089	0.0061	0.0038	0.0043	0.0014	0.0001	0.0069	0.0136	0.0418	0.012	0.0198	0.0123	0.0033	0.0397	0.0157	0.0056	0.0038	0.0086	0.005	0.0065	0.051	0.0055	0.0123	0.0037
pHGG_META_0181	0.0031	0.0056	0.0005	0.0037	0.0179	0.0297	0.0107	0.054	0.0037	0.0387	0.0438	0.0013	0.0004	0	0.0013	0.0003	0	0.0001	0.0256	0.006	0.0115	0.0072	0.0004	0.0015	0.0001	0.0021	0.0002	0.0014	0	0.0052	0.0446	0.0404	0.0163	0.0005	0.0073	0.0002	0.0547	0.0002	0.0003	0.0002	0.0003	0.0003	0.0001	0.0002	0.004	0.0254	0.0043	0.0578	0.0012
pHGG_META_0182	0.0026	0.0001	0	0	0.0029	0.0006	0.0015	0.0079	0.0016	0.0166	0.0003	0.0017	0.0023	0.0018	0.0008	0.0074	0.0008	0.0002	0.0005	0.0002	0.0001	0.0097	0.0009	0.0005	0.0017	0.0165	0.0013	0.0004	0.0012	0.0003	0.0002	0.0024	0.802	0.0039	0.009	0.0033	0	0.0013	0.019	0.0071	0.0027	0.0043	0.001	0.0003	0.0021	0.002	0.0016	0.0025	0.0003
pHGG_META_0183	0.001	0.0006	0	0.0001	0.0062	0.001	0.0125	0.0033	0.0005	0.0027	0.0012	0.0004	0.0005	0.0002	0.0003	0.0002	0.0001	0.0001	0.0064	0.0011	0.0008	0.0025	0.0004	0.0039	0.0003	0.0013	0.0012	0.0001	0.0008	0.0147	0.0199	0.0032	0.8083	0.0003	0.004	0.0014	0.0073	0.0003	0.0027	0.0003	0.001	0.001	0.0001	0.0001	0.0175	0.0007	0.0007	0.0013	0.0003
pHGG_META_0184	0.075	0.004	0.0023	0.0016	0.0024	0.009	0.0034	0.0048	0.0089	0.0052	0.0084	0.0035	0.0037	0.0323	0.0145	0.0044	0.0151	0.0157	0.0004	0.0004	0.0002	0.0046	0.0022	0.0013	0.0027	0.007	0.0028	0.0019	0.001	0.0016	0.005	0.022	0.0043	0.0487	0.2235	0.0443	0.0015	0.0026	0.0232	0.0244	0.0106	0.0055	0.0059	0.0022	0.0025	0.0045	0.0061	0.0033	0.0095
pHGG_META_0186	0.0163	0.0014	0.0013	0.0004	0	0.0002	0.0003	0	0.0037	0	0.0029	0.0019	0.0021	0.0394	0.0101	0.0311	0.0095	0.0048	0.0117	0	0.0001	0.0008	0.0093	0.0081	0.0071	0.0245	0.0074	0.0253	0.0144	0.0001	0.0033	0.0003	0.0001	0.0221	0.0298	0.0373	0.0017	0.0063	0.0264	0.1286	0.0045	0.0042	0.0661	0.0154	0.1427	0.0038	0.0034	0.0005	0.0353
pHGG_META_0187	0.0001	0.0006	0.0007	0.0006	0.021	0.0267	0.0064	0.0293	0.0116	0.0022	0.0139	0.0093	0.0076	0.0083	0.0407	0.0083	0.0062	0.0012	0.0172	0.0055	0.0146	0.0124	0.005	0.0052	0.0008	0.0247	0.0015	0.0117	0.0096	0.0054	0.0024	0.0241	0.0001	0.0514	0.001	0.0161	0.021	0.0006	0.0113	0.0136	0.0038	0.0004	0.0064	0.0061	0.0083	0.0098	0.0237	0.0135	0.0054
pHGG_META_0188	0.0005	0.0003	0.0014	0.0005	0.0001	0.0017	0.001	0.0017	0.0039	0.0001	0.0027	0.0049	0.0056	0.0373	0.0162	0.0253	0.0254	0.0136	0.0002	0.0018	0.0035	0.0029	0.0023	0.0017	0.0038	0.0079	0.0139	0.0014	0.004	0.0226	0.001	0.0022	0.0597	0.2057	0.0019	0.0685	0.0001	0.004	0.0687	0.0632	0.0172	0.0081	0.0134	0.0089	0.002	0.0017	0.0024	0.0009	0.0262
pHGG_META_0189	0.0002	0.0015	0.0057	0.0024	0.1236	0.0225	0.0041	0.0005	0.0049	0.0034	0.0586	0.0103	0.0055	0.0086	0.0376	0.0154	0.0004	0.0061	0.0232	0.0008	0.0025	0.0094	0.006	0.0039	0.0026	0.0072	0.0072	0.0099	0.0022	0.001	0.0001	0.0125	0.001	0.0038	0.0029	0.0037	0.0091	0.0456	0.0115	0.0048	0.0106	0.0231	0.0016	0.0091	0.0025	0.0048	0.0099	0.0079	0.0071
pHGG_META_0190	0.0375	0.0071	0.0101	0.0087	0.0334	0.0174	0.0014	0.0149	0.0105	0.001	0.0066	0.0073	0.0077	0.0081	0.0232	0.0177	0.0152	0.0111	0.0171	0.0132	0.0113	0.0075	0.0059	0.0086	0.008	0.0078	0.0085	0.005	0.0104	0.0051	0.0036	0.0069	0.0082	0.0041	0.0313	0.0076	0.0088	0.0058	0.0054	0.0088	0.0035	0.0058	0.0267	0.0082	0.0082	0.0099	0.0394	0.0038	0.0214
pHGG_META_0191	0.0022	0.003	0.0062	0.0022	0.0003	0.0141	0.0001	0.0038	0.0072	0.0002	0.0133	0.0033	0.0085	0.0531	0.0026	0.013	0.0495	0.038	0.0001	0.0007	0.0014	0.0033	0.0051	0.0023	0.0044	0.0066	0.0035	0.0141	0.0043	0.0039	0.0001	0.0023	0.0004	0.2356	0.0157	0.0948	0.003	0.0037	0.0207	0.0314	0.0121	0.0055	0.0118	0.0076	0.0002	0.0022	0.0069	0.0003	0.0136
pHGG_META_0193	0.0039	0.0018	0.0213	0.0143	0.0001	0.0001	0.0183	0	0.0074	0.0004	0.0013	0.0024	0.01	0.0267	0.0004	0.0628	0.0695	0.0292	0.0035	0.001	0.0013	0.0032	0.0125	0.0087	0.0198	0.0142	0.0133	0.0084	0.0314	0.004	0	0.0003	0.0005	0.006	0.0032	0.0235	0	0.0082	0.0075	0.0434	0.0038	0.0115	0.0932	0.0148	0.0039	0.0003	0.0017	0.0004	0.0388
pHGG_META_0194	0	0	0.0003	0.0001	0.0001	0.0019	0.0007	0	0.0004	0	0	0.0008	0.0007	0.0424	0.0011	0.0053	0.0226	0.0103	0.0002	0.0001	0.0002	0.0004	0.0015	0.0006	0.0017	0.0006	0.0008	0.001	0.0003	0.0001	0	0.0004	0	0.0081	0.0008	0.0179	0	0.0011	0.0047	0.0094	0.0029	0.0014	0.0049	0.0109	0	0.0004	0.0005	0.0001	0.0097
pHGG_META_0195	0.3621	0.0012	0.0018	0.0006	0	0	0	0	0.0007	0	0	0	0.0004	0.0047	0.0076	0.0012	0.009	0.014	0.0004	0.0005	0	0.0001	0.0002	0.0004	0.0006	0.0026	0.0008	0.0005	0.0015	0	0.0031	0.0001	0.0011	0.0039	0.3287	0.0128	0	0.0014	0.0027	0.0026	0.0013	0.0015	0.0032	0.0007	0.0006	0	0.0039	0	0.0035
pHGG_META_0197	0.0001	0.002	0.0032	0.0007	0.0018	0.0058	0.0129	0.0002	0.0025	0.0047	0.0005	0.0041	0.002	0.0057	0.0096	0.0037	0.0134	0.0034	0.0011	0.0034	0.0073	0.0002	0.0134	0.0098	0.0063	0.0095	0.0052	0.0144	0.0021	0.0007	0	0.0047	0	0.0058	0.0004	0.0048	0.0017	0.0011	0.0037	0.0113	0.0013	0.0008	0.0152	0.0039	0.0001	0.0013	0.0113	0.0043	0.0054
pHGG_META_0198	0.0001	0.0006	0.0007	0.0002	0	0.0005	0	0	0.0008	0	0	0.0017	0.0004	0.0586	0.0043	0.0068	0.0054	0.0046	0.0001	0	0.0001	0.0003	0.0053	0.0007	0.0038	0.0005	0.0045	0.0023	0.0028	0	0	0	0.0001	0.0043	0.0005	0.0144	0	0.0035	0.0034	0.0143	0.0027	0.0029	0.0667	0.0569	0	0.0008	0.0009	0.0003	0.028
pHGG_META_0199	0.0048	0.0113	0.0229	0.0089	0.0516	0.052	0.0005	0.0002	0.0111	0.0025	0.0723	0.0034	0.0023	0.0016	0.0179	0.0019	0.0017	0.0052	0.0606	0.0006	0.0008	0.0027	0.0085	0.0015	0.0009	0.0038	0.0023	0.0052	0.0006	0.0006	0	0.019	0.0002	0.0029	0.0095	0.0026	0.1821	0.0078	0.0027	0.0013	0.0023	0.0005	0.0051	0.0831	0	0.0027	0.0163	0.0005	0.0013
pHGG_META_0200	0.0003	0.0007	0.0005	0.003	0.099	0.025	0.0001	0.0188	0.0061	0.002	0.0232	0.0035	0.0032	0.0136	0.0416	0.039	0.0076	0.006	0.0028	0.0018	0.0042	0.0066	0.0084	0.0052	0.0022	0.0073	0.0061	0.016	0.005	0.0045	0.0001	0.0008	0.0004	0.0387	0.0026	0.0143	0.0123	0.0034	0.0552	0.0261	0.0133	0.0035	0.0145	0.0037	0.0136	0.0114	0.0123	0.0011	0.0488
pHGG_META_0201	0.1584	0.0026	0.0085	0.0042	0.007	0	0.0002	0	0.0019	0	0.0005	0.0011	0.0008	0.0366	0.0027	0.0044	0.0501	0.0612	0.0001	0.0003	0.0007	0.0002	0.001	0.0014	0.0015	0.005	0.0003	0.0045	0.0008	0.0004	0.0002	0.0002	0.0015	0.0148	0.2206	0.0321	0.0021	0.0037	0.0068	0.0127	0.0047	0.0024	0.015	0.0036	0.0012	0.0002	0.0067	0	0.01
pHGG_META_0203	0.0003	0	0.0002	0	0.002	0	0.0003	0.0024	0.0027	0	0.0002	0.0014	0.0018	0.0025	0.0014	0.0054	0.0025	0.0007	0	0.0001	0.0001	0.0012	0.0011	0.0006	0.0002	0.0045	0.0006	0.0066	0.0019	0	0.0004	0.0006	0.7761	0.0069	0.0015	0.0086	0	0.0014	0.0316	0.0109	0.0081	0.0026	0.007	0.001	0.0009	0.0001	0.0037	0	0.0026
pHGG_META_0290	0.038	0.0066	0.0389	0.0126	0.0007	0.0086	0.0007	0.0067	0.0071	0.0025	0.0125	0.0042	0.0057	0.0123	0.0064	0.0054	0.0059	0.028	0.0001	0.0031	0.0012	0.0004	0.0043	0.0021	0.0063	0.0377	0.0077	0.0013	0.0059	0.0065	0.0296	0.0007	0.069	0.0173	0.0519	0.1743	0	0.0095	0.0182	0.0127	0.0102	0.0158	0.0059	0.004	0.0018	0.0005	0.0007	0.0002	0.0048
pHGG_META_0297	0.0149	0.0032	0.0008	0.0062	0.0278	0.052	0.0051	0.0479	0.0081	0.0364	0.0458	0.0088	0.0044	0.0033	0.0076	0.0017	0.0007	0.0059	0.0015	0.0113	0.0127	0.0148	0.0014	0.0007	0.0027	0.0037	0.0037	0.0028	0.0017	0.0091	0.0181	0.0317	0.0073	0.0132	0.0316	0.0104	0.0306	0.0009	0.009	0.0027	0.0019	0.001	0.0012	0.001	0.0176	0.0211	0.0306	0.0363	0.0006
pHGG_META_0304	0.0011	0.0009	0.004	0.0049	0.0355	0.0334	0.017	0.0328	0.0101	0.0185	0.0508	0.0057	0.0105	0.0049	0.021	0.0048	0.0016	0.0014	0.0088	0.0042	0.0062	0.0117	0.0049	0.0086	0.0033	0.0027	0.0157	0.0107	0.0009	0.0107	0.0104	0.0121	0.0106	0.0074	0.0034	0.0048	0.0062	0.0023	0.1022	0.0115	0.0058	0.004	0.0023	0.0011	0.0181	0.0243	0.0192	0.0271	0.0035
pHGG_META_0307	0.0024	0.0031	0.0017	0.0058	0.0387	0.0134	0	0.0148	0.0142	0.0083	0.0233	0.0048	0.008	0.0079	0.0435	0.008	0.0026	0.0045	0.0051	0.0001	0.0007	0.0054	0.0046	0.0023	0.0044	0.009	0.0109	0.0043	0.0059	0.0133	0.0026	0.0132	0.0096	0.0129	0.0051	0.1009	0.0059	0.0019	0.0227	0.0082	0.0032	0.0039	0.003	0.0029	0.0074	0.0489	0.0507	0.0318	0.0044
pHGG_META_0308	0	0.0002	0.0012	0.0027	0.0067	0.0056	0	0.0184	0.0116	0.0074	0.007	0.016	0.0118	0.0054	0.1012	0.1254	0.0056	0.006	0.0771	0.0002	0.0006	0.01	0.0067	0.0017	0.0063	0.015	0.0103	0.0024	0.0073	0.0044	0.0063	0.0703	0	0.0035	0.0001	0.0201	0.0049	0.0008	0.009	0.0056	0.0006	0.0008	0.011	0.0231	0.011	0.0075	0.0409	0.0248	0.0045
pHGG_META_0313	0.0001	0.001	0.0006	0.0004	0.0611	0.0065	0.0043	0.0051	0.0105	0.0039	0.0063	0.0231	0.0122	0.018	0.0078	0.0523	0.0093	0.0029	0.0041	0.0031	0.0046	0.014	0.0062	0.0201	0.013	0.0049	0.023	0.0069	0.0173	0.0298	0	0.0139	0.0003	0.0107	0.0008	0.0121	0	0.0078	0.0618	0.0134	0.0095	0.0155	0.0071	0.0042	0.013	0.0234	0.0053	0.0026	0.0048
pHGG_META_0323	0.0005	0.0064	0.0056	0.0019	0.0933	0.0348	0.0065	0.0751	0.0039	0.0253	0.0304	0.011	0.0078	0.007	0.0133	0.0058	0.0019	0.0067	0.0428	0.0022	0.0016	0.004	0.0069	0.0059	0.0045	0.0058	0.0038	0.0031	0.0048	0.0216	0.0002	0.0471	0.0022	0.0088	0.0023	0.0459	0.0003	0.0026	0.0202	0.0102	0.0035	0.0052	0.0005	0.0049	0.0054	0.0118	0.0185	0.0239	0.0018
pHGG_META_0325	0.049	0.0037	0.0127	0.0052	0.0062	0.006	0	0.0163	0.0059	0.0027	0.024	0.0146	0.003	0.0046	0.0054	0.0009	0.011	0.0401	0.0004	0.0004	0.0003	0.0025	0.003	0.0029	0.0015	0.0161	0.0014	0.0033	0.0012	0.004	0.0182	0.001	0.1019	0.0183	0.1295	0.1065	0	0.0043	0.0172	0.0048	0.0084	0.0043	0.0019	0.0016	0.0341	0.0022	0.0089	0.0001	0.0033
pHGG_META_0494	0.0024	0.0011	0.0061	0.003	0.0012	0.0011	0.0003	0.0163	0.0131	0.0005	0.0015	0.0081	0.0071	0.0072	0.046	0.0079	0.0076	0.0038	0.0103	0.0333	0.0324	0.0154	0.0032	0.0052	0.0075	0.0063	0.0079	0.0038	0.0044	0.0085	0.0154	0.0112	0.0165	0.0247	0.0043	0.0181	0.0001	0.0033	0.0428	0.0349	0.005	0.0042	0.0056	0.0047	0.0132	0.026	0.0079	0.0084	0.0108
pHGG_META_0495	0.0014	0.0006	0.001	0.0002	0.018	0	0.0013	0.022	0.0014	0	0	0.0002	0.0009	0.0395	0.0114	0.0073	0.0252	0.0104	0.0015	0.0007	0.0008	0	0.0014	0.008	0.002	0.001	0.0038	0.002	0.0016	0.0003	0	0.0001	0	0.0773	0.0032	0.4561	0	0.0032	0.0373	0.0393	0.0061	0.0037	0.0174	0.0036	0.0002	0.0002	0.0002	0	0.0329
pHGG_META_0496	0.0067	0.0004	0.0006	0.0002	0.0007	0.0001	0	0	0.0013	0	0.0007	0.0004	0.0005	0.0437	0.0002	0.0038	0.0263	0.0144	0	0.0003	0.0006	0	0.0015	0.0046	0.0018	0.0004	0.0025	0.0006	0.0013	0.0004	0.001	0.0001	0	0.0421	0.0095	0.6014	0	0.0056	0.0161	0.024	0.008	0.0056	0.0106	0.003	0.0001	0.0023	0.0123	0	0.0262
pHGG_META_0497	0.0044	0.0001	0.0009	0.0001	0	0	0	0	0.0015	0	0	0.0012	0.0006	0.0698	0	0.0056	0.0133	0.0113	0.0002	0	0	0.0001	0.0018	0.0015	0.0027	0.0011	0.0006	0.0017	0.0026	0.0001	0	0	0	0.0353	0.0066	0.4525	0.0001	0.0048	0.0124	0.041	0.0054	0.004	0.025	0.0114	0.0001	0	0.0001	0.0001	0.0429
pHGG_META_0498	0.0023	0.0011	0.0019	0.0023	0.0072	0.0035	0.0099	0.0105	0.002	0	0.0005	0.0024	0.0017	0.0213	0.0093	0.0057	0.0072	0.0117	0.0265	0.001	0.001	0.0005	0.0029	0.0025	0.001	0.005	0.0009	0.0045	0.0074	0.0023	0.0008	0.0022	0.0001	0.1395	0.0071	0.3247	0.0003	0.0024	0.0801	0.0242	0.0071	0.0025	0.0039	0.0108	0.0004	0.0012	0.0051	0.0002	0.0078
pHGG_META_0499	0.0053	0.0016	0.0011	0	0	0	0	0	0.0018	0	0	0.0016	0.0019	0.0434	0.0004	0.0045	0.0076	0.0089	0.0017	0.0001	0	0	0.0005	0.0016	0.0025	0.0015	0.0005	0.0013	0.004	0	0	0.0001	0.0004	0.0643	0.0131	0.5348	0.0044	0.0035	0.0193	0.0254	0.0061	0.003	0.0113	0.0068	0.0001	0.0003	0.0001	0.0001	0.0285
pHGG_META_0500	0.0028	0.0018	0.0003	0	0.0076	0	0.0034	0.0179	0.0009	0.0017	0.0001	0.0005	0.0003	0.0091	0.0019	0.0051	0.007	0.0029	0.0002	0.0001	0.0001	0.0002	0.0149	0.0368	0.0107	0.0221	0.0041	0.0063	0.0139	0.0007	0.001	0.0023	0.0041	0.042	0.0094	0.5132	0.0001	0.0006	0.0572	0.0315	0.0028	0.0015	0.0057	0.0008	0.0009	0.0006	0.0015	0.0002	0.0332
pHGG_META_0501	0.0099	0.0095	0.0339	0.02	0.005	0.0202	0.0026	0.0258	0.0112	0.005	0.0308	0.0069	0.0051	0.0013	0.0129	0.0027	0.0106	0.0219	0.0153	0.0028	0.0049	0.0057	0.0035	0.001	0.0014	0.0057	0.0023	0.0021	0.0025	0.0123	0.0069	0.0089	0.004	0.0016	0.0056	0.0026	0.0166	0.0021	0.0027	0.0023	0.0021	0.0013	0.0084	0.0101	0.007	0.002	0.0113	0.0103	0.0023
pHGG_META_0502	0.0013	0.0016	0.0131	0.0042	0.0001	0.0001	0	0.0001	0.0014	0	0.0001	0.0004	0.0014	0.0034	0.0216	0.0018	0.0495	0.0123	0.0002	0.0002	0.0002	0.0002	0.0004	0.0002	0.0016	0.0019	0.0006	0.0001	0.0008	0	0.0001	0.0005	0	0.0008	0.0003	0.0028	0	0.0015	0.0009	0.0034	0.0006	0.0009	0.0528	0.0138	0.0003	0.0003	0.008	0.0001	0.0032
pHGG_META_0503	0.0247	0.0006	0.0038	0.0027	0	0.0002	0	0	0.003	0.0033	0	0.0012	0.0015	0.0568	0.0001	0.0045	0.014	0.0394	0	0	0.0001	0	0.002	0.0015	0.0043	0.0089	0.0017	0.003	0.0038	0.0002	0.0003	0	0.0054	0.0198	0.0209	0.2864	0	0.0116	0.0082	0.0261	0.0036	0.0057	0.0396	0.0133	0.0063	0.0003	0.0002	0.0001	0.0391
pHGG_META_0504	0.001	0.0004	0.0022	0.0015	0.0008	0.0007	0.0127	0.0044	0.0014	0	0	0.0002	0.0006	0.0117	0.0003	0.0016	0.0056	0.0065	0	0.0001	0.0001	0.0002	0.0017	0.0049	0.0014	0.0041	0.0005	0.0045	0.0011	0.001	0.003	0.0002	0	0.0719	0.0029	0.6095	0	0.0007	0.0318	0.0123	0.0048	0.0016	0.0067	0.0009	0.0006	0.0023	0.0004	0.0002	0.0117
pHGG_META_0505	0.0013	0.0002	0.0014	0.0004	0	0.0002	0	0.0045	0.0011	0	0	0.0005	0.0014	0.0376	0	0.0051	0.0281	0.0102	0	0.0005	0.0002	0.0001	0.0011	0.0022	0.004	0.001	0.0028	0.0028	0.0038	0.0024	0.0001	0	0	0.1034	0.004	0.5633	0	0.001	0.0247	0.0356	0.005	0.0027	0.0101	0.0026	0.0002	0.0001	0	0.0001	0.0276
pHGG_META_0506	0.0004	0.0014	0.0079	0.0033	0.0032	0.0044	0	0.0002	0.0025	0	0.0008	0.0016	0.0021	0.0039	0.0372	0.0064	0.0475	0.0072	0.0005	0.0002	0.0006	0.0006	0.001	0.0005	0.002	0.0018	0.0017	0.0028	0.0028	0.0001	0.0001	0.0006	0	0.002	0	0.0069	0	0.001	0.0004	0.0044	0.0004	0.0009	0.0875	0.0241	0.0004	0.0004	0.0238	0.0004	0.0027
pHGG_META_0507	0.0004	0.0002	0.0005	0	0.0013	0.0021	0.0003	0.0447	0.0007	0.0001	0.0001	0.001	0.0005	0.0113	0.0001	0.0047	0.0049	0.003	0.0003	0.0001	0.0001	0	0.0079	0.0026	0.0016	0.0016	0.001	0.0011	0.0042	0.0031	0.0002	0.0001	0	0.0762	0.0022	0.6032	0.0001	0.0005	0.0522	0.0359	0.0062	0.0017	0.0047	0.0013	0.0002	0.0016	0.0047	0.0001	0.0128
pHGG_META_0508	0.0005	0.0004	0.0007	0	0.0011	0.0008	0.0032	0.0316	0.004	0	0	0.0021	0.0022	0.027	0.0039	0.0123	0.0173	0.006	0	0.0001	0	0.0097	0.0031	0.0052	0.0028	0.0008	0.0019	0.0006	0.0051	0.0005	0.0059	0.0002	0.0015	0.0687	0.0025	0.5394	0	0.001	0.0531	0.0259	0.0055	0.0021	0.0041	0.0025	0.0002	0.0002	0.0004	0.0001	0.0069
pHGG_META_0509	0.0061	0.0003	0.0015	0.0007	0	0.0001	0.0001	0	0.0021	0	0	0.0004	0.0014	0.0375	0.0013	0.0049	0.0102	0.0098	0.0001	0.0001	0.0001	0	0.0051	0.0034	0.0083	0.0111	0.004	0.0123	0.0084	0.0001	0.0001	0	0.0016	0.0479	0.0112	0.0247	0	0.0092	0.2165	0.3723	0.0179	0.0182	0.012	0.002	0.0059	0.0006	0.0002	0	0.0362
pHGG_META_0510	0.0026	0.0002	0.0003	0	0.0015	0.0003	0.0005	0.0287	0.0018	0.0001	0	0.0029	0.002	0.0084	0.0059	0.0053	0.0098	0.0047	0	0.0004	0.0003	0.0029	0.0046	0.0081	0.0019	0.003	0.0028	0.0004	0.0068	0.0025	0.0031	0.0033	0.0265	0.1253	0.0092	0.513	0.0001	0.0006	0.0458	0.0176	0.0041	0.0007	0.0039	0.0027	0.0006	0.0001	0.0003	0.0001	0.0093
pHGG_META_0511	0.0004	0.0016	0.0002	0.0002	0.0014	0	0.0006	0	0.0014	0	0.0013	0.0031	0.0012	0.0019	0.001	0.002	0.0019	0.0006	0	0	0.0004	0.0004	0.0811	0.6041	0.055	0.0189	0.0165	0.0419	0.0187	0.0039	0	0.0001	0	0.001	0.0009	0.011	0	0.0009	0.0044	0.0147	0.0009	0.0011	0.0092	0.0007	0.0002	0.0002	0.0002	0.0018	0.0174
pHGG_META_0512	0.0034	0.0001	0.001	0	0	0.0001	0.0001	0.0017	0.0016	0	0	0.0006	0.0009	0.0909	0.0002	0.0058	0.0141	0.0117	0.0001	0.0001	0	0.0006	0.0024	0.0022	0.0034	0.0009	0.0018	0.0013	0.0035	0.0001	0	0	0.0001	0.0461	0.0065	0.4901	0	0.0063	0.0197	0.0379	0.0065	0.0078	0.0226	0.0039	0.0012	0.0003	0.0001	0.0001	0.0427
pHGG_META_0513	0.0013	0.0001	0.0002	0.0005	0.003	0.0025	0.0003	0.0205	0.0007	0.0004	0.0033	0.0007	0.0005	0.0121	0.0004	0.0048	0.0056	0.006	0.0001	0	0.0001	0	0.0041	0.0053	0.0007	0.001	0.0023	0.0003	0.0052	0.0068	0.0255	0.0028	0.0002	0.1396	0.0035	0.6143	0.0001	0.0007	0.0171	0.0118	0.0028	0.0011	0.0021	0.0013	0.0004	0.0001	0.0007	0.0001	0.0043
pHGG_META_0514	0.0006	0.0005	0.0003	0	0.0017	0.0113	0.0001	0.0076	0.0062	0	0.0001	0.003	0.002	0.0202	0.0007	0.0057	0.0114	0.006	0.0019	0.0024	0.0031	0.0009	0.0028	0.0099	0.002	0.0027	0.0034	0.01	0.001	0.0114	0.0029	0.0004	0.0003	0.0934	0.0019	0.4437	0	0.0014	0.0857	0.0339	0.0048	0.0012	0.0084	0.0016	0.0033	0.0033	0.0026	0.0001	0.0117
pHGG_META_0515	0.0014	0.0005	0.0007	0.0002	0.0013	0.0002	0	0.019	0.0007	0	0	0.0003	0.0004	0.0225	0.0001	0.0029	0.0167	0.0112	0.0003	0.0001	0	0.0001	0.0006	0.0062	0.0016	0.0008	0.0033	0.0006	0.0016	0.0006	0	0.0002	0.0001	0.1018	0.0037	0.5995	0.0001	0.005	0.0294	0.0294	0.0146	0.0086	0.0047	0.0011	0.0004	0.0004	0.0099	0.0001	0.0182
pHGG_META_0516	0.0058	0.0005	0.0024	0.001	0.001	0.0003	0	0	0.0024	0	0	0.0005	0.0018	0.0469	0	0.003	0.0217	0.0219	0	0.0001	0.0001	0.0002	0.0011	0.0007	0.0027	0.0293	0.0033	0.0008	0.0022	0.0002	0.0011	0	0	0.0277	0.0077	0.5958	0	0.0031	0.0091	0.0252	0.0037	0.005	0.0233	0.0028	0.0027	0	0.0002	0	0.0195
pHGG_META_0517	0.0007	0.0009	0.0016	0.0002	0	0.0002	0	0.0008	0.0018	0	0.0002	0.0004	0	0.0619	0.0015	0.0034	0.0062	0.0133	0.0001	0	0.0003	0	0.0137	0.006	0.0043	0.0077	0.0022	0.0125	0.004	0.0002	0	0.0002	0.0027	0.0606	0.0022	0.3413	0.0001	0.0076	0.0304	0.0815	0.0101	0.0046	0.0357	0.0134	0.0003	0.0001	0.0002	0.0002	0.0743
pHGG_META_0518	0.0013	0.001	0.0022	0.0008	0.0001	0.0002	0	0	0.0019	0.0001	0.0057	0.0009	0.0009	0.0506	0.0002	0.0044	0.0201	0.025	0.0002	0.0001	0	0.0001	0.0131	0.0066	0.0086	0.0028	0.0029	0.0151	0.0175	0.0003	0	0	0.0002	0.0287	0.0021	0.1555	0.0001	0.0081	0.0135	0.0511	0.0067	0.0038	0.0632	0.0304	0.0002	0.0004	0.001	0.0001	0.0911
pHGG_META_0519	0.0035	0.0006	0.0031	0.0008	0	0.0006	0	0.0072	0.0007	0	0.0003	0.0005	0.0003	0.0177	0.0002	0.0015	0.0301	0.0195	0.0002	0.0004	0.0001	0.001	0.0093	0.0133	0.0038	0.012	0.0046	0.0208	0.0048	0.0001	0	0.0001	0.0004	0.071	0.0113	0.4296	0	0.0021	0.0236	0.0536	0.0066	0.0027	0.0155	0.0023	0.0012	0	0.0017	0	0.0488
pHGG_META_0520	0.0035	0.0003	0.0002	0.0001	0.0021	0.0055	0	0.0133	0.0022	0.0013	0.0003	0.003	0.0013	0.0066	0.004	0.0057	0.0024	0.0025	0	0.0009	0.0023	0.0005	0.0081	0.0094	0.0014	0.0018	0.0022	0.0144	0.0076	0	0.0004	0.0026	0.0472	0.0698	0.0143	0.5148	0.0017	0.0015	0.0334	0.0161	0.0062	0.0011	0.0135	0.0022	0.0012	0.0001	0.0025	0.0007	0.0308
pHGG_META_0521	0.0004	0	0.0003	0.0001	0.004	0.001	0.0001	0.0527	0.0016	0.0001	0.0004	0.0017	0.0006	0.0146	0.016	0.0063	0.0059	0.0058	0.0022	0.0013	0.0033	0.0001	0.0071	0.0132	0.0019	0.0079	0.0007	0.0044	0.0015	0.0002	0.0002	0.0002	0.0002	0.123	0.0021	0.4518	0.0004	0.0012	0.0473	0.0207	0.0066	0.0019	0.0068	0.0025	0	0.0002	0.0023	0.0001	0.0137
pHGG_META_0522	0.0019	0.006	0.0008	0.0012	0.0021	0.0021	0.0074	0.001	0.0017	0.001	0.0012	0.0008	0.0017	0.0004	0.0012	0.002	0.0005	0.001	0.0016	0	0.0004	0.0031	0.0008	0.0015	0.001	0.0025	0.0006	0.0016	0.0036	0.0012	0.0024	0.0035	0.8466	0.0007	0.0062	0.0019	0.0018	0.0004	0.0041	0.0019	0.0009	0.0007	0.0003	0	0.0063	0.0058	0.0022	0.0009	0.0003
pHGG_META_0523	0	0.0002	0.0004	0.0001	0	0.0009	0.0044	0.0224	0.0033	0.0002	0.002	0.0029	0.0027	0.0225	0.0074	0.0106	0.0054	0.0047	0	0	0.0002	0.0164	0.0005	0.0039	0.0014	0.0044	0.0017	0.0059	0.0022	0.0003	0	0.0032	0.0001	0.4364	0.0013	0.0493	0	0.0008	0.1497	0.0567	0.0095	0.0022	0.0044	0.0005	0.0004	0.0015	0.0037	0.006	0.0085
pHGG_META_0524	0.197	0.0017	0.0039	0.001	0	0.0036	0	0	0.0011	0	0	0.0007	0.0003	0.0222	0.0001	0.0015	0.0072	0.01	0	0.0001	0.0001	0	0.0003	0.0003	0.0004	0.0054	0.0005	0.0001	0.001	0	0	0	0.0017	0.0141	0.5101	0.0347	0	0.0044	0.0043	0.0123	0.0065	0.0104	0.0021	0.0005	0.0042	0	0.0003	0	0.0032
pHGG_META_0525	0.0049	0.0007	0.0009	0.0004	0.0061	0.0017	0	0	0.0033	0	0.0014	0.0012	0.0021	0.0511	0.0052	0.1265	0.0137	0.0065	0.0013	0.0002	0	0.003	0.0069	0.0035	0.0048	0.0021	0.0203	0.0003	0.0017	0.0009	0	0.0003	0.0001	0.0078	0.0063	0.011	0	0.0111	0.0307	0.0286	0.0031	0.0147	0.0252	0.0052	0.0006	0.0005	0.0002	0.0109	0.003
pHGG_META_0526	0.0044	0.0004	0.0002	0.0002	0	0.0006	0.0005	0	0.0012	0	0.0001	0.0008	0.001	0.0764	0.0062	0.0299	0.0042	0.0065	0.0103	0.0003	0.0006	0.0004	0.0006	0.0021	0.0006	0.0004	0.0001	0.0004	0.0001	0.0007	0	0.0001	0.0014	0.0445	0.0159	0.6053	0	0.006	0.0252	0.0115	0.0105	0.0067	0.0104	0.0024	0.0017	0.0003	0.0003	0.0001	0.005
pHGG_META_0527	0.003	0.0011	0.0036	0.0014	0.0255	0.0089	0.0014	0.01	0.0217	0.0014	0.0241	0.0077	0.0086	0.0088	0.0173	0.0283	0.0062	0.0064	0.0098	0.0005	0.0005	0.0058	0.0057	0.0097	0.0022	0.0062	0.0035	0.0024	0.0007	0.005	0.0008	0.0013	0.0012	0.1151	0.0159	0.3618	0	0.0015	0.0266	0.0081	0.0063	0.0025	0.0043	0.0031	0.0017	0.0037	0.0121	0.0012	0.0038
pHGG_META_0528	0.0003	0.001	0.0031	0.0006	0.0003	0.0005	0.0002	0	0.0058	0	0.0002	0.0029	0.0023	0.0364	0.01	0.0593	0.0091	0.0063	0.0008	0.0002	0.0002	0.0015	0.008	0.0022	0.0043	0.0047	0.0025	0.0015	0.0037	0.0002	0	0.0005	0.0001	0.0091	0.0012	0.0174	0.001	0.0507	0.0093	0.0327	0.0136	0.0142	0.1004	0.0395	0.0002	0.0001	0.0044	0.0001	0.0206
pHGG_META_0529	0.0062	0.0004	0.0022	0.0006	0	0.0014	0	0.0009	0.0033	0	0.0004	0.0009	0.0019	0.0707	0.0085	0.0109	0.0211	0.0198	0	0.0002	0.0001	0.0014	0.0005	0.0034	0.0005	0.0016	0.0003	0.0002	0.0005	0.0001	0	0.0002	0.0022	0.0592	0.0227	0.5627	0	0.0038	0.0242	0.026	0.0109	0.0067	0.0043	0.0015	0.0174	0.0021	0.0002	0	0.0041
pHGG_META_0530	0.1954	0.0019	0.0089	0.0018	0.0122	0.0056	0.0001	0.0016	0.0036	0.0046	0.0073	0.0027	0.0026	0.0244	0.0041	0.0051	0.0083	0.0245	0.0001	0.0009	0.0002	0.0016	0.0014	0.0004	0.0011	0.0044	0.0006	0.0012	0.0013	0	0.0003	0	0.0009	0.0169	0.3345	0.0367	0.0003	0.0023	0.0075	0.0161	0.0037	0.004	0.0058	0.0023	0.0007	0.0016	0.0033	0	0.0025
pHGG_META_0531	0.0002	0.0007	0.001	0.002	0.0026	0.0037	0.0002	0.0006	0.019	0.0006	0.0048	0.024	0.02	0.0088	0.1006	0.316	0.0051	0.0026	0.0009	0.0001	0.0003	0.0184	0.0108	0.0058	0.0088	0.0083	0.0091	0.0118	0.0162	0.0022	0	0.0003	0	0.0079	0.0007	0.0042	0	0.0026	0.0045	0.0116	0.0015	0.0024	0.0224	0.0126	0.0053	0.0043	0.0101	0.0019	0.0092
pHGG_META_0532	0.0001	0.0002	0.0008	0.0007	0.0004	0.0002	0.0005	0.001	0.0037	0.0033	0.0023	0.0025	0.0022	0.1222	0.0203	0.0149	0.0091	0.0061	0	0.0005	0.0012	0.0003	0.0032	0.0029	0.0018	0.0096	0.0006	0.0034	0.0018	0.0001	0	0	0.0002	0.2197	0.0023	0.0646	0	0.0117	0.056	0.1022	0.034	0.0121	0.0162	0.0069	0.0004	0.0006	0.0013	0.0001	0.0144
pHGG_META_0533	0.0036	0.0055	0.0156	0.0072	0.0036	0.0061	0.0002	0	0.0054	0.0004	0.0257	0.0007	0.0033	0.066	0.0746	0.0104	0.0102	0.0409	0.0008	0.0005	0.0012	0.0007	0.0016	0.0006	0.0009	0.01	0.0037	0.0051	0.0009	0.0013	0	0	0.0001	0.225	0.0112	0.0432	0	0.0079	0.0388	0.0603	0.0203	0.0091	0.0096	0.0087	0.0025	0.0012	0.0138	0.0001	0.0087
pHGG_META_0534	0.0007	0.001	0.0021	0.0054	0.0277	0.0037	0.0139	0.0289	0.0029	0.0004	0.0014	0.0054	0.0039	0.0099	0.0054	0.0068	0.01	0.0041	0.0112	0.0034	0.004	0.0199	0.0064	0.0064	0.0045	0.0148	0.0047	0.0036	0.0033	0.0031	0.0047	0.0085	0.0001	0.075	0.0015	0.3139	0.0004	0.0004	0.0425	0.0104	0.0033	0.0004	0.0019	0.0031	0.0028	0.0146	0.0142	0.0122	0.0043
pHGG_META_0535	0.0093	0.0011	0.0039	0.0033	0.0006	0.0002	0.0001	0	0.0026	0.0001	0.002	0.0006	0.0014	0.1062	0.0015	0.0316	0.0256	0.0649	0	0.0002	0.0001	0.0004	0.0024	0.0006	0.0035	0.0081	0.0014	0.0034	0.0012	0.0001	0.0001	0.0001	0.0017	0.1453	0.0192	0.0414	0	0.0042	0.0761	0.1035	0.0104	0.0066	0.0152	0.0068	0.0032	0.0016	0.0001	0.0001	0.0241
pHGG_META_0536	0.0021	0.0004	0.0015	0.0005	0.0058	0.01	0.0011	0.0985	0.0033	0.0003	0.0011	0.0022	0.0017	0.0342	0.0085	0.0046	0.0098	0.004	0.0018	0.0004	0.0004	0.0046	0.0064	0.0027	0.0029	0.021	0.0011	0.0008	0.0011	0.0003	0.0001	0.0003	0.0342	0.2686	0.0129	0.0562	0	0.0165	0.0366	0.0649	0.0855	0.0412	0.0033	0.0011	0.0047	0.0001	0.0015	0.0038	0.0068
pHGG_META_0537	0.003	0.0005	0.0012	0.0009	0.0266	0.0105	0.0075	0.0034	0.0086	0.0013	0.0295	0.0042	0.0058	0.0289	0.0155	0.0236	0.0054	0.0015	0.001	0.0008	0	0.0042	0.0033	0.0123	0.0033	0.0271	0.0027	0.0037	0.0036	0.0005	0.003	0.0032	0.0122	0.0431	0.0165	0.016	0.0004	0.0127	0.1934	0.1155	0.0295	0.0316	0.0079	0.0029	0.0012	0.0019	0.0046	0.0028	0.0308
pHGG_META_0538	0.0036	0.0045	0.0014	0.0002	0.0028	0	0.0001	0.0016	0.0004	0	0	0.0002	0.0006	0.0052	0.0006	0.0264	0.0047	0.0016	0.0007	0	0.0001	0.0019	0.0009	0.0009	0.002	0.0044	0.0045	0.0006	0.0036	0.0042	0.0136	0	0.6816	0.0116	0.0162	0.0111	0	0.0007	0.0933	0.0227	0.0044	0.0033	0.0047	0.0018	0.0034	0.0012	0.0007	0	0.003
pHGG_META_0539	0.0005	0.0001	0	0.0012	0.003	0.0033	0.0017	0.0003	0.0018	0.0045	0.0028	0.0038	0.0008	0.0006	0.0025	0.0031	0.0004	0.0001	0.002	0.0014	0.0034	0.004	0.0011	0.0026	0.0007	0.002	0.0022	0.0034	0.0002	0.0014	0.0042	0.0006	0.842	0.0028	0.0023	0.0035	0.0011	0.0019	0.0164	0.0021	0.005	0.0016	0.0005	0.0006	0.0005	0.0026	0.0034	0.0001	0.0012
pHGG_META_0540	0.0008	0.0006	0.0004	0.0002	0	0.0002	0	0.0012	0.0004	0	0	0.0001	0.0003	0.0157	0.0041	0.0083	0.0051	0.0026	0.0005	0	0	0.0024	0.0019	0.0086	0.0009	0.0073	0.0021	0.0025	0.0005	0.0044	0	0.0049	0.0041	0.0667	0.0084	0.584	0.0003	0.0051	0.0346	0.0525	0.0222	0.0117	0.0032	0.002	0.003	0.0086	0.0002	0.0011	0.0384
pHGG_META_0541	0.001	0	0	0.0001	0.0006	0.0001	0.0043	0.0095	0.0002	0.0009	0.0007	0.0011	0.0003	0.0005	0.0029	0.0026	0.0005	0.001	0.0003	0.0009	0.0013	0.0003	0.0004	0.001	0.0003	0.0038	0.0004	0.0034	0.0017	0.0012	0.0001	0.0002	0.8885	0.0028	0.0081	0.0014	0.0021	0.0003	0.0113	0.0043	0.0014	0.0007	0.0009	0.0004	0.0017	0.0004	0.0021	0.0001	0.0007
pHGG_META_0542	0.1582	0.0013	0.0021	0.0007	0.0001	0.0001	0.0002	0.0001	0.0022	0	0	0.0011	0.0011	0.0357	0.0015	0.0019	0.0189	0.0274	0	0	0.0001	0.0001	0.0009	0	0.0016	0.0043	0.0003	0.0005	0.0009	0	0	0.0001	0.0001	0.0325	0.4007	0.0499	0	0.0044	0.0168	0.0302	0.0067	0.0095	0.0046	0.0013	0.0018	0	0.0001	0	0.0093
pHGG_META_0543	0.0003	0.0006	0.0009	0.0001	0.0014	0.0004	0.0013	0.005	0.0023	0.0006	0.0007	0.0017	0.0007	0.0457	0.0044	0.011	0.01	0.0015	0.0003	0	0	0.0094	0.024	0.0132	0.0069	0.0169	0.0013	0.0246	0.019	0	0	0.0002	0.0002	0.0355	0.0012	0.0288	0	0.0258	0.0523	0.3677	0.0366	0.0261	0.0315	0.0071	0.0172	0.0002	0.0017	0.0001	0.0448
pHGG_META_0544	0.0002	0.0005	0.0004	0.0002	0	0.0003	0	0	0.002	0	0.0001	0.0005	0.0007	0.0503	0.005	0.011	0.0033	0.0038	0.0002	0	0	0	0.001	0.0034	0.0007	0.0006	0.0002	0.0006	0.0006	0.0001	0	0.0027	0	0.0504	0.0008	0.6366	0	0.0026	0.0268	0.0243	0.0087	0.0035	0.0203	0.0075	0.0001	0.0002	0.0003	0	0.0106
pHGG_META_0545	0.0027	0.0009	0.0025	0.001	0.0017	0.0037	0.0028	0.0001	0.0062	0.0002	0.0019	0.0056	0.0062	0.1041	0.0099	0.0318	0.0588	0.0487	0.0001	0.0008	0.0009	0.0112	0.0025	0.0058	0.0044	0.01	0.0023	0.0022	0.0108	0.0004	0	0.0028	0.0001	0.1207	0.0099	0.0605	0	0.0045	0.033	0.0409	0.01	0.0072	0.016	0.0061	0.0002	0.001	0.0024	0.0067	0.0425
pHGG_META_0546	0.0021	0.0003	0.0004	0.0018	0	0.0052	0	0.0039	0.002	0	0	0.0026	0.0012	0.0204	0.0004	0.0043	0.0052	0.0045	0.0011	0.0001	0.0001	0.0057	0.0005	0.003	0.0003	0.0028	0.0018	0.0036	0.0015	0	0	0	0.0006	0.0691	0.0059	0.7408	0.0028	0.0012	0.0157	0.0059	0.0043	0.0012	0.0028	0.0022	0.0004	0.001	0.0008	0.0001	0.0027
pHGG_META_0547	0.0005	0.002	0.0042	0.0013	0.001	0.0008	0.0001	0	0.0045	0	0	0.004	0.0027	0.0172	0.004	0.0355	0.0084	0.0013	0.0003	0.0003	0.0003	0.0018	0.0057	0.0092	0.0097	0.5686	0.0133	0.0054	0.0087	0.0003	0	0	0.0001	0.0044	0.0004	0.01	0	0.0042	0.0111	0.034	0.003	0.0031	0.0254	0.012	0.0006	0.0011	0.0073	0.0051	0.0078
pHGG_META_0548	0.0002	0	0	0.0006	0.0058	0.004	0.0046	0.0212	0.001	0.0089	0.0013	0.0013	0.0004	0.0001	0.0001	0.0003	0	0.0002	0.0119	0.0007	0.0011	0.0013	0.0004	0.002	0.001	0.0005	0.0013	0.002	0.0017	0.0052	0.0261	0.005	0.7893	0.0004	0.0019	0.0008	0.0065	0.0001	0.0022	0.0005	0.0009	0	0.0001	0	0.003	0.0066	0.0011	0.0009	0.0003
pHGG_META_0549	0.0007	0.0001	0.0001	0.0007	0.0096	0.0017	0.009	0.0114	0.0015	0.005	0.0124	0.0025	0.0012	0.0002	0.0035	0.0008	0.0002	0	0.0061	0.0019	0.0039	0.0033	0.0017	0.0043	0.0016	0.0033	0.0016	0.0045	0.0024	0.0058	0.0055	0.0027	0.7739	0.0007	0.0027	0.002	0	0.0001	0.0071	0.0006	0.0009	0	0.0002	0.0001	0.0045	0.0078	0.0018	0.0018	0.0015
pHGG_META_0550	0.0028	0.0002	0.0001	0.0001	0.0001	0.0008	0	0.0006	0.0006	0.0003	0.0002	0.0002	0	0.0007	0.0009	0.0013	0	0.0001	0.0006	0.0001	0.0003	0.0012	0.0006	0.0009	0.0002	0.0012	0.0002	0.0014	0.0003	0.0002	0.0002	0.0025	0.9337	0.0008	0.0075	0.0021	0.0015	0.001	0.0057	0.003	0.0013	0.0019	0.0003	0.0008	0.0004	0	0.0004	0.0003	0.0002
pHGG_META_0551	0.0012	0.0011	0.0029	0.0013	0.0325	0.0126	0.0014	0.0032	0.0099	0.002	0.0379	0.0233	0.005	0.0119	0.0222	0.0215	0.0021	0.0026	0.0079	0.0003	0.0009	0.0101	0.0036	0.0015	0.0006	0.0058	0.0055	0.0019	0.0021	0.0007	0.0003	0.0014	0.0001	0.0126	0.0014	0.005	0.1347	0.0036	0.0038	0.0039	0.0015	0.0008	0.0071	0.1819	0.0003	0.004	0.0084	0.0032	0.0025
pHGG_META_0552	0.0024	0.0116	0.0001	0	0.0012	0	0.001	0.0003	0.0003	0.0005	0.0093	0.0008	0.0001	0.0002	0.0006	0.0004	0.0003	0	0.0014	0	0.0002	0.0003	0.0001	0	0.0002	0.0002	0.0001	0.0001	0.0001	0	0.0247	0.0001	0.9021	0.0005	0.0108	0.0008	0	0.0002	0.0032	0.0002	0.0009	0.0008	0.0005	0	0.0017	0.0002	0.0004	0.001	0.0002
pHGG_META_0553	0	0.0025	0.0059	0.0033	0.007	0.0054	0	0	0.0023	0.0009	0.0285	0.0015	0.0016	0.0213	0.0185	0.0126	0.0009	0.0068	0.0268	0.0006	0.0014	0.0002	0.0074	0.0011	0.0019	0.0022	0.0013	0.0042	0.0024	0	0.0049	0.0006	0.0001	0.0024	0.0003	0.0036	0.0393	0.0067	0.0024	0.0213	0.0016	0.001	0.0038	0.4177	0.0002	0.0002	0.0036	0.0002	0.0067
pHGG_META_0554	0.007	0.0003	0.0002	0.0004	0	0	0	0.003	0.0004	0	0	0.0002	0.0008	0.0028	0	0.0017	0.0005	0.0008	0	0.0003	0.0002	0.0005	0.0004	0.0006	0.0003	0.0028	0	0.001	0.0004	0.0003	0.0062	0	0.8486	0.004	0.0305	0.0082	0	0.0011	0.0115	0.0105	0.0021	0.0025	0.0011	0.0002	0.007	0	0	0	0.0008
pHGG_META_0555	0.0012	0.0054	0.0217	0.0088	0.0471	0.0133	0.0007	0	0.0086	0	0.0119	0.0057	0.0037	0.0471	0.0132	0.0189	0.0021	0.023	0.0133	0.0001	0	0.0027	0.0012	0.0031	0.0021	0.0098	0.0045	0.0008	0.0014	0.0001	0.0001	0.0019	0.0001	0.0023	0.0014	0.0053	0	0.1082	0.0034	0.0087	0.0106	0.0309	0.0149	0.0622	0	0.0003	0.0034	0.0002	0.0021
pHGG_META_0556	0.0003	0.0003	0.0004	0	0.0013	0.0001	0	0.0083	0.0009	0.0016	0	0.001	0.0005	0.0168	0.0035	0.0104	0.0099	0.0039	0.0009	0.0014	0.0013	0.003	0.003	0.0021	0.0021	0.0055	0.0022	0.0015	0.0036	0.0001	0.0001	0.0004	0	0.1006	0.001	0.5845	0.0002	0.0007	0.0363	0.0335	0.0051	0.0017	0.0082	0.0024	0.0006	0.0002	0.0021	0.0002	0.0157
pHGG_META_0557	0.0152	0.0011	0.0054	0.0012	0.0002	0.0001	0	0	0.0025	0	0	0.0005	0.0009	0.0602	0.0002	0.0268	0.0182	0.0129	0.0001	0.0008	0.0004	0.0048	0.0051	0.0059	0.0064	0.0099	0.0013	0.0048	0.0057	0.0002	0.0001	0	0.0896	0.0255	0.0278	0.1652	0	0.0262	0.0452	0.1239	0.0193	0.0429	0.0569	0.0048	0.0031	0.0003	0.0001	0	0.0378
pHGG_META_0558	0.0005	0.0014	0.0025	0.0008	0.0399	0.0001	0.0015	0.0007	0.0014	0	0.0012	0.0013	0.0009	0.0393	0.0109	0.0317	0.002	0.005	0.0004	0	0	0.0075	0.0223	0.0226	0.007	0.0234	0.0172	0.0463	0.0281	0.0061	0.0001	0.0001	0.0059	0.0327	0.0025	0.1143	0	0.0209	0.0438	0.1185	0.0162	0.0243	0.0496	0.004	0.0198	0.01	0.0138	0.0016	0.0271
pHGG_META_0559	0.0126	0.0013	0.007	0.0038	0.0001	0	0.0003	0	0.0017	0	0	0.0001	0.0005	0.1236	0.0042	0.0188	0.0642	0.0767	0	0.0001	0.0001	0	0.0006	0.0003	0.0017	0.0049	0.0003	0.0013	0.0007	0	0	0	0.065	0.1433	0.0199	0.0695	0	0.0045	0.0303	0.0698	0.0097	0.0045	0.0192	0.0024	0.0001	0.0003	0	0.0002	0.0303
pHGG_META_0560	0.0089	0.009	0.0019	0.0006	0.0027	0.0005	0	0	0.0015	0.0032	0.0001	0.0009	0.0008	0.1287	0.0068	0.0037	0.0025	0.0144	0	0.0003	0.0001	0	0.0008	0.0002	0.0011	0.0009	0.0002	0.0006	0.0007	0	0	0.0001	0.0242	0.0407	0.036	0.4886	0	0.0314	0.0088	0.0135	0.0295	0.0215	0.0055	0.0029	0.0003	0.0001	0.0004	0	0.0025
pHGG_META_0561	0.0006	0.0004	0.0009	0.0006	0.0001	0.0016	0.0004	0.0003	0.0021	0	0.0002	0.0009	0.0009	0.0288	0.0151	0.0111	0.0112	0.0128	0.0002	0.0001	0.0002	0.0007	0.0188	0.0222	0.0068	0.0094	0.0049	0.0551	0.0159	0.0003	0	0	0.0001	0.0684	0.0022	0.0568	0	0.0032	0.1278	0.1929	0.0167	0.0066	0.0134	0.0027	0.0391	0.0006	0.0035	0.0001	0.1433
pHGG_META_0562	0.1482	0.0094	0.0006	0.0003	0	0	0	0	0.0003	0	0	0.0003	0	0.0022	0.0001	0.0002	0.0006	0.0036	0	0.0001	0	0	0	0	0.0001	0.0007	0.0001	0.0001	0	0	0.0052	0.0002	0.0171	0.0075	0.6877	0.0066	0	0.0003	0.0017	0.0015	0.0012	0.0018	0.0004	0.0003	0.0004	0	0.0001	0	0
pHGG_META_0563	0.1817	0.0127	0.0015	0.0003	0.0002	0.0001	0	0	0.0005	0	0.0012	0.0002	0.0002	0.0122	0.0002	0.001	0.007	0.0099	0	0.0002	0	0.0002	0	0.0002	0.0005	0.0059	0.0002	0.0001	0.0001	0	0	0	0.0014	0.0136	0.5806	0.0292	0	0.0012	0.0033	0.0073	0.0024	0.0027	0.0016	0.0006	0.0005	0	0.0024	0	0.0037
pHGG_META_0564	0.1088	0.0091	0.0026	0.0007	0	0.0002	0	0.0007	0.0021	0.0006	0.003	0.0004	0.0009	0.0313	0.0055	0.0032	0.007	0.0128	0.0001	0.0001	0	0	0.0004	0.0002	0.0007	0.0018	0.0002	0.0007	0.0012	0	0.0006	0.0003	0.0115	0.0511	0.4876	0.0465	0	0.0029	0.0232	0.0293	0.0119	0.0068	0.0071	0.0012	0.0008	0.0009	0.0006	0	0.0082
pHGG_META_0565	0.0015	0.0048	0.0018	0.0016	0.017	0.0147	0.0002	0.0088	0.0138	0.0029	0.0303	0.0062	0.0092	0.0325	0.0138	0.0155	0.0124	0.0053	0.0013	0.0017	0.0013	0.0122	0.0049	0.006	0.0072	0.0107	0.0018	0.0062	0.0022	0.0003	0	0.0018	0.0007	0.073	0.0055	0.0326	0.0043	0.0029	0.0943	0.2015	0.0114	0.008	0.0102	0.0031	0.0073	0.005	0.0092	0.0097	0.0318
pHGG_META_0566	0.0003	0.0005	0.0008	0.0006	0.002	0.0007	0.0045	0.0004	0.0039	0.0004	0.0028	0.0023	0.0042	0.0105	0.0084	0.0158	0.0026	0.0007	0.0009	0.0024	0.0034	0.0162	0.0053	0.0154	0.0129	0.0078	0.0067	0.0116	0.0054	0.0297	0.0002	0.0019	0.0004	0.0373	0.0019	0.0101	0	0.0094	0.0768	0.5313	0.0314	0.0207	0.0055	0.0012	0.0009	0.0012	0.0005	0.0001	0.0071
pHGG_META_0567	0.0008	0.001	0.002	0.0011	0.0321	0.0077	0.0001	0.0222	0.0105	0.0012	0.031	0.0085	0.0082	0.0083	0.0209	0.0333	0.0015	0.0021	0.002	0.0024	0.0042	0.0096	0.0134	0.0308	0.0081	0.0061	0.007	0.013	0.0016	0.0202	0.0188	0.0039	0.0001	0.0212	0.0034	0.0147	0.0004	0.0088	0.0979	0.0955	0.016	0.0105	0.0092	0.0021	0.006	0.062	0.0051	0.0046	0.0443
pHGG_META_0568	0.0002	0.0004	0.0003	0.0009	0.0014	0.0001	0.0001	0.0142	0.0053	0	0.0086	0.0038	0.0028	0.046	0.0041	0.0097	0.0064	0.0078	0	0.0001	0.0001	0.0002	0.0031	0.007	0.0024	0.0046	0.005	0.0013	0.0043	0.0014	0	0.0087	0	0.0703	0.0009	0.4819	0	0.0017	0.0268	0.0175	0.0074	0.0026	0.0096	0.0074	0.0012	0.0007	0.0003	0.0001	0.0191
pHGG_META_0569	0.0068	0.0008	0.0017	0.001	0	0.0004	0	0.0001	0.0019	0.0001	0	0.0002	0.0003	0.0877	0.0036	0.0069	0.0134	0.0148	0	0	0.0003	0.0001	0.0017	0.0012	0.0016	0.0025	0.0008	0.0012	0.0009	0	0	0.0001	0.0001	0.0282	0.0115	0.2899	0	0.0364	0.0084	0.0202	0.0143	0.0117	0.045	0.0136	0	0.0002	0	0.0002	0.0209
pHGG_META_0570	0.0007	0.0005	0	0.0001	0.0002	0.0001	0.0005	0.001	0.0001	0.0003	0	0	0.0002	0.0002	0.0003	0.0003	0.0002	0.0003	0.0005	0	0	0.0004	0	0.0003	0.0002	0.0006	0.0004	0.0007	0.0003	0.0002	0.0012	0.0001	0.9636	0.0005	0.0033	0.0009	0	0.001	0.0021	0.0009	0.0051	0.0045	0	0.0001	0.0005	0.0001	0.001	0.0002	0
pHGG_META_0571	0.0002	0	0.0001	0.0002	0.0026	0.0009	0.0015	0.0081	0.0006	0.002	0.003	0.0002	0.0002	0.0001	0.0003	0.0009	0	0.0001	0.0008	0.0018	0.0021	0.0016	0.0002	0.0002	0	0.0003	0	0.0004	0	0	0.0029	0.0009	0.9201	0.0004	0.0012	0.0008	0	0.0007	0.0034	0.0008	0.001	0.0008	0.0002	0	0.0014	0.0002	0.0009	0.0021	0.0003
pHGG_META_0572	0.0004	0.0004	0.0007	0.0002	0.0031	0.0021	0.0001	0.0197	0.0015	0	0.0001	0.0011	0.001	0.0108	0.0102	0.0071	0.0049	0.0028	0	0	0.0002	0.0028	0.0012	0.0075	0.0009	0.0027	0.0015	0.0012	0.0011	0.0002	0.0001	0.0015	0.0021	0.106	0.0018	0.6313	0.0001	0.0009	0.0149	0.0141	0.0056	0.001	0.0033	0.0014	0.0019	0.0155	0.0008	0.0001	0.0076
pHGG_META_0573	0	0.0002	0.0001	0.0001	0.0147	0.0105	0.0084	0.0082	0.0013	0.0077	0.0585	0.0031	0.0008	0.0005	0.0154	0.0017	0.0004	0.0004	0.0077	0.0029	0.0065	0.0021	0.0033	0.0002	0.0008	0.0028	0.0025	0.001	0.0004	0.0003	0.0019	0.0046	0	0.0012	0	0.0014	0.606	0.0004	0.0014	0.0004	0.0001	0.0001	0.0014	0.0229	0.0002	0.0024	0.0216	0.0048	0.0009
pHGG_META_0574	0.0001	0.0004	0.0005	0.0015	0.0091	0.0061	0.0065	0.0015	0.005	0.0051	0.0339	0.0188	0.0017	0.0365	0.011	0.0073	0.0115	0.0071	0.0009	0.006	0.0097	0.0128	0.0015	0.0016	0.0011	0.0023	0.001	0.0049	0.0012	0.0012	0.0006	0.0038	0.0003	0.138	0.0011	0.0238	0	0.0174	0.0421	0.0293	0.1011	0.027	0.0082	0.0027	0.0003	0.0029	0.0521	0.0016	0.0087
pHGG_META_0575	0.0003	0.0006	0.0028	0.0012	0.003	0.0034	0.0033	0.0032	0.0032	0.0028	0.0267	0.0006	0.0012	0.0439	0.0233	0.0568	0.0096	0.0196	0.0007	0.011	0.0175	0.0163	0.0015	0.0008	0.0019	0.0029	0.0069	0.0106	0.001	0.0045	0.0026	0.0008	0.0001	0.0201	0.0009	0.0132	0	0.005	0.0279	0.0514	0.0055	0.0047	0.029	0.0079	0.0004	0.0028	0.0678	0	0.0146
pHGG_META_0576	0.0024	0.0022	0.0003	0	0.0048	0.0034	0.0018	0.0059	0.0012	0	0.0022	0.0003	0.0011	0.0014	0.0045	0.003	0.0011	0.0003	0.0162	0	0	0.008	0.0005	0	0.0009	0.0008	0.0035	0.0003	0.0004	0.0048	0.0062	0.0019	0.8306	0.0013	0.0044	0.0023	0.0001	0.0014	0.0106	0.007	0.0015	0.002	0.0006	0.0006	0.0018	0.0004	0.0011	0.0098	0.0007
pHGG_META_0577	0.0279	0.0124	0.0131	0.0041	0.0002	0.0014	0.0004	0.0102	0.0012	0.0035	0	0.0025	0.0007	0.0647	0.0074	0.0037	0.0192	0.0485	0.0001	0.0004	0.0002	0.0006	0.0033	0.0089	0.0008	0.0203	0.0059	0.0053	0.0008	0.001	0	0.0065	0.0281	0.0387	0.051	0.3142	0.008	0.004	0.0089	0.0191	0.0066	0.0037	0.0099	0.0038	0.0008	0.0024	0.0124	0.0004	0.0048
pHGG_META_0578	0.5468	0.0002	0.0031	0.0006	0	0	0	0	0.0004	0	0.0001	0.0002	0.0002	0.0034	0.0006	0.0004	0.0036	0.0071	0	0.0003	0	0	0.0001	0	0.0004	0.0027	0.0002	0.0005	0.0008	0	0.0024	0.0001	0.0015	0.002	0.2046	0.0075	0	0.0011	0.001	0.0034	0.0005	0.0017	0.0008	0.0005	0.0008	0	0.0001	0	0.0012
pHGG_META_0579	0.0015	0.0009	0.0048	0.001	0	0.0015	0.0021	0.0241	0.0042	0	0	0.0015	0.0031	0.0342	0.0132	0.0177	0.0396	0.0057	0	0.0002	0	0.0013	0.0031	0.0164	0.0089	0.0132	0.0024	0.0113	0.0067	0.0012	0.0001	0.0004	0.0002	0.0972	0.0053	0.0358	0	0.0079	0.1662	0.2156	0.0331	0.0184	0.0104	0.0051	0.002	0.0049	0.0014	0.0011	0.0417
pHGG_META_0580	0.0013	0.0001	0.0005	0	0.0018	0.0011	0.0028	0.0189	0.0017	0.0001	0.001	0.003	0.0017	0.0147	0.008	0.0198	0.006	0.0027	0.0012	0.0006	0.0004	0.0017	0.0023	0.0063	0.0035	0.0003	0.0022	0.0009	0.0022	0.009	0.0002	0.0053	0.0003	0.0632	0.0062	0.5822	0.0001	0.0023	0.0407	0.013	0.0082	0.0039	0.007	0.0031	0.0022	0.001	0.0017	0.0031	0.0116
pHGG_META_0581	0.0046	0.0016	0.0002	0	0.0002	0.0005	0.0004	0.0037	0.0001	0.0002	0.0001	0.0001	0.0001	0.0002	0	0.0003	0.0001	0.0002	0.001	0.0016	0.0007	0.0001	0	0.0001	0.0001	0.0005	0.0002	0	0.0005	0.0035	0.0177	0.0002	0.9057	0.0002	0.0166	0.0014	0	0	0.0009	0.0004	0.001	0.001	0.0001	0	0.0033	0.0003	0.0002	0.0017	0.0002
pHGG_META_0582	0.0011	0.0001	0	0.0001	0.0053	0.0015	0.0049	0.007	0.0004	0.0032	0.001	0.0001	0.0002	0	0.0001	0	0	0.0001	0.0045	0.0009	0.0006	0.0011	0.0002	0.0006	0.0001	0.0007	0.0003	0.0002	0	0.0028	0.0108	0.0017	0.8816	0.0002	0.005	0.0002	0.0002	0.0001	0.0007	0.0001	0.0002	0.0002	0.0001	0	0.0037	0.0003	0.0004	0.001	0.0001
pHGG_META_0583	0.0011	0	0.0003	0.0003	0.0027	0.0014	0.0051	0.0313	0.0026	0	0.0016	0.0027	0.0018	0.0154	0.0051	0.0083	0.0123	0.0053	0	0.0004	0.0009	0.0011	0.0014	0.005	0.0012	0.0033	0.0004	0.0069	0.0025	0.0043	0.0049	0.0049	0	0.1152	0.0058	0.5016	0.0001	0.0008	0.0379	0.0167	0.0044	0.0007	0.0027	0.0012	0.0046	0.0045	0.0007	0.0035	0.009
pHGG_META_0584	0.0007	0.0001	0	0.0003	0.0091	0.0044	0.0108	0.0643	0.0003	0.0137	0.0046	0.0005	0.0001	0	0.0007	0.0003	0	0	0.017	0.0024	0.006	0.0023	0.0001	0.0018	0.0006	0.0041	0.0001	0.0007	0.0001	0.0041	0.0061	0.0153	0.6341	0.0001	0.0025	0	0.0075	0	0.0012	0.0001	0.0001	0.0001	0	0	0.0041	0.0083	0.0017	0.0048	0
pHGG_META_0585	0.0025	0	0	0	0.0023	0.0001	0.001	0	0.0003	0.0009	0.0015	0.0006	0.0005	0.0011	0.003	0.0039	0.0005	0.0001	0.0012	0.0004	0.0003	0.0004	0.0012	0.0015	0.0005	0.0011	0.0015	0.0006	0.0003	0.0002	0.0003	0.0008	0.8862	0.0029	0.0081	0.0045	0.0022	0.0007	0.0198	0.0047	0.0027	0.0014	0.0013	0.0004	0.001	0.0003	0.0004	0.0001	0.0006
pHGG_META_0586	0.0001	0	0.0001	0.0001	0.0013	0.0007	0.0015	0.0095	0.0005	0	0	0.0005	0.0001	0.0114	0.0006	0.0026	0.0095	0.0089	0.0001	0.0003	0.0002	0.0019	0.0037	0.0058	0.0037	0.0033	0.003	0.0031	0.0054	0.0003	0	0.0021	0.01	0.0605	0.001	0.6825	0.0001	0.0009	0.0088	0.0202	0.0055	0.0026	0.0111	0.0014	0	0	0.0031	0.0001	0.0253
pHGG_META_0587	0.0057	0.0004	0.0025	0.0013	0.0094	0.0002	0.0039	0.0034	0.0019	0	0.001	0.0011	0.0021	0.0019	0.0036	0.0063	0.0015	0.002	0	0.0001	0	0.0008	0.0011	0.0022	0.0008	0.0063	0.0022	0.0088	0.0032	0.0016	0.0111	0.0012	0.7391	0.0036	0.0206	0.0075	0.0002	0.0027	0.0138	0.0067	0.0029	0.0032	0.0029	0.0012	0.005	0.004	0.0031	0.0004	0.003
pHGG_META_0588	0.0018	0.0002	0.0006	0	0.0223	0.0001	0	0.0009	0.0027	0	0	0.0014	0.0014	0.0183	0.0018	0.0067	0.0092	0.003	0	0	0	0.0007	0.0007	0.0009	0.0014	0.0043	0.0013	0.0067	0.0021	0.0003	0.0003	0.002	0.0014	0.1156	0.0097	0.6421	0	0.0009	0.0248	0.0384	0.0079	0.0029	0.0027	0.0011	0	0.0019	0.0003	0.0001	0.0067
pHGG_META_0589	0.0027	0.0016	0.0063	0.0021	0.0001	0.0001	0	0	0.0054	0	0.0002	0.0006	0.0022	0.0619	0.0043	0.0319	0.0103	0.0057	0.0001	0	0.0003	0.0003	0.0011	0.0007	0.0033	0.0075	0.0062	0.0024	0.0052	0	0	0.0003	0.0001	0.0042	0.0035	0.0103	0.0001	0.167	0.0072	0.0329	0.0139	0.047	0.0485	0.0749	0.0003	0.0002	0.0002	0	0.0092
pHGG_META_0590	0.0082	0.0131	0	0.0001	0.0004	0.0003	0.0012	0.0016	0.0003	0.0001	0.0004	0.0001	0.0002	0.0007	0.0005	0.001	0.0007	0.0004	0.0003	0.0002	0.0001	0.0005	0	0	0.0001	0.0013	0.0011	0.0005	0.0001	0	0.0107	0	0.8801	0.0009	0.022	0.0032	0	0.0008	0.0104	0.0021	0.0029	0.0028	0.0007	0	0.0012	0.0003	0.0002	0.001	0.0003
pHGG_META_0591	0.0081	0.0007	0.0032	0.0017	0.0097	0.0003	0.0009	0.0063	0.0028	0	0.0014	0.0015	0.0025	0.0034	0.0062	0.0087	0.0031	0.0025	0	0	0.0001	0.0012	0.0017	0.0035	0.0017	0.0101	0.0036	0.0128	0.0037	0.001	0.006	0.0015	0.6653	0.0053	0.0256	0.0104	0.0002	0.0035	0.0206	0.0112	0.0041	0.0042	0.0047	0.0016	0.0055	0.0046	0.0036	0.0003	0.0034
pHGG_META_0592	0.2955	0.0004	0.0024	0.0009	0	0	0.0001	0	0.0006	0	0	0	0.0003	0.0278	0	0.0008	0.0345	0.0168	0	0	0	0.0002	0.0001	0.0003	0.0037	0.0036	0.0009	0.0008	0.0005	0.0002	0	0.0001	0.0017	0.0308	0.2919	0.0353	0	0.0004	0.0068	0.0194	0.002	0.0016	0.0027	0.0006	0.0008	0.0001	0.0001	0	0.0081
pHGG_META_0593	0.3289	0.0017	0.0078	0.0011	0	0.0001	0	0	0.0015	0.0002	0.0001	0.0003	0.001	0.0384	0	0.0051	0.0191	0.0582	0.0002	0.0015	0.0006	0.0001	0.0011	0.0006	0.0021	0.0009	0.0011	0.0007	0.0023	0	0	0	0.0001	0.0069	0.1764	0.0328	0	0.0049	0.0036	0.016	0.0026	0.0035	0.0125	0.0065	0.0002	0.0001	0.0013	0.0001	0.0073
pHGG_META_0594	0.1376	0.0093	0.0006	0.0004	0	0	0	0	0.0003	0	0	0.0003	0.0002	0.002	0.0001	0.0003	0.0006	0.0035	0	0.0001	0	0	0.0001	0	0.0001	0.0008	0	0.0001	0	0	0.0052	0.0002	0.0167	0.0082	0.7017	0.0069	0	0.0003	0.002	0.0015	0.0014	0.0019	0.0004	0.0004	0.0006	0	0.0001	0	0
pHGG_META_0595	0.3204	0.0012	0.0026	0.0014	0	0	0	0	0.0017	0	0	0.0002	0.0009	0.0422	0	0.0063	0.024	0.0534	0.0001	0	0	0	0.0007	0.0006	0.0016	0.0043	0.0025	0.0031	0.0014	0.0001	0.0001	0.0001	0.0145	0.0095	0.1358	0.0235	0	0.007	0.0039	0.0138	0.0021	0.003	0.0125	0.0036	0.0036	0.0001	0	0.0001	0.0166
pHGG_META_0596	0.0559	0.0003	0.0021	0.0007	0.0005	0	0.0025	0	0.0016	0	0	0.0001	0.0012	0.0828	0.0001	0.0043	0.0578	0.0545	0	0.0001	0.0001	0	0.0005	0.0003	0.0011	0.006	0.0002	0.0022	0.0003	0.0001	0	0	0.0821	0.0663	0.0989	0.0621	0	0.0023	0.0259	0.0471	0.0079	0.0054	0.0235	0.0028	0.0005	0	0.0001	0	0.015
pHGG_META_0597	0.001	0.0009	0.0002	0.0005	0.0104	0.0115	0.0048	0.0132	0.0063	0.0046	0.0123	0.0089	0.0043	0.0129	0.0271	0.0117	0.0064	0.0129	0.0105	0.0074	0.0085	0.0157	0.0061	0.01	0.0061	0.0235	0.0063	0.0115	0.0108	0.056	0.0016	0.0087	0.059	0.088	0.0048	0.0387	0.0035	0.0012	0.0499	0.0123	0.0056	0.0011	0.0065	0.0024	0.0096	0.0064	0.0233	0.0104	0.0125
pHGG_META_0599	0.0044	0.0005	0.0016	0.0014	0.0285	0.0001	0.0074	0.0024	0.0033	0.0071	0.0066	0.0029	0.0078	0.0085	0.0029	0.0142	0.0066	0.004	0.0296	0.0064	0.0071	0.012	0.0048	0.01	0.0118	0.0067	0.0088	0.0048	0.0077	0.004	0	0.0034	0.0329	0.027	0.0159	0.0152	0.0001	0.0179	0.3247	0.0498	0.0357	0.0498	0.0057	0.0013	0.0136	0.005	0.0031	0.0001	0.0071
pHGG_META_0603	0.006	0.0009	0.005	0.0011	0.0018	0.0002	0.0001	0.0053	0.0023	0	0.0002	0.0006	0.0018	0.0229	0.0031	0.0114	0.017	0.0038	0.0008	0.0002	0.0005	0.0028	0.0052	0.0257	0.0121	0.0056	0.0027	0.0117	0.0192	0.0004	0.0052	0.0001	0.0432	0.0307	0.0147	0.0178	0	0.0094	0.4273	0.105	0.0123	0.019	0.0173	0.0019	0.0019	0.0003	0.0002	0	0.031
pHGG_META_0604	0.0013	0.0006	0.0027	0.001	0	0.0001	0.0001	0	0.0052	0	0.0001	0.0005	0.0018	0.0534	0.0097	0.0274	0.0567	0.0504	0.0002	0	0.0001	0.0005	0.002	0.0003	0.0039	0.0019	0.0019	0.0008	0.0015	0	0	0.0004	0	0.0024	0.0013	0.0077	0	0.0052	0.0038	0.0162	0.0015	0.0033	0.1038	0.0582	0	0.0003	0.0042	0.0002	0.0075
pHGG_META_0606	0.0008	0.0008	0.0014	0.0004	0	0.0001	0	0	0.0028	0	0.0001	0.0012	0.0018	0.073	0.0065	0.0274	0.0066	0.0066	0.0004	0	0.0003	0.0003	0.002	0.0005	0.0033	0.0026	0.0016	0.0014	0.0028	0.0001	0	0.0005	0	0.0109	0.0004	0.006	0.0004	0.0609	0.0064	0.0481	0.0081	0.0162	0.0546	0.1982	0	0	0.0007	0.0003	0.0072
pHGG_META_0607	0.0008	0.0004	0.001	0.0002	0.0036	0.0002	0.002	0.0001	0.0026	0.0001	0.0011	0.0043	0.0023	0.1061	0.0001	0.0112	0.0356	0.0193	0.0004	0.0003	0	0.0019	0.0011	0.0006	0.0037	0.004	0.0008	0.0015	0.0018	0.0007	0.0001	0.0022	0.0004	0.1817	0.0038	0.0319	0	0.0431	0.0707	0.0624	0.09	0.0956	0.0056	0.0036	0.0002	0.0017	0.0002	0.0004	0.0125
pHGG_META_0610	0	0.0001	0	0.0002	0.0034	0.0124	0.0103	0.0723	0.0003	0.0729	0.0146	0	0	0	0	0	0	0	0.0094	0.0047	0.0143	0.0011	0	0.0006	0	0.0002	0.0013	0.0002	0.0004	0.0045	0.0215	0.0227	0	0	0	0	0.1583	0	0	0	0	0	0	0	0.0021	0.0154	0.0001	0.0183	0.0014
pHGG_META_0611	0.0052	0.0016	0.0086	0.0037	0.0001	0.0003	0.0013	0	0.0073	0	0.0001	0.0004	0.0038	0.0626	0.0006	0.0389	0.015	0.0126	0	0	0.0005	0.0003	0.001	0.0006	0.0052	0.012	0.0142	0.0023	0.0083	0.0002	0	0.0003	0.0002	0.0031	0.0038	0.0086	0.0001	0.1573	0.0054	0.0326	0.0082	0.0497	0.0424	0.0952	0.0017	0	0.0001	0.0003	0.0103
pHGG_META_0612	0.2832	0.0005	0.0002	0.0003	0.002	0.0002	0	0.0001	0.0008	0.0013	0.0053	0.0001	0.0005	0.0006	0	0.0001	0.0002	0.0025	0	0.0027	0	0.0013	0	0.0008	0.0002	0.0013	0.0001	0	0	0	0	0	0.0001	0.0019	0.5196	0.0049	0.0008	0.0007	0.0018	0.0013	0.0008	0.0027	0.0004	0.0002	0.0013	0	0.0002	0.0058	0.0001
pHGG_META_0613	0.0016	0.0047	0.002	0.0018	0.0185	0.0149	0.0005	0.0091	0.0139	0.0031	0.0292	0.0058	0.0085	0.0322	0.0137	0.0145	0.0135	0.0051	0.0013	0.0018	0.0014	0.0109	0.0049	0.006	0.0064	0.0102	0.0018	0.006	0.0021	0.0005	0.0001	0.0018	0.0007	0.0727	0.0061	0.0325	0.004	0.0028	0.0914	0.2029	0.0123	0.0081	0.0104	0.0029	0.0071	0.0049	0.0091	0.0098	0.0273
pHGG_META_0615	0.0036	0	0.0011	0	0	0.0009	0	0.0018	0.0005	0	0	0.0001	0.0005	0.0313	0.0024	0.0014	0.0213	0.0285	0	0	0	0.0012	0.0007	0.0069	0.001	0.0238	0.0016	0.0008	0.0002	0.0001	0	0.0001	0.0002	0.0674	0.0096	0.6261	0	0.0035	0.0067	0.0187	0.0064	0.0026	0.005	0.0041	0.0011	0.0006	0.0059	0	0.017
pHGG_META_0618	0.0007	0.0003	0.0004	0	0.022	0.0112	0.0037	0.0477	0.0015	0	0	0.0006	0.0015	0.0071	0.0204	0.0099	0.0073	0.0046	0.0066	0.0003	0.0005	0.0034	0.009	0.0101	0.0048	0.0016	0.0104	0.0096	0.0127	0.0837	0.001	0.0013	0.0001	0.0979	0.0023	0.345	0	0.0006	0.0303	0.0126	0.0026	0.0013	0.0052	0.0008	0.0018	0.0082	0.0008	0.0003	0.0164
pHGG_META_0622	0.0125	0.0039	0.0079	0.0053	0	0.0003	0.0013	0	0.023	0	0.0001	0.0085	0.0186	0.0221	0.0046	0.0063	0.0215	0.0177	0.0008	0.0021	0.003	0	0.003	0.0123	0.0139	0.0231	0.0062	0.0069	0.0093	0.0016	0.0008	0.0004	0.0281	0.0129	0.0175	0.146	0	0.0159	0.0355	0.0768	0.0122	0.0251	0.013	0.0071	0.0265	0.0002	0.0008	0.0001	0.0183
pHGG_META_0623	0.0035	0.0011	0.0041	0.0017	0.0236	0.0084	0.0022	0.0081	0.0206	0.0015	0.0241	0.0067	0.0074	0.0101	0.0164	0.0288	0.007	0.009	0.0048	0.0006	0.0004	0.0061	0.0054	0.008	0.0025	0.0059	0.0038	0.002	0.0007	0.0049	0.0008	0.0009	0.0011	0.1179	0.0169	0.3757	0	0.0016	0.0276	0.0094	0.0059	0.0032	0.0048	0.0033	0.0015	0.0036	0.01	0.0011	0.004
pHGG_META_0624	0.0001	0.0005	0.0003	0.0002	0	0.0003	0	0	0.0025	0	0.0012	0.0007	0.0011	0.0457	0.0059	0.0121	0.0029	0.0038	0.0005	0	0	0.0001	0.0019	0.0049	0.0012	0.0009	0.0002	0.0008	0.0006	0.0001	0	0.0031	0	0.0623	0.0006	0.6169	0	0.0026	0.0264	0.0246	0.0095	0.0037	0.0236	0.0075	0.0001	0.0001	0.0003	0	0.0123
pHGG_META_0625	0.003	0.0005	0.0021	0.0005	0.0001	0.0001	0	0	0.0015	0	0	0.0002	0.0003	0.1041	0.0004	0.0021	0.0185	0.0214	0	0.0001	0.0001	0.0001	0.0007	0.0005	0.0016	0.0016	0.001	0.0001	0.0002	0.0001	0	0	0	0.0322	0.0049	0.5921	0	0.0082	0.0168	0.0108	0.009	0.0083	0.0042	0.0034	0.0026	0	0.0006	0	0.0043
pHGG_META_0627	0.002	0.0007	0.0004	0	0.0013	0.0001	0	0.0071	0.0009	0	0.0006	0.0001	0	0.03	0.0013	0.0017	0.0109	0.004	0.0004	0	0.0002	0.0038	0.0003	0.0015	0.0007	0.0107	0.0009	0.0003	0.0002	0.0042	0.0003	0	0.0002	0.2213	0.0096	0.4885	0	0.0033	0.0143	0.0186	0.0171	0.0082	0.0029	0.0019	0.0003	0	0	0	0.0069
pHGG_META_0631	0.0044	0.0085	0.0067	0.0024	0.0012	0	0	0.0006	0.0017	0	0.0001	0.0002	0.0003	0.0261	0.0017	0.0026	0.0135	0.0097	0	0.0022	0.0011	0.0001	0.001	0.0046	0.0021	0.0259	0.0018	0.0062	0.003	0.0001	0.0109	0.0001	0.0015	0.0661	0.0134	0.5277	0	0.0027	0.0227	0.0611	0.0081	0.0049	0.0049	0.0009	0.0004	0.0227	0.0024	0.0001	0.0045
pHGG_META_0632	0.003	0.0016	0.0002	0	0.0066	0.0002	0.001	0.0076	0.001	0	0.0001	0.0006	0.0002	0.0083	0.0016	0.0038	0.0086	0.0024	0.0007	0	0.0002	0.0023	0.0126	0.0221	0.0068	0.0257	0.0026	0.0056	0.0105	0.0006	0.0009	0.0011	0.0041	0.0442	0.0125	0.5583	0	0.0005	0.0462	0.03	0.0029	0.0011	0.0068	0.0011	0.001	0.0001	0.0024	0.0003	0.0336
pHGG_META_0636	0.0081	0.0006	0.0009	0.0004	0	0.0001	0	0.0005	0.0021	0	0.0005	0.0003	0.0008	0.054	0.0001	0.004	0.0426	0.0169	0	0.0001	0.0002	0.0002	0.0006	0.0004	0.0023	0.0141	0.0036	0.0005	0.0013	0.0001	0.0029	0.0001	0.0001	0.0377	0.011	0.5361	0	0.0069	0.0114	0.0302	0.0076	0.0051	0.0126	0.0069	0.0005	0.0007	0.0038	0	0.0163
pHGG_META_0637	0.0015	0.0005	0.002	0.0005	0	0.0001	0.0001	0.0008	0.0016	0	0	0.0001	0.0007	0.0323	0.0008	0.0077	0.0104	0.0054	0.0004	0.0001	0.0001	0.0016	0.0011	0.0073	0.0057	0.007	0.0023	0.0023	0.0018	0.0022	0	0.0051	0.0053	0.0578	0.0094	0.5843	0.0002	0.0068	0.0309	0.0582	0.015	0.0124	0.0028	0.0009	0.0021	0.0035	0.0002	0.0003	0.0364
pHGG_META_0638	0.0013	0.0013	0.0039	0.0009	0.0001	0.0001	0.0004	0	0.0031	0	0.0002	0.0013	0.0015	0.0996	0.0004	0.0101	0.0324	0.0142	0.0001	0.0004	0.0011	0.0004	0.0018	0.0036	0.0031	0.0076	0.0017	0.0221	0.0022	0.0008	0	0.0001	0.0014	0.0472	0.0026	0.2236	0	0.0062	0.0336	0.0546	0.0061	0.0068	0.045	0.0172	0	0.0001	0.0048	0.0001	0.0212
pHGG_META_0641	0.0037	0.0002	0.0002	0.0002	0	0.0013	0.0005	0.0002	0.0015	0.0001	0.0012	0.0016	0.001	0.0663	0.0063	0.0319	0.0042	0.005	0.0105	0.0003	0.0008	0.0009	0.0009	0.0035	0.0005	0.0004	0.0004	0.0006	0.0001	0.0007	0	0.0003	0.0013	0.0482	0.0144	0.5971	0	0.0055	0.0284	0.0108	0.0111	0.0065	0.0108	0.0024	0.0032	0.001	0.0006	0.0001	0.006
pHGG_META_0642	0.0055	0.0005	0.0008	0.0005	0.0001	0.0046	0	0.0013	0.0037	0.0001	0.0041	0.0024	0.0026	0.0635	0.0086	0.0117	0.0173	0.0175	0	0.0005	0.0002	0.0021	0.0007	0.006	0.0007	0.0018	0.0002	0.0002	0.0005	0.0001	0	0.0003	0.0016	0.0626	0.0227	0.5514	0	0.0041	0.0229	0.0239	0.0104	0.0058	0.007	0.0016	0.0172	0.0035	0.0004	0	0.0068
pHGG_META_0644	0.0023	0.0006	0.0037	0.0014	0.0013	0.0001	0	0.0297	0.0006	0	0	0.0012	0.0009	0.0162	0.0009	0.0052	0.0501	0.0157	0	0.0002	0.0001	0.0005	0.0122	0.0178	0.0095	0.0087	0.0031	0.0133	0.0097	0.0003	0	0.0003	0	0.0875	0.0049	0.362	0	0.0021	0.0239	0.1051	0.0104	0.0043	0.0121	0.0017	0.0003	0	0.0031	0.0001	0.0346
pHGG_META_0647	0.0048	0.0005	0.005	0.0023	0	0.0001	0	0.0004	0.0014	0.0001	0	0.0003	0.0007	0.0311	0.0038	0.0026	0.0766	0.025	0.0001	0.0003	0	0.0011	0.0026	0.0022	0.0048	0.0044	0.0016	0.0032	0.0018	0.0001	0.0022	0.0001	0.0001	0.0682	0.0092	0.3495	0	0.0033	0.0459	0.0619	0.0082	0.0061	0.0149	0.0019	0.0003	0	0.001	0.006	0.0396
pHGG_META_0648	0.003	0.0481	0.0003	0.0005	0.0025	0.0031	0.002	0.0137	0.0029	0	0.0001	0.0018	0.0031	0.0202	0.0172	0.0026	0.0085	0.0032	0.0019	0.0014	0.0004	0.0115	0.003	0.0312	0.0056	0.0198	0.012	0.0051	0.0071	0.0022	0.0428	0.0004	0.001	0.0736	0.0146	0.0257	0	0.0104	0.209	0.1356	0.0518	0.0225	0.0074	0.002	0.0007	0.0052	0.0045	0.0064	0.0099
pHGG_META_0649	0.0007	0.0001	0.0008	0.0002	0.0049	0.0003	0.0018	0.0012	0.0049	0	0	0.0062	0.0071	0.0306	0.0003	0.0201	0.0098	0.0033	0	0.0031	0.0028	0.0056	0.0081	0.023	0.0133	0.0026	0.0165	0.0043	0.0042	0.0002	0	0.0033	0.0006	0.0234	0.0022	0.0195	0	0.0114	0.1208	0.4847	0.0148	0.03	0.0088	0.0012	0.0029	0.0014	0.0024	0.0001	0.0084
pHGG_META_0654	0.0047	0.0015	0.0005	0.0002	0	0	0	0	0.0007	0	0	0.0005	0.0006	0.0025	0.0039	0.0002	0.0002	0.0004	0	0	0	0.0002	0.0011	0.0002	0.0007	0.0064	0	0.0004	0.0016	0	0.0018	0.0001	0.0001	0.0023	0.0177	0.0073	0	0.1618	0.0018	0.004	0.1966	0.5412	0.0022	0.0001	0.0113	0.0001	0.0006	0	0.0003
pHGG_META_0655	0.0097	0.0008	0.0021	0.0008	0.0007	0	0.0093	0	0.0004	0	0.0032	0.0001	0.0002	0.0019	0	0.0043	0.0002	0.0006	0	0.002	0	0.0001	0.0041	0.0003	0.0059	0.0068	0.0037	0.0003	0.0033	0.0151	0.0054	0.0003	0.0048	0.0018	0.0297	0.008	0	0.1078	0.0042	0.0051	0.146	0.5237	0.0001	0.0001	0.0007	0.0006	0.0001	0.0001	0.0002
pHGG_META_0656	0.1856	0.0133	0.0016	0.0003	0.0002	0.0001	0	0	0.0005	0	0.0011	0.0002	0.0002	0.0117	0.0002	0.001	0.0071	0.0099	0	0.0002	0	0.0002	0	0.0002	0.0005	0.0057	0.0002	0.0001	0	0.0001	0	0	0.0014	0.0129	0.5752	0.0289	0	0.0012	0.0032	0.0073	0.0021	0.0027	0.0016	0.0007	0.0006	0	0.0024	0	0.0037
pHGG_META_0678	0.004	0.0024	0.0167	0.0008	0	0	0.0002	0.0061	0.0015	0	0.0004	0.0016	0.0009	0.0177	0.0101	0.0023	0.0147	0.0096	0	0.0003	0.0008	0.0016	0.0197	0.0111	0.0033	0.0418	0.0047	0.1504	0.031	0.0004	0.0138	0	0.0035	0.0561	0.0116	0.0754	0	0.0024	0.065	0.0907	0.0105	0.003	0.0109	0.0014	0.0031	0.0061	0.002	0	0.2176
pHGG_META_0679	0.0015	0.0016	0.0067	0.0017	0.0001	0.0001	0	0	0.0069	0	0.0002	0.0016	0.0024	0.1262	0.0029	0.0285	0.0026	0.0089	0.0002	0	0.0003	0.0002	0.0023	0.0045	0.0019	0.0018	0.0012	0.0008	0.0006	0	0.0001	0.0001	0	0.0165	0.0029	0.2954	0	0.0087	0.0178	0.0307	0.0031	0.006	0.0334	0.04	0.0001	0.0002	0.0003	0.0001	0.0048
pHGG_META_0680	0.0012	0.007	0.0162	0.0077	0.0079	0.0016	0	0	0.0063	0.0004	0.0152	0.0035	0.0032	0.0279	0.0156	0.0081	0.0043	0.0462	0.0103	0.0006	0.0007	0.0005	0.0017	0.0004	0.0034	0.0108	0.0044	0.0017	0.002	0.0001	0.0019	0.0001	0.0031	0.0027	0.002	0.0113	0.0126	0.012	0.0026	0.0087	0.0018	0.0038	0.0207	0.2031	0	0.0002	0.0017	0	0.002
pHGG_META_0681	0.0082	0.0001	0.0002	0	0.0257	0.0089	0.003	0.0442	0.004	0.0001	0.0019	0.0062	0.0034	0.0038	0.0115	0.023	0.004	0.0023	0.0015	0.0002	0.0004	0.0084	0.0077	0.0082	0.0012	0.0055	0.0017	0.005	0.0134	0.0107	0.0073	0.0051	0.0006	0.0983	0.0382	0.3202	0.001	0.0007	0.0628	0.0067	0.0035	0.001	0.0041	0.0011	0.0071	0.006	0.0224	0.0019	0.0075
pHGG_META_0682	0.0036	0.0173	0.0007	0.0001	0.0013	0.0025	0.001	0.0037	0.0025	0	0.0001	0.004	0.0013	0.0131	0.0003	0.0029	0.0038	0.0243	0.0213	0.0003	0.0003	0.0143	0.0043	0.0014	0.0028	0.0003	0.0001	0.0005	0.0018	0.0066	0.0032	0.0019	0.0002	0.6206	0.019	0.0567	0	0.0005	0.051	0.0085	0.0037	0.0008	0.0008	0.0002	0.0022	0.0006	0.0003	0.0003	0.0015
pHGG_META_0683	0.4693	0.002	0.0069	0.001	0	0	0	0	0.0002	0	0	0	0.0002	0.0007	0	0.0001	0.0045	0.0069	0	0	0	0	0.0001	0.0001	0.0003	0.0028	0.0005	0.0002	0.0002	0	0.0002	0	0.0042	0.0011	0.1728	0.0056	0	0.0008	0.0008	0.0009	0.0004	0.0002	0.0004	0.0003	0.0104	0	0	0	0.0004
pHGG_META_0684	0.0013	0.0015	0.0049	0.0009	0.0001	0.0002	0	0	0.0027	0	0.0001	0.0012	0.0014	0.0357	0.0003	0.0131	0.0576	0.005	0	0	0.0001	0.0053	0.0029	0.0018	0.0055	0.0251	0.0024	0.0031	0.0038	0.0076	0	0	0.0002	0.0273	0.0037	0.0155	0	0.0124	0.0307	0.5463	0.0128	0.0106	0.0239	0.0058	0.0016	0	0.0005	0.0002	0.0154
pHGG_META_0685	0.0009	0.001	0.0012	0.0002	0.0228	0.0314	0.005	0.0382	0.0057	0.0037	0.0068	0.0099	0.0053	0.0069	0.0206	0.0129	0.0022	0.0086	0.0014	0.0089	0.0128	0.022	0.0029	0.0055	0.0029	0.0154	0.0074	0.0057	0.0051	0.0002	0.0016	0.0214	0.0815	0.094	0.0042	0.0192	0.0101	0.0008	0.0692	0.0097	0.0054	0.0013	0.0041	0.0043	0.0089	0.004	0.0124	0.0182	0.0034
pHGG_META_0686	0	0.0005	0.0025	0.0005	0.0026	0.0025	0	0.0001	0.0023	0	0.0033	0.0015	0.0008	0.039	0.0128	0.0105	0.0022	0.0102	0.0002	0.0001	0.0003	0.0004	0.0014	0.0002	0.0013	0.0016	0.0009	0.0004	0.0011	0	0	0.0002	0	0.0028	0	0.0074	0.0069	0.0922	0.0085	0.0114	0.0131	0.018	0.0174	0.3848	0.0014	0.0001	0.0106	0.0001	0.0027
pHGG_META_0687	0.0003	0.0003	0.0007	0.0009	0.0033	0.0016	0.0012	0.0001	0.0067	0	0.0013	0.0106	0.0094	0.0424	0.0109	0.1153	0.015	0.0046	0	0.0003	0.0005	0.007	0.0126	0.0219	0.0112	0.0097	0.0075	0.0076	0.0063	0.0011	0	0.0002	0.0002	0.0221	0.0011	0.021	0.0004	0.0369	0.074	0.0949	0.0392	0.0709	0.0276	0.0049	0.0015	0.0198	0.0036	0.0014	0.0173
pHGG_META_0688	0.001	0.0008	0.0026	0.0011	0.0001	0.0006	0	0	0.0044	0.0001	0.0006	0.0018	0.0039	0.0118	0.0099	0.0142	0.0072	0.0014	0.0002	0.0033	0.0031	0.0034	0.0067	0.0168	0.0167	0.0088	0.0024	0.0098	0.0051	0.0028	0.0177	0.0002	0.0001	0.0256	0.0026	0.0095	0	0.0053	0.1136	0.5158	0.0162	0.0119	0.011	0.0021	0.0012	0.0012	0.0038	0.0007	0.0249
pHGG_META_0689	0.0061	0.0004	0.0013	0.0003	0	0.0003	0	0.0001	0.0021	0	0.0004	0.0002	0.0006	0.0687	0	0.0049	0.0133	0.0132	0.0002	0.0001	0	0.0001	0.0008	0.0005	0.0013	0.0023	0.0008	0.0005	0.0013	0	0	0.0001	0.0213	0.0274	0.0172	0.5523	0	0.0063	0.0207	0.0235	0.0072	0.0055	0.0339	0.0091	0.0001	0.0001	0.0007	0	0.0275
pHGG_META_0690	0.0002	0.0002	0.0008	0.0001	0.0029	0.006	0.0076	0.0668	0.0023	0.0021	0.0023	0.0021	0.0009	0.026	0.024	0.0265	0.0254	0.0096	0.0028	0.0013	0.0017	0.0103	0.004	0.0013	0.0025	0.0197	0.0059	0.0057	0.0007	0.0024	0	0.0019	0.0002	0.2911	0.0009	0.0423	0.0001	0.0018	0.074	0.0305	0.0085	0.0024	0.0122	0.0075	0.0005	0.0015	0.0248	0.0036	0.0051
pHGG_META_0691	0.0023	0.0006	0.0005	0.0001	0	0.0045	0	0.0018	0.0025	0.0001	0.0001	0.0009	0.0009	0.0173	0.0077	0.0286	0.0028	0.0014	0.0002	0	0.0001	0.0019	0.0003	0.0025	0.0005	0.0013	0.0011	0.0007	0.0008	0.0014	0.0002	0.0008	0.0007	0.0603	0.0138	0.0246	0.0001	0.0054	0.6609	0.0398	0.0217	0.0066	0.0067	0.0024	0.0004	0.0014	0.0019	0.0003	0.0042
pHGG_META_0693	0.0012	0.0003	0.0014	0	0.0067	0	0.003	0.0012	0.0012	0	0.0003	0.0012	0.0003	0.0229	0.0022	0.0065	0.0026	0.0018	0	0	0	0.001	0.0221	0.0183	0.0175	0.0048	0.0064	0.0291	0.0147	0.0022	0.0019	0	0.0003	0.0088	0.0025	0.0061	0	0.0134	0.0239	0.6122	0.0094	0.0132	0.0125	0.0035	0.0004	0.0011	0.0004	0.001	0.0427
pHGG_META_0694	0.0078	0.0071	0.0238	0.0115	0.0215	0.0002	0.002	0	0.0099	0	0.0009	0.0027	0.0023	0.0643	0.0026	0.0187	0.0145	0.0543	0.0001	0.0004	0.0001	0.0008	0.0013	0.0001	0.0039	0.0125	0.0154	0.0008	0.0061	0.0002	0.0001	0.0003	0.0001	0.0136	0.004	0.0269	0	0.0275	0.0164	0.0397	0.0068	0.0341	0.0153	0.0281	0.0006	0.0001	0.0002	0.0003	0.0035
pHGG_META_0695	0.0001	0.0019	0.0031	0.0007	0.0012	0.0076	0	0	0.0078	0	0.0004	0.007	0.0063	0.0612	0.0299	0.0381	0.007	0.0047	0.0029	0	0.0007	0.0003	0.0064	0.0056	0.0031	0.0048	0.0008	0.0052	0.0026	0.0029	0	0.0031	0.0002	0.0532	0.0014	0.0296	0	0.0075	0.1621	0.1759	0.0145	0.0082	0.0407	0.0238	0	0.0081	0.0112	0	0.0223
pHGG_META_0696	0.0002	0.0002	0.0016	0.0003	0.0009	0.0001	0.0001	0.0012	0.0009	0	0.0002	0.0001	0.0002	0.0165	0	0.015	0.0054	0.0026	0.0042	0.0002	0.0006	0.0026	0.0014	0.0015	0.002	0.0008	0.0004	0.0022	0.0031	0.0033	0	0.0005	0.0008	0.0434	0.0007	0.0125	0	0.0023	0.7465	0.048	0.0058	0.0032	0.0065	0.0016	0.0043	0	0.0002	0.0006	0.0028
pHGG_META_0697	0.0213	0.0005	0.0026	0.0003	0	0.0001	0	0.0003	0.0004	0.0006	0.0006	0.0004	0.0005	0.0243	0.0027	0.002	0.0038	0.0104	0.0001	0.0001	0	0	0.0002	0.0005	0.0001	0.0014	0.0001	0.0002	0	0.0014	0	0	0.0002	0.0786	0.0916	0.6745	0	0.0008	0.0086	0.01	0.0039	0.0011	0.0021	0.0006	0.0002	0	0.0001	0	0.0023
pHGG_META_0698	0.0001	0.0004	0.0017	0.0005	0.0017	0.0008	0	0	0.0042	0	0.0022	0.0009	0.0012	0.0508	0.0102	0.0298	0.0076	0.0067	0	0.0003	0.0002	0.0002	0.0016	0.0002	0.0027	0.0023	0.001	0.0013	0.0012	0.0001	0	0.0002	0	0.0028	0.0007	0.0058	0	0.0151	0.0075	0.0152	0.0031	0.0057	0.0665	0.0461	0.0001	0	0.0018	0.0001	0.0053
pHGG_META_0700	0.009	0.0047	0.0206	0.0082	0.0057	0.0173	0.0085	0.0035	0.0093	0.0087	0.0059	0.0078	0.0136	0.0062	0.0268	0.0042	0.0058	0.0032	0.003	0.013	0.0123	0.0336	0.0045	0.0145	0.0156	0.0633	0.0071	0.0173	0.0087	0.0095	0.0065	0.0076	0.0002	0.0062	0.0128	0.0089	0	0.0007	0.0122	0.0227	0.0014	0.0016	0.0036	0.0036	0.0031	0.0315	0.0109	0.0183	0.0086
pHGG_META_0701	0.0012	0.0005	0.0008	0.0003	0.0006	0.0001	0	0.0004	0.0021	0.0001	0.0002	0.0015	0.0018	0.0521	0.0005	0.0062	0.0135	0.01	0.0022	0.0002	0.0002	0.0004	0.0012	0.0011	0.0015	0.0008	0.0015	0.009	0.0007	0	0	0	0.002	0.0395	0.0054	0.6186	0.0032	0.003	0.0141	0.0296	0.0068	0.0052	0.0118	0.0052	0.0173	0.0002	0.0044	0.0009	0.0091
pHGG_META_0702	0.0949	0.0021	0.0004	0.0024	0.0006	0.0098	0.0029	0.0005	0.0011	0.0045	0.0025	0.0018	0.0008	0.0005	0.0044	0	0.0002	0.0013	0.0013	0.0003	0.0006	0.0088	0.0008	0.0014	0.0007	0.0099	0.0043	0	0.0007	0.0035	0.0257	0.0051	0.0146	0.0014	0.5273	0.0043	0	0.0007	0.0047	0.0007	0.0018	0.0017	0.0003	0.0001	0.0053	0.0009	0.0055	0.0042	0
pHGG_META_0703	0.0019	0.009	0.0452	0.0233	0.0044	0.003	0.0019	0	0.0072	0	0.0013	0.0006	0.0043	0.0377	0.006	0.014	0.0076	0.0774	0.0022	0.001	0.0002	0.0004	0.0016	0.0002	0.0062	0.022	0.0259	0.0047	0.0019	0.0016	0.0023	0.0002	0.0022	0.0116	0.0028	0.0248	0	0.0033	0.0117	0.0406	0.0017	0.0048	0.0072	0.0087	0.0132	0.0017	0.0039	0.0034	0.0041
pHGG_META_0705	0.0018	0.0022	0.0244	0.0018	0.0016	0.0002	0.0006	0	0.0043	0	0.0002	0.0002	0.0005	0.0398	0.0003	0.0066	0.0087	0.0037	0.0003	0	0	0.0026	0.0028	0.0072	0.0054	0.0143	0.0051	0.0163	0.0039	0.0002	0	0	0	0.0181	0.0019	0.0315	0	0.005	0.0252	0.5625	0.0038	0.0062	0.0149	0.0056	0.0025	0.0002	0.0004	0	0.0436
pHGG_META_0706	0.0011	0.0047	0.0226	0.0084	0.0513	0.0132	0.0001	0	0.0061	0	0.011	0.0037	0.0041	0.0494	0.0099	0.0233	0.0018	0.0254	0.0142	0.0003	0.0001	0.0028	0.001	0.0034	0.0023	0.0102	0.0071	0.0009	0.0028	0.0001	0.0001	0.0016	0.0001	0.0017	0.0007	0.0028	0	0.0942	0.0027	0.0087	0.0053	0.0344	0.012	0.0527	0	0.0001	0.0025	0.0012	0.0018
pHGG_META_0708	0.0014	0	0.0003	0	0.0005	0	0	0.002	0.0003	0	0.0001	0.0001	0.0002	0.0009	0.0001	0.0021	0.0015	0.0001	0	0.002	0	0.0001	0.0002	0.0018	0.0003	0.0015	0.0004	0.0001	0.0017	0	0	0	0.9476	0.0012	0.0035	0.0023	0	0.0004	0.0047	0.0058	0.0002	0.0002	0.0013	0.0002	0.0009	0.0003	0	0	0.0004
pHGG_META_0709	0.0005	0.0006	0.0004	0.0002	0.0013	0	0.0015	0.005	0.0021	0.0006	0.0007	0.0005	0.0007	0.0504	0.0001	0.0116	0.0112	0.0013	0.0001	0	0	0.0052	0.0232	0.0124	0.0095	0.0163	0.0013	0.0234	0.0219	0.0001	0	0.0001	0.0003	0.0226	0.0017	0.0241	0	0.0239	0.052	0.4133	0.0246	0.0316	0.0259	0.0045	0.017	0.0002	0.0006	0	0.0454
pHGG_META_0710	0.0003	0.0688	0.012	0.0061	0.0051	0.0022	0.002	0.0101	0.0064	0.0059	0.0081	0.0039	0.0033	0.0027	0.0155	0.0011	0.0019	0.0078	0.0403	0.0124	0.0175	0.083	0.0016	0.0027	0.0016	0.0081	0.0027	0.0039	0.0006	0.0032	0	0.0553	0.0013	0.0048	0.0004	0.0059	0.0232	0.0002	0.0021	0.0067	0.0005	0.0004	0.002	0.0043	0.0699	0.0163	0.0214	0.0615	0.0018
pHGG_META_0711	0.001	0.0006	0.0017	0.0021	0	0.0014	0.0003	0.0046	0.0141	0	0.0001	0.0054	0.0062	0.1789	0.0134	0.0106	0.0233	0.0134	0	0.0001	0.001	0.0006	0.0013	0.0008	0.0015	0.0042	0.0009	0.0013	0.0005	0	0	0.0003	0	0.1438	0.0035	0.066	0	0.0045	0.0528	0.0844	0.0143	0.0064	0.0304	0.0171	0.0001	0.0001	0.004	0.0001	0.0157
pHGG_META_0712	0.0018	0.0006	0.0038	0.0013	0	0	0	0.0007	0.0015	0	0	0.0003	0.0005	0.042	0.0001	0.0075	0.0186	0.0121	0.0001	0.0001	0.0002	0	0.0008	0.0002	0.0012	0.0026	0.0006	0.0002	0.0008	0	0.0001	0	0	0.0857	0.0047	0.5944	0	0.0028	0.0103	0.0238	0.0091	0.0055	0.0042	0.0014	0.002	0.0003	0.012	0.0001	0.0538
pHGG_META_0713	0.0002	0.0005	0.002	0.0002	0.0014	0.0008	0.0003	0.0341	0.002	0.0003	0.0002	0.0011	0.0015	0.0165	0.0002	0.0033	0.0243	0.0058	0.0003	0.0005	0.0005	0.0003	0.0036	0.0014	0.0018	0.0032	0.0021	0.003	0.0029	0.0015	0	0.0009	0	0.1147	0.0016	0.572	0.0062	0.001	0.0192	0.0303	0.0084	0.0027	0.0065	0.0016	0	0.002	0.0002	0.0001	0.0122
pHGG_META_0715	0.0047	0.0016	0.0066	0.0029	0	0.0001	0	0	0.0015	0	0	0.0002	0.0002	0.0383	0	0.0033	0.0174	0.0229	0	0.0003	0.0009	0.0001	0.0006	0.001	0.0026	0.0005	0.0007	0.0023	0.0008	0	0	0	0.0002	0.6732	0.013	0.0494	0	0.002	0.0308	0.0481	0.0086	0.004	0.0029	0.0008	0.0025	0	0.0002	0	0.0054
pHGG_META_0716	0.0014	0.0005	0.0023	0.0011	0	0.0003	0	0	0.0009	0	0.0003	0.0007	0.0008	0.0697	0.0007	0.0029	0.0052	0.0336	0.0001	0.0001	0.0003	0.0003	0.0011	0.0003	0.0011	0.003	0.0006	0.0005	0.0009	0.0001	0	0.0002	0.0002	0.0087	0.0016	0.0155	0.0014	0.0166	0.0035	0.0075	0.0058	0.0038	0.0132	0.1788	0	0	0.0023	0.0001	0.0051
pHGG_META_0717	0.0001	0.0038	0.0143	0.0065	0.0741	0.0153	0.0022	0.0001	0.006	0	0.0299	0.007	0.0049	0.0303	0.0272	0.0358	0.0023	0.0147	0.0152	0.0004	0.0011	0.005	0.0008	0.0001	0.0012	0.0012	0.0041	0.0004	0.0012	0.0001	0	0.0032	0.0022	0.0038	0.0004	0.007	0.0071	0.0126	0.0151	0.0102	0.0019	0.0037	0.0136	0.0648	0.0004	0.0002	0.0053	0.001	0.0042
pHGG_META_0719	0.0002	0.0004	0.0021	0.0012	0.0116	0.0059	0.0011	0.0009	0.0051	0.001	0.0258	0.0113	0.0056	0.0178	0.0128	0.0347	0.0024	0.0055	0.0194	0.0001	0.0003	0.002	0.0024	0.0002	0.001	0.0065	0.0011	0.0008	0.0014	0.0001	0	0.0018	0.0001	0.0009	0	0.0038	0.1163	0.0032	0.0021	0.0057	0.0005	0.001	0.0059	0.2408	0	0.0002	0.0048	0.0052	0.0014
pHGG_META_0720	0.0011	0.0002	0.0004	0.0002	0	0.0001	0	0.0445	0.001	0	0	0.0007	0.0009	0.0081	0.0011	0.0042	0.0062	0.0061	0.0009	0.0014	0.0026	0.0032	0.0088	0.012	0.0026	0.0079	0.0018	0.0137	0.0091	0.0012	0.0001	0.0021	0.0003	0.0527	0.0055	0.5917	0.0009	0.0015	0.022	0.0356	0.0086	0.002	0.0077	0.0017	0.0001	0.0003	0.0033	0	0.0225
pHGG_META_0721	0	0.0006	0.0004	0	0.0013	0.0001	0.0013	0.0121	0.0017	0.0009	0.0004	0.001	0.0016	0.0152	0.0017	0.0103	0.0043	0.0019	0.0002	0.0003	0	0.0092	0.0015	0.0032	0.0029	0.0017	0.0018	0.0232	0.0033	0.0013	0	0.0001	0	0.0326	0.0005	0.0115	0.0016	0.0014	0.692	0.0698	0.0068	0.0031	0.0063	0.0009	0.0001	0.0003	0.0005	0.0037	0.0038
pHGG_META_0722	0.0009	0.0008	0.0006	0.0006	0	0.0001	0.0001	0	0.0036	0.0001	0.0003	0.002	0.0024	0.0742	0.0009	0.0126	0.0224	0.0056	0.0004	0.0003	0.0001	0.0004	0.0021	0.001	0.0019	0.0048	0.0007	0.0102	0.0031	0.0001	0.0002	0	0.0018	0.0641	0.0047	0.0261	0.0016	0.0092	0.4345	0.0811	0.0273	0.0152	0.0265	0.0016	0.0001	0.0001	0.0013	0.0001	0.0076
pHGG_META_0723	0.0014	0.0004	0.0006	0	0.0012	0.0004	0	0.0391	0.0014	0	0	0.0003	0.0001	0.0138	0.0035	0.0031	0.016	0.0192	0.0001	0.0002	0	0.0018	0.0037	0.0023	0.0033	0.0217	0.003	0.0027	0.0029	0.0099	0.0007	0.0006	0.003	0.1138	0.0057	0.5912	0	0.001	0.0206	0.0203	0.005	0.0018	0.0035	0.0007	0.0004	0.0002	0.0035	0	0.0128
pHGG_META_0724	0.001	0.0023	0.0075	0.0028	0	0.0002	0	0	0.016	0	0.0001	0.0033	0.0038	0.0472	0.0005	0.0033	0.0159	0.0305	0	0.0001	0	0	0.0018	0.0024	0.002	0.0039	0.0018	0.0021	0.0006	0.0001	0	0.0002	0	0.0599	0.0026	0.608	0	0.0023	0.0228	0.0292	0.0062	0.0026	0.0083	0.0027	0.0003	0.0001	0.0001	0.0001	0.0113
pHGG_META_0725	0.0009	0.0012	0.0028	0.0008	0	0.0014	0	0	0.003	0	0.0001	0.0014	0.0024	0.0662	0.0021	0.0622	0.0278	0.0124	0	0	0.0005	0.0004	0.0049	0.0024	0.005	0.0063	0.0017	0.0123	0.0072	0.0009	0.0008	0.0003	0.0002	0.0414	0.0027	0.0285	0.0028	0.0581	0.056	0.0998	0.0903	0.0851	0.0776	0.0066	0.0005	0.0007	0.0058	0	0.0144
pHGG_META_0726	0.0002	0.0002	0.001	0	0.0045	0.0498	0.0028	0.0235	0.0029	0.0007	0.0001	0.0021	0.0015	0.0171	0.0329	0.0184	0.0106	0.0054	0.0171	0.0005	0.0019	0.0079	0.0045	0.0155	0.0018	0.0017	0.0037	0.0042	0.0076	0.0039	0.0005	0.0058	0	0.3107	0.0004	0.0448	0.0082	0.0011	0.0435	0.0227	0.0075	0.0015	0.007	0.007	0.0004	0.0229	0.0177	0.0077	0.0089
pHGG_META_0727	0.0011	0.0009	0.0012	0.0001	0	0	0.0001	0	0.0015	0	0	0.001	0.0004	0.0399	0.0001	0.0182	0.0137	0.0044	0.0001	0	0.0001	0.0004	0.003	0.0019	0.0037	0.0033	0.002	0.0019	0.0028	0.0003	0	0	0.0002	0.0288	0.0033	0.5198	0	0.0145	0.0448	0.0498	0.0213	0.0213	0.0415	0.0035	0.0014	0	0.0004	0.0001	0.0419
pHGG_META_0728	0.0001	0.0001	0	0.0002	0.0222	0.0004	0	0.0641	0.0015	0	0.0003	0.0008	0.0009	0.0051	0.0008	0.0068	0.0074	0.0028	0.0035	0.0055	0.0064	0.0094	0.0054	0.0144	0.0012	0.0054	0.0067	0.0034	0.0056	0.0039	0	0.0004	0.0001	0.0811	0.0006	0.5223	0.0007	0.0005	0.0409	0.0166	0.003	0.0005	0.0058	0.0009	0.0002	0	0.0003	0.0005	0.0169
pHGG_META_0729	0	0.002	0.0069	0.0037	0.0042	0.0094	0.0024	0	0.0017	0.0055	0.0527	0.0038	0.0017	0.0019	0.0133	0.0036	0.0003	0.0052	0.0078	0.001	0.0017	0.001	0.0033	0.0004	0.0008	0.0047	0.007	0.0002	0.0017	0	0	0.0061	0.0001	0.0004	0	0.0004	0.4818	0.0116	0.0004	0.0021	0.0009	0.0017	0.0013	0.1096	0.0001	0.0046	0.0035	0.0051	0.0001
pHGG_META_0730	0.008	0.0004	0.0013	0.0001	0	0.0001	0	0.0001	0.0017	0.0001	0.0009	0.0011	0.0008	0.0173	0.0018	0.0082	0.0032	0.003	0	0	0	0.0014	0.0019	0.0014	0.0014	0.0059	0.0025	0.0009	0.0023	0.0002	0.0012	0.0001	0.5117	0.0177	0.0235	0.0223	0.0059	0.0112	0.1581	0.0379	0.0148	0.0103	0.0145	0.0033	0.0011	0	0.0019	0.0002	0.0088
pHGG_META_0731	0.0012	0.0002	0.0007	0.0001	0	0	0	0	0.0006	0	0	0	0.0003	0.046	0.0002	0.0041	0.0096	0.0069	0	0	0	0.0001	0.0007	0.0012	0.0011	0.0005	0	0.0005	0	0.0001	0	0	0.0002	0.0552	0.0068	0.6728	0	0.0015	0.0329	0.033	0.0047	0.0027	0.0079	0.0017	0.0001	0	0	0	0.011
pHGG_META_0732	0.0018	0.0023	0.0083	0.0047	0	0.0002	0	0	0.0025	0	0	0.0007	0.0014	0.1362	0.0006	0.0276	0.0246	0.02	0.0001	0	0.0001	0.0002	0.0013	0.001	0.0027	0.0056	0.0008	0.0012	0.001	0.0002	0.0001	0.0003	0.0001	0.0205	0.0053	0.0324	0	0.0404	0.0253	0.0764	0.012	0.0303	0.0687	0.0092	0.0002	0.0002	0.0002	0	0.0052
pHGG_META_0733	0.0006	0.0008	0.0025	0.0078	0	0.0004	0.0029	0.0001	0.0038	0	0.0006	0.0011	0.0009	0.0277	0.0403	0.0285	0.016	0.0112	0.0019	0.0001	0.0002	0.0021	0.0056	0.0031	0.0024	0.0062	0.0022	0.0104	0.0058	0.0001	0	0.0001	0.0001	0.0054	0.0017	0.0058	0.0002	0.005	0.0062	0.0519	0.0032	0.0049	0.2642	0.0334	0.0003	0.0029	0.0537	0.0003	0.0247
pHGG_META_0734	0	0.0004	0.0003	0.0001	0.006	0.0001	0.0098	0.0222	0.0013	0.0004	0	0.0009	0.0006	0.0194	0.0007	0.016	0.0194	0.0042	0	0.0004	0.0002	0.0088	0.0087	0.0093	0.0042	0.0045	0.0071	0.0273	0.013	0.0058	0.0005	0.0003	0	0.1603	0.0014	0.0332	0.0021	0.0008	0.0441	0.0594	0.0088	0.0024	0.0072	0.0008	0.0024	0.0178	0.0006	0.0032	0.3289
pHGG_META_0735	0.0032	0	0.0004	0	0	0.0092	0.0002	0.0047	0.0007	0	0	0.0002	0.0001	0.0196	0.0062	0.0021	0.0248	0.0048	0	0.0001	0.0001	0.0001	0.0009	0.0006	0.0002	0.0007	0	0.0013	0.0002	0	0	0	0	0.0711	0.0125	0.6352	0	0.001	0.0193	0.0148	0.0055	0.0015	0.0135	0.0015	0.0001	0	0.0004	0	0.023
pHGG_META_0736	0.0008	0.0011	0.0036	0.0015	0	0.0005	0	0	0.0047	0	0.0003	0.0024	0.0016	0.1127	0.0015	0.0229	0.0052	0.005	0	0.0001	0.0004	0.0021	0.0083	0.0024	0.0061	0.0041	0.0043	0.0057	0.0048	0.0003	0	0.0006	0	0.0135	0.0013	0.0193	0	0.0238	0.02	0.2385	0.008	0.0126	0.0373	0.0562	0.0002	0.0004	0.0005	0.0006	0.0332
pHGG_META_0738	0.0008	0.0001	0	0	0.0007	0.0019	0.0001	0.0074	0.0003	0	0.0019	0.0004	0.0003	0.0098	0.0069	0.0098	0.0032	0.002	0.0001	0.0004	0.0006	0.0005	0.0071	0.0172	0.0028	0.0039	0.0019	0.0066	0.007	0.0006	0	0.0007	0	0.0701	0.0056	0.6142	0	0.0013	0.0315	0.0181	0.0058	0.0013	0.0157	0.0023	0	0.0001	0.0025	0.0005	0.0302
pHGG_META_0739	0.0002	0.0001	0.0004	0	0.0169	0.0032	0	0.0089	0.0009	0	0.0005	0.0007	0.0001	0.009	0.0086	0.0107	0.0042	0.0017	0.0029	0.0002	0.0002	0.0012	0.0012	0.0017	0.001	0.006	0.0004	0.0035	0.0005	0.0016	0.0001	0.0026	0.0022	0.1022	0.0011	0.62	0.0001	0.0008	0.0308	0.0093	0.0041	0.0006	0.0097	0.0015	0.001	0.0027	0.0077	0.0002	0.0131
pHGG_META_0740	0.0349	0.0012	0.0017	0.0003	0	0	0	0	0.0003	0	0	0.0012	0.0003	0.0301	0	0.0021	0.0038	0.0067	0	0.0001	0.0001	0.0001	0.0043	0.0026	0.0014	0.0008	0.0001	0.0032	0.003	0	0.0009	0	0.0255	0.0295	0.1365	0.5816	0	0.0016	0.0071	0.0102	0.0039	0.0027	0.01	0.0011	0.0015	0	0.0014	0	0.0095
pHGG_META_0741	0.001	0.0052	0.0244	0.01	0	0.004	0	0	0.0043	0.0003	0.0007	0.0009	0.0021	0.0246	0.0001	0.0219	0.0389	0.0104	0.0001	0.0003	0.0001	0.0006	0.0041	0.0095	0.01	0.0066	0.0054	0.0085	0.0079	0.0005	0	0.0001	0.0036	0.0306	0.0022	0.0133	0.0009	0.0071	0.0413	0.4835	0.0119	0.0135	0.0305	0.004	0.0002	0.0001	0.0027	0	0.0259
pHGG_META_0742	0.0001	0.0001	0.0004	0.0002	0	0.0006	0.0001	0.033	0.0008	0	0	0.0005	0.0004	0.0116	0.0034	0.0093	0.0091	0.0035	0.0001	0.0001	0.0003	0.0006	0.0227	0.0201	0.005	0.0016	0.0025	0.0304	0.0117	0.0001	0	0.0002	0.0001	0.0396	0.002	0.5067	0.0001	0.0009	0.0231	0.0435	0.0039	0.0018	0.0446	0.0011	0.0005	0.0001	0.003	0.0002	0.0596
pHGG_META_0744	0.0044	0.0006	0.0026	0.0012	0.0002	0	0.0003	0.0095	0.0014	0	0.0001	0.0004	0.0004	0.0361	0.0004	0.0073	0.0248	0.042	0.002	0.0003	0.0002	0.0033	0.0033	0.0039	0.0019	0.0097	0.0002	0.0106	0.001	0.0002	0	0.001	0.0846	0.3888	0.0199	0.0622	0	0.0012	0.0502	0.0287	0.0076	0.0023	0.0085	0.0014	0.0007	0	0.0003	0	0.0172
pHGG_META_0745	0.0129	0.0005	0.0035	0.0018	0	0.0001	0	0	0.0023	0	0.0001	0.0014	0.0024	0.0358	0	0.0185	0.0132	0.0103	0	0.0001	0	0.0019	0.0014	0.0019	0.005	0.0054	0.0014	0.0055	0.001	0.0001	0	0	0.0046	0.0296	0.023	0.0283	0	0.0022	0.5565	0.1403	0.0067	0.007	0.0092	0.0006	0.0025	0.0005	0	0	0.0075
pHGG_META_0748	0.0227	0.0008	0.0029	0.0011	0	0	0	0	0.0014	0	0	0.0006	0.0003	0.0671	0.0004	0.0264	0.0067	0.0213	0.0005	0.0001	0	0.0002	0.0047	0.0009	0.0012	0.0102	0.0003	0.0011	0.0022	0	0.0063	0.0001	0.0316	0.024	0.045	0.4433	0	0.0091	0.0119	0.0203	0.0071	0.0113	0.0169	0.0043	0.0056	0	0.0001	0	0.0037
pHGG_META_0749	0.0037	0.0002	0.0004	0.0001	0	0.002	0	0	0.0006	0	0	0.0006	0.0003	0.0079	0.0006	0.0046	0.0034	0.0017	0.0001	0	0	0.0001	0.0002	0.0018	0.0007	0.0009	0.0004	0.0003	0.0002	0	0	0.0008	0.0013	0.0274	0.0147	0.0072	0	0.0016	0.8253	0.0353	0.0124	0.0053	0.0029	0.0009	0.0022	0	0.0002	0	0.0039
pHGG_META_0750	0.0014	0.0008	0.0003	0	0.0064	0.0094	0.0006	0.0012	0.0031	0	0.0014	0.0057	0.002	0.0022	0.0029	0.007	0.0024	0.0007	0.0042	0	0	0.001	0.001	0.0037	0.0015	0.006	0.0018	0.0052	0.0018	0	0.0124	0.0006	0.7863	0.0038	0.004	0.0062	0	0.0058	0.0228	0.0134	0.0072	0.0041	0.0036	0.0035	0.0001	0.0009	0.0017	0.0017	0.0029
pHGG_META_0751	0.0006	0.0016	0.0015	0.0003	0.0114	0	0	0.0052	0.0003	0	0	0.0001	0.0002	0.0165	0.0004	0.0051	0.0028	0.0027	0.001	0.0001	0.0002	0.0005	0.006	0.0039	0.0012	0.0249	0.0001	0.0012	0.0064	0.0017	0	0.0004	0.0011	0.0822	0.0025	0.6687	0	0.0031	0.0144	0.0105	0.0094	0.0024	0.0087	0.0016	0.0001	0.0011	0.0001	0.0001	0.0047
pHGG_META_0752	0.0002	0.0002	0.0006	0.0005	0.0003	0	0	0	0.0052	0	0.0001	0.0079	0.0045	0.0037	0.0122	0.8266	0.0019	0.0012	0.0001	0.0001	0	0.0003	0.0008	0.0001	0.0015	0.0025	0.0003	0.004	0.0009	0.0003	0	0	0	0.0023	0	0.0031	0	0.0028	0.0078	0.0063	0.0012	0.0017	0.0151	0.0041	0	0.0002	0.003	0.0001	0.001
pHGG_META_0753	0.0229	0.0002	0.0004	0.0003	0	0.0016	0	0.0002	0.0009	0	0.0001	0.0002	0.0003	0.0301	0.0063	0.0068	0.0048	0.0107	0	0	0	0.001	0.0024	0.0008	0.0005	0.0007	0.0002	0.0005	0.0003	0	0	0	0.0028	0.0625	0.0853	0.6518	0	0.0017	0.0132	0.0109	0.0037	0.0045	0.0027	0.0022	0.0001	0	0.0003	0	0.0031
pHGG_META_0754	0.0021	0.0059	0.0004	0.0003	0	0	0	0.0012	0.0017	0	0.0009	0.0009	0.0007	0.0389	0.0016	0.016	0.0161	0.0053	0.0003	0.0001	0	0	0.0072	0.0024	0.0058	0.002	0.0023	0.0013	0.0029	0.0002	0	0	0.0006	0.0417	0.0046	0.5833	0	0.0025	0.0408	0.0589	0.0053	0.0049	0.0164	0.0022	0.0004	0.0042	0.0033	0	0.0203
pHGG_META_0755	0	0.0066	0.0146	0.0054	0.0027	0.0129	0.0026	0	0.0024	0.0009	0.0274	0.0035	0.0015	0.0054	0.0099	0.0008	0.0012	0.0174	0.0079	0.0001	0.0003	0.001	0.0063	0.0005	0.0018	0.0042	0.0031	0.0028	0.0013	0.0001	0.0002	0.0084	0	0.0011	0.0002	0.0021	0.0816	0.0053	0.0005	0.0026	0.0012	0.0007	0.0051	0.4456	0	0.0008	0.0065	0.0016	0.0026
pHGG_META_0756	0.0011	0.0004	0.001	0.0006	0.0071	0.0037	0.0008	0.0004	0.0038	0	0.001	0.0048	0.0022	0.1235	0.032	0.0084	0.0049	0.1301	0.0006	0.0007	0.0014	0.0041	0.0006	0.0003	0.0005	0.0013	0.0148	0.0041	0.0005	0	0	0.0016	0	0.0161	0.0037	0.0208	0.0002	0.0038	0.0182	0.0062	0.0027	0.0012	0.0126	0.016	0	0.0019	0.038	0.0001	0.0041
pHGG_META_0757	0.0077	0.0001	0.0019	0.0002	0.0012	0	0	0.0055	0.001	0	0.0013	0.0006	0.0008	0.0222	0.0001	0.0034	0.007	0.0053	0.0001	0	0	0.0001	0.0005	0.002	0.0026	0.0007	0.0016	0.0009	0.0038	0.0013	0	0	0	0.1147	0.027	0.6462	0	0.0003	0.029	0.0234	0.0045	0.0021	0.0018	0.0008	0	0	0.0001	0.0001	0.0057
pHGG_META_0758	0.0073	0.002	0.0001	0.0001	0.0286	0.0146	0.0072	0.0294	0.008	0.0004	0.0032	0.0187	0.0048	0.0051	0.0174	0.0057	0.002	0.0021	0.0119	0.0004	0.0012	0.0114	0.0094	0.005	0.0039	0.0031	0.0066	0.0027	0.0063	0.0005	0.0074	0.0114	0.0024	0.1099	0.0443	0.3374	0.0003	0.0008	0.0423	0.0069	0.0042	0.0007	0.0034	0.0034	0.0128	0.0017	0.0091	0.0071	0.0049
pHGG_META_0759	0	0.0025	0.0043	0.0022	0.0186	0.0058	0.0001	0	0.0048	0.0001	0.0206	0.0019	0.0005	0.0017	0.0489	0.0013	0.0005	0.0028	0.0046	0.0001	0.0004	0.0003	0.0004	0.0003	0.0002	0.0016	0.0009	0.0009	0.0003	0	0	0.0005	0	0.0005	0	0.0011	0.0212	0.004	0.0007	0.0013	0.0006	0.0005	0.0033	0.5376	0	0.0011	0.0023	0.0003	0.0004
pHGG_META_0760	0.0004	0.0004	0.0027	0.0012	0	0.0003	0	0.0002	0.0064	0	0.0002	0.0038	0.0044	0.1407	0.0017	0.0285	0.0339	0.0166	0.0001	0.0017	0.0015	0.0013	0.0013	0.0005	0.0018	0.0018	0.0011	0.0009	0.0004	0.0002	0	0.0001	0.0002	0.2132	0.0025	0.0427	0.0001	0.0046	0.058	0.0698	0.0126	0.0087	0.0113	0.0047	0.0007	0.0011	0.0024	0.0001	0.0115
pHGG_META_0761	0.0026	0.0003	0.0018	0.0002	0	0.008	0	0	0.0013	0	0	0.0007	0.0006	0.2353	0.0001	0.0078	0.0089	0.0978	0	0	0.0002	0	0.0009	0.0002	0.0013	0.0011	0.0015	0.0025	0.0007	0.0001	0.0011	0.0001	0	0.0142	0.0034	0.0196	0	0.0111	0.0085	0.0306	0.0058	0.0068	0.0145	0.0106	0.0002	0.0001	0.0005	0	0.0052
pHGG_META_0762	0.0001	0.0008	0.0009	0.0004	0.0261	0.0025	0.0053	0.0005	0.0031	0	0.0078	0.0039	0.0035	0.0316	0.0048	0.1838	0.0255	0.0308	0.0145	0.0005	0.0005	0.0073	0.0042	0.0031	0.0044	0.003	0.0082	0.0076	0.0028	0.0004	0.0013	0.0021	0.0001	0.0898	0.0007	0.0212	0	0.0025	0.0601	0.0188	0.0052	0.0044	0.014	0.0058	0.0002	0.0012	0.0128	0.0095	0.0061
pHGG_META_0764	0.0074	0.0366	0.1864	0.0717	0.0001	0.0013	0.0001	0.0002	0.0213	0.0002	0.0009	0.0073	0.0106	0.0137	0.0067	0.0031	0.0245	0.0284	0.0017	0.0014	0.0014	0.0016	0.0036	0.0137	0.0109	0.0112	0.0064	0.0015	0.0055	0.0044	0.0078	0.0015	0.0106	0.0191	0.015	0.0418	0.0063	0.0254	0.0546	0.0284	0.0319	0.0225	0.0095	0.0083	0.0062	0.0003	0.0045	0.0002	0.007
pHGG_META_0765	0.0027	0.0025	0.0019	0.0008	0.0004	0.0061	0	0.0005	0.0028	0	0.0002	0.0015	0.0011	0.0207	0.023	0.0147	0.0052	0.0074	0.0001	0.0004	0	0.0018	0.0014	0.0009	0.0005	0.0107	0.0007	0.0037	0.0168	0.0011	0.0042	0.0005	0.0042	0.0528	0.0094	0.6077	0.007	0.0018	0.0206	0.0115	0.0057	0.002	0.0051	0.0046	0.0002	0	0.0046	0	0.0069
pHGG_META_0766	0.0011	0.0005	0.0031	0.0017	0	0.0009	0.0003	0.0068	0.0011	0.0004	0.0074	0.0008	0.0011	0.045	0.0002	0.0265	0.0559	0.034	0.001	0.0005	0.0001	0.0001	0.0009	0.0012	0.0037	0.0109	0.0038	0.0011	0.0019	0.0264	0	0.0009	0.0339	0.2424	0.0028	0.0326	0	0.0023	0.0578	0.029	0.0098	0.0045	0.0087	0.002	0.0001	0.0015	0.004	0.0002	0.0646
pHGG_META_0767	0.0002	0.0002	0.0003	0	0.0054	0.0001	0	0	0.0008	0	0.0001	0.0006	0.0005	0.0601	0.0032	0.0281	0.0082	0.0109	0.0005	0	0	0.0001	0.0019	0	0.0003	0.0014	0.0004	0.0006	0.0004	0	0	0.0002	0.0001	0.0056	0.0001	0.0072	0	0.007	0.0041	0.0056	0.003	0.0034	0.0394	0.0185	0	0	0.0038	0	0.0038
pHGG_META_0768	0.0016	0.0009	0.0015	0.0004	0	0.0003	0	0	0.002	0	0.0003	0.001	0.0012	0.1711	0.0002	0.0081	0.0118	0.0241	0.0001	0.0001	0.0001	0.0001	0.0018	0.0008	0.0015	0.006	0.0002	0.0012	0.0003	0.0001	0	0.0004	0.0001	0.0858	0.0033	0.0645	0.0001	0.0124	0.043	0.0612	0.0141	0.0084	0.0603	0.0276	0.0002	0	0.0003	0	0.0152
pHGG_META_0770	0.0007	0.0026	0.0067	0.0034	0.0002	0.0006	0	0	0.0293	0	0.0005	0.008	0.0078	0.0534	0.0121	0.0231	0.0124	0.01	0.0003	0.0002	0.0007	0	0.0015	0.0006	0.0009	0.0023	0.0006	0.0009	0.0014	0	0.0002	0.0002	0.0001	0.0085	0.0018	0.0169	0	0.0107	0.008	0.0173	0.0074	0.0054	0.0929	0.0688	0	0.0002	0.006	0.0002	0.0081
pHGG_META_0771	0.0039	0.0002	0.0002	0	0.0003	0.0121	0	0.0038	0.0011	0	0.0001	0.0012	0.0002	0.0226	0.0014	0.0048	0.0014	0.0013	0.0001	0	0.0001	0.0014	0.0024	0.0017	0.0006	0.0012	0.0015	0.0007	0.0007	0.0001	0	0	0.0004	0.0533	0.0147	0.7634	0.0001	0.0025	0.0181	0.0085	0.0078	0.0016	0.0067	0.0011	0	0.0001	0.0006	0	0.0103
pHGG_META_0772	0.0005	0.0002	0.0027	0.0003	0.0006	0	0	0	0.0011	0	0	0.0009	0.0003	0.0443	0.0002	0.0302	0.0077	0.0028	0.0003	0	0	0.0001	0.0041	0.0067	0.0039	0.0029	0.0038	0.0066	0.0019	0.0018	0	0.0001	0.0003	0.0252	0.0018	0.0175	0	0.0066	0.0609	0.6161	0.0083	0.0094	0.0167	0.0036	0	0	0.0007	0	0.0088
pHGG_META_0773	0.0031	0.0001	0.0003	0.0001	0	0.0095	0	0.0002	0.0009	0	0	0.001	0.0003	0.0375	0.0041	0.0077	0.0036	0.0054	0.0004	0.0002	0.0003	0.0002	0.0003	0.0009	0.0004	0.0008	0	0.0004	0.0006	0	0	0.0014	0.0003	0.0843	0.0139	0.5456	0	0.0077	0.0374	0.0134	0.0132	0.0039	0.008	0.015	0.0001	0.0028	0.0016	0	0.0678
pHGG_META_0774	0.0121	0.0008	0.0043	0.001	0	0	0	0.0001	0.0008	0	0.001	0.0001	0.0001	0.051	0.0002	0.0033	0.0234	0.0154	0	0	0.0001	0.0002	0.0002	0.0008	0.001	0.0009	0.0011	0.0004	0.0004	0	0.0001	0	0.0159	0.0427	0.0332	0.6005	0	0.0036	0.016	0.0393	0.0066	0.0061	0.005	0.0016	0.0004	0.0001	0.0034	0	0.0085
pHGG_META_0775	0.0001	0.0002	0.0009	0	0.0059	0.0019	0.0029	0.0121	0.0011	0	0.0001	0.0001	0.0008	0.0095	0.0064	0.0017	0.0044	0.0005	0.0001	0.001	0.0006	0.0017	0.0189	0.0308	0.0042	0.0027	0.0014	0.0217	0.0087	0.0371	0	0.0006	0.0001	0.0353	0.0007	0.2776	0	0.001	0.0383	0.0479	0.0042	0.001	0.0073	0.0026	0	0.0017	0.005	0	0.223
pHGG_META_0776	0.0002	0.0006	0.0012	0.0005	0.0001	0.0002	0	0	0.0018	0	0.0001	0.0003	0.0009	0.0492	0.0034	0.0972	0.0094	0.0148	0.0002	0.0003	0	0.0002	0.0026	0.0002	0.0019	0.0026	0.003	0.0033	0.0017	0.0001	0	0.0002	0.0002	0.0034	0.0005	0.0049	0	0.0054	0.0187	0.0203	0.001	0.0034	0.0341	0.0088	0.0005	0.0041	0.0003	0.0004	0.0064
pHGG_META_0778	0.0666	0.0011	0.0052	0.002	0.0029	0.0042	0.0024	0.0005	0.001	0	0	0.0001	0.0007	0.0424	0.0002	0.0073	0.0182	0.0195	0.0001	0.0022	0.0025	0.0009	0.0019	0.0011	0.0006	0.0076	0.0003	0.0056	0.0008	0.0001	0.0001	0.0002	0.0515	0.1178	0.2247	0.075	0	0.0013	0.0302	0.0484	0.0078	0.0036	0.0078	0.0014	0.0027	0.0001	0.0023	0	0.0166
pHGG_META_0779	0.0257	0.0011	0.0051	0.0009	0.0001	0	0	0.0012	0.0011	0	0.0004	0.0007	0.0006	0.058	0.013	0.0101	0.014	0.0414	0.0003	0.0003	0.0002	0.0005	0.0005	0.0025	0.0006	0.0017	0.0002	0.0001	0.0003	0	0	0.0001	0.0252	0.0394	0.0779	0.4537	0	0.007	0.0406	0.0104	0.0187	0.0129	0.0149	0.002	0.0001	0.0002	0.0017	0.0002	0.0041
pHGG_META_0780	0.0013	0.0004	0.0003	0	0.0006	0.0116	0.0011	0.0118	0.0011	0.0022	0.0031	0.001	0.0006	0.017	0.0043	0.0022	0.0043	0.0015	0.0006	0.0003	0.0004	0.002	0.0005	0.0062	0.0006	0.0184	0.0015	0.0007	0.0019	0.0018	0.0002	0.0002	0	0.0896	0.0069	0.5997	0.0003	0.0011	0.0363	0.0235	0.006	0.0019	0.0029	0.0017	0.0001	0.0045	0.0197	0	0.0099
pHGG_META_0781	0.3355	0.0014	0.0063	0.0022	0	0	0	0	0.0011	0.0002	0.0018	0.0007	0.0006	0.0324	0	0.0022	0.022	0.035	0.0001	0	0	0.0001	0.0003	0.0001	0.0011	0.0062	0.0009	0.0006	0.0009	0	0	0.0002	0.0001	0.0099	0.2987	0.0265	0	0.0029	0.004	0.0155	0.0013	0.0028	0.0072	0.0017	0.0005	0.0001	0	0	0.0075
pHGG_META_0782	0.0001	0.0055	0.0259	0.009	0.0001	0.0053	0.0022	0	0.0029	0.0001	0.0028	0.0045	0.0019	0.028	0.0048	0.0087	0.0034	0.006	0.0006	0	0.0001	0.0003	0.0061	0.0007	0.0047	0.0056	0.0063	0.0034	0.0043	0.0001	0	0.0055	0	0.0045	0.0001	0.0048	0.0724	0.0298	0.0056	0.0346	0.0041	0.0078	0.0166	0.2884	0	0.0006	0.0273	0.0038	0.0109
pHGG_META_0783	0.0065	0.0003	0.0001	0.0001	0.0002	0.001	0.0001	0	0.0018	0	0.0001	0.0012	0.0006	0.0444	0.0302	0.0029	0.0057	0.0149	0.0003	0.0004	0.0006	0.0006	0.0003	0.001	0.0003	0.0024	0	0.0001	0.0005	0.0013	0.0017	0.0015	0	0.0527	0.0183	0.5986	0	0.003	0.0155	0.005	0.0095	0.0027	0.0061	0.005	0.0013	0.0002	0.0173	0.0001	0.0039
pHGG_META_0784	0.002	0.0005	0.0005	0	0	0	0	0.0001	0.0013	0	0	0	0.0005	0.0745	0.0001	0.0048	0.0101	0.006	0	0	0	0.0001	0.0003	0.0006	0.0009	0.0013	0.001	0.0002	0.0007	0.0002	0	0.0001	0.0001	0.0702	0.0049	0.6624	0	0.0079	0.0126	0.0262	0.0192	0.0155	0.0027	0.0005	0.0002	0.0005	0	0	0.0095
pHGG_META_0785	0.0001	0.0004	0.0008	0.0002	0.0057	0.0016	0	0	0.0008	0	0.0004	0.0009	0.0003	0.0039	0.0034	0.0509	0.0009	0.0038	0.0001	0.0001	0	0	0.0016	0.0004	0.0007	0.0041	0.001	0	0.0035	0.0001	0	0.0001	0	0.0006	0	0.0028	0	0.0023	0.0009	0.0029	0.0006	0.0003	0.0132	0.1535	0.0001	0.0002	0.0016	0.001	0.0043
pHGG_META_0786	0.0056	0.0002	0.0002	0.0002	0	0.0009	0.0021	0.0002	0.0012	0	0.0013	0.0016	0.0006	0.0124	0.0049	0.0105	0.0021	0.0026	0	0.0005	0.0002	0.0061	0.0037	0.0109	0.0014	0.0025	0.0028	0.0065	0.0007	0.0014	0.0049	0.0005	0.0008	0.0343	0.0292	0.0171	0.0033	0.0023	0.6123	0.069	0.0115	0.0034	0.0137	0.0031	0.001	0.0002	0.0022	0	0.0227
pHGG_META_0787	0.0008	0.0003	0.0006	0.0001	0	0.0001	0	0	0.001	0	0	0.0001	0.0001	0.0457	0	0.0062	0.0206	0.0105	0	0.0001	0	0	0.0005	0.0006	0.0007	0.001	0.0003	0.0004	0.0002	0.0001	0	0.0051	0	0.0773	0.0027	0.5084	0.0001	0.0024	0.0129	0.0186	0.0055	0.0029	0.0211	0.0106	0.0002	0.0001	0.0001	0	0.0368
pHGG_META_0788	0.0001	0.0076	0.0004	0.0003	0	0.0005	0	0	0.0033	0	0	0.006	0.0047	0.0043	0.0052	0.7723	0.0017	0.0004	0.0011	0	0	0.0002	0.0021	0.0006	0.0026	0.0029	0.0016	0.0026	0.0026	0.0003	0	0	0	0.0014	0	0.0037	0	0.0021	0.0023	0.0049	0.0004	0.0009	0.0203	0.0108	0.0002	0	0.0011	0	0.002
pHGG_META_0789	0.0019	0.0002	0	0	0.0021	0.0007	0.002	0.0013	0.0002	0	0.0001	0.0004	0	0	0	0.001	0.0007	0.0006	0.0024	0.0002	0.0003	0.0003	0.0003	0.0005	0.0018	0.0057	0.0007	0	0.0004	0.001	0.0022	0.0009	0.9198	0.0008	0.0073	0.0015	0	0.0013	0.0033	0.0014	0.0026	0.0029	0.0004	0	0.0024	0	0.0004	0.0019	0.0003
pHGG_META_0790	0.001	0.0003	0.0001	0	0.0007	0	0.0006	0	0.0001	0	0	0.0002	0.0003	0.0009	0.0002	0.003	0.0015	0.0007	0	0	0	0	0.0002	0.0009	0.0013	0.0013	0.0004	0.0031	0.0013	0.0001	0.0012	0	0.9355	0.0019	0.0039	0.003	0	0.0006	0.0075	0.0051	0.0012	0.0008	0.0016	0.0004	0.001	0.0001	0.0003	0.0001	0.0014
pHGG_META_0791	0.0022	0.0001	0.0005	0.0002	0.0006	0.0001	0.0006	0	0.0012	0	0.0015	0.0008	0.0015	0.0006	0.001	0.0029	0.0008	0.0005	0	0.0031	0	0.0005	0.0007	0.0013	0.0013	0.0007	0.0009	0.0022	0.002	0.0002	0.0014	0.0002	0.9089	0.0018	0.0106	0.004	0	0.0009	0.0133	0.0041	0.0012	0.0004	0.0019	0.0003	0.0008	0	0.0003	0	0.0017
pHGG_META_0792	0.005	0.0027	0.0043	0.0023	0.0008	0.0015	0	0	0.0061	0	0.0072	0.0032	0.0023	0.0507	0.0195	0.0177	0.0014	0.0216	0.0109	0.0005	0.0007	0.0007	0.0052	0.0014	0.004	0.0026	0.0013	0.0015	0.0024	0.0003	0.0016	0.0006	0.0193	0.0118	0.013	0.0663	0.0088	0.1088	0.0299	0.0196	0.0262	0.0256	0.0133	0.0962	0.0007	0.0007	0.0041	0.0002	0.006
pHGG_META_0793	0.0001	0.0007	0.0035	0.0016	0.0096	0.0001	0	0	0.0051	0.0001	0.0001	0.0031	0.0017	0.0331	0.2169	0.0366	0.0018	0.0054	0.0009	0	0.0001	0.0005	0.001	0.0003	0.001	0.0006	0.0022	0.0002	0.0004	0.0015	0	0.0004	0.0001	0.0032	0.0002	0.0033	0	0.0032	0.0041	0.007	0.001	0.0018	0.0208	0.0283	0.0001	0.0005	0.0167	0.0017	0.0025
pHGG_META_0794	0.0004	0	0.0005	0	0.0003	0.0002	0.0007	0.029	0.0004	0	0.0003	0.0004	0.0004	0.02	0.0002	0.0061	0.0193	0.0063	0.0018	0.0015	0.0014	0.0012	0.0037	0.0061	0.002	0.0028	0.0057	0.0102	0.0047	0.0046	0.0002	0.0142	0	0.0789	0.002	0.5819	0	0.0021	0.0232	0.0191	0.0075	0.0025	0.0047	0.0009	0.0003	0	0.0003	0.0001	0.0193
pHGG_META_0795	0.0003	0.0008	0.0014	0.0002	0.0001	0	0	0	0.0009	0	0	0.0006	0.0007	0.0132	0.0016	0.0057	0.0036	0.0075	0	0.0001	0.0002	0.0003	0.001	0.0003	0.0011	0.0012	0.0005	0.0002	0.0002	0.0001	0	0	0	0.0013	0.0004	0.003	0.0001	0.0039	0.0007	0.0042	0.0009	0.0018	0.0974	0.4987	0	0	0.0005	0	0.0024
pHGG_META_0796	0.0021	0.0003	0.0029	0.0009	0	0.0006	0.0011	0.0008	0.0028	0.0006	0.0005	0.0007	0.0011	0.1227	0.0005	0.0122	0.0857	0.0176	0.0001	0.0007	0.0009	0.0028	0.0046	0.0023	0.0021	0.0182	0.0005	0.008	0.0029	0.0003	0	0.0002	0.0013	0.1934	0.0056	0.0951	0	0.0036	0.0397	0.0759	0.0152	0.0074	0.0149	0.0016	0	0.0004	0.0049	0.0006	0.0267
pHGG_META_0797	0.0035	0.0125	0.1568	0.0477	0	0.0001	0	0.0003	0.0048	0	0	0.0012	0.002	0.0402	0.0003	0.0202	0.0782	0.0659	0.0004	0.0004	0.0003	0.0003	0.002	0.0081	0.0089	0.0099	0.0063	0.0063	0.0057	0.0002	0	0.0004	0.0004	0.0272	0.0054	0.0839	0	0.0083	0.0248	0.0751	0.0058	0.0115	0.0311	0.014	0.0024	0	0.0007	0	0.0127
pHGG_META_0798	0.0002	0	0.0005	0.0043	0.0001	0	0	0	0.0009	0	0	0.0001	0.0001	0.0184	0.0001	0.0223	0.0097	0.0016	0.0001	0	0.0001	0.001	0.0019	0.0185	0.0028	0.0018	0.0013	0.007	0.0021	0.0001	0	0.0005	0	0.0237	0.0012	0.0162	0	0.0011	0.1017	0.6258	0.0045	0.0044	0.0244	0.0011	0.0011	0.0001	0.0005	0	0.0124
pHGG_META_0799	0.0004	0.0012	0.0028	0.0006	0.0001	0.0002	0	0	0.0033	0	0.0001	0.0005	0.0006	0.1231	0.0271	0.0048	0.0021	0.0625	0	0.0003	0.0002	0.0005	0.0009	0.0001	0.0014	0.0011	0.001	0.0002	0.0007	0	0	0.0004	0.0001	0.0041	0.0009	0.0113	0	0.0039	0.0029	0.0087	0.0011	0.0015	0.0141	0.1603	0	0.0002	0.0014	0	0.002
pHGG_META_0800	0.0002	0.0006	0.0014	0.0006	0.0011	0.0002	0	0	0.0015	0	0.001	0.0006	0.0007	0.018	0.0355	0.0095	0.0004	0.0138	0.0003	0	0.0001	0.0001	0.0007	0.0002	0.0011	0.0004	0.0008	0.0002	0.0004	0.0001	0	0.0001	0.0001	0.0011	0	0.0011	0	0.0077	0.0008	0.0031	0.001	0.0016	0.0105	0.2354	0	0.0001	0.0014	0.0004	0.0049
pHGG_META_0801	0.0007	0.0014	0.0091	0.0031	0	0.0001	0	0	0.0034	0	0.0001	0.0007	0.0013	0.1101	0.0069	0.027	0.0115	0.0266	0.0001	0.0002	0	0.0003	0.0009	0.0005	0.0036	0.0063	0.0061	0.0024	0.0015	0.0007	0	0.0003	0	0.0184	0.0014	0.0157	0	0.0123	0.0196	0.1008	0.0033	0.0125	0.0143	0.0119	0.0305	0.0005	0.0003	0	0.0078
pHGG_META_0802	0.0012	0.0001	0.0003	0	0	0.0061	0	0.0009	0.001	0	0.0001	0.0027	0.0006	0.0201	0.0004	0.0037	0.0054	0.0132	0	0	0	0.0034	0.0384	0.0324	0.0234	0.0031	0.0318	0.0322	0.0135	0.0004	0	0	0.0001	0.0353	0.0025	0.4935	0	0.0018	0.0123	0.0549	0.0032	0.0017	0.0221	0.0031	0.0002	0.0002	0.0006	0.0001	0.0509
pHGG_META_0803	0.0358	0.0018	0.0011	0.0057	0	0	0	0.0001	0.0018	0	0.0008	0.0007	0.0013	0.1179	0.0056	0.0021	0.0017	0.0546	0	0	0	0.0005	0.0003	0.0004	0.0003	0.0005	0.0002	0.0001	0.0013	0.0006	0	0.0001	0.0052	0.0144	0.0546	0.4335	0.002	0.0124	0.0085	0.0067	0.0036	0.0055	0.0074	0.0067	0.0178	0.0007	0.0008	0.0005	0.0023
pHGG_META_0804	0.0016	0.0001	0	0	0.0005	0.0001	0.0038	0	0.0002	0.0015	0.0004	0.0004	0.0006	0.0016	0.0001	0.0039	0.0002	0.0005	0.0015	0.0003	0.0006	0.0004	0.0008	0.0005	0.0004	0.0011	0.0005	0.0032	0.001	0.0004	0.0067	0.0001	0.8894	0.0035	0.0079	0.0034	0	0.001	0.0148	0.0063	0.0025	0.002	0.0003	0.0004	0.0001	0.0001	0.0024	0	0.0013
pHGG_META_0805	0.0003	0.0015	0.0043	0.0018	0.0003	0.0003	0	0	0.0019	0	0.0002	0.001	0.0003	0.0231	0.0034	0.0061	0.0194	0.0152	0	0.0001	0.0002	0.0001	0.001	0.0003	0.0013	0.0018	0.0004	0.0001	0.0008	0.0002	0	0.0001	0.0001	0.0044	0.0007	0.0083	0	0.0788	0.0026	0.0047	0.02	0.0177	0.0606	0.289	0	0	0.001	0	0.0049
pHGG_META_0806	0.0006	0.0003	0.0004	0	0.0071	0.0022	0.0006	0.0018	0.0033	0.0003	0.0058	0.0057	0.0019	0.0137	0.0066	0.0199	0.0018	0.0009	0.0002	0.0001	0	0.0103	0.0183	0.0061	0.0033	0.0077	0.0019	0.0029	0.0019	0.001	0	0.0011	0.0004	0.0157	0.0024	0.0135	0.0001	0.0056	0.6378	0.0429	0.0107	0.0059	0.0043	0.0063	0.0004	0.0002	0.0052	0.0003	0.0059
pHGG_META_0807	0.0004	0.0002	0.0008	0.0072	0.0001	0.0001	0.0001	0	0.0013	0	0.0003	0.0005	0.001	0.0901	0.0081	0.011	0.047	0.0154	0.002	0.0037	0.0078	0.0014	0.0007	0.0009	0.0009	0.0008	0.0002	0.0004	0.0001	0	0	0	0.0001	0.0513	0.0019	0.2454	0	0.0027	0.0242	0.0115	0.008	0.0028	0.0687	0.0075	0.0002	0	0.0009	0	0.0243
pHGG_META_0808	0.0041	0.0002	0.0006	0.0003	0	0.0003	0	0	0.0022	0	0.0001	0.0005	0.0014	0.3235	0.0005	0.0414	0.0146	0.0549	0.0002	0.0001	0.0003	0.0001	0.0006	0.0069	0.0035	0.0016	0.001	0.0007	0.0025	0.0001	0	0	0	0.0202	0.006	0.0326	0	0.0053	0.0679	0.0405	0.0063	0.0075	0.0115	0.005	0.001	0.0002	0.0001	0.0001	0.0058
pHGG_META_0809	0.0001	0.0002	0.0005	0.0003	0.0171	0.0197	0.016	0.0757	0.0055	0.0022	0.0105	0.0091	0.0037	0.0043	0.022	0.0101	0.0085	0.0023	0.0094	0.0018	0.0024	0.022	0.0123	0.0079	0.0011	0.0065	0.0055	0.0096	0.0117	0.0059	0.0017	0.0257	0.0001	0.0645	0.0001	0.0128	0.0013	0.0004	0.0235	0.002	0.0045	0.001	0.0103	0.0042	0.0129	0.0074	0.0377	0.0095	0.0192
pHGG_META_0810	0.0642	0.0015	0.0054	0.0028	0.0007	0.0059	0.0013	0.0002	0.0029	0.0002	0.0022	0.0019	0.0027	0.0229	0.0034	0.0092	0.0144	0.0357	0.0011	0.001	0.0012	0.0033	0.0008	0.0016	0.0014	0.0049	0.0002	0.0036	0.001	0.0017	0.0005	0.0001	0.0498	0.0533	0.2877	0.0536	0	0.002	0.0278	0.0161	0.007	0.003	0.0113	0.0064	0.0055	0.0005	0.0024	0	0.0086
pHGG_META_0811	0.0002	0.0016	0.0072	0.0013	0.001	0.007	0.0012	0	0.0012	0	0	0.0003	0.0005	0.1797	0.0128	0.0156	0.0489	0.0219	0	0.0039	0.004	0	0.0113	0.0012	0.0016	0.0063	0.0005	0.0009	0.0013	0.0016	0.0005	0.0002	0	0.1031	0.0026	0.0617	0	0.0112	0.029	0.0468	0.0194	0.0125	0.0252	0.0086	0.0001	0.0002	0.0016	0.0001	0.0141
pHGG_META_0812	0	0.0002	0.0004	0.0007	0.0084	0.0045	0.0002	0.0284	0.0008	0.0003	0.0003	0.0014	0.0006	0.0115	0.0078	0.0061	0.0063	0.006	0.0038	0.0004	0.0014	0.0134	0.0044	0.0218	0.0016	0.0021	0.0047	0.0107	0.0041	0.0032	0.0015	0.0035	0.0029	0.1593	0.0006	0.3433	0.0008	0.0009	0.0296	0.0206	0.0065	0.0013	0.0086	0.0046	0.0006	0.0218	0.0059	0.0009	0.0128
pHGG_META_0813	0.0301	0.0019	0.0092	0.0032	0.0013	0	0	0.0001	0.0005	0	0	0.0004	0.0001	0.0295	0	0.0024	0.0218	0.0211	0.0001	0.0002	0	0	0.0005	0.0006	0.0016	0.0062	0.0017	0.001	0.003	0.0001	0.0002	0	0.0003	0.0468	0.073	0.5484	0	0.0052	0.0102	0.0358	0.0121	0.0137	0.004	0.0013	0.0002	0	0.0001	0	0.018
pHGG_META_0814	0.006	0.0003	0.0011	0.0001	0.0019	0.0073	0	0	0.001	0	0	0.0011	0.0005	0.0398	0.0022	0.0058	0.0034	0.0035	0.0013	0	0.0001	0.001	0.0015	0.0074	0.0006	0.0007	0.0003	0.0013	0.0055	0.0001	0	0	0.0015	0.091	0.0274	0.5906	0	0.0022	0.0224	0.0366	0.0096	0.0027	0.007	0.0045	0.0002	0.0004	0.0024	0.0014	0.0081
pHGG_META_0815	0.0002	0.0022	0.0087	0.0039	0.0408	0.021	0.0007	0.0002	0.0094	0.0073	0.0607	0.005	0.0051	0.0146	0.0676	0.0096	0.0023	0.0045	0.0305	0.0002	0.0006	0.0204	0.0128	0.0058	0.0019	0.0008	0.0158	0.0056	0.0042	0.0037	0.0026	0.0123	0.0002	0.0133	0.0002	0.0115	0.0062	0.0014	0.0136	0.0405	0.0019	0.0017	0.0032	0.0215	0.0266	0.0646	0.0414	0.0084	0.0215
pHGG_META_0816	0.0001	0.0004	0.0005	0.0001	0.0006	0	0	0	0.0012	0.0006	0.0024	0.0009	0.0011	0.028	0.0168	0.0134	0.0023	0.0159	0.0016	0.0001	0.0001	0.0001	0.0006	0.0001	0.0017	0.0031	0.0003	0	0.0004	0.0001	0	0	0.0002	0.0007	0.0006	0.0022	0	0.0068	0.0016	0.0039	0.001	0.0025	0.0359	0.0381	0	0	0.0013	0	0.0028
pHGG_META_0817	0.0013	0.0001	0.0003	0.0001	0.0012	0.0008	0.0013	0.0008	0.003	0	0.0005	0.0028	0.0027	0.0024	0.0008	0.0061	0.0042	0.0017	0.0012	0.0001	0	0.0006	0.0014	0.0041	0.0017	0.0032	0.0031	0.0035	0.0044	0.0012	0.0004	0.0012	0.8009	0.006	0.0065	0.0077	0.0003	0.002	0.0259	0.0153	0.0046	0.0035	0.0058	0.001	0.0004	0.0009	0.0018	0.0006	0.0072
pHGG_META_0818	0.0025	0.0004	0.0003	0	0	0.0001	0.0001	0.0007	0.0004	0	0.0011	0.0017	0.001	0.0199	0.0224	0.0087	0.0034	0.0019	0.0004	0	0.0004	0.0003	0.0008	0.0015	0.0006	0.0009	0.0003	0.0258	0.001	0.0013	0.0001	0.0001	0	0.0814	0.0087	0.6138	0	0.002	0.0413	0.0136	0.0075	0.0014	0.0047	0.0042	0.0001	0.0046	0.0295	0.0002	0.0059
pHGG_META_0821	0.0052	0.0017	0.0084	0.0049	0.0079	0.0031	0.0055	0.0086	0.0143	0.0008	0.0059	0.0102	0.0102	0.0042	0.0319	0.0037	0.003	0.0008	0.005	0.0098	0.0098	0.0496	0.0095	0.0155	0.0087	0.1206	0.0052	0.0116	0.0054	0.0078	0.0147	0.0096	0	0.0088	0.0172	0.0095	0	0.0008	0.0313	0.0238	0.0013	0.0009	0.003	0.0037	0.0111	0.0137	0.0103	0.0188	0.0076
pHGG_META_0822	0.0009	0.0003	0	0	0.009	0.0014	0.0139	0.0024	0.0006	0.004	0.0039	0.0005	0.0003	0	0.001	0.0004	0.0001	0.0001	0.0034	0.0006	0.0009	0.0019	0.0003	0.0006	0.0006	0.0098	0.0005	0.0011	0.0003	0	0.0141	0.0047	0.8464	0.0006	0.0044	0.001	0.0025	0.0001	0.0041	0.0004	0.0004	0.0001	0	0.0002	0.0021	0.0008	0.0016	0.0041	0.0004
pHGG_META_0823	0.0013	0.0003	0	0	0.0009	0	0.0001	0.0001	0.0002	0	0	0.0002	0	0.0015	0	0.0023	0.002	0.0005	0	0	0	0.0001	0.0002	0.0001	0.0006	0.0004	0.0011	0.0019	0.0004	0.0001	0	0.0002	0.9422	0.0021	0.0039	0.0019	0	0.0007	0.0114	0.0045	0.0019	0.0012	0.0015	0.0005	0.0004	0	0.0014	0.0007	0.0006
pHGG_META_0824	0.0061	0.0003	0.0005	0.0007	0.0022	0.0024	0	0.0002	0.0007	0	0	0.0008	0.001	0.1352	0.0005	0.0278	0.0184	0.0388	0.0001	0.0001	0.0001	0.0001	0.0007	0.0016	0.0009	0.0024	0.0003	0.0012	0.0006	0.0002	0	0	0.1177	0.1449	0.0172	0.0769	0	0.0024	0.0467	0.0525	0.0118	0.0057	0.0146	0.0021	0	0.0003	0.0002	0.0001	0.0217
pHGG_META_0825	0.005	0.0005	0.0014	0.0007	0	0.0001	0	0	0.0011	0	0.0001	0.0006	0.0007	0.2931	0.0006	0.0033	0.0026	0.0421	0	0	0.0001	0.0001	0.0005	0.0005	0.0021	0.0011	0.0004	0.0003	0.0007	0	0	0.0001	0.0007	0.0052	0.0057	0.026	0	0.0814	0.0027	0.0113	0.0088	0.0161	0.0136	0.173	0	0	0.0002	0	0.0025
pHGG_META_0826	0.0002	0.0001	0.0005	0.0002	0.0001	0.0001	0	0	0.0009	0.0012	0.0045	0.0006	0.0004	0.1009	0.0242	0.0219	0.0012	0.0072	0.0025	0.0001	0	0	0.0008	0.0005	0.0011	0.0003	0.0003	0.0005	0	0	0	0.0013	0.0001	0.0128	0.0002	0.0176	0	0.0243	0.0364	0.0244	0.0042	0.0085	0.0083	0.0209	0.0001	0	0.0008	0	0.0037
pHGG_META_0827	0.0053	0.0238	0.0065	0.0034	0.014	0.0045	0	0	0.0082	0	0.0034	0.0039	0.0032	0.0336	0.2553	0.012	0.0014	0.0033	0.0024	0.0002	0.001	0.0019	0.0037	0.0007	0.0003	0.0006	0.001	0.0015	0.0008	0	0	0.0015	0.0012	0.0081	0.0164	0.0128	0	0.0028	0.0057	0.0143	0.0013	0.0017	0.0099	0.0382	0.0002	0.0007	0.0346	0.0046	0.0017
pHGG_META_0828	0.2009	0.0349	0.0136	0.0039	0.0017	0.0002	0.0073	0.0003	0.0012	0	0.0008	0.0006	0.0013	0.0055	0.0001	0.0007	0.0047	0.0094	0.0001	0.0038	0.0025	0.0004	0.0001	0.001	0.0032	0.0073	0.002	0.0037	0.0016	0.0001	0.0085	0.0002	0.0448	0.0047	0.3035	0.0111	0.0001	0.0019	0.0039	0.0081	0.0021	0.0037	0.001	0.0003	0.0029	0.0002	0.0058	0.0001	0.0024
pHGG_META_0829	0.0026	0	0.0001	0	0	0	0	0	0.0004	0	0.0004	0.0003	0.0001	0.001	0.0001	0.0022	0.0008	0.0004	0	0	0.0003	0	0	0	0	0.0002	0.0003	0.0002	0.0007	0	0.0006	0.001	0.9526	0.0013	0.0092	0.0015	0.0002	0.0003	0.0049	0.0026	0.0009	0.0017	0.0003	0.0002	0.0006	0	0.0008	0	0.0001
pHGG_META_0830	0.0041	0.0025	0.0136	0.0038	0.0007	0.0024	0.0018	0.0364	0.0006	0	0.0003	0.0003	0.0003	0.0076	0.0084	0.0074	0.0074	0.0214	0.0003	0.0004	0	0.0049	0.0034	0.0056	0.0044	0.0029	0.008	0.0004	0.0085	0.0011	0.0033	0.0052	0.0017	0.0904	0.0178	0.5621	0.0077	0.0007	0.0135	0.015	0.0048	0.0021	0.002	0.0014	0.0026	0.0001	0.0009	0.0004	0.0079
pHGG_META_0831	0.0095	0.0001	0.0019	0.0002	0	0	0	0	0.0009	0	0	0.0002	0.0001	0.0188	0.0012	0.0053	0.02	0.0028	0	0.0001	0	0.0001	0.0004	0.0007	0.0012	0.0067	0.003	0.0011	0.0008	0.0001	0.0084	0.0001	0.6182	0.0094	0.0191	0.0179	0	0.0106	0.0266	0.0361	0.0069	0.0087	0.0569	0.0038	0.0001	0.0001	0.0005	0.0001	0.0105
pHGG_META_0833	0.0004	0.0003	0.0006	0	0	0.0006	0	0.0003	0.0013	0	0	0.0005	0.0003	0.045	0.0013	0.009	0.0128	0.0064	0.0001	0.0002	0	0	0.0009	0.0019	0.0017	0.0013	0.0013	0.0032	0.0003	0	0	0	0	0.0387	0.0014	0.0312	0	0.0043	0.0395	0.6655	0.0068	0.0073	0.0127	0.0019	0	0	0.0039	0.0002	0.0063
pHGG_META_0835	0.0039	0.0031	0.0146	0.0061	0.0001	0	0	0	0.0021	0	0.0056	0.0002	0.0027	0.0923	0.0212	0.0157	0.0164	0.0484	0.0065	0.0003	0.0006	0.0002	0.0012	0.0008	0.0015	0.0107	0.0045	0.0044	0.0007	0.0015	0	0	0.0002	0.2494	0.0132	0.0473	0	0.0076	0.0442	0.0851	0.0159	0.0129	0.0087	0.007	0.0026	0.0002	0.0042	0.0001	0.0107
pHGG_META_0836	0.0009	0.0004	0.0025	0.0007	0.0154	0.0002	0	0.0265	0.0025	0	0.0013	0.0064	0.0061	0.0094	0.0103	0.045	0.003	0.0045	0.0031	0.003	0.0032	0.0101	0.0145	0.0317	0.0135	0.0029	0.0091	0.0097	0.0023	0.0228	0.0174	0.0033	0	0.0204	0.0029	0.0132	0	0.0093	0.1233	0.1345	0.0123	0.0193	0.0071	0.0027	0.0065	0.0643	0.0034	0.0048	0.0511
pHGG_META_0837	0.2741	0.0005	0.0088	0.0013	0	0.0004	0.0002	0.0001	0.0012	0.0055	0.0001	0.0001	0.0013	0.0352	0.0008	0.0086	0.0144	0.0321	0	0.0009	0	0	0.0012	0.0003	0.0025	0.0035	0.0009	0.0007	0.0018	0	0.0001	0	0.0003	0.0193	0.2669	0.041	0.0001	0.0022	0.0093	0.0223	0.0025	0.004	0.0054	0.0011	0.0005	0.0006	0	0	0.0035
pHGG_META_0838	0.001	0.0005	0.0004	0	0	0.0001	0.0001	0.002	0.0007	0	0	0.0003	0.0006	0.0228	0.0007	0.0073	0.0067	0.0047	0.0017	0.0001	0.0001	0.0025	0.0016	0.0087	0.0026	0.0076	0.0022	0.0015	0.001	0.0053	0	0.005	0.0041	0.0612	0.0077	0.573	0.0003	0.0051	0.0376	0.0547	0.0144	0.0133	0.0024	0.0016	0.0031	0.0068	0.0002	0.0008	0.0401
pHGG_META_0839	0.0003	0.0004	0.0001	0.0008	0.0011	0.0001	0.0002	0.0149	0.0039	0	0.0001	0.0028	0.004	0.0517	0.0011	0.0097	0.0097	0.0091	0.0004	0.0001	0.0001	0.0006	0.0026	0.0069	0.0026	0.0049	0.0059	0.0012	0.0054	0.0015	0	0.0086	0.0001	0.0621	0.001	0.4928	0	0.0015	0.0315	0.018	0.0056	0.0019	0.0069	0.0062	0.0011	0.0008	0.0001	0.0002	0.0195
pHGG_META_0840	0.119	0.0082	0.0024	0.0008	0	0	0	0	0.0011	0	0	0.0002	0.0003	0.0378	0.0004	0.003	0.0088	0.0156	0	0	0.0001	0	0.0002	0.0002	0.0007	0.0022	0.0002	0.0004	0.0012	0	0.0007	0.0001	0.0113	0.0471	0.4851	0.0456	0	0.0028	0.0271	0.0357	0.0086	0.0063	0.0067	0.0011	0.0007	0	0.0001	0	0.0099
pHGG_META_0841	0.0007	0.0001	0.0001	0.001	0.0035	0.0027	0.0017	0.0005	0.0011	0.0046	0.0018	0.0037	0.0008	0.0009	0.0012	0.0039	0.0002	0	0.0024	0.0017	0.0031	0.0029	0.001	0.003	0.0007	0.0018	0.0018	0.0039	0.0004	0.0018	0.0043	0.0009	0.8531	0.0027	0.0021	0.0026	0.0015	0.0015	0.0169	0.0022	0.0042	0.0021	0.0003	0.0004	0.0007	0.0015	0.0027	0.0003	0.0013
pHGG_META_0842	0.0014	0	0	0.0001	0.0006	0	0.0045	0.0097	0.0001	0.0015	0.0006	0.0012	0.0004	0.0006	0.0021	0.0023	0.0004	0.0011	0.0002	0.0007	0.0012	0.0002	0.0003	0.0005	0.0002	0.0035	0.0004	0.0029	0.0017	0.0019	0.0001	0	0.8961	0.0025	0.0068	0.0015	0.0021	0.0004	0.0113	0.004	0.0013	0.0007	0.0007	0.0002	0.0014	0.0005	0.0019	0	0.0003
pHGG_META_0843	0.0033	0.0003	0.0005	0.0004	0.0001	0	0.0002	0	0.0008	0	0.0001	0.0005	0.0004	0.0086	0.0031	0.0136	0.0008	0.0018	0	0	0	0.0002	0.0006	0	0.0009	0.0012	0.0021	0.0005	0.0011	0	0.0011	0	0.7737	0.0043	0.0098	0.0098	0	0.017	0.0135	0.0164	0.0036	0.0063	0.0074	0.0066	0.0008	0.0001	0.0001	0.0021	0.0041
pHGG_META_0844	0.0001	0.0004	0.0006	0.0001	0	0.0025	0	0.0012	0.0037	0	0	0.0049	0.0024	0.0253	0.0005	0.0862	0.0445	0.0303	0	0.0001	0.0001	0	0.0014	0.001	0.0026	0.0013	0.0013	0.0008	0.0044	0.0002	0	0.0003	0	0.1464	0.0011	0.1163	0.0001	0.0026	0.0233	0.0142	0.0102	0.0042	0.0272	0.0066	0.0019	0.0003	0.0004	0.0001	0.012
pHGG_META_0845	0.0001	0.0002	0.0005	0.0005	0	0	0	0	0.0055	0	0.0001	0.0049	0.0066	0.0049	0.0019	0.7646	0.0074	0.0024	0	0	0.0002	0.0003	0.0044	0.0061	0.0061	0.0018	0.0024	0.0013	0.0078	0.0012	0	0.0001	0	0.0015	0.0002	0.0024	0	0.0019	0.0039	0.0129	0.0014	0.0024	0.0289	0.0021	0.0001	0	0.0003	0.0001	0.004
pHGG_META_0846	0.0001	0.0006	0.0012	0.0002	0	0.0003	0	0.0001	0.0012	0	0.0002	0.0003	0.0007	0.0169	0.0015	0.1384	0.0015	0.0055	0	0	0	0	0.0016	0.0001	0.0017	0.0011	0.0007	0.0006	0.0023	0.0002	0	0	0	0.002	0.0003	0.0098	0	0.0063	0.0022	0.0061	0.0009	0.0015	0.0325	0.19	0	0	0.0002	0.0001	0.0055
pHGG_META_0847	0.0049	0.0032	0.0036	0.0007	0.0002	0	0.0001	0	0.0012	0	0.001	0.0003	0.0004	0.0044	0.0002	0.004	0.0065	0.0066	0.0002	0.005	0.0001	0	0.0002	0.0001	0.003	0.0027	0.0016	0.0007	0.0019	0	0.0109	0	0.818	0.0039	0.0055	0.0072	0	0.0056	0.0088	0.0122	0.0032	0.0106	0.003	0.0012	0.0028	0.0001	0.0013	0	0.0011
pHGG_META_0848	0.0025	0	0.0001	0	0	0	0	0	0.0001	0	0.0001	0.0002	0	0.0026	0	0.0019	0.0018	0.0009	0	0	0	0	0.0001	0	0.0002	0.0016	0.0001	0	0.0001	0.0001	0.0002	0	0.9428	0.0014	0.0057	0.0026	0	0.0015	0.0064	0.0091	0.001	0.003	0.0006	0.0001	0	0.0001	0	0	0.0001
pHGG_META_0849	0.0001	0.0003	0.0002	0.0001	0.0197	0.0017	0	0.0529	0.0043	0.0002	0.0009	0.0081	0.0019	0.009	0.0065	0.0043	0.0066	0.0013	0.0077	0.0001	0.0004	0.007	0.005	0.0043	0.0009	0.0019	0.0021	0.0081	0.0027	0.0049	0.0001	0.005	0	0.1419	0.001	0.4432	0	0.0003	0.077	0.0139	0.0043	0.0005	0.0024	0.0025	0.0021	0.0105	0.001	0.0003	0.0067
pHGG_META_0850	0.0004	0.0015	0.0042	0.0007	0.0001	0.0003	0	0.0125	0.0017	0	0	0.0009	0.0012	0.039	0.0075	0.0251	0.0219	0.0073	0.0141	0.0001	0.0001	0.0071	0.0034	0.002	0.0064	0.0042	0.0016	0.0037	0.0038	0.0012	0	0.0006	0	0.4218	0.0045	0.0726	0	0.0038	0.0953	0.065	0.0282	0.0134	0.0097	0.0016	0.0082	0.0004	0.0002	0.0001	0.0096
pHGG_META_0851	0.0005	0.0001	0.0003	0.0001	0.0001	0.0002	0.0012	0.0003	0.0013	0	0	0.0001	0.0009	0.0228	0.0015	0.0036	0.0169	0.0035	0.002	0.0024	0.0003	0.0011	0.0127	0.0045	0.0023	0.0059	0.0015	0.0017	0.0032	0.0014	0.0001	0.0016	0.0002	0.1002	0.0033	0.0361	0	0.0336	0.066	0.0824	0.3305	0.1149	0.0058	0.0006	0.0014	0.0003	0.0004	0.0003	0.0233
pHGG_META_0852	0.0007	0.0004	0.0007	0	0.0002	0.0002	0	0	0.0015	0	0.0003	0.0009	0.0009	0.0222	0.0008	0.0243	0.002	0.0017	0	0.0002	0	0.0002	0.0086	0.0006	0.003	0.0011	0.0017	0.0048	0.0049	0.0001	0	0	0.0001	0.0022	0.0011	0.0129	0	0.4467	0.0061	0.0236	0.0282	0.0997	0.061	0.0288	0	0.0001	0.0004	0.0001	0.0151
pHGG_META_0996	0.0125	0.003	0.0148	0.0027	0.0004	0.0008	0	0	0.0055	0.0009	0.003	0.0004	0.004	0.0855	0.0003	0.0392	0.0099	0.0423	0.0196	0.0003	0	0.0041	0.0012	0.0045	0.0055	0.0547	0.0124	0.0026	0.0071	0.015	0	0.0002	0.0123	0.0344	0.0157	0.0959	0	0.0029	0.0363	0.1063	0.0034	0.0062	0.0069	0.0031	0.0413	0.0005	0.0028	0.0004	0.0059
pHGG_META_0998	0.3359	0.001	0.0111	0.0021	0	0.0001	0	0	0.0008	0	0	0.0002	0.0008	0.0078	0	0.0003	0.0133	0.0196	0	0	0	0.0001	0.0002	0.0008	0.0018	0.0057	0.0035	0.0063	0.0049	0.0001	0	0	0.0003	0.0054	0.1414	0.0165	0	0.0014	0.0023	0.0067	0.001	0.0018	0.001	0.0005	0.0255	0.0005	0	0	0.0029
pHGG_META_0999	0.0045	0.0004	0.0013	0.0005	0.0001	0.0003	0	0	0.0043	0.0001	0	0.0016	0.0013	0.1278	0.0023	0.0581	0.0126	0.0162	0.0017	0.0002	0	0.0027	0.008	0.0009	0.0079	0.0041	0.0144	0.0116	0.0064	0.0004	0	0.0001	0.0058	0.0314	0.0068	0.0284	0	0.0326	0.0415	0.1212	0.0085	0.0219	0.0372	0.0126	0.002	0.0004	0.0004	0.0037	0.0302
pHGG_META_1000	0	0.0003	0.0003	0	0.0001	0.0076	0.0001	0.0219	0.005	0	0.0017	0.0018	0.0011	0.0192	0.0082	0.0088	0.0057	0.003	0.0001	0.0003	0.0003	0.0027	0.0035	0.0065	0.0011	0.0005	0.0026	0.001	0.0054	0.0326	0	0.003	0	0.0778	0.0005	0.5733	0	0.0013	0.0243	0.0131	0.0123	0.0037	0.0072	0.0016	0.0004	0.0016	0.0025	0.0002	0.0102
pHGG_META_1001	0.0004	0.0005	0.002	0.0004	0.0002	0.001	0	0	0.0046	0	0	0.0034	0.0022	0.0468	0.0036	0.1235	0.0133	0.0062	0.0004	0.0013	0.002	0.0037	0.0052	0.0026	0.005	0.0069	0.0109	0.0058	0.006	0.0004	0	0.0001	0.0003	0.0089	0.0007	0.0097	0	0.0083	0.0489	0.1471	0.0046	0.0093	0.0715	0.0148	0.0003	0.0002	0.0043	0.0001	0.0129
pHGG_META_1002	0.0006	0.0004	0.0016	0.0006	0.0002	0.0001	0	0.0005	0.0009	0.0001	0	0.0004	0.0007	0.0058	0.0005	0.0055	0.0817	0.0152	0.0002	0.0001	0	0.0001	0.0007	0.0001	0.0016	0.0013	0.0004	0.0005	0.0004	0	0	0	0.0053	0.0036	0.0009	0.0057	0	0.0054	0.0017	0.0038	0.0021	0.0018	0.0341	0.0079	0	0	0.0009	0	0.0105
pHGG_META_1003	0.009	0.0005	0.0017	0.0032	0.0022	0.0136	0.0009	0.0354	0.0037	0.0002	0.0005	0.0038	0.0026	0.0151	0.0029	0.0271	0.022	0.0103	0.0048	0.0002	0.0002	0.0006	0.0001	0.0009	0.0004	0.0003	0.0008	0.0023	0.0032	0.0129	0.0004	0.0026	0.005	0.0962	0.0345	0.4499	0.0001	0.0014	0.0206	0.0038	0.0063	0.0024	0.0056	0.002	0.0104	0.0018	0.0004	0.0001	0.0019
pHGG_META_1004	0.0005	0	0.0001	0	0.006	0.0064	0.0033	0.016	0.0006	0	0.001	0.0003	0.0006	0.0185	0.0001	0.0073	0.0145	0.0062	0	0.0002	0	0.003	0.0028	0.0087	0.0013	0.0027	0.0013	0.0046	0.0093	0.006	0	0.0003	0	0.0924	0.0014	0.6086	0.0002	0.0008	0.0193	0.0149	0.0037	0.0017	0.0037	0.0005	0.0029	0.0003	0.0001	0.0002	0.0171
pHGG_META_1005	0.0003	0.0004	0.0004	0.0062	0.0237	0.0149	0.0084	0.0002	0.0042	0.0129	0.013	0.0038	0.0081	0.0095	0.0048	0.018	0.0033	0.0014	0.0115	0.003	0.0037	0.0177	0.0055	0.0314	0.0132	0.0098	0.0098	0.0057	0.0104	0.0037	0.0003	0.008	0.0218	0.0408	0.0022	0.0264	0.0002	0.0067	0.2322	0.0872	0.0346	0.016	0.0048	0.0037	0.0065	0.0034	0.0037	0.0072	0.0127
pHGG_META_1006	0.0018	0.0003	0.0018	0.0004	0.0013	0.001	0.0001	0	0.0041	0	0.0001	0.0017	0.0022	0.1036	0.0038	0.0202	0.0025	0.0056	0.0007	0	0	0.0005	0.0236	0.004	0.0074	0.0031	0.0052	0.0095	0.0088	0	0	0.0003	0.0001	0.0152	0.0037	0.0321	0	0.0103	0.0155	0.1505	0.0048	0.0056	0.0391	0.1297	0.0002	0.0005	0.0009	0.0001	0.0287
pHGG_META_1007	0.0064	0.0004	0.0009	0.0006	0.0006	0.0002	0	0	0.0019	0	0.0004	0.0009	0.0008	0.0831	0.0002	0.0125	0.0062	0.0129	0	0.0001	0.0002	0.0007	0.0033	0.0003	0.0009	0.0031	0.0009	0.0046	0.0028	0	0.0006	0	0.0016	0.0294	0.0193	0.592	0	0.013	0.0203	0.0136	0.0175	0.0186	0.0036	0.0031	0.0001	0	0.0001	0.0001	0.0032
pHGG_META_1008	0.0002	0.0002	0.0003	0	0.0118	0.0024	0.0009	0	0.0024	0.0008	0.0033	0.0027	0.0024	0.0389	0.0593	0.1145	0.0054	0.0073	0.0088	0	0.0002	0.0007	0.0028	0.0013	0.0006	0.0017	0.0054	0.0089	0.0115	0.0014	0	0.001	0.0001	0.005	0.0003	0.0078	0.0093	0.0044	0.0223	0.0162	0.0009	0.0037	0.0585	0.028	0.0002	0.0068	0.0353	0.0005	0.0211
pHGG_META_1009	0.0015	0	0.0003	0	0.0384	0.0261	0.0116	0.1594	0.0058	0.0122	0.0058	0.0047	0.0036	0.001	0.0171	0.0052	0.0015	0.0009	0.027	0.0076	0.015	0.015	0.0067	0.0129	0.0023	0.0215	0.008	0.008	0.0073	0.0161	0.0086	0.0266	0.0001	0.0392	0.0057	0.015	0.008	0.0002	0.0254	0.0046	0.0028	0.0002	0.0018	0.0021	0.0073	0.0147	0.0069	0.0133	0.012
pHGG_META_1010	0.0001	0.0039	0.0205	0.0069	0.0102	0.0138	0.0126	0.0084	0.0049	0.0013	0.0032	0.0062	0.006	0.0022	0.0144	0.0091	0.0035	0.0003	0.0244	0.0022	0.0046	0.0373	0.0084	0.0133	0.0117	0.1181	0.0058	0.0128	0.0156	0.0221	0.0241	0.0033	0.0001	0.0117	0.002	0.0091	0.0088	0.0015	0.0337	0.0335	0.0058	0.0031	0.005	0.0015	0.0192	0.0511	0.0108	0.0048	0.017
pHGG_META_1011	0.0006	0.0392	0.0087	0.0036	0	0	0	0	0.0037	0.0003	0	0.0017	0.0009	0.0595	0.0005	0.0083	0.0082	0.0094	0.0009	0.0003	0	0.0002	0.0043	0.0015	0.0061	0.0029	0.0019	0.0045	0.003	0.0001	0	0.0001	0.0011	0.0207	0.0022	0.0188	0	0.0161	0.0647	0.5376	0.0092	0.0235	0.021	0.0032	0	0.0001	0.0003	0	0.0234
pHGG_META_1012	0.001	0.0003	0.0023	0.0004	0.0059	0.0002	0.0016	0	0.0034	0.0025	0.0001	0.0033	0.0027	0.0317	0.0172	0.0477	0.0217	0.0121	0	0.0002	0.0003	0.0007	0.0468	0.0174	0.0329	0.0513	0.0095	0.0286	0.0227	0.0031	0	0.0003	0	0.0063	0.0015	0.017	0	0.018	0.0115	0.0862	0.005	0.0119	0.1387	0.0148	0.0006	0.0005	0.0051	0.0036	0.0333
pHGG_META_1013	0.0024	0.0018	0.0053	0.0015	0	0	0.0002	0.0001	0.0073	0	0.0013	0.0025	0.0076	0.0457	0	0.0571	0.0142	0.005	0	0.0005	0	0.0003	0.005	0.0117	0.0199	0.0163	0.0067	0.0023	0.002	0.0085	0.0011	0.0045	0.0056	0.0496	0.0069	0.1779	0	0.006	0.1275	0.1802	0.0113	0.0178	0.0129	0.003	0.0125	0.0004	0.0002	0	0.0134
pHGG_META_1014	0.0056	0.0004	0.0011	0.0005	0.0017	0	0	0.0042	0.0012	0	0.0004	0.0002	0.0004	0.1971	0.0009	0.0266	0.0064	0.0449	0.0003	0.0002	0.0001	0.0001	0.0009	0.0006	0.0009	0.0032	0.0023	0.0072	0.0008	0	0	0.0008	0.087	0.061	0.015	0.0443	0	0.0072	0.0486	0.0421	0.0106	0.0065	0.0144	0.0074	0.0006	0.0002	0.0005	0.0001	0.0167
pHGG_META_1015	0.0007	0.0005	0.0007	0	0.0027	0.0033	0.0001	0.0946	0.0035	0.0002	0.0009	0.0013	0.0008	0.0196	0.0331	0.0105	0.0049	0.006	0.0046	0.0132	0.0238	0.0169	0.0028	0.014	0.0006	0.0028	0.003	0.0121	0.0045	0.0008	0.0001	0.0066	0.0001	0.2367	0.0027	0.1194	0.0008	0.0009	0.0512	0.0377	0.0076	0.0018	0.0105	0.0041	0.0017	0.0013	0.0068	0.0017	0.0223
pHGG_META_1016	0.0001	0.0041	0.0148	0.0062	0.0029	0.0047	0.0002	0	0.0035	0	0.0024	0.0046	0.0029	0.0102	0.0203	0.0105	0.0007	0.0035	0.0005	0.0008	0.0012	0.0003	0.0027	0.0008	0.0038	0.0016	0.0057	0.0006	0.0037	0	0	0.0005	0	0.0009	0.0004	0.0037	0.0078	0.0134	0.0017	0.0087	0.0015	0.002	0.008	0.4233	0	0	0.0033	0.0007	0.0025
pHGG_META_1017	0.0023	0.0007	0.005	0.0013	0.0046	0.0002	0.0549	0.0119	0.0089	0.0025	0.0002	0.0102	0.0072	0.0024	0.0093	0.0043	0.0027	0.0007	0.0001	0.0039	0.002	0.0175	0.0169	0.0572	0.0183	0.0989	0.0061	0.1238	0.0278	0.0289	0.0015	0	0.0004	0.0101	0.0085	0.0186	0	0.0018	0.0646	0.0497	0.0061	0.0061	0.0044	0.0013	0.0071	0.0051	0.008	0.0083	0.0239
pHGG_META_1018	0.003	0.0004	0.0005	0	0.0001	0	0	0.0016	0.0022	0.0001	0	0.0024	0.0024	0.0328	0.0001	0.0135	0.0042	0.0064	0.0001	0.0027	0.0032	0.0002	0.0021	0.0013	0.0028	0.0006	0.0004	0.0039	0.0033	0.0015	0	0.0014	0.0252	0.0914	0.0136	0.6101	0	0.0014	0.0591	0.0157	0.0062	0.0029	0.0077	0.0042	0.0003	0.0002	0.0001	0	0.0045
pHGG_META_1019	0.0011	0.0006	0	0	0.0031	0.001	0.0047	0.0259	0.0005	0.0083	0.0026	0.0012	0.0011	0.0003	0.002	0.0024	0.0003	0.0002	0.0222	0.0017	0.0028	0.0029	0.0003	0.0008	0.0008	0.0039	0.0003	0.0014	0.0006	0.0007	0.0012	0.014	0.7494	0.0014	0.0064	0.0012	0.0035	0.0004	0.0097	0.0015	0.0013	0.0006	0.0002	0.0003	0.0035	0.0034	0.0026	0.0011	0.0004
pHGG_META_1020	0.0007	0.0014	0	0.0001	0.0116	0.0024	0.002	0.0497	0.001	0.0153	0.0041	0.0004	0.0008	0.0001	0.0017	0.0004	0.0001	0	0.0022	0.001	0.0015	0.0053	0.0004	0.0006	0.0004	0.0018	0.0011	0.0011	0.0007	0.0009	0.001	0.0102	0.7934	0.0007	0.0047	0.0004	0.0004	0.0001	0.0036	0.0005	0.0017	0.0003	0.0002	0	0.0039	0.0053	0.0034	0.0013	0.0021
pHGG_META_1021	0.0057	0.0003	0.0018	0.0011	0	0.001	0.0062	0.0011	0.0068	0	0.0004	0.0099	0.0116	0.0222	0.0139	0.0905	0.0096	0.0043	0.0098	0.0002	0.0003	0.0018	0.0057	0.0203	0.0134	0.0106	0.0026	0.0042	0.0028	0.0124	0	0.0016	0.0287	0.0291	0.0186	0.1656	0	0.0038	0.1109	0.131	0.0069	0.0093	0.0121	0.0025	0.0326	0.0005	0.0014	0.0024	0.0087
pHGG_META_1022	0.118	0.0035	0.0039	0.0029	0.0002	0.0007	0	0.0002	0.0011	0.0001	0.0004	0.0004	0.0009	0.0273	0.002	0.0081	0.0222	0.0614	0.0025	0.0013	0.0002	0.0015	0.0015	0.0008	0.0043	0.0036	0.0005	0.0002	0.0016	0	0.0002	0	0.0506	0.0719	0.2266	0.0279	0	0.0007	0.0128	0.0137	0.0031	0.0021	0.0043	0.0029	0.0442	0.0002	0	0	0.0064
pHGG_META_1023	0.0002	0	0	0.0002	0.005	0.0001	0.0071	0.0068	0.0008	0.0011	0.0029	0.0008	0.001	0.0004	0.0001	0.0015	0.0001	0.0001	0.0009	0.0007	0.0012	0.0012	0.0019	0.0016	0.0011	0.0015	0.0017	0.0039	0.0018	0.0003	0.0022	0.0014	0.8707	0.001	0.0016	0.0027	0.0012	0.0008	0.0111	0.0021	0.0026	0.0007	0.0002	0.0003	0.0014	0.0003	0.0019	0.0009	0.0009
pHGG_META_1029	0.0002	0.007	0.0025	0.0009	0.008	0.0062	0.0035	0.0476	0.0064	0.0029	0.0021	0.0023	0.005	0.0451	0.0016	0.0089	0.0153	0.0256	0.0209	0.0017	0.0019	0.011	0.0029	0.0041	0.001	0.0269	0.0022	0.0096	0.0052	0.0131	0	0.0094	0	0.2394	0.001	0.0276	0.0024	0.0015	0.0377	0.0518	0.0054	0.0013	0.0056	0.0048	0.0036	0.0022	0.015	0.0098	0.0032
[truncated: 42 more columns]
