# Supplementary material for: Integrated Molecular Meta-Analysis of 1,000 Pediatric High-Grade and Diffuse Intrinsic Pontine Glioma
Source: Cancer Cell. 2017 Oct 9;32(4):520–537.e5. doi: 10.1016/j.ccell.2017.08.017 (PMC5637314; doi:10.1016/j.ccell.2017.08.017)
Supplement: Table S3. DNA Copy-Number Aberrations in pHGG/DIPG, Related to Figure 3 [file mmc4.xlsx]

## Sheet: Table.S3
Table S3, related to Figure 3. DNA copy number aberrations in pHGG/DIPG.
Index_ID	1p_gain	1q_gain	2p_gain	2q_gain	3p_gain	3q_gain	4p_gain	4q_gain	5p_gain	5q_gain	6p_gain	6q_gain	7p_gain	7q_gain	8p_gain	8q_gain	9p_gain	9q_gain	10p_gain	10q_gain	11p_gain	11q_gain	12p_gain	12q_gain	13q_gain	14q_gain	15q_gain	16p_gain	16q_gain	17p_gain	17q_gain	18p_gain	18q_gain	19p_gain	19q_gain	20p_gain	20q_gain	21q_gain	22q_gain	Xp_gain	Xq_gain	1p_loss	1q_loss	2p_loss	2q_loss	3p_loss	3q_loss	4p_loss	4q_loss
pHGG_META_0001	None	Gain	None	None	None	None	None	Gain	None	None	None	Gain	None	None	None	None	None	Gain	Gain	None	None	None	None	None	Gain	None	None	None	None	None	None	Gain	None	None	None	None	None	None	None	None	None	None	None	None	None	None	None	None	None
pHGG_META_0002	Gain	Gain	None	None	None	None	None	None	Gain	None	None	None	None	None	None	Gain	None	None	None	None	None	None	None	None	None	None	None	None	None	None	Gain	None	None	None	None	None	None	Gain	None	Gain	Gain	None	None	None	None	None	None	Loss	Loss
pHGG_META_0003	None	None	None	None	None	None	None	None	None	None	None	None	None	None	None	None	None	None	None	None	None	None	None	None	None	None	None	None	None	None	None	None	None	Gain	None	None	None	None	None	None	None	None	None	None	None	None	None	None	None
pHGG_META_0004	None	Gain	None	None	None	Gain	None	Gain	None	None	None	Gain	None	None	None	None	None	None	Gain	Gain	None	None	None	None	Gain	None	None	None	None	None	None	None	None	None	None	None	None	Gain	None	Gain	Gain	None	None	None	None	None	None	None	None
pHGG_META_0005	None	None	None	None	None	None	None	Gain	None	None	None	None	None	None	None	None	None	None	None	None	None	None	None	None	None	None	None	None	None	None	None	None	None	None	None	None	None	None	None	None	None	None	None	None	None	None	None	None	None
pHGG_META_0006	None	None	None	None	None	None	None	None	None	None	None	None	None	None	None	None	None	None	None	None	None	None	Gain	Gain	Gain	None	None	None	None	None	None	None	None	None	None	None	None	None	None	None	None	None	None	None	None	None	None	None	None
pHGG_META_0007	None	None	None	None	None	None	None	None	None	None	None	None	None	None	None	None	None	None	None	Gain	None	None	None	None	None	None	None	None	None	None	None	None	None	None	None	None	None	None	None	None	None	None	None	None	None	None	None	None	None
pHGG_META_0009	None	None	None	None	None	Gain	None	Gain	Gain	None	None	None	None	None	None	None	None	None	None	None	None	None	None	None	Gain	None	None	None	None	None	None	None	Gain	None	None	None	None	None	None	None	None	None	None	None	None	None	None	None	None
pHGG_META_0010	None	None	None	None	None	None	None	None	None	None	None	None	None	None	None	None	None	None	None	None	None	None	None	None	None	None	None	None	None	None	None	None	None	None	None	None	None	None	None	None	None	None	None	None	None	None	None	None	Loss
pHGG_META_0011	None	None	None	None	None	None	None	None	None	None	None	None	None	None	None	None	None	None	None	None	None	None	None	None	None	None	None	None	None	None	None	None	None	None	None	None	None	None	None	None	None	None	None	None	None	None	None	None	None
pHGG_META_0012	None	None	None	None	None	None	None	None	None	None	None	None	Gain	None	None	Gain	None	None	None	None	None	Gain	None	None	None	None	None	None	None	None	None	None	None	None	None	None	None	None	None	None	None	None	None	None	None	None	None	None	None
pHGG_META_0015	Gain	None	None	None	None	None	Gain	Gain	Gain	Gain	None	Gain	None	None	None	None	None	None	Gain	None	None	None	None	None	None	None	None	None	None	None	None	None	None	None	None	None	None	None	None	None	None	None	None	None	None	None	None	None	None
pHGG_META_0016	None	None	None	None	None	None	None	None	None	None	None	Gain	Gain	None	None	None	None	None	None	None	None	None	None	None	None	None	None	None	None	None	None	None	None	None	None	None	None	None	None	None	None	None	None	None	None	None	Loss	None	None
pHGG_META_0017	None	None	None	None	None	None	None	None	None	None	None	None	None	None	None	None	None	None	None	None	None	None	None	None	Gain	None	None	None	None	None	None	None	None	None	None	None	None	None	None	None	None	None	None	None	None	None	None	None	None
pHGG_META_0019	None	None	None	None	None	None	None	None	None	None	None	None	None	None	None	None	None	None	None	None	Gain	None	None	None	None	None	None	None	None	None	None	None	None	None	None	None	None	None	Gain	None	None	None	None	None	None	None	None	None	None
pHGG_META_0020	None	None	None	Gain	None	None	None	None	None	None	None	None	None	None	None	None	Gain	None	None	None	None	None	None	None	None	None	None	None	None	None	None	None	None	None	None	None	None	None	None	None	None	None	None	None	None	None	None	None	None
pHGG_META_0021	None	None	None	None	None	None	None	Gain	None	None	None	None	None	None	None	None	None	None	None	None	None	None	None	None	None	None	Gain	None	None	None	None	None	None	None	None	None	None	Gain	None	None	None	None	None	None	None	Loss	None	None	None
pHGG_META_0022	None	None	None	None	None	None	None	None	None	None	None	None	None	None	None	None	None	None	None	None	None	None	None	None	Gain	None	None	None	None	None	None	None	None	None	None	None	None	None	None	None	None	None	None	None	None	None	None	None	None
pHGG_META_0023	None	Gain	None	None	None	None	Gain	None	None	None	None	None	None	None	None	None	None	None	None	None	None	None	None	None	None	None	None	None	None	None	None	None	None	None	None	None	Gain	Gain	None	None	None	Loss	None	None	None	None	None	None	None
pHGG_META_0025	None	None	None	None	None	None	None	None	None	None	None	None	None	None	None	None	None	None	None	None	None	None	None	None	None	None	None	None	None	None	None	None	Gain	None	None	None	None	None	None	Gain	Gain	Loss	None	None	None	None	None	Loss	Loss
pHGG_META_0027	None	None	Gain	Gain	None	None	None	None	None	None	None	None	None	Gain	None	None	None	None	Gain	None	None	None	None	None	Gain	None	None	None	None	None	None	None	None	None	None	None	Gain	None	None	None	None	None	None	None	None	None	None	None	None
pHGG_META_0028	None	Gain	None	None	None	None	Gain	None	None	None	None	None	None	None	None	None	None	None	None	None	None	None	None	None	None	None	None	None	None	None	None	None	None	None	None	None	None	None	None	None	None	None	None	None	None	None	Loss	None	None
pHGG_META_0029	None	None	Gain	None	None	None	None	None	None	None	None	None	None	None	None	None	None	None	None	None	None	None	None	None	None	None	None	None	None	None	None	None	Gain	None	None	None	None	None	None	None	None	None	None	None	Loss	None	None	None	None
pHGG_META_0030	None	None	None	None	None	None	None	None	None	None	None	None	None	None	None	None	None	None	None	None	None	None	None	None	None	None	None	None	None	None	None	Gain	None	None	None	None	None	None	None	None	None	None	None	None	None	None	None	None	None
pHGG_META_0031	None	Gain	None	None	None	None	None	None	None	None	None	None	None	None	None	None	None	None	None	None	None	None	None	None	None	None	None	None	None	Gain	None	None	None	None	None	None	None	None	None	None	None	Loss	None	None	None	None	None	None	Loss
pHGG_META_0032	None	None	None	None	None	None	None	None	None	None	None	None	None	None	None	None	None	None	None	None	None	None	None	None	None	None	None	None	None	None	None	None	None	None	None	None	None	None	None	None	None	None	None	None	None	None	None	None	None
pHGG_META_0033	None	None	Gain	None	None	None	None	None	None	None	None	None	None	None	None	None	None	None	None	None	None	None	None	None	None	None	None	None	None	None	None	None	None	None	None	None	None	None	None	None	None	None	None	None	Loss	None	None	None	None
pHGG_META_0034	None	None	None	None	None	None	None	None	None	None	None	None	None	None	None	None	Gain	Gain	None	None	None	None	None	None	None	None	Gain	None	None	None	None	None	None	None	None	None	None	None	None	None	None	None	None	None	None	None	None	None	None
pHGG_META_0035	None	None	None	None	None	None	None	None	None	None	None	None	None	Gain	None	None	None	None	Gain	None	None	None	None	None	None	None	None	None	None	None	None	None	None	None	None	None	None	None	None	None	None	None	None	None	None	None	None	None	None
pHGG_META_0037	None	None	None	None	None	None	None	None	None	None	None	None	None	None	None	None	None	None	None	None	None	None	None	None	None	None	None	None	None	None	None	None	None	None	None	None	None	None	None	None	None	None	None	None	None	None	None	None	None
pHGG_META_0038	None	Gain	Gain	None	None	None	None	None	Gain	None	None	None	None	None	None	Gain	None	None	None	None	None	None	None	None	None	None	None	None	None	None	None	None	None	None	None	None	None	None	None	None	None	None	None	None	None	None	None	None	None
pHGG_META_0040	None	None	None	None	None	None	None	None	None	None	None	None	None	None	None	None	None	None	None	None	None	None	None	None	None	None	None	None	None	None	None	None	None	None	None	None	None	None	None	None	None	None	None	None	None	None	None	None	None
pHGG_META_0041	None	None	None	None	None	None	None	None	None	None	Gain	Gain	Gain	Gain	None	None	Gain	None	None	None	None	None	None	None	None	None	None	None	None	None	None	None	None	None	None	None	None	None	None	None	None	None	None	None	None	None	None	None	None
pHGG_META_0042	None	None	None	None	None	None	None	None	None	None	None	None	None	None	None	None	None	None	None	None	None	None	None	None	None	None	None	None	None	None	None	None	None	None	None	None	None	None	None	None	None	None	None	None	None	None	None	None	None
pHGG_META_0045	None	None	None	None	None	None	None	None	None	None	None	None	None	None	None	None	None	None	None	None	None	None	None	None	None	None	None	None	None	None	None	None	None	None	None	None	None	None	None	None	None	None	None	None	None	None	None	None	None
pHGG_META_0046	None	None	None	None	None	None	None	None	None	None	None	None	None	None	None	None	None	None	None	None	None	None	None	None	None	None	None	None	None	None	None	None	None	None	None	None	None	None	None	None	None	None	None	None	None	None	None	None	None
pHGG_META_0047	None	None	None	None	None	None	None	None	None	None	None	None	None	None	None	None	None	None	None	None	None	None	None	None	Gain	None	None	None	None	None	None	None	None	None	None	None	None	None	None	None	None	None	None	None	None	None	None	None	None
pHGG_META_0048	None	None	None	None	None	None	Gain	Gain	Gain	Gain	Gain	None	None	None	None	None	Gain	None	None	None	None	None	None	None	None	None	None	None	None	None	None	None	None	None	None	None	None	None	None	None	None	None	None	None	None	Loss	None	None	None
pHGG_META_0049	None	None	None	None	Gain	Gain	Gain	None	None	None	None	None	Gain	Gain	Gain	Gain	Gain	Gain	None	None	None	None	Gain	None	None	None	None	None	None	None	None	Gain	Gain	None	None	None	Gain	None	None	None	None	None	None	None	None	None	None	None	None
pHGG_META_0050	None	None	None	None	None	None	None	None	None	None	None	None	Gain	Gain	None	Gain	None	None	Gain	None	None	None	Gain	None	None	None	None	None	None	None	None	None	None	None	None	None	None	None	None	None	None	None	None	None	None	None	None	None	None
pHGG_META_0052	Gain	Gain	None	Gain	None	None	Gain	Gain	None	None	None	None	None	None	Gain	None	Gain	None	None	None	None	None	None	None	None	Gain	None	None	None	None	None	None	None	None	None	None	None	None	None	None	None	None	None	None	None	None	Loss	None	Loss
pHGG_META_0054	None	None	None	None	None	None	None	None	None	None	None	None	None	None	None	None	None	None	None	None	None	None	None	None	None	None	None	None	None	None	None	None	None	None	None	None	None	None	None	None	None	None	None	None	None	None	None	None	None
pHGG_META_0055	None	None	None	None	None	None	None	Gain	None	None	None	None	None	None	None	None	None	None	Gain	None	None	None	None	None	None	None	None	None	None	None	None	None	None	None	None	None	None	None	None	None	Gain	None	None	None	None	None	Loss	None	None
pHGG_META_0056	None	None	None	None	None	None	None	None	None	None	None	None	None	None	None	None	None	None	None	None	None	None	None	None	None	None	None	None	None	None	None	None	None	None	None	None	None	None	None	None	None	None	None	None	None	None	None	None	None
pHGG_META_0057	None	None	None	None	None	None	Gain	None	None	None	None	None	None	None	None	None	None	None	None	None	None	None	None	None	None	None	None	None	None	None	None	None	None	Gain	None	None	None	None	None	None	None	None	None	None	None	None	None	None	None
pHGG_META_0058	None	None	None	None	Gain	None	None	None	Gain	None	None	None	None	None	None	None	None	None	None	None	None	None	None	None	None	None	None	None	None	None	None	None	Gain	Gain	None	None	None	None	None	None	None	None	None	None	None	None	None	None	None
pHGG_META_0059	None	None	None	None	None	None	None	None	None	None	None	None	Gain	None	None	None	None	None	None	None	None	None	None	None	None	None	None	None	None	None	None	None	None	None	None	None	None	None	None	Gain	Gain	None	None	None	None	None	None	None	None
pHGG_META_0060	None	Gain	None	None	None	None	None	None	Gain	Gain	None	None	None	None	None	None	None	None	None	None	None	None	None	None	None	None	None	None	None	Gain	None	None	None	Gain	None	None	None	Gain	None	None	None	None	None	None	None	Loss	None	None	None
pHGG_META_0061	None	None	None	None	None	None	None	None	None	None	None	None	None	None	None	None	None	Gain	None	None	None	None	None	None	None	None	None	None	None	None	None	None	None	None	None	None	None	None	None	None	None	Loss	Loss	None	None	None	None	Loss	None
pHGG_META_0062	None	None	None	None	None	None	None	None	None	None	None	None	None	None	None	None	None	None	None	None	None	None	None	None	None	None	None	None	None	None	None	None	None	Gain	None	None	None	Gain	None	None	None	None	None	None	None	Loss	Loss	None	Loss
pHGG_META_0063	None	None	None	None	None	None	None	None	None	None	None	None	None	None	None	None	None	None	None	None	None	None	None	None	None	None	None	None	None	Gain	None	None	None	None	None	None	None	None	None	None	None	None	Loss	None	Loss	None	None	None	None
pHGG_META_0064	None	None	None	None	None	None	None	None	None	None	None	None	None	None	None	None	None	None	None	None	None	None	None	None	None	None	None	Gain	Gain	Gain	None	None	None	Gain	Gain	None	None	None	None	None	None	None	None	None	None	None	None	None	None
pHGG_META_0065	None	None	None	None	None	None	None	None	None	None	None	None	None	None	None	None	None	None	None	None	None	None	None	None	None	None	None	Gain	None	None	None	None	None	Gain	None	None	None	None	None	None	None	None	None	None	None	None	None	None	None
pHGG_META_0066	None	None	None	None	None	None	None	None	None	None	None	None	None	None	None	None	Gain	None	None	None	None	None	None	None	None	None	None	Gain	None	None	Gain	None	None	Gain	None	None	None	None	None	None	None	None	None	None	None	None	None	None	None
pHGG_META_0067	None	None	None	None	None	None	None	None	None	None	None	None	None	None	None	None	Gain	None	None	None	None	None	None	None	None	None	None	None	None	None	None	None	None	None	None	None	None	None	None	None	None	None	None	None	None	None	None	None	None
pHGG_META_0069	None	None	None	None	None	None	None	None	None	None	None	None	None	None	None	None	Gain	None	None	None	None	None	None	None	None	None	Gain	None	None	None	None	None	None	None	None	None	None	None	None	None	None	None	None	None	None	None	None	None	None
pHGG_META_0071	None	None	None	None	None	None	None	None	None	None	None	None	None	None	None	None	None	None	None	None	None	None	None	None	None	None	None	None	None	None	None	None	None	Gain	None	None	None	None	None	None	None	None	None	None	None	None	None	None	None
pHGG_META_0072	None	None	None	None	None	None	None	None	None	None	Gain	Gain	Gain	Gain	Gain	Gain	None	None	None	None	Gain	Gain	None	None	None	None	None	None	Gain	None	None	None	None	None	None	None	None	None	None	None	None	None	None	None	None	None	None	None	None
pHGG_META_0073	None	None	None	None	None	None	None	None	None	None	None	None	None	None	None	None	None	None	None	None	None	None	None	None	None	None	None	None	None	None	None	None	None	None	None	None	None	None	None	None	None	None	None	None	None	None	None	None	None
pHGG_META_0074	None	Gain	None	None	None	None	None	None	None	None	None	None	Gain	Gain	Gain	Gain	None	None	None	None	None	None	None	None	None	None	None	None	None	None	None	None	None	None	None	None	None	None	None	None	None	None	None	None	None	None	Loss	None	None
pHGG_META_0075	None	None	None	None	None	None	None	None	None	None	None	None	None	None	None	None	None	None	None	None	None	None	None	None	None	None	None	None	None	None	None	None	None	None	None	None	None	None	None	None	None	None	None	None	None	None	None	None	None
pHGG_META_0077	None	None	None	None	None	None	None	None	None	None	None	None	None	None	None	None	None	None	None	None	None	None	None	None	None	None	None	Gain	None	None	None	None	None	None	None	None	None	None	None	None	None	None	None	None	None	None	None	Loss	Loss
pHGG_META_0078	None	None	None	None	None	None	Gain	Gain	None	None	None	None	None	None	Gain	Gain	None	None	None	None	None	None	None	None	None	None	None	Gain	Gain	None	None	None	None	None	None	None	None	None	None	None	None	None	Loss	None	None	None	None	None	None
pHGG_META_0081	None	None	None	None	None	Gain	None	None	None	None	None	None	None	None	None	None	None	Gain	None	None	None	None	None	None	None	Gain	None	Gain	None	Gain	Gain	None	None	None	None	None	None	None	None	None	None	Loss	None	None	None	None	None	None	Loss
pHGG_META_0082	Gain	Gain	Gain	Gain	None	None	None	None	None	None	None	None	None	None	None	None	None	None	None	None	None	None	None	None	None	Gain	Gain	Gain	Gain	None	None	None	None	None	None	None	None	Gain	None	None	None	None	None	None	None	Loss	Loss	Loss	Loss
pHGG_META_0083	None	None	None	None	None	None	Gain	None	None	None	None	None	None	None	None	Gain	Gain	None	None	None	None	None	None	None	None	None	Gain	None	None	Gain	Gain	None	None	None	None	None	None	None	None	None	None	None	None	Loss	Loss	None	None	None	None
pHGG_META_0085	None	None	None	None	None	None	None	None	None	None	None	None	None	None	None	None	None	Gain	None	None	None	None	None	None	None	None	None	None	None	None	None	None	None	None	None	None	None	None	None	None	None	None	None	None	None	None	None	None	None
pHGG_META_0087	None	None	Gain	None	None	None	None	None	Gain	Gain	None	None	None	None	None	None	None	None	None	None	None	None	None	None	None	None	Gain	None	None	None	None	None	None	Gain	Gain	None	None	Gain	None	None	None	None	None	None	None	None	None	None	None
pHGG_META_0088	None	Gain	None	None	Gain	Gain	None	None	None	None	None	None	None	None	None	None	Gain	Gain	None	None	None	None	None	None	None	None	None	None	None	None	None	None	None	None	None	None	None	None	None	None	None	Loss	None	None	None	None	None	None	None
pHGG_META_0089	None	None	None	None	None	None	None	None	None	None	None	None	None	None	None	None	None	None	None	None	None	None	None	None	None	None	None	None	None	None	None	None	None	None	None	None	None	None	None	None	None	None	None	None	None	None	None	None	None
pHGG_META_0090	None	None	None	None	None	None	None	None	Gain	Gain	None	Gain	None	None	None	None	None	None	Gain	Gain	None	None	None	None	Gain	Gain	None	None	None	None	None	None	None	None	None	None	None	None	None	None	None	None	None	None	None	None	None	Loss	None
pHGG_META_0091	None	Gain	None	None	Gain	Gain	Gain	Gain	Gain	Gain	None	None	None	None	Gain	Gain	None	None	None	None	None	None	None	None	None	None	None	None	None	None	None	None	None	None	None	None	None	None	None	None	None	Loss	None	None	None	None	None	None	None
pHGG_META_0094	None	None	None	None	None	None	None	None	None	None	None	None	None	None	None	None	None	None	None	None	None	None	None	None	None	None	None	None	None	None	None	None	None	None	None	None	None	None	None	None	None	None	None	None	None	None	None	None	None
pHGG_META_0097	None	None	None	None	None	None	None	None	None	None	None	None	None	None	None	None	None	None	None	None	None	None	None	None	Gain	None	None	None	None	None	None	None	None	None	None	None	None	None	None	None	None	None	None	None	None	None	None	None	None
pHGG_META_0098	None	None	Gain	None	None	None	None	None	None	None	None	Gain	None	Gain	None	None	None	Gain	Gain	None	None	None	Gain	Gain	Gain	None	None	None	None	None	None	Gain	Gain	None	None	None	None	None	None	None	None	None	None	None	None	None	Loss	Loss	None
pHGG_META_0100	None	Gain	None	None	None	None	None	None	None	None	None	None	None	None	None	None	None	None	None	None	None	None	None	None	None	None	None	None	None	None	None	None	None	None	None	None	None	None	None	None	None	Loss	None	None	None	None	None	None	None
pHGG_META_0117	Gain	None	None	None	None	None	None	Gain	None	None	None	Gain	None	None	None	None	None	None	None	None	None	None	Gain	None	Gain	None	None	None	None	None	None	Gain	Gain	None	None	None	None	None	None	None	None	None	None	None	None	None	None	None	None
pHGG_META_0121	None	Gain	Gain	None	Gain	Gain	None	None	Gain	Gain	None	None	None	None	Gain	None	Gain	None	None	None	None	None	None	None	Gain	None	Gain	None	None	None	None	None	None	None	None	None	None	None	None	None	None	None	None	None	None	None	None	None	None
pHGG_META_0123	None	None	None	None	None	None	None	None	None	None	None	None	None	None	None	None	None	None	None	None	None	None	None	None	None	None	None	None	None	None	None	Gain	Gain	None	None	None	None	None	Gain	None	None	None	None	None	None	None	None	None	None
pHGG_META_0124	None	None	None	None	None	None	None	None	None	None	None	None	None	None	None	None	None	None	None	Gain	None	None	None	None	None	None	None	None	None	None	None	None	None	None	None	None	None	None	None	None	None	None	None	None	None	None	None	None	None
pHGG_META_0125	None	None	None	None	None	None	None	None	Gain	None	None	None	None	None	None	None	None	Gain	None	None	None	None	None	None	None	None	None	None	None	None	None	None	None	None	None	None	None	None	None	None	None	None	None	None	None	None	None	None	Loss
pHGG_META_0126	None	None	None	None	None	None	None	None	None	None	None	None	None	None	None	None	None	None	None	None	None	None	None	None	None	None	None	None	None	None	None	None	None	None	None	None	None	None	None	None	None	None	None	None	None	None	None	None	None
pHGG_META_0130	None	None	None	None	None	None	None	None	None	None	None	None	None	None	None	None	None	None	None	None	None	None	None	None	None	None	None	None	None	None	None	Gain	None	None	None	None	None	None	None	None	None	None	None	None	None	None	None	None	None
pHGG_META_0131	None	None	None	None	None	None	None	None	None	None	None	None	None	None	None	None	None	None	None	None	None	None	Gain	None	None	None	None	None	None	None	None	None	None	None	None	None	None	None	None	None	None	None	None	None	None	None	None	None	None
pHGG_META_0133	None	None	None	None	Gain	None	None	None	None	None	None	None	Gain	Gain	None	None	None	None	None	None	None	None	None	None	None	Gain	None	None	None	None	None	Gain	Gain	None	None	None	None	None	None	None	None	None	None	None	None	None	None	None	None
pHGG_META_0134	None	None	None	None	None	None	None	None	None	None	None	None	None	None	None	Gain	Gain	None	Gain	None	None	None	None	None	None	None	None	None	None	Gain	None	None	None	None	None	None	None	None	None	None	None	None	None	None	None	Loss	None	None	Loss
pHGG_META_0135	None	None	None	None	None	None	None	None	None	None	Gain	None	None	None	None	None	None	Gain	None	None	None	None	None	None	None	None	None	None	None	None	None	None	None	None	None	None	None	None	None	None	Gain	None	None	Loss	None	Loss	None	None	None
pHGG_META_0136	None	None	None	None	None	None	None	None	None	None	None	None	Gain	None	None	None	Gain	None	None	None	None	None	None	None	None	None	None	None	None	None	None	None	None	None	None	Gain	None	None	None	Gain	Gain	None	None	None	None	None	None	None	None
pHGG_META_0137	None	None	None	None	None	None	None	None	None	None	None	None	None	None	None	None	None	None	None	None	None	None	None	None	None	None	None	None	None	Gain	None	None	None	None	None	Gain	Gain	None	None	None	None	None	None	None	None	None	None	None	None
pHGG_META_0139	None	None	None	None	None	None	Gain	None	None	None	None	None	None	None	None	None	None	None	Gain	Gain	None	None	None	None	None	None	None	None	None	None	None	None	None	Gain	None	None	None	None	None	None	None	None	None	None	None	Loss	Loss	None	Loss
pHGG_META_0141	Gain	None	None	None	None	None	Gain	Gain	None	None	None	None	None	None	None	None	Gain	Gain	None	None	None	None	None	None	None	None	None	None	None	None	None	Gain	Gain	None	None	None	None	None	Gain	None	None	None	None	None	None	None	None	None	None
pHGG_META_0142	None	None	None	None	None	None	None	Gain	None	None	None	None	Gain	Gain	None	None	None	None	None	None	None	None	None	None	Gain	None	None	None	None	None	None	Gain	Gain	None	None	None	None	None	None	None	None	None	None	None	None	None	None	None	None
pHGG_META_0143	None	None	None	None	None	None	None	None	None	None	None	None	None	None	None	None	None	Gain	None	None	None	None	None	None	None	None	None	None	None	None	None	None	None	None	None	None	None	None	None	None	None	None	None	None	None	Loss	None	None	None
pHGG_META_0156	None	None	None	None	None	None	None	None	Gain	Gain	None	None	None	None	None	None	None	None	None	None	None	None	Gain	Gain	None	None	None	None	None	Gain	Gain	None	None	None	Gain	None	None	Gain	None	None	None	None	None	None	None	Loss	None	Loss	Loss
pHGG_META_0157	None	None	None	None	None	None	None	None	None	None	None	None	None	None	None	None	None	None	None	None	None	None	None	None	None	None	None	None	None	None	None	None	None	None	None	None	None	None	None	None	None	None	None	None	None	None	None	None	None
pHGG_META_0158	None	None	None	None	None	None	None	None	None	None	None	None	None	None	None	None	None	None	Gain	None	None	None	None	None	None	None	None	None	None	None	None	None	None	None	None	None	None	None	None	None	None	None	None	None	None	None	Loss	None	Loss
pHGG_META_0159	None	None	None	None	None	None	None	None	None	None	None	None	None	None	None	None	None	None	None	None	None	None	None	None	None	None	None	None	None	None	None	None	Gain	None	None	None	None	None	None	None	None	None	None	None	None	None	None	None	None
pHGG_META_0165	None	None	None	Gain	None	None	None	None	None	None	None	None	None	None	None	None	None	None	None	None	None	None	None	None	Gain	None	None	None	None	None	None	None	None	None	None	None	None	None	None	None	None	None	None	None	None	None	None	None	None
pHGG_META_0166	None	None	None	None	None	None	None	None	Gain	None	Gain	Gain	None	None	None	None	Gain	Gain	Gain	None	None	None	None	None	None	None	None	Gain	None	None	None	None	None	None	None	None	None	None	None	None	None	None	None	None	None	None	None	None	Loss
pHGG_META_0167	None	None	None	None	None	None	None	None	None	None	Gain	None	None	None	None	None	None	None	None	None	None	None	Gain	None	None	None	None	None	None	None	None	None	None	None	None	None	None	None	None	None	None	Loss	Loss	None	None	None	None	None	None
pHGG_META_0168	None	None	None	None	None	None	None	None	None	None	None	None	None	None	None	Gain	None	Gain	None	None	None	None	None	None	None	None	None	None	None	None	None	None	None	None	None	None	None	None	None	None	None	None	None	None	None	None	Loss	None	Loss
pHGG_META_0169	Gain	Gain	None	None	None	None	None	None	None	None	None	None	Gain	Gain	None	None	None	None	None	None	None	None	None	None	None	None	None	None	None	None	None	None	None	None	None	None	None	None	None	None	None	None	None	None	None	None	None	None	None
pHGG_META_0170	None	None	None	None	None	None	None	None	None	None	None	None	Gain	Gain	None	None	None	None	None	None	None	None	Gain	Gain	None	None	None	None	None	None	None	Gain	Gain	None	None	None	None	None	None	Gain	Gain	None	None	None	None	None	None	None	None
pHGG_META_0171	None	None	None	None	None	None	None	None	None	None	None	None	None	None	None	Gain	None	None	None	None	None	None	None	None	None	None	None	Gain	None	None	None	None	None	None	None	None	None	None	None	None	None	None	None	None	None	None	None	None	Loss
pHGG_META_0172	None	None	None	None	None	None	None	None	None	None	None	None	None	None	None	None	None	None	None	Gain	None	None	None	None	None	None	None	None	Gain	None	None	None	None	None	None	None	None	None	None	None	None	None	None	None	None	None	None	None	None
pHGG_META_0173	None	None	None	None	None	Gain	None	Gain	Gain	None	None	None	None	Gain	None	None	Gain	None	None	None	None	None	None	None	None	None	None	None	None	None	None	None	None	None	None	None	None	Gain	None	None	None	None	None	None	None	None	None	None	None
pHGG_META_0174	None	None	None	None	None	None	None	None	None	None	None	None	None	None	None	None	None	Gain	None	None	None	None	None	None	None	None	None	None	None	None	None	None	None	None	None	None	None	None	None	None	None	None	None	None	None	None	None	None	None
pHGG_META_0175	None	None	Gain	None	None	None	None	None	None	None	None	None	None	Gain	None	Gain	None	None	None	None	None	None	None	None	None	None	None	None	None	None	None	None	None	None	None	None	None	None	None	None	None	None	None	None	None	None	None	None	None
pHGG_META_0176	None	None	None	None	None	None	None	None	None	None	None	None	Gain	Gain	None	None	None	None	None	None	None	None	None	None	None	None	None	None	None	None	None	None	None	None	None	Gain	Gain	None	None	None	None	None	None	None	None	None	None	None	None
pHGG_META_0177	None	None	None	None	None	None	None	None	None	None	None	None	None	None	None	None	None	None	None	None	None	None	None	None	None	None	None	None	None	None	None	None	None	None	None	None	None	None	None	None	None	None	None	None	None	None	None	None	None
pHGG_META_0178	None	None	None	None	None	None	None	None	None	None	None	None	Gain	Gain	None	None	None	None	None	None	None	None	None	None	None	None	None	None	None	None	None	None	None	None	None	Gain	Gain	None	None	None	None	None	None	None	None	None	None	None	None
pHGG_META_0179	None	Gain	None	None	None	None	None	None	None	None	None	None	None	None	None	None	None	None	None	None	None	None	None	None	None	None	None	None	None	None	None	None	None	None	None	None	None	None	None	None	None	None	None	None	None	None	Loss	None	None
pHGG_META_0180	None	None	None	None	None	None	Gain	None	None	None	None	None	Gain	None	None	None	Gain	Gain	Gain	None	Gain	None	None	Gain	None	None	Gain	Gain	Gain	None	Gain	Gain	None	None	None	Gain	Gain	None	Gain	None	None	Loss	None	None	None	None	None	None	None
pHGG_META_0181	None	None	None	None	None	None	None	None	None	None	None	None	None	Gain	None	None	None	None	None	None	None	None	None	None	None	None	None	None	None	None	None	None	None	None	None	None	None	None	None	Gain	Gain	None	None	None	None	None	None	None	None
pHGG_META_0182	None	None	None	None	None	None	None	None	None	None	None	None	None	None	None	None	None	None	None	None	None	None	Gain	None	None	None	None	None	None	None	None	None	None	None	None	None	None	None	None	None	None	None	None	Loss	None	None	Loss	None	None
pHGG_META_0183	None	Gain	None	None	None	None	None	None	None	None	None	None	None	None	None	None	None	None	None	None	None	None	None	None	None	None	None	None	None	None	None	None	None	None	None	None	None	None	None	None	None	None	None	None	None	None	Loss	None	Loss
pHGG_META_0184	None	None	None	None	None	None	Gain	None	None	None	None	None	None	None	None	None	None	Gain	None	None	None	Gain	None	None	None	None	None	None	Gain	None	None	None	None	Gain	None	Gain	Gain	None	None	None	None	None	None	None	None	None	None	None	None
pHGG_META_0185	None	None	None	None	None	None	None	None	None	None	None	None	None	None	None	None	None	None	None	None	None	None	Gain	None	None	None	None	None	None	None	None	None	None	None	None	None	None	None	Gain	None	None	None	None	None	None	None	None	Loss	None
pHGG_META_0186	None	None	None	None	None	None	None	None	None	None	None	None	Gain	Gain	None	None	None	None	None	None	None	None	None	None	None	None	None	None	None	None	None	None	None	None	None	None	None	None	None	None	None	None	None	None	None	None	None	None	None
pHGG_META_0187	None	None	None	None	None	None	None	None	None	None	None	None	None	None	None	None	None	None	None	None	None	None	None	None	None	None	None	None	None	None	None	None	None	None	None	None	None	None	None	None	None	None	None	None	None	None	None	None	None
pHGG_META_0188	None	Gain	None	None	None	None	None	None	None	None	None	None	None	None	None	None	Gain	Gain	Gain	None	None	None	None	None	None	None	None	None	None	None	None	None	None	None	None	None	None	Gain	None	Gain	Gain	None	None	None	None	Loss	None	None	None
pHGG_META_0189	None	None	None	None	None	Gain	Gain	None	None	None	None	None	None	None	None	None	None	None	None	None	None	None	None	None	None	None	None	None	None	None	None	None	None	None	None	None	None	None	None	Gain	None	None	Loss	None	None	None	None	None	None
pHGG_META_0190	None	None	None	None	None	None	Gain	Gain	Gain	Gain	None	None	Gain	Gain	None	None	None	None	None	None	None	None	None	None	None	Gain	None	Gain	Gain	None	None	None	None	Gain	Gain	Gain	Gain	Gain	None	None	None	None	Loss	None	None	None	None	None	None
pHGG_META_0191	None	None	None	None	None	None	None	None	None	None	None	None	None	None	None	None	None	None	None	None	None	None	None	None	None	None	None	None	None	None	None	None	None	None	None	Gain	Gain	None	None	None	None	None	None	None	None	None	None	None	None
pHGG_META_0193	None	None	None	None	None	None	Gain	Gain	Gain	Gain	None	None	Gain	Gain	None	None	None	None	None	None	None	None	None	None	None	Gain	None	Gain	Gain	None	None	None	None	Gain	Gain	Gain	Gain	Gain	None	None	None	None	Loss	None	None	None	None	None	None
pHGG_META_0194	None	None	None	None	None	None	None	None	None	None	None	None	None	None	None	None	None	None	None	None	None	None	None	None	None	None	None	None	None	None	None	None	None	None	None	None	None	None	None	None	None	None	None	None	None	None	None	None	None
pHGG_META_0195	None	None	None	None	None	None	None	None	None	None	None	None	None	None	None	None	None	None	None	None	None	None	None	None	None	None	None	None	None	None	None	None	None	None	None	None	None	None	None	None	None	None	None	None	None	None	None	None	None
pHGG_META_0197	None	None	None	None	None	None	None	None	None	None	None	None	None	None	None	None	None	None	None	None	None	None	None	None	Gain	None	None	None	None	None	None	None	None	None	None	None	None	None	None	None	None	None	Loss	None	None	None	None	None	None
pHGG_META_0198	None	None	None	None	None	None	None	None	None	None	None	None	None	None	None	None	None	None	None	None	None	None	None	None	None	None	None	None	None	None	None	None	None	None	None	None	None	None	None	None	None	None	None	None	None	None	None	None	None
pHGG_META_0199	None	None	None	None	Gain	None	None	Gain	None	None	None	Gain	None	None	None	None	None	None	Gain	Gain	None	None	None	None	Gain	None	None	None	None	None	None	None	None	None	None	None	None	None	None	None	None	None	None	None	None	None	None	None	None
pHGG_META_0200	Gain	None	None	None	None	Gain	Gain	Gain	None	None	None	Gain	None	None	None	None	None	None	None	None	None	None	None	None	Gain	None	None	None	None	None	None	None	Gain	None	None	None	None	None	None	None	None	None	None	None	None	None	None	None	None
pHGG_META_0201	None	None	None	None	None	None	None	None	None	None	None	None	None	None	None	None	None	None	None	None	None	None	None	None	None	None	None	None	None	None	None	None	None	None	None	None	None	None	None	None	None	None	None	None	None	None	None	None	None
pHGG_META_0203	None	None	None	None	None	None	None	None	None	None	Gain	None	Gain	None	None	None	Gain	Gain	None	None	None	None	None	None	None	None	None	Gain	None	None	None	None	None	Gain	None	Gain	Gain	None	Gain	None	None	None	None	None	Loss	None	None	Loss	Loss
pHGG_META_0204	None	Gain	Gain	None	Gain	Gain	None	None	None	None	None	None	None	None	Gain	Gain	None	None	None	None	None	Gain	None	None	None	None	None	None	None	Gain	Gain	Gain	None	None	None	Gain	Gain	Gain	None	None	None	Loss	None	None	None	None	None	Loss	Loss
pHGG_META_0206	None	Gain	None	None	None	Gain	None	None	None	None	None	None	None	None	None	None	None	None	None	None	None	None	None	None	None	None	None	None	None	None	None	None	None	None	None	None	None	None	None	None	None	None	None	None	None	None	None	None	None
pHGG_META_0207	None	Gain	None	Gain	None	None	None	None	None	None	None	None	None	None	None	None	None	None	None	None	None	None	None	None	None	None	None	None	None	None	None	None	None	None	None	None	None	None	None	None	None	None	None	None	None	None	Loss	None	Loss
pHGG_META_0208	None	None	Gain	None	None	None	None	None	None	None	None	None	None	None	None	None	None	None	None	None	None	None	None	None	None	None	None	None	None	None	None	None	None	None	None	None	None	None	None	None	None	None	None	None	Loss	Loss	None	None	None
pHGG_META_0209	None	None	None	None	None	None	None	None	None	None	None	None	None	None	None	None	None	None	None	None	None	None	None	None	None	None	None	None	None	None	None	None	None	None	None	None	None	None	None	None	None	None	None	None	None	None	None	None	None
pHGG_META_0210	None	Gain	None	None	None	None	None	None	None	None	None	None	None	None	None	None	None	None	None	None	None	None	None	None	None	None	None	None	None	None	None	None	None	None	None	None	None	None	None	None	None	None	None	None	None	None	None	None	None
pHGG_META_0211	None	Gain	Gain	Gain	None	None	None	None	None	None	None	None	None	None	None	None	None	None	None	None	None	None	None	None	None	None	None	None	None	None	Gain	None	None	None	None	None	None	None	None	None	None	None	None	None	None	None	None	None	None
pHGG_META_0212	None	None	None	None	None	Gain	None	None	None	None	None	None	None	None	None	None	None	None	None	None	None	None	None	None	None	None	None	None	None	None	None	None	None	Gain	None	None	None	None	Gain	None	None	None	None	None	None	None	None	None	None
pHGG_META_0213	None	Gain	Gain	Gain	None	None	None	None	None	None	None	None	None	None	None	None	None	None	None	None	None	None	None	None	None	None	None	None	None	None	None	None	None	None	None	None	None	None	None	None	None	None	None	None	None	None	None	None	None
pHGG_META_0214	None	Gain	None	None	None	None	None	None	None	None	None	None	None	None	None	None	Gain	Gain	None	None	None	None	None	None	None	None	None	None	None	Gain	Gain	None	None	None	None	None	None	None	None	None	None	None	None	None	None	Loss	None	None	None
pHGG_META_0215	None	Gain	Gain	None	None	Gain	None	None	None	None	None	None	None	None	Gain	Gain	None	None	None	None	None	None	Gain	Gain	None	None	None	None	None	None	Gain	None	None	None	None	Gain	None	Gain	None	None	None	None	None	None	None	Loss	None	None	None
pHGG_META_0216	None	Gain	None	None	None	None	None	None	Gain	Gain	None	None	None	None	None	None	None	None	None	None	None	None	None	None	None	None	Gain	None	None	Gain	Gain	None	None	None	None	Gain	Gain	Gain	Gain	None	None	None	None	None	None	None	None	Loss	Loss
pHGG_META_0217	None	Gain	None	None	None	None	Gain	None	None	None	None	None	None	Gain	None	None	None	None	None	None	None	Gain	None	None	None	None	None	None	None	None	Gain	None	None	None	None	None	None	None	None	None	None	None	None	None	None	None	Loss	None	None
pHGG_META_0218	None	None	None	None	None	None	None	None	None	None	None	None	None	None	None	Gain	None	None	None	None	None	None	None	None	None	None	None	None	None	None	None	None	None	None	None	None	None	None	None	None	None	None	None	None	None	None	None	None	None
pHGG_META_0219	None	None	Gain	None	None	None	None	None	None	None	None	None	None	None	None	None	None	None	None	None	None	None	None	None	None	None	None	None	None	None	None	None	Gain	None	None	None	None	None	None	None	None	None	None	None	None	None	None	None	None
pHGG_META_0220	None	Gain	None	None	None	None	None	None	None	None	None	None	None	None	None	None	Gain	Gain	None	None	None	None	None	None	None	None	None	None	None	Gain	Gain	None	None	None	None	None	None	None	None	None	None	None	None	None	None	Loss	None	None	None
pHGG_META_0221	None	Gain	Gain	Gain	None	None	None	None	None	None	None	None	Gain	Gain	Gain	Gain	None	None	None	None	None	None	None	None	None	None	Gain	None	None	Gain	Gain	Gain	Gain	None	None	None	None	Gain	None	Gain	Gain	None	None	None	None	None	None	None	None
pHGG_META_0222	None	None	None	None	None	None	None	None	None	None	None	None	None	None	None	None	None	None	None	None	None	None	None	None	None	None	None	None	None	None	None	None	None	None	None	None	None	None	None	None	None	None	None	None	None	None	None	None	None
pHGG_META_0223	None	None	None	None	None	None	None	None	None	None	None	None	None	None	None	None	None	None	None	None	None	None	None	None	None	None	None	None	None	None	None	None	None	None	None	None	None	None	None	None	None	None	None	None	None	None	None	None	None
pHGG_META_0224	None	Gain	None	None	None	None	None	None	None	None	None	None	None	None	None	None	None	None	None	None	None	None	None	None	None	None	None	None	None	None	None	None	None	None	None	None	None	None	None	None	None	Loss	None	None	None	None	None	Loss	Loss
pHGG_META_0226	None	None	None	None	None	None	None	None	None	None	None	None	Gain	Gain	Gain	None	None	None	None	None	None	None	Gain	Gain	None	None	Gain	None	None	None	None	Gain	Gain	None	None	Gain	Gain	None	None	None	None	None	None	None	None	None	None	None	None
pHGG_META_0227	None	None	None	None	None	None	None	None	None	None	None	None	None	None	None	None	None	None	None	None	None	None	None	None	None	None	None	None	None	None	None	None	None	None	None	None	None	None	None	None	None	None	None	None	None	Loss	None	None	None
pHGG_META_0228	None	None	None	None	None	None	None	None	None	None	None	None	None	None	None	None	None	None	None	None	None	None	None	None	None	None	None	None	None	None	None	None	None	None	None	None	None	None	None	None	None	None	None	None	None	None	None	None	None
pHGG_META_0229	None	None	None	None	None	None	None	None	None	None	Gain	None	None	None	None	None	None	None	Gain	None	Gain	Gain	None	None	None	None	Gain	Gain	None	None	None	None	None	Gain	None	None	Gain	None	Gain	Gain	None	None	None	Loss	None	None	Loss	Loss	None
pHGG_META_0230	None	None	None	None	None	None	None	None	None	None	None	None	None	None	None	None	None	None	None	None	None	None	None	None	None	None	None	None	None	None	None	None	None	None	None	None	None	None	None	None	None	None	None	None	None	None	None	None	None
pHGG_META_0232	None	Gain	None	None	None	None	None	None	None	None	None	None	None	None	Gain	Gain	Gain	None	Gain	None	None	None	None	None	None	None	None	None	None	None	None	None	None	None	None	None	None	None	None	None	None	Loss	None	None	None	None	None	None	Loss
pHGG_META_0233	None	None	None	None	None	None	None	None	None	None	None	None	None	None	None	None	None	None	None	None	None	None	None	None	None	None	None	Gain	None	None	None	None	None	Gain	None	None	None	None	None	None	None	None	None	None	None	None	None	None	None
pHGG_META_0235	None	None	None	None	None	None	None	None	Gain	Gain	None	None	Gain	Gain	None	None	None	None	None	None	None	None	None	None	None	None	None	Gain	Gain	None	None	None	None	None	None	None	None	None	None	None	None	None	None	None	None	None	None	None	None
pHGG_META_0236	Gain	None	None	None	None	None	None	Gain	None	None	None	None	Gain	Gain	None	None	None	None	None	None	None	None	Gain	Gain	None	None	None	None	None	None	None	Gain	Gain	Gain	None	None	None	Gain	None	None	Gain	None	None	None	None	None	None	None	None
pHGG_META_0237	None	None	None	None	None	None	None	None	None	None	None	None	None	None	Gain	None	None	None	None	None	None	None	None	None	None	None	None	None	None	Gain	None	None	None	None	None	None	None	None	None	None	None	None	None	None	None	None	None	None	None
pHGG_META_0238	None	Gain	None	None	None	Gain	None	None	None	None	None	None	None	None	None	Gain	None	None	None	None	None	None	None	Gain	None	None	None	None	None	None	None	Gain	None	Gain	None	None	None	None	None	None	None	None	None	None	None	None	None	None	None
pHGG_META_0240	None	None	Gain	Gain	Gain	None	None	None	Gain	Gain	Gain	None	None	None	None	None	None	None	None	None	None	Gain	Gain	Gain	None	None	None	None	None	None	None	None	None	None	None	None	None	None	None	None	None	None	None	None	None	None	None	None	None
pHGG_META_0243	None	None	None	None	None	None	None	None	None	None	None	None	None	None	None	None	None	None	None	None	None	None	None	None	None	None	None	None	None	None	None	None	None	None	None	None	None	None	None	None	None	None	None	None	None	None	None	None	None
pHGG_META_0244	None	Gain	None	None	None	None	None	None	None	None	Gain	None	None	None	None	None	None	Gain	None	None	None	None	None	None	None	None	None	None	None	None	None	None	None	None	None	None	None	None	None	None	None	None	None	None	Loss	None	None	None	Loss
pHGG_META_0245	None	None	None	None	None	None	None	None	None	None	None	None	None	None	None	None	None	None	None	None	None	None	None	None	None	None	None	None	None	None	None	None	None	None	None	None	None	None	None	None	None	None	None	None	None	None	None	None	None
pHGG_META_0247	None	None	None	None	None	None	None	None	None	None	None	None	None	None	None	None	None	Gain	None	None	None	None	None	None	None	None	None	None	None	None	None	None	None	None	None	None	None	None	None	None	None	None	None	None	None	None	None	None	None
pHGG_META_0249	None	None	None	None	None	None	None	None	None	None	None	None	None	None	None	None	Gain	Gain	None	None	None	None	None	None	None	None	None	Gain	None	None	None	None	None	None	None	None	None	None	None	None	None	None	None	None	None	None	None	None	None
pHGG_META_0250	None	None	None	None	None	None	None	None	None	None	None	None	None	None	Gain	Gain	Gain	Gain	None	None	None	None	None	None	None	None	None	None	None	None	None	None	None	None	None	None	None	None	None	None	None	None	None	None	None	None	None	None	None
pHGG_META_0251	None	None	None	None	None	None	None	None	None	None	None	None	None	None	None	None	None	None	None	None	Gain	None	None	None	None	None	None	None	None	None	None	None	None	None	None	None	None	None	None	None	None	None	None	None	None	None	None	None	None
pHGG_META_0252	Gain	Gain	None	None	None	None	None	None	Gain	None	None	None	Gain	Gain	None	Gain	None	None	None	None	None	None	None	None	None	None	Gain	None	None	None	Gain	None	None	None	None	None	Gain	None	None	Gain	None	None	None	None	None	Loss	None	None	Loss
pHGG_META_0254	None	None	None	None	None	None	None	None	None	None	None	None	None	None	None	None	None	None	None	None	None	None	None	None	None	None	None	None	None	None	None	None	None	None	None	None	None	None	None	None	None	None	None	None	None	None	None	None	None
pHGG_META_0255	None	None	None	None	Gain	None	Gain	Gain	None	None	None	None	Gain	Gain	Gain	None	None	None	None	None	Gain	None	Gain	None	None	None	None	None	None	None	None	None	None	None	None	None	None	Gain	None	None	None	None	Loss	None	None	None	None	None	None
pHGG_META_0256	None	None	None	None	None	None	None	None	None	None	None	None	None	None	None	None	None	None	None	None	None	None	None	None	None	None	None	None	None	None	None	None	None	None	None	None	None	None	None	None	None	None	None	None	None	None	None	None	None
pHGG_META_0257	None	Gain	None	None	None	None	None	None	None	None	None	None	None	None	None	None	None	None	None	None	None	None	None	None	None	None	None	None	None	None	None	None	None	None	None	None	None	None	None	None	None	None	None	None	None	None	None	None	None
pHGG_META_0258	None	None	None	None	None	None	None	None	None	None	None	None	None	None	None	None	Gain	Gain	Gain	None	None	None	None	None	None	None	None	None	None	None	None	None	None	None	None	None	None	None	None	None	None	None	None	None	None	None	None	None	None
pHGG_META_0259	None	None	None	None	None	None	None	None	None	None	None	None	None	None	None	None	None	None	None	None	None	None	None	None	None	None	None	None	None	None	None	None	None	Gain	None	None	None	Gain	None	None	None	None	Loss	None	None	None	None	None	None
pHGG_META_0262	None	None	None	None	Gain	Gain	None	None	None	None	Gain	None	None	None	None	None	None	None	None	None	None	None	Gain	Gain	None	None	None	None	None	None	None	None	None	None	None	None	None	Gain	None	None	None	None	None	None	None	None	None	None	None
pHGG_META_0263	None	Gain	Gain	None	None	None	None	None	None	None	None	None	Gain	Gain	None	None	None	Gain	None	None	None	None	Gain	Gain	Gain	None	None	None	None	None	None	None	None	None	None	Gain	Gain	None	None	None	None	None	None	None	None	None	None	None	Loss
pHGG_META_0264	None	Gain	Gain	Gain	None	None	None	None	None	None	None	None	None	None	None	None	None	None	None	None	None	None	None	None	None	None	None	None	None	None	None	None	None	None	None	None	None	None	None	None	None	None	None	None	None	None	None	None	None
pHGG_META_0265	None	None	None	None	None	None	None	None	None	None	None	None	None	None	None	None	None	None	None	None	None	None	None	None	None	None	None	None	None	None	None	None	None	None	None	None	Gain	None	None	None	None	None	None	None	None	None	None	None	None
pHGG_META_0266	Gain	Gain	Gain	Gain	None	None	None	None	None	None	None	None	Gain	Gain	None	Gain	None	None	None	None	None	None	None	None	None	None	None	None	None	None	None	None	None	Gain	None	None	None	None	Gain	None	None	None	None	None	None	Loss	Loss	Loss	Loss
pHGG_META_0268	None	Gain	Gain	Gain	None	None	None	None	None	None	None	None	None	None	None	None	None	None	None	None	None	None	None	None	None	None	None	None	None	None	None	None	None	None	None	None	None	None	None	None	None	None	None	None	None	None	None	None	None
pHGG_META_0269	None	None	Gain	Gain	None	None	Gain	None	None	None	None	None	Gain	None	None	None	None	None	None	None	None	None	None	None	None	Gain	None	None	None	Gain	Gain	None	None	Gain	None	Gain	Gain	None	None	None	None	None	None	None	None	None	None	None	None
pHGG_META_0270	None	Gain	None	None	None	None	None	None	None	None	None	None	None	None	None	None	None	None	None	None	None	None	None	None	None	None	None	None	None	None	None	Gain	None	None	None	None	None	None	None	None	None	None	None	None	None	None	None	None	Loss
pHGG_META_0271	None	Gain	None	None	None	None	None	None	None	None	None	None	None	None	None	None	None	None	Gain	None	None	None	None	None	None	None	None	None	None	None	None	None	None	None	None	None	None	None	None	None	None	None	None	Loss	None	Loss	Loss	None	None
pHGG_META_0274	None	None	None	None	None	None	None	None	None	None	None	None	None	None	None	None	None	None	None	None	None	None	None	None	None	None	None	None	None	None	None	None	None	None	None	None	None	None	None	None	None	None	None	None	None	None	None	None	None
pHGG_META_0275	None	Gain	Gain	Gain	None	None	None	None	None	None	None	None	None	None	None	None	None	None	None	None	None	None	None	None	None	None	None	None	None	None	None	None	None	None	None	None	None	None	None	None	None	None	None	None	None	None	None	None	None
pHGG_META_0276	None	None	None	None	None	None	None	None	None	None	None	None	None	None	None	None	None	Gain	None	None	None	None	None	None	None	None	None	None	None	None	None	None	None	None	None	None	None	None	None	None	None	None	None	None	None	None	None	None	None
pHGG_META_0277	None	Gain	None	None	None	None	None	None	None	None	None	None	None	None	None	None	None	None	None	None	None	None	None	None	None	None	None	None	None	None	None	None	None	None	None	None	None	None	None	None	None	None	None	None	None	None	None	None	None
pHGG_META_0279	None	Gain	None	None	None	None	None	None	None	None	None	None	None	None	Gain	Gain	None	None	None	None	None	None	Gain	Gain	None	None	None	None	None	None	Gain	None	None	None	None	None	None	None	None	None	None	None	None	None	None	None	None	None	None
pHGG_META_0281	None	None	None	None	None	None	None	None	None	None	None	None	None	None	None	None	None	None	None	None	None	None	None	None	None	None	None	None	None	None	None	None	None	None	None	None	None	None	None	None	None	None	None	None	None	None	None	None	None
pHGG_META_0282	None	None	None	None	None	None	None	None	None	None	None	None	None	None	None	None	None	None	None	None	None	None	None	None	None	None	None	None	None	None	None	None	None	None	None	None	None	None	None	None	None	None	None	None	None	None	None	None	None
pHGG_META_0283	None	None	None	None	None	None	None	None	None	None	None	None	None	None	None	None	None	None	None	None	None	None	None	None	None	None	None	None	None	None	None	None	None	None	None	None	None	None	None	None	None	None	None	None	None	None	None	None	None
pHGG_META_0284	None	None	None	None	None	None	None	None	None	None	None	None	None	None	None	None	None	None	None	None	None	None	None	None	None	None	None	None	None	None	None	None	None	None	None	None	None	None	None	None	None	None	None	None	None	None	None	None	None
pHGG_META_0285	None	Gain	Gain	Gain	None	None	None	None	None	None	None	None	None	None	None	None	None	None	None	None	None	None	None	None	None	None	None	None	None	None	None	None	None	None	None	None	None	None	None	None	None	None	None	None	None	None	None	None	None
pHGG_META_0286	None	Gain	None	None	None	None	None	None	None	None	None	None	Gain	Gain	None	Gain	None	None	None	None	None	None	None	None	None	None	None	None	None	None	Gain	None	None	None	None	None	None	None	None	None	None	None	None	None	None	None	None	None	None
pHGG_META_0287	None	Gain	Gain	Gain	None	None	None	None	None	None	None	None	None	None	Gain	Gain	None	None	None	None	None	None	None	None	None	None	None	None	None	None	None	None	None	None	None	None	None	None	None	None	None	None	None	None	None	None	None	None	None
pHGG_META_0288	None	None	None	None	None	None	None	None	None	None	None	None	None	None	Gain	None	None	None	None	None	None	None	None	None	None	Gain	None	None	None	None	None	None	None	Gain	None	None	None	None	Gain	None	None	None	None	None	None	None	None	None	None
pHGG_META_0289	None	None	None	None	None	Gain	None	None	None	None	None	None	None	None	None	None	None	None	None	None	None	None	None	None	None	None	None	None	None	None	None	None	None	None	None	None	None	None	None	None	None	None	None	None	None	None	None	None	None
pHGG_META_0290	None	Gain	None	None	None	None	None	None	None	None	None	None	None	None	None	None	None	None	None	None	None	None	None	None	None	None	None	None	Gain	None	Gain	None	None	None	Gain	None	None	None	None	None	None	None	None	None	None	None	None	None	None
pHGG_META_0291	None	Gain	None	None	None	None	None	None	None	None	None	None	None	None	None	None	None	None	None	None	None	None	None	None	Gain	Gain	None	None	None	None	None	None	None	None	None	None	None	None	None	None	None	None	Loss	None	None	None	None	None	None
pHGG_META_0292	None	None	None	None	None	None	Gain	None	Gain	None	None	None	None	None	None	None	None	None	None	None	None	None	Gain	None	None	Gain	None	None	None	None	None	None	None	Gain	None	None	None	None	None	None	None	None	None	None	None	None	None	None	None
pHGG_META_0293	None	Gain	Gain	Gain	None	None	None	None	None	None	None	None	None	None	None	None	None	None	None	None	None	None	Gain	Gain	None	None	None	None	None	None	None	None	None	None	None	None	None	None	None	None	None	None	None	None	None	None	None	None	None
pHGG_META_0294	None	None	None	None	None	None	None	None	None	None	None	None	None	None	None	None	None	None	None	None	None	None	None	None	None	Gain	None	None	None	None	None	None	None	Gain	None	None	None	None	None	None	None	None	None	None	None	None	None	None	None
pHGG_META_0295	None	None	None	None	None	None	None	None	None	None	None	None	None	None	None	None	None	None	None	None	None	None	Gain	None	None	None	None	None	None	None	None	None	None	None	None	None	None	None	None	None	None	None	None	None	None	None	None	None	None
pHGG_META_0296	None	Gain	Gain	None	None	None	None	None	None	None	None	None	None	None	None	Gain	None	None	None	None	None	None	Gain	None	None	None	None	None	None	None	None	None	Gain	Gain	None	None	None	None	None	None	None	None	None	None	None	None	None	None	None
pHGG_META_0297	None	None	None	None	None	None	Gain	Gain	None	None	None	None	None	None	None	None	None	Gain	None	None	None	None	None	None	None	Gain	None	None	None	None	None	None	None	None	None	None	None	None	None	None	None	None	None	None	None	None	None	None	None
pHGG_META_0298	None	None	None	None	None	None	None	None	None	None	None	None	None	None	None	None	None	None	None	None	None	None	None	None	None	None	None	None	None	None	None	None	None	Gain	Gain	Gain	Gain	None	None	None	None	None	None	None	None	None	None	None	None
pHGG_META_0299	None	None	None	None	None	None	None	None	None	None	None	None	Gain	Gain	None	None	None	None	None	None	None	None	None	None	None	Gain	None	None	None	None	None	None	None	None	None	None	None	None	None	None	None	None	None	None	None	None	None	Loss	Loss
pHGG_META_0300	None	None	None	None	None	None	None	None	None	None	Gain	None	Gain	Gain	None	None	None	None	None	None	None	None	None	None	None	None	None	None	None	None	None	None	None	None	None	None	None	None	None	None	None	None	None	None	None	Loss	None	None	None
pHGG_META_0301	None	None	None	None	None	None	None	None	None	None	None	None	None	None	None	None	None	None	None	None	None	None	None	None	None	None	None	None	None	None	None	None	None	None	None	None	None	None	None	None	None	None	None	None	None	None	None	None	None
pHGG_META_0302	None	None	None	None	None	None	None	None	None	None	None	None	None	None	None	None	Gain	None	None	None	None	None	Gain	None	None	None	None	None	None	None	None	None	None	None	None	None	None	None	None	None	None	None	None	None	None	None	None	None	None
pHGG_META_0303	None	None	None	None	None	None	None	None	None	None	None	None	None	None	None	None	Gain	Gain	None	None	None	None	None	None	None	None	None	None	None	None	None	None	Gain	None	None	None	None	None	None	None	None	None	None	None	None	None	None	None	None
pHGG_META_0304	None	None	None	None	None	None	None	None	None	None	None	None	Gain	Gain	None	None	None	None	None	None	None	None	None	None	None	None	None	None	None	None	None	None	None	None	None	None	None	None	None	None	None	None	None	None	None	None	None	None	None
pHGG_META_0305	None	None	None	None	None	None	None	None	None	None	None	None	None	None	None	None	None	None	None	None	None	None	None	None	None	None	None	None	None	None	None	None	None	None	None	None	None	None	None	None	None	None	None	None	None	None	None	None	None
pHGG_META_0306	None	None	None	None	None	None	None	None	None	None	None	None	None	None	None	None	None	None	None	None	None	None	None	None	None	None	None	None	None	None	None	None	None	None	None	None	None	None	None	None	None	None	None	None	None	None	None	None	None
pHGG_META_0307	None	Gain	None	None	None	None	None	None	None	None	None	None	None	None	None	None	None	None	None	None	None	None	None	None	None	None	None	None	None	None	None	None	None	None	None	None	None	None	None	None	None	None	None	None	None	None	None	None	None
pHGG_META_0308	None	None	None	None	None	None	None	None	None	None	None	None	None	None	None	None	None	Gain	None	None	None	None	None	None	None	None	None	None	None	None	None	None	None	None	None	None	None	None	None	None	None	None	None	None	None	None	None	None	None
pHGG_META_0309	Gain	Gain	Gain	Gain	None	None	None	None	None	None	None	None	Gain	Gain	None	None	None	Gain	None	None	None	None	Gain	Gain	None	None	None	None	Gain	None	None	Gain	Gain	None	None	None	None	None	None	None	None	None	None	None	None	Loss	None	Loss	None
pHGG_META_0310	None	Gain	Gain	Gain	None	None	None	None	None	None	None	None	None	None	Gain	Gain	Gain	Gain	None	None	None	None	Gain	Gain	None	None	None	None	None	None	None	None	None	None	None	None	None	None	None	None	None	None	None	None	None	None	None	None	None
pHGG_META_0311	None	None	None	None	None	None	None	None	None	None	None	None	None	Gain	None	None	None	Gain	None	None	None	Gain	None	None	None	None	None	None	None	None	None	None	None	None	None	None	None	None	None	None	None	None	None	None	None	None	None	None	None
pHGG_META_0312	None	None	None	None	None	None	None	None	None	None	None	None	None	None	None	None	None	None	None	None	None	None	None	None	None	None	None	None	None	None	None	None	None	None	None	None	None	None	None	None	None	None	None	None	None	None	None	None	None
pHGG_META_0313	None	None	None	None	None	None	None	None	None	None	None	Gain	Gain	Gain	None	None	None	None	None	None	Gain	None	None	None	None	Gain	None	None	None	None	None	None	None	None	None	Gain	Gain	None	None	None	None	None	None	None	None	None	None	None	None
pHGG_META_0314	Gain	Gain	None	Gain	Gain	Gain	None	None	Gain	Gain	None	None	None	Gain	None	None	None	None	Gain	Gain	None	None	Gain	Gain	None	None	Gain	Gain	Gain	None	None	None	None	None	None	Gain	Gain	Gain	None	None	None	None	None	Loss	None	None	None	Loss	Loss
pHGG_META_0315	None	None	None	None	None	None	None	None	None	None	None	None	None	None	None	Gain	None	None	None	None	None	None	None	None	None	None	None	None	None	None	None	None	None	None	None	None	None	None	None	None	None	None	None	None	None	None	None	None	None
pHGG_META_0316	None	None	None	None	None	None	None	None	None	None	None	None	None	None	None	None	None	None	None	None	None	None	None	None	None	None	None	None	None	None	None	None	None	None	None	None	None	None	None	None	None	None	None	None	None	None	None	None	None
pHGG_META_0317	Gain	None	None	None	None	Gain	Gain	None	None	None	Gain	None	None	None	None	None	None	None	None	None	None	None	Gain	None	None	None	None	None	None	None	None	None	None	None	None	Gain	Gain	Gain	None	None	None	None	None	None	Loss	None	None	None	None
pHGG_META_0318	None	None	None	None	None	None	None	None	None	None	None	None	None	None	None	None	None	None	None	None	None	None	None	None	None	None	None	None	None	None	None	None	None	None	None	None	None	None	None	None	None	None	None	None	None	None	None	None	None
pHGG_META_0319	None	None	None	None	None	None	None	None	None	None	None	None	None	None	None	Gain	None	Gain	None	None	None	None	None	None	None	None	None	None	None	None	None	None	None	None	None	None	None	None	None	None	None	None	None	None	None	None	None	None	Loss
pHGG_META_0320	None	None	None	None	None	None	None	None	None	None	None	None	None	None	None	None	Gain	Gain	None	None	None	None	None	None	None	None	None	None	None	Gain	None	None	None	Gain	Gain	None	None	None	Gain	None	None	None	None	None	Loss	None	None	Loss	Loss
pHGG_META_0321	None	Gain	None	None	None	None	None	None	None	None	None	None	None	None	None	None	None	None	None	None	None	None	None	None	None	None	None	None	None	None	Gain	None	None	None	None	None	None	None	None	None	None	None	None	None	None	None	None	None	None
pHGG_META_0322	None	None	None	None	None	None	None	None	None	None	None	None	None	None	None	None	None	None	None	None	None	None	None	None	None	None	None	None	None	None	None	None	None	None	None	None	None	None	None	None	None	None	None	None	None	None	None	None	None
pHGG_META_0323	None	Gain	None	None	None	None	None	None	None	None	None	None	None	None	None	None	None	Gain	None	None	None	None	None	None	None	None	None	None	None	None	None	None	None	Gain	Gain	None	None	None	None	None	None	None	None	Loss	Loss	None	None	None	None
pHGG_META_0324	None	None	None	None	None	None	None	None	None	None	None	None	None	None	None	None	None	None	None	None	None	None	None	None	None	None	None	None	None	None	None	None	None	None	None	None	None	None	None	None	None	None	None	None	None	None	None	None	None
pHGG_META_0325	None	None	None	None	None	None	None	None	None	None	None	None	None	None	None	None	None	None	None	None	None	None	None	None	None	None	None	None	None	None	None	None	None	None	None	None	None	None	None	None	None	None	None	None	None	None	None	None	None
pHGG_META_0326	None	None	None	None	None	None	None	None	None	None	None	None	None	None	None	None	None	None	None	None	None	None	None	None	None	None	None	None	None	None	None	None	None	None	None	None	None	None	None	None	None	None	None	None	None	None	None	None	None
pHGG_META_0327	Gain	None	None	None	None	None	Gain	None	None	None	None	None	None	Gain	None	None	None	None	None	None	None	None	Gain	Gain	None	None	None	None	None	None	None	None	None	None	None	None	None	None	None	None	None	None	None	None	None	None	None	None	None
pHGG_META_0328	None	None	None	None	None	None	None	None	None	None	None	None	None	None	None	None	None	None	None	None	None	None	None	None	None	None	None	Gain	None	None	None	None	None	None	None	None	None	None	None	None	None	None	None	None	None	None	None	None	None
pHGG_META_0329	None	Gain	None	None	None	None	None	None	None	None	None	None	None	None	None	None	None	None	None	None	None	None	None	None	None	None	None	None	None	None	None	None	None	None	None	None	None	None	None	None	None	None	None	None	None	None	None	None	None
pHGG_META_0330	None	Gain	None	None	None	None	None	None	None	None	None	None	None	None	None	None	None	None	None	None	None	None	None	None	None	None	None	None	None	None	None	None	None	None	None	None	None	None	None	None	None	None	None	None	None	None	None	None	None
pHGG_META_0331	None	None	None	Gain	None	None	None	None	None	None	None	None	None	None	None	Gain	None	None	None	None	None	None	Gain	None	None	None	None	None	None	None	Gain	None	None	None	None	None	None	None	None	None	None	None	None	None	None	None	None	None	None
pHGG_META_0332	None	Gain	None	None	None	Gain	None	None	Gain	None	None	None	None	None	None	None	None	None	None	None	None	None	None	None	None	None	None	None	None	None	None	None	None	None	None	None	None	None	None	None	None	None	None	None	None	None	None	None	None
pHGG_META_0333	None	None	None	None	Gain	Gain	None	None	None	None	Gain	Gain	Gain	Gain	None	None	None	None	None	None	None	None	None	None	None	None	None	None	None	None	Gain	None	None	None	None	Gain	Gain	None	None	None	None	None	None	None	None	None	None	None	Loss
pHGG_META_0334	None	None	None	None	None	None	None	None	None	None	None	None	None	None	None	None	None	None	None	None	None	None	None	None	None	None	None	None	None	None	None	None	None	None	None	None	None	None	None	None	None	None	None	None	None	None	None	None	None
pHGG_META_0335	None	None	None	None	None	None	None	None	None	None	None	None	None	None	None	None	None	None	None	None	None	None	None	None	None	None	None	None	None	None	None	None	None	None	None	None	None	None	None	None	None	None	None	None	None	None	None	None	None
pHGG_META_0336	None	Gain	Gain	None	None	None	None	None	None	None	None	None	None	None	None	None	None	None	None	None	None	None	None	None	None	None	None	None	None	None	None	None	None	None	None	None	None	None	None	None	None	Loss	None	None	None	None	None	None	None
pHGG_META_0337	None	Gain	None	None	None	None	None	None	None	None	None	None	None	None	None	None	None	None	None	None	None	None	None	None	None	None	None	None	None	None	None	None	None	None	None	None	None	None	None	None	None	None	None	None	None	None	None	None	None
pHGG_META_0338	None	Gain	None	None	None	None	None	None	None	None	None	None	None	None	None	None	None	None	None	None	None	None	None	None	None	None	None	None	None	None	None	None	None	None	None	None	None	None	None	None	None	None	None	None	None	None	None	None	None
pHGG_META_0339	None	Gain	None	None	None	None	None	None	None	None	None	None	None	None	None	None	None	Gain	None	None	None	None	Gain	Gain	None	None	None	None	None	None	None	None	None	None	None	None	None	None	None	None	None	None	None	None	None	None	None	None	None
pHGG_META_0340	None	Gain	Gain	Gain	None	None	None	None	None	None	None	None	None	None	None	None	None	None	None	None	None	None	None	None	None	None	None	None	None	None	None	None	None	None	None	None	None	None	None	None	None	Loss	None	None	None	None	None	None	None
pHGG_META_0341	None	None	None	None	None	None	None	None	None	None	None	None	None	None	None	Gain	None	None	None	None	None	None	None	None	None	None	None	None	None	Gain	None	None	None	None	None	None	None	None	None	None	None	None	None	None	None	None	None	None	None
pHGG_META_0342	None	None	None	None	None	None	None	None	None	None	None	None	None	None	None	None	None	None	None	None	None	None	None	None	None	None	None	None	None	None	None	None	None	None	None	None	None	None	None	None	None	None	None	None	None	None	None	None	None
pHGG_META_0343	None	None	None	None	None	None	None	None	None	None	None	None	None	None	None	None	None	None	None	None	None	None	None	None	None	None	None	None	None	None	None	None	None	None	None	None	None	None	None	None	None	None	None	None	None	None	None	None	None
pHGG_META_0344	None	None	None	None	None	None	None	None	None	None	None	None	None	None	None	None	None	None	None	None	None	None	None	None	None	None	None	None	None	None	None	None	None	None	None	None	None	None	None	None	None	None	None	None	None	None	None	None	None
pHGG_META_0345	None	Gain	None	None	None	None	Gain	None	None	None	None	None	None	None	Gain	None	None	None	None	None	None	Gain	None	None	None	None	None	None	None	None	None	None	None	None	None	None	None	Gain	None	None	None	None	None	None	Loss	Loss	None	None	Loss
pHGG_META_0346	None	None	None	None	None	None	None	None	None	None	Gain	Gain	None	None	None	None	Gain	Gain	None	None	None	None	None	None	None	None	None	None	None	Gain	Gain	None	None	Gain	Gain	None	None	None	None	Gain	None	None	None	None	None	None	None	None	None
pHGG_META_0347	None	None	None	None	None	None	None	None	None	None	None	None	None	None	None	None	None	None	None	None	None	Gain	None	None	None	None	None	None	None	None	None	None	None	None	None	None	None	None	None	None	None	None	None	None	None	None	None	None	None
pHGG_META_0349	None	None	None	None	None	None	None	None	None	None	None	None	None	None	None	None	None	None	None	None	None	None	None	None	None	None	None	None	None	None	None	None	None	None	None	None	None	None	None	None	None	None	None	None	None	None	None	None	None
pHGG_META_0351	None	None	None	None	None	None	Gain	None	None	None	None	None	None	None	None	None	None	None	None	None	None	None	None	None	None	None	None	None	None	None	None	None	None	None	None	None	None	None	None	None	None	None	None	None	None	None	None	None	Loss
pHGG_META_0352	None	None	None	None	None	None	None	None	None	None	None	None	None	None	None	None	None	None	None	None	None	None	None	None	None	None	None	None	None	None	None	None	None	None	None	None	None	None	None	None	None	None	None	None	None	None	None	None	None
pHGG_META_0353	None	None	None	None	None	None	Gain	Gain	None	None	None	None	None	None	None	None	None	None	None	None	None	None	None	None	None	None	None	None	None	None	None	None	None	None	None	None	None	None	None	None	None	None	None	None	None	None	None	None	None
pHGG_META_0354	None	Gain	Gain	Gain	None	None	None	None	None	None	None	None	None	None	None	None	None	None	None	None	None	None	None	None	None	None	None	None	None	None	None	None	None	Gain	None	None	None	None	None	None	None	None	None	None	None	None	None	None	Loss
pHGG_META_0356	None	None	None	None	None	None	None	None	None	None	Gain	None	None	None	None	None	None	None	None	None	None	None	None	None	None	None	None	None	Gain	None	None	None	None	Gain	None	None	None	None	None	None	None	None	None	None	None	None	None	None	None
pHGG_META_0357	None	None	None	None	None	None	None	None	None	None	None	None	None	None	None	Gain	None	None	None	None	None	None	None	None	None	None	None	None	None	None	None	None	None	Gain	None	None	None	Gain	None	None	None	None	None	None	None	None	None	None	None
pHGG_META_0358	None	None	None	None	None	None	None	None	None	None	None	None	None	None	None	None	None	None	None	None	None	None	None	None	None	None	None	None	None	None	None	None	None	Gain	None	None	None	None	None	None	None	None	None	None	None	None	None	None	None
pHGG_META_0359	None	None	None	None	None	None	None	None	None	None	None	None	None	None	None	None	Gain	Gain	None	None	None	None	None	None	None	None	None	None	None	None	None	None	None	Gain	None	None	None	None	None	None	None	None	None	None	None	None	None	None	None
pHGG_META_0360	None	None	None	None	None	None	None	None	None	None	None	None	None	None	None	None	None	None	None	None	None	None	None	None	None	None	None	None	None	Gain	None	None	None	None	None	None	None	None	None	None	None	None	None	None	None	None	None	None	Loss
pHGG_META_0361	None	None	None	None	None	None	None	None	None	None	None	None	None	None	None	None	None	Gain	None	None	None	None	None	None	None	None	None	None	None	Gain	None	None	None	None	None	None	None	None	None	None	None	None	Loss	None	None	None	None	None	None
pHGG_META_0362	None	None	Gain	None	None	None	None	None	None	None	None	None	None	None	None	None	None	None	None	None	None	None	None	None	None	None	None	None	None	None	None	None	None	None	None	None	None	None	None	None	None	None	None	None	None	None	None	None	None
pHGG_META_0363	None	None	None	None	None	None	None	None	None	None	None	None	None	None	None	None	None	None	None	Gain	None	None	None	None	None	None	None	None	None	None	None	None	None	None	None	None	None	None	None	None	None	None	None	None	None	None	None	None	None
pHGG_META_0364	None	None	None	None	None	None	None	None	None	None	None	None	None	None	None	None	None	None	None	None	None	None	None	None	None	None	None	None	None	None	Gain	None	None	None	None	None	None	None	None	None	None	None	None	None	None	None	None	None	None
pHGG_META_0365	None	None	Gain	None	None	None	None	None	None	None	None	None	None	None	None	None	None	Gain	None	None	None	None	None	None	None	None	None	None	None	None	None	None	None	None	None	None	None	None	None	Gain	None	None	None	None	None	None	None	None	None
pHGG_META_0366	None	None	None	Gain	None	None	None	None	None	None	None	None	None	None	None	None	None	None	None	None	None	None	None	None	None	None	None	None	None	None	None	None	None	None	None	None	None	None	None	None	None	None	None	None	None	None	None	None	None
pHGG_META_0367	None	None	None	None	None	None	None	None	None	None	None	None	None	None	None	None	None	None	None	None	None	Gain	None	None	None	None	None	None	None	Gain	None	None	None	None	None	None	None	None	None	None	None	None	None	None	None	None	None	None	None
pHGG_META_0368	None	None	None	None	None	None	None	None	None	None	None	None	None	None	None	None	Gain	None	None	None	None	None	None	None	None	None	None	None	None	None	None	None	None	None	None	Gain	Gain	None	None	None	None	None	None	None	None	None	None	Loss	None
pHGG_META_0369	None	Gain	None	None	None	None	None	None	None	None	None	None	None	None	None	None	Gain	None	None	None	None	None	None	None	None	None	None	None	None	None	None	None	None	Gain	None	None	Gain	None	None	None	None	None	None	None	None	None	None	None	None
pHGG_META_0370	None	None	None	None	None	Gain	None	None	None	None	None	None	None	None	None	None	None	Gain	None	None	None	None	None	None	None	None	None	None	None	None	None	None	None	None	None	None	None	None	None	None	None	None	None	None	None	Loss	None	None	None
pHGG_META_0371	None	None	None	None	None	None	None	None	None	None	None	None	Gain	None	Gain	None	None	None	None	None	None	None	None	None	None	None	None	None	None	None	None	None	None	None	Gain	Gain	Gain	None	None	None	None	None	None	None	None	None	None	None	None
pHGG_META_0372	None	None	None	None	None	None	None	None	None	None	None	None	None	None	None	None	None	None	None	None	None	None	None	None	None	None	None	None	None	None	None	None	None	None	None	None	None	None	None	None	None	None	None	None	None	Loss	None	None	None
pHGG_META_0373	None	Gain	Gain	Gain	None	None	None	None	None	None	None	None	None	None	None	None	None	None	None	None	None	None	None	None	None	None	None	None	None	None	None	None	None	None	None	None	None	None	None	None	None	None	None	None	None	None	None	None	None
pHGG_META_0374	None	None	None	None	None	Gain	None	None	None	None	None	None	None	None	None	None	None	None	None	None	None	None	None	None	None	None	None	None	None	None	None	None	None	None	None	None	None	None	None	None	None	None	None	None	None	None	None	None	None
pHGG_META_0375	None	None	None	Gain	None	None	None	None	None	None	None	None	None	None	None	None	None	None	None	None	None	None	None	None	None	None	None	None	None	None	None	None	None	None	None	None	None	None	None	None	None	None	None	None	None	None	None	None	None
pHGG_META_0376	None	None	None	None	None	None	None	None	None	None	None	None	None	None	None	None	None	None	None	None	None	None	None	None	None	None	None	None	None	None	None	None	None	None	None	None	None	None	None	None	None	None	None	None	None	None	None	None	None
pHGG_META_0377	None	Gain	Gain	Gain	None	None	None	None	None	None	None	None	None	None	None	None	None	None	None	None	None	None	None	None	None	None	None	None	None	None	None	None	None	None	None	None	None	Gain	None	None	None	None	None	None	None	None	None	None	None
pHGG_META_0378	None	Gain	Gain	Gain	None	None	None	None	Gain	None	None	None	None	None	None	None	None	None	None	None	None	None	None	None	None	None	None	None	None	None	None	None	None	None	None	None	None	None	None	None	None	None	None	None	None	None	None	None	None
pHGG_META_0379	None	Gain	Gain	None	None	None	None	Gain	None	None	None	None	Gain	None	None	Gain	None	Gain	None	None	None	None	None	None	None	None	None	Gain	None	Gain	None	Gain	None	Gain	None	None	Gain	None	None	None	None	None	None	None	None	None	None	None	None
pHGG_META_0380	None	None	None	None	None	None	None	None	None	None	None	None	None	None	None	None	None	None	None	None	None	None	None	None	None	None	None	Gain	None	None	None	None	None	Gain	Gain	None	None	None	Gain	None	None	None	None	None	None	None	None	Loss	Loss
pHGG_META_0381	None	None	None	None	None	None	None	None	None	None	None	None	None	None	None	None	None	None	None	None	None	None	None	None	None	None	None	None	Gain	Gain	None	None	None	None	None	None	None	None	None	None	None	None	None	None	None	None	None	None	None
pHGG_META_0382	None	None	None	None	None	None	None	None	None	None	None	None	None	None	None	None	None	None	None	None	None	None	None	None	None	None	None	None	None	None	None	None	None	None	None	None	None	None	None	None	None	None	None	None	None	None	None	None	None
pHGG_META_0383	None	None	None	None	None	None	Gain	Gain	None	None	None	None	None	None	None	Gain	None	Gain	None	None	None	None	None	None	None	None	None	None	None	None	None	None	Gain	Gain	Gain	None	None	Gain	Gain	None	None	None	None	None	None	None	None	None	None
pHGG_META_0384	None	Gain	Gain	Gain	None	None	None	None	None	None	None	None	None	None	Gain	Gain	None	None	None	None	None	None	None	None	None	None	None	None	None	None	Gain	None	None	None	None	None	None	None	None	None	None	None	None	None	None	None	None	None	None
pHGG_META_0385	None	Gain	None	None	None	None	None	None	None	None	None	None	None	None	None	None	None	None	None	None	None	None	None	None	None	None	None	None	None	None	None	None	None	None	None	None	None	None	None	None	None	None	None	None	None	None	None	None	None
pHGG_META_0386	None	None	None	None	None	None	None	None	None	None	None	None	Gain	None	None	None	None	None	None	None	None	Gain	None	None	None	None	None	None	None	None	None	None	None	None	None	None	Gain	None	None	None	None	None	None	None	None	None	None	None	Loss
pHGG_META_0387	None	None	None	None	None	None	None	None	None	None	None	None	None	None	None	None	None	None	None	None	None	None	None	None	None	None	None	None	None	None	None	None	None	None	None	None	None	None	None	None	None	None	None	None	None	None	None	None	None
pHGG_META_0388	None	Gain	Gain	None	None	None	None	None	None	None	None	None	None	None	None	None	None	None	None	None	None	None	None	None	None	None	None	None	None	None	Gain	None	None	None	None	None	None	None	None	None	None	None	None	None	None	None	None	None	None
pHGG_META_0389	None	None	None	None	None	None	None	None	None	None	None	None	None	None	None	None	None	None	None	None	None	None	None	None	None	None	None	None	None	None	None	None	None	None	None	None	None	None	None	None	None	None	None	None	None	None	None	None	None
pHGG_META_0390	None	None	None	None	None	None	None	None	None	None	None	None	None	None	None	Gain	None	None	None	None	None	None	None	None	None	None	None	None	None	None	None	None	None	None	None	None	None	None	None	None	None	None	None	None	None	None	None	None	None
pHGG_META_0391	Gain	Gain	Gain	Gain	None	None	None	None	None	None	None	None	Gain	Gain	None	None	None	None	Gain	None	Gain	None	Gain	Gain	None	None	None	None	None	None	Gain	Gain	Gain	None	None	None	None	None	None	Gain	Gain	None	None	None	None	None	None	None	None
pHGG_META_0392	None	None	None	None	None	None	None	None	None	None	None	None	None	None	None	None	None	None	None	None	None	None	None	None	None	None	None	None	None	None	None	None	None	None	None	None	None	None	None	None	None	None	None	None	None	None	None	None	None
pHGG_META_0393	None	None	None	None	None	None	None	None	None	None	None	None	None	None	Gain	None	None	None	Gain	None	None	None	None	None	None	None	None	None	None	None	None	None	None	None	None	None	None	None	None	None	None	Loss	None	None	None	None	None	None	None
pHGG_META_0394	None	Gain	None	None	None	None	None	None	None	None	None	None	None	None	None	None	None	None	None	None	None	None	None	None	None	None	None	None	None	None	None	None	None	None	None	None	None	None	None	None	None	None	None	None	None	None	None	None	Loss
pHGG_META_0395	None	Gain	None	None	None	None	Gain	None	None	None	None	None	None	None	None	None	None	Gain	None	None	None	None	None	None	None	None	None	None	None	None	None	None	None	None	None	None	None	None	None	None	None	Loss	None	None	None	None	None	Loss	Loss
pHGG_META_0396	None	None	Gain	Gain	None	None	Gain	Gain	Gain	Gain	None	None	None	None	None	None	None	None	None	None	None	None	None	None	None	None	None	None	None	None	None	None	None	Gain	Gain	None	None	None	None	None	None	None	None	None	None	Loss	None	None	None
pHGG_META_0397	None	None	Gain	None	None	None	None	None	None	None	None	None	None	Gain	None	Gain	Gain	Gain	Gain	None	None	None	None	None	None	None	None	None	None	None	None	None	Gain	Gain	None	Gain	None	None	None	None	None	None	Loss	None	Loss	Loss	Loss	Loss	Loss
pHGG_META_0398	Gain	None	None	None	None	None	None	None	None	None	None	None	Gain	Gain	None	None	None	None	None	None	None	None	Gain	None	None	None	None	None	None	None	None	None	None	Gain	None	None	None	None	None	None	Gain	None	None	None	None	None	Loss	None	None
pHGG_META_0399	None	None	None	None	None	None	None	None	None	None	None	None	None	None	None	None	None	Gain	None	None	None	None	None	None	None	None	None	None	None	Gain	None	None	None	None	None	None	None	None	None	None	None	None	None	None	None	None	None	None	None
pHGG_META_0400	None	Gain	None	None	None	None	None	None	None	None	None	None	None	None	None	None	None	None	None	None	None	None	None	None	None	None	None	None	None	None	None	None	None	Gain	Gain	None	None	Gain	None	None	None	None	None	None	None	None	None	None	None
pHGG_META_0401	None	None	None	None	None	None	None	None	None	None	None	None	None	None	None	None	None	None	None	None	None	None	None	None	None	None	None	None	None	None	None	None	None	None	None	None	None	None	None	None	None	Loss	None	None	None	None	None	None	None
pHGG_META_0402	None	None	Gain	Gain	None	None	None	None	None	None	None	None	None	None	None	None	None	None	None	None	None	None	None	None	None	None	None	None	None	None	None	None	None	None	None	None	None	None	None	None	None	None	None	None	None	None	None	None	None
pHGG_META_0403	None	Gain	None	None	None	None	None	None	None	None	None	None	None	None	None	None	None	None	None	None	None	None	None	None	None	None	None	None	Gain	None	None	None	None	None	None	None	None	None	Gain	None	None	None	None	None	None	None	None	None	None
pHGG_META_0404	None	Gain	Gain	Gain	None	None	None	None	Gain	Gain	None	None	Gain	Gain	None	None	None	None	None	None	None	None	None	None	None	None	None	None	None	None	None	None	None	None	None	None	None	None	None	None	None	None	None	None	None	Loss	Loss	Loss	None
pHGG_META_0405	None	Gain	None	None	None	None	None	None	None	None	None	None	None	None	None	None	None	None	None	None	None	None	None	None	None	None	None	None	None	None	None	None	None	None	None	None	None	None	None	None	None	Loss	None	None	None	None	None	None	None
pHGG_META_0406	None	None	None	None	None	None	None	None	None	None	None	None	None	None	None	None	None	None	None	None	None	None	None	None	None	None	None	None	None	None	None	None	None	None	None	None	None	None	None	None	None	None	None	None	None	None	None	None	None
pHGG_META_0407	None	None	None	None	None	Gain	None	None	None	None	None	None	None	None	Gain	Gain	None	Gain	None	None	None	None	None	None	None	None	None	None	None	None	None	None	None	None	None	None	None	Gain	None	None	None	Loss	None	None	None	None	None	None	None
pHGG_META_0408	None	Gain	None	None	None	None	None	None	None	None	None	None	None	None	None	None	None	None	None	None	None	None	None	None	None	None	None	None	None	None	Gain	None	None	None	None	None	None	None	None	None	None	None	None	None	None	Loss	None	Loss	Loss
pHGG_META_0409	None	None	None	None	None	None	None	None	None	None	None	None	None	None	None	None	None	None	None	None	None	None	None	None	None	None	None	None	None	None	None	None	None	None	None	None	None	None	None	None	None	None	None	None	None	None	None	None	None
pHGG_META_0410	None	None	None	None	None	None	None	None	None	None	None	None	None	None	None	None	None	None	None	None	None	None	None	None	None	None	None	None	None	None	None	None	None	None	None	None	None	None	None	None	None	None	None	None	None	None	None	None	None
pHGG_META_0411	None	None	None	None	None	None	None	None	None	None	None	None	None	None	None	None	None	None	None	None	None	None	None	None	None	None	None	None	None	None	None	None	None	None	None	None	None	None	None	None	None	None	None	None	None	None	None	None	None
pHGG_META_0412	None	None	None	None	None	None	None	None	None	None	None	None	None	None	None	None	None	None	None	None	None	None	None	None	None	None	None	None	None	None	None	None	None	None	None	None	None	None	None	None	None	None	None	None	None	None	None	None	None
pHGG_META_0413	None	None	None	None	None	None	None	None	None	None	None	None	None	None	None	None	None	None	None	None	None	None	None	None	None	None	None	None	None	None	None	None	None	None	None	None	None	None	None	None	None	None	None	None	None	None	None	None	None
pHGG_META_0414	None	None	None	None	None	None	None	None	None	None	None	None	None	None	None	None	None	None	None	None	None	None	None	None	None	None	None	None	None	None	None	None	None	None	None	None	None	None	None	None	None	None	None	None	None	Loss	Loss	None	None
pHGG_META_0415	None	None	None	None	None	None	None	None	None	None	None	None	None	None	None	Gain	None	None	None	None	None	None	None	None	None	None	None	None	None	None	None	None	None	None	None	None	None	None	None	None	None	None	None	None	None	None	None	None	None
pHGG_META_0416	None	None	None	None	None	None	None	None	None	None	None	None	None	None	None	None	None	None	None	None	None	None	None	None	None	None	None	None	None	None	None	None	None	None	None	None	None	None	None	None	None	None	None	None	None	None	None	None	None
pHGG_META_0417	None	None	None	None	None	None	None	None	None	None	Gain	None	None	None	None	None	None	None	None	None	None	None	None	None	None	None	None	None	None	None	None	None	None	None	None	None	None	None	None	None	None	None	None	None	None	None	None	None	None
pHGG_META_0418	None	None	None	None	Gain	None	None	None	None	None	None	None	None	None	None	None	Gain	Gain	None	None	None	None	None	None	None	None	Gain	None	None	None	None	None	None	None	None	Gain	Gain	None	None	None	None	None	None	None	None	None	None	None	None
pHGG_META_0419	Gain	Gain	None	None	None	None	None	None	None	None	None	None	None	None	None	None	None	None	None	None	None	None	None	None	None	None	None	None	None	None	None	None	None	None	None	None	None	None	None	None	None	None	None	None	None	None	None	None	None
pHGG_META_0420	None	None	None	None	None	None	None	None	None	None	None	None	None	None	None	None	None	None	None	None	None	None	None	None	None	None	None	None	None	None	None	None	None	None	None	None	None	None	None	None	None	None	None	None	None	None	None	None	None
pHGG_META_0421	None	None	None	None	None	None	None	None	None	None	None	None	None	None	None	None	None	None	None	None	None	None	None	None	None	None	None	None	None	None	None	None	None	None	None	None	None	None	None	None	None	None	None	None	None	None	None	None	None
pHGG_META_0422	None	None	None	None	None	None	None	None	None	None	None	None	None	None	None	None	None	None	None	None	None	None	None	None	None	None	None	None	None	None	None	None	None	None	None	None	None	None	None	None	None	None	Loss	None	None	None	None	None	None
pHGG_META_0423	None	None	None	None	None	None	None	None	None	None	None	None	Gain	Gain	None	Gain	Gain	Gain	None	None	None	None	None	None	None	None	None	Gain	None	Gain	Gain	None	None	None	None	None	None	None	None	None	None	None	None	None	None	None	None	None	None
pHGG_META_0424	None	None	None	None	None	None	None	None	None	None	None	None	None	None	None	None	None	None	None	None	None	None	None	None	None	None	None	None	None	None	None	None	None	None	None	None	None	None	None	None	None	None	None	None	None	None	None	None	None
pHGG_META_0425	None	None	None	Gain	None	None	None	None	None	None	None	None	None	None	None	None	None	None	None	None	None	None	None	None	None	None	None	None	None	Gain	None	None	None	None	None	None	None	None	None	None	None	Loss	None	None	None	None	None	Loss	None
pHGG_META_0426	None	Gain	None	None	None	None	None	None	None	None	None	None	None	Gain	None	None	Gain	Gain	None	None	None	None	None	None	None	None	None	None	None	None	None	None	None	None	None	None	None	None	None	None	None	None	None	None	None	None	Loss	None	Loss
pHGG_META_0427	None	None	None	None	None	None	None	None	None	None	None	None	None	None	None	None	None	None	Gain	None	None	None	None	None	None	None	None	None	None	None	None	None	None	None	None	None	None	None	None	None	None	None	None	None	None	None	Loss	None	Loss
pHGG_META_0428	None	None	None	None	None	None	None	None	None	None	None	None	None	None	None	None	None	None	None	None	None	None	None	None	None	None	None	None	None	None	None	None	None	None	None	None	None	None	None	None	None	None	None	None	None	None	None	None	None
pHGG_META_0429	None	None	None	None	None	None	None	None	None	None	None	None	None	None	None	None	Gain	Gain	None	None	None	None	None	None	None	None	None	None	None	None	None	None	None	None	None	None	None	None	None	None	None	Loss	None	None	None	None	None	None	None
pHGG_META_0430	None	None	None	None	None	None	None	None	None	None	None	None	None	None	None	None	None	None	None	None	None	None	None	None	None	None	None	None	None	None	None	None	None	None	None	None	None	None	None	None	None	None	None	None	None	None	None	None	None
pHGG_META_0431	Gain	Gain	Gain	Gain	None	None	None	None	None	None	None	None	Gain	Gain	None	None	Gain	Gain	None	None	Gain	Gain	None	None	None	None	None	None	None	None	None	None	None	Gain	Gain	Gain	Gain	Gain	None	None	None	None	None	None	None	None	None	None	None
pHGG_META_0432	None	None	None	None	None	None	None	None	None	None	None	None	None	None	None	None	None	None	None	None	None	None	None	None	None	None	None	None	None	None	None	None	None	None	None	None	None	None	None	None	None	None	None	None	None	None	None	None	None
pHGG_META_0433	None	Gain	None	None	None	None	None	None	None	None	None	None	None	None	None	None	None	None	None	None	None	None	None	None	None	None	None	None	None	None	None	None	None	None	None	None	None	Gain	None	None	None	None	None	None	None	None	None	None	None
pHGG_META_0434	None	None	Gain	None	None	None	None	None	None	None	None	None	None	None	None	None	None	None	None	None	None	None	None	None	None	None	None	None	Gain	None	None	None	None	None	None	None	None	None	None	None	None	None	None	None	None	None	None	None	Loss
pHGG_META_0435	None	None	None	None	None	None	None	None	None	None	None	None	Gain	Gain	None	None	None	None	None	None	None	None	None	None	None	None	None	None	None	None	Gain	None	None	None	None	None	None	Gain	None	None	None	None	None	None	None	None	None	None	None
pHGG_META_0436	None	None	None	None	None	None	None	None	None	None	None	None	None	None	None	None	Gain	None	None	None	None	None	None	None	None	None	None	None	None	None	None	None	None	None	None	None	None	None	None	None	None	Loss	None	None	None	None	None	Loss	None
pHGG_META_0437	None	Gain	None	None	Gain	None	None	None	None	None	None	None	None	None	None	None	None	None	None	None	None	None	None	None	None	None	None	None	None	None	None	None	None	None	None	None	None	None	None	None	None	None	None	None	None	None	Loss	None	None
pHGG_META_0438	None	Gain	None	None	None	None	None	None	None	None	None	None	None	None	None	None	None	None	None	None	None	None	None	None	None	None	None	None	None	None	None	None	None	None	None	None	None	None	None	None	None	None	None	None	None	None	None	None	None
pHGG_META_0439	None	None	None	None	None	None	None	None	None	None	None	None	None	None	None	None	None	None	None	None	None	None	None	None	None	None	None	None	None	None	None	None	None	None	Gain	None	None	None	None	None	None	None	None	None	None	None	None	None	None
pHGG_META_0440	None	None	None	None	None	None	None	None	None	None	None	None	None	None	None	Gain	None	None	None	None	None	None	None	None	None	None	None	None	None	None	None	None	None	None	None	None	None	None	None	None	None	None	None	None	None	None	None	None	None
pHGG_META_0441	None	None	None	None	None	None	None	None	None	None	None	None	None	None	None	None	None	None	None	None	None	None	None	None	None	None	None	None	None	None	None	None	None	None	None	None	None	None	None	None	None	None	None	None	None	None	None	None	None
pHGG_META_0442	None	None	None	None	None	None	None	None	None	None	None	None	Gain	Gain	None	None	None	None	None	None	None	None	None	None	None	None	None	None	None	None	None	None	None	None	None	None	None	None	None	None	None	None	None	None	None	None	None	None	None
pHGG_META_0444	None	None	None	None	None	None	None	None	None	None	None	None	None	None	None	Gain	Gain	Gain	None	None	None	None	None	None	None	None	None	None	None	None	Gain	None	None	None	None	None	None	None	None	None	None	None	None	None	None	None	None	None	None
pHGG_META_0445	None	Gain	None	None	None	None	None	None	None	None	None	None	None	None	None	None	None	None	None	None	None	None	None	None	None	None	None	None	None	None	None	None	None	None	None	None	None	None	None	None	None	None	None	None	None	None	None	None	None
pHGG_META_0446	None	None	None	None	None	None	None	None	None	None	None	None	None	None	None	None	None	None	None	None	None	None	None	None	None	None	None	Gain	None	Gain	None	None	None	None	None	None	None	None	None	None	None	None	None	None	None	Loss	None	Loss	None
pHGG_META_0447	None	None	None	None	None	None	None	None	None	None	None	None	None	None	None	None	None	None	None	None	None	None	None	None	None	None	None	None	None	None	None	None	None	None	None	None	None	None	None	None	None	None	None	None	None	None	None	None	None
pHGG_META_0448	None	None	None	None	None	None	None	None	None	None	None	None	Gain	None	None	None	None	Gain	None	None	None	Gain	None	None	None	None	None	Gain	None	Gain	Gain	None	None	Gain	Gain	Gain	None	None	Gain	None	None	None	None	None	None	Loss	Loss	None	Loss
pHGG_META_0449	Gain	None	None	None	None	None	None	None	None	Gain	None	None	Gain	None	None	None	None	None	None	None	None	None	None	Gain	None	Gain	None	None	None	None	None	None	None	None	None	None	Gain	None	Gain	None	None	None	None	None	None	None	None	None	None
pHGG_META_0450	None	None	None	None	None	None	None	None	None	None	None	None	Gain	Gain	Gain	Gain	None	None	Gain	None	None	None	None	Gain	None	None	None	None	None	None	None	None	None	None	None	None	None	None	None	None	None	None	None	None	None	None	None	None	None
pHGG_META_0451	None	None	None	None	None	None	None	None	None	None	None	None	None	None	None	None	None	None	None	None	None	None	None	None	None	None	None	None	None	None	None	None	None	None	None	None	None	None	None	None	None	None	Loss	None	None	None	None	None	None
pHGG_META_0452	None	None	None	None	None	None	None	None	None	None	None	None	None	None	None	None	None	None	None	None	None	None	None	None	None	None	None	None	None	None	None	None	None	None	None	None	None	None	None	None	None	None	Loss	None	None	None	None	None	None
pHGG_META_0453	None	None	None	None	None	None	None	None	None	None	None	None	None	None	None	None	None	None	None	None	None	None	None	None	None	None	None	None	None	None	None	None	None	None	None	None	None	None	None	None	None	Loss	None	None	None	None	None	None	None
pHGG_META_0454	None	None	None	None	None	None	None	None	None	None	None	None	None	None	None	None	None	None	None	None	None	None	None	None	None	None	None	None	None	None	None	None	None	None	None	None	None	None	None	None	None	None	None	None	None	None	None	None	None
pHGG_META_0455	None	None	None	None	None	None	None	None	None	None	None	None	None	None	None	None	None	None	None	None	None	None	None	None	None	None	None	Gain	None	None	None	None	None	None	None	None	None	None	Gain	None	None	Loss	None	None	None	None	None	None	None
pHGG_META_0456	None	Gain	None	None	None	None	None	None	Gain	Gain	None	None	Gain	Gain	None	None	None	None	None	None	None	None	None	None	None	None	None	None	None	Gain	None	None	None	None	None	None	None	None	None	None	None	None	None	None	None	Loss	Loss	Loss	None
pHGG_META_0457	None	None	None	None	None	Gain	None	None	None	None	None	None	None	None	None	None	None	None	None	None	None	None	None	None	None	None	None	None	None	None	None	None	None	None	None	None	None	None	None	None	None	None	None	None	None	None	None	None	None
pHGG_META_0458	None	Gain	None	None	None	None	None	None	None	None	None	None	None	Gain	None	None	Gain	None	None	None	None	None	None	None	None	None	None	None	None	None	None	Gain	None	None	Gain	None	None	Gain	None	None	None	Loss	None	None	None	None	None	None	Loss
pHGG_META_0459	None	None	None	None	None	None	None	None	None	None	None	None	None	None	None	None	None	None	None	None	None	None	None	None	None	None	None	None	None	None	None	None	None	None	None	None	None	None	None	None	None	None	None	None	None	None	None	None	None
pHGG_META_0460	None	None	None	None	None	None	None	None	None	None	None	None	None	None	None	None	None	None	None	None	None	None	None	None	None	None	None	None	None	None	Gain	None	None	Gain	Gain	None	None	None	None	None	None	None	None	None	None	None	None	None	None
pHGG_META_0461	None	Gain	None	Gain	None	None	None	None	None	None	None	None	Gain	None	None	None	None	None	None	None	None	None	None	None	None	None	None	None	None	None	None	None	None	None	None	None	None	None	None	None	None	None	None	None	None	None	None	None	None
pHGG_META_0462	None	Gain	None	None	None	None	None	None	None	None	None	None	None	None	None	None	None	None	None	None	None	None	None	None	None	None	None	None	None	None	None	None	None	None	None	None	None	None	None	None	None	None	None	None	None	None	None	None	None
pHGG_META_0463	None	None	None	None	Gain	Gain	Gain	Gain	Gain	None	None	None	None	None	None	Gain	Gain	None	Gain	None	None	None	None	None	None	None	None	None	None	None	None	None	None	None	None	Gain	None	Gain	None	None	None	None	None	None	None	None	None	None	None
pHGG_META_0464	None	Gain	Gain	Gain	None	None	None	None	None	None	None	None	None	None	None	None	None	None	None	None	None	None	None	None	None	None	None	None	None	None	None	None	None	None	None	None	None	None	None	None	None	None	None	None	None	None	None	None	None
pHGG_META_0465	None	None	None	None	None	None	None	None	None	None	None	None	None	None	None	None	None	None	None	None	None	None	None	None	None	None	None	None	None	None	None	None	None	None	None	None	None	None	None	None	None	None	None	None	None	None	None	None	None
pHGG_META_0466	None	None	None	None	None	None	None	None	None	None	None	None	Gain	None	None	None	None	None	None	None	None	None	None	None	Gain	None	None	None	None	None	None	None	None	None	None	None	None	None	None	None	None	None	None	None	None	None	Loss	Loss	None
pHGG_META_0467	None	Gain	Gain	Gain	None	None	None	None	None	None	None	None	Gain	Gain	None	None	None	None	None	None	None	None	None	None	None	None	None	None	None	None	None	None	None	None	None	None	None	None	None	None	None	None	None	None	None	None	None	None	None
pHGG_META_0469	None	Gain	Gain	Gain	None	None	None	None	None	None	None	None	None	None	None	None	None	None	None	None	None	None	None	None	None	None	None	None	None	None	None	None	None	None	None	None	None	None	None	None	None	None	None	None	None	None	None	None	None
pHGG_META_0470	None	Gain	Gain	Gain	None	None	Gain	Gain	None	None	None	None	None	None	None	None	None	None	None	None	None	None	None	None	None	None	None	None	None	Gain	Gain	None	None	None	None	None	None	None	None	None	None	None	None	None	None	None	None	None	None
pHGG_META_0471	None	None	None	None	None	None	None	None	None	None	None	None	None	None	None	None	None	None	None	None	None	None	None	None	None	None	None	None	None	None	None	None	None	Gain	Gain	None	None	None	None	None	None	None	None	None	None	None	None	None	None
pHGG_META_0472	None	None	None	None	None	None	None	None	None	None	None	None	None	None	None	None	None	None	None	None	None	None	None	None	None	None	None	None	None	None	None	None	None	None	None	None	None	None	None	None	None	None	None	None	None	None	None	None	None
pHGG_META_0473	None	None	None	None	None	None	None	None	None	None	None	None	None	None	None	None	None	None	None	None	None	None	None	None	None	None	None	None	None	None	None	None	None	None	None	None	None	None	None	None	None	None	None	None	None	None	None	None	None
pHGG_META_0474	None	None	None	None	None	None	None	None	None	None	None	None	None	None	None	None	None	None	None	None	None	None	None	None	None	None	None	None	None	None	None	None	None	None	None	None	None	None	None	None	None	None	None	None	None	None	None	None	None
pHGG_META_0475	None	None	None	None	None	None	None	None	None	None	None	None	None	None	None	None	Gain	None	None	None	None	None	None	Gain	None	None	None	None	None	None	None	None	None	None	None	None	None	None	None	None	None	None	None	None	None	None	None	None	None
pHGG_META_0476	None	None	None	None	None	None	None	None	None	None	None	None	None	None	None	None	None	None	None	None	None	None	None	None	None	None	None	None	None	None	None	None	None	None	None	None	None	None	None	None	None	None	None	None	None	None	None	None	None
pHGG_META_0477	None	None	None	None	None	None	None	None	None	None	None	None	None	None	None	None	None	None	None	None	None	None	None	None	None	None	None	None	None	None	None	None	None	None	None	None	None	None	None	None	None	None	None	None	None	None	None	None	None
pHGG_META_0478	None	None	None	None	None	None	None	None	None	None	None	None	None	None	None	None	None	None	None	None	None	None	None	None	None	None	None	None	None	None	None	None	None	None	None	None	None	None	None	None	None	None	None	None	None	None	None	None	None
pHGG_META_0479	None	None	None	None	None	None	None	None	None	None	None	None	None	None	None	None	None	None	None	None	None	None	None	None	None	None	None	None	None	None	None	None	None	None	None	None	None	None	None	None	None	None	None	None	None	None	None	None	None
pHGG_META_0480	None	None	None	None	None	None	Gain	None	None	None	None	None	None	None	None	None	Gain	None	Gain	Gain	None	None	Gain	Gain	None	None	None	None	None	None	None	None	None	None	Gain	None	None	None	None	None	None	None	None	None	None	None	None	None	None
pHGG_META_0481	None	None	None	None	None	None	None	None	Gain	None	None	None	None	None	None	None	None	None	None	None	None	None	None	None	None	None	None	None	None	None	None	None	None	Gain	None	None	None	None	None	None	None	None	None	None	None	None	None	None	None
pHGG_META_0482	None	Gain	None	None	None	None	None	None	None	None	None	None	None	None	None	Gain	None	None	None	None	None	None	None	None	None	None	None	None	None	None	None	None	None	Gain	None	None	None	None	None	None	None	None	None	None	None	None	None	None	None
pHGG_META_0483	None	None	None	None	None	None	None	None	None	None	None	None	None	None	None	None	None	Gain	None	None	None	None	None	None	None	None	None	None	None	None	None	None	None	None	None	Gain	None	None	None	Gain	None	None	None	None	None	None	None	None	None
pHGG_META_0484	None	None	None	None	None	None	None	None	None	None	None	None	None	None	None	None	None	None	None	None	None	None	None	Gain	None	None	None	None	None	None	None	None	None	None	None	None	None	None	None	None	None	None	None	None	None	None	None	None	None
pHGG_META_0485	None	Gain	None	None	None	None	None	None	None	None	None	None	None	None	None	None	None	None	None	None	None	None	None	None	None	None	None	None	None	None	None	None	None	None	None	None	None	None	None	Gain	Gain	None	None	None	None	None	None	None	None
pHGG_META_0486	None	None	None	None	None	None	None	None	None	None	None	None	None	None	None	None	None	None	None	None	None	None	None	None	None	None	None	None	None	None	None	None	None	None	None	None	None	None	None	None	None	None	None	None	None	None	None	None	None
pHGG_META_0487	None	None	None	None	None	None	None	None	None	None	None	None	None	None	None	None	None	None	None	None	None	None	None	None	None	None	None	None	None	None	None	None	None	None	None	None	None	None	None	None	None	None	None	None	None	None	None	None	None
pHGG_META_0489	None	None	None	None	None	None	None	None	None	None	None	None	None	None	None	None	None	None	None	None	None	None	None	None	None	None	None	Gain	None	None	None	None	None	Gain	None	None	None	None	None	None	None	None	None	Loss	Loss	None	None	None	Loss
pHGG_META_0490	None	Gain	None	None	None	None	None	None	None	None	None	None	None	None	None	None	None	None	None	None	None	None	None	None	None	None	None	None	None	None	None	None	None	None	None	None	None	None	None	None	None	None	None	None	None	None	None	None	None
pHGG_META_0491	Gain	Gain	Gain	Gain	None	None	None	None	None	None	None	None	Gain	Gain	None	None	None	None	None	None	None	None	None	None	None	None	None	None	None	None	None	None	None	Gain	Gain	None	None	Gain	None	None	None	None	None	None	None	None	None	None	None
pHGG_META_0492	None	Gain	Gain	Gain	None	None	None	None	None	None	None	None	None	None	None	None	None	None	None	None	None	None	None	None	None	None	None	None	None	None	None	None	None	None	None	None	None	None	None	None	Gain	None	None	None	None	None	None	None	None
pHGG_META_0493	None	None	None	Gain	None	None	None	None	None	None	None	None	None	None	None	None	None	None	None	None	None	None	None	None	None	None	None	None	None	None	None	None	None	None	None	None	None	None	None	None	None	None	None	None	None	None	None	None	None
pHGG_META_0494	None	None	None	None	None	None	None	None	None	None	None	None	None	None	None	None	None	None	None	None	None	None	None	None	None	None	None	None	None	None	None	None	None	None	None	None	None	None	None	None	None	None	None	None	None	None	None	None	None
pHGG_META_0495	None	None	None	None	None	None	None	None	None	None	None	None	None	None	None	None	None	None	None	None	None	None	None	None	None	None	None	None	None	None	None	None	None	None	None	None	None	None	None	None	None	None	None	None	None	None	None	None	None
pHGG_META_0496	None	None	None	None	None	None	None	Gain	None	None	None	None	None	None	None	None	None	None	None	None	None	None	None	None	None	None	None	None	None	None	None	None	None	None	None	None	None	None	None	None	None	None	None	None	None	Loss	None	Loss	None
pHGG_META_0497	None	None	None	None	None	None	None	None	None	None	None	None	None	None	None	None	None	None	None	None	None	None	None	None	None	None	None	None	None	None	None	None	None	None	None	None	None	None	None	None	None	None	None	None	None	None	None	None	None
pHGG_META_0498	None	None	None	None	None	None	None	None	None	None	None	None	None	None	None	None	None	None	None	None	None	None	None	None	None	None	None	None	None	None	None	None	None	Gain	None	None	None	None	None	None	None	None	None	None	None	None	None	None	None
pHGG_META_0499	None	None	None	None	None	None	None	None	None	None	None	None	None	None	None	None	None	None	None	None	None	None	None	None	None	None	None	None	None	None	None	None	None	None	None	None	None	None	None	None	None	None	None	None	None	None	None	None	None
pHGG_META_0500	None	None	None	None	None	None	None	None	None	None	None	None	None	None	None	None	None	Gain	None	None	None	None	None	None	None	None	None	None	None	None	None	None	None	None	None	None	None	None	None	None	None	None	None	None	None	None	None	None	None
pHGG_META_0501	None	None	None	None	None	None	None	None	None	None	None	None	None	None	None	None	None	None	None	None	Gain	None	None	None	None	None	Gain	None	None	None	None	None	None	None	None	None	None	None	None	None	None	None	None	None	None	None	None	None	None
pHGG_META_0502	None	None	None	None	None	None	None	None	None	None	None	None	None	None	None	None	None	None	None	None	None	None	None	None	None	None	None	None	None	None	None	None	None	None	None	None	None	None	None	None	None	None	None	None	None	None	None	None	None
pHGG_META_0503	None	None	None	None	None	None	None	None	None	None	None	None	None	None	None	None	None	None	None	None	None	None	None	None	None	None	None	None	None	None	None	None	None	None	None	None	None	None	None	None	None	None	None	None	None	None	None	None	None
pHGG_META_0504	None	None	None	None	None	None	None	None	None	None	None	None	None	None	None	None	None	Gain	None	None	None	None	None	None	None	None	None	None	None	None	None	None	None	None	None	None	None	None	None	None	None	None	None	None	None	None	None	None	None
pHGG_META_0505	None	None	None	None	None	None	None	None	None	None	None	None	None	None	None	None	None	None	None	None	None	None	None	None	None	None	None	None	None	None	None	None	None	None	None	None	None	None	None	None	None	None	None	None	None	None	None	None	None
pHGG_META_0506	None	Gain	None	None	None	None	None	None	None	None	None	None	None	None	None	None	None	None	None	None	None	None	None	None	None	None	None	None	None	None	None	None	None	None	None	None	None	None	None	None	None	None	None	None	None	None	None	None	None
pHGG_META_0507	None	Gain	None	None	None	None	None	None	None	None	None	None	None	None	None	Gain	None	None	None	None	None	None	None	None	None	None	None	None	None	None	None	None	None	None	None	None	None	None	None	None	None	None	None	None	None	None	None	None	None
pHGG_META_0508	None	None	None	None	None	None	None	None	None	None	None	None	None	None	None	None	Gain	None	None	None	None	None	None	None	None	None	None	None	None	Gain	None	None	None	Gain	Gain	None	Gain	None	None	None	None	None	None	None	None	None	None	Loss	Loss
pHGG_META_0509	None	None	None	None	None	None	None	None	None	None	None	None	None	None	None	None	None	None	None	None	None	None	None	None	None	None	None	None	None	None	None	None	None	None	None	None	None	None	None	None	None	None	None	None	None	None	Loss	None	None
pHGG_META_0510	None	Gain	Gain	Gain	None	None	None	None	None	None	None	None	None	None	None	None	None	None	None	None	None	None	None	None	None	None	None	None	None	None	None	None	None	None	None	None	None	None	None	None	None	None	None	None	None	None	None	None	None
pHGG_META_0511	None	None	None	None	None	None	None	None	None	None	None	None	None	None	None	None	None	None	None	None	None	None	None	None	None	None	None	None	None	None	None	None	None	None	None	None	None	None	None	None	None	None	Loss	None	None	None	None	None	None
pHGG_META_0512	None	None	None	None	None	None	None	None	None	None	None	None	None	None	None	None	None	None	None	None	None	None	None	None	None	None	None	None	None	None	None	None	None	None	None	None	None	None	None	None	None	None	None	None	None	None	None	None	None
pHGG_META_0513	None	None	None	None	None	None	None	None	None	None	None	None	None	None	None	None	None	None	None	None	None	None	None	None	None	None	None	None	None	None	None	None	None	Gain	None	None	None	None	None	None	None	None	None	None	None	None	None	None	Loss
pHGG_META_0514	None	None	None	None	None	None	None	None	Gain	None	None	None	None	None	None	Gain	None	None	None	None	None	None	Gain	None	None	None	None	None	None	None	None	None	None	None	None	None	None	None	None	None	Gain	None	None	None	None	None	None	None	None
pHGG_META_0515	None	None	None	None	None	None	None	None	None	None	None	None	None	None	None	None	None	None	None	None	None	None	None	Gain	None	None	None	None	None	None	None	None	None	Gain	None	None	None	None	None	None	None	None	None	None	None	Loss	None	None	None
pHGG_META_0516	None	Gain	None	None	None	None	None	None	None	None	None	None	None	None	Gain	Gain	Gain	None	None	None	None	None	None	None	None	None	None	None	None	None	None	None	None	None	None	None	None	None	None	None	None	None	None	None	None	None	None	None	Loss
pHGG_META_0517	None	Gain	Gain	None	None	Gain	None	None	None	None	None	None	None	Gain	None	None	None	None	None	None	None	None	None	None	None	None	None	None	None	None	None	None	None	None	None	None	None	Gain	None	None	None	None	None	None	None	None	None	None	None
pHGG_META_0518	None	None	None	None	None	None	None	None	None	None	None	None	None	None	None	None	None	None	None	None	None	None	None	None	None	None	None	None	None	None	None	None	None	None	None	None	None	None	None	None	None	None	None	None	None	None	None	None	None
pHGG_META_0519	None	None	None	None	None	None	None	None	None	None	None	None	None	None	None	None	None	None	None	None	None	None	None	None	None	None	None	None	None	None	None	None	None	None	None	None	None	None	None	None	None	None	None	None	None	None	None	None	None
pHGG_META_0520	None	None	None	None	None	None	None	None	None	None	None	None	None	None	None	None	None	None	None	None	None	None	None	None	None	None	None	None	None	None	None	None	None	None	None	None	None	None	None	None	None	None	None	None	None	None	None	None	None
pHGG_META_0521	None	None	None	None	None	None	None	None	None	None	None	None	None	None	None	None	None	None	None	None	None	None	None	None	None	None	None	None	None	None	None	None	None	None	None	None	None	None	None	None	None	None	None	None	None	None	None	None	None
pHGG_META_0522	None	Gain	None	None	None	None	None	None	None	None	None	None	None	None	None	None	None	None	None	None	None	None	Gain	None	Gain	None	None	None	None	None	None	None	None	None	None	Gain	Gain	None	None	None	None	None	None	None	None	None	Loss	Loss	Loss
pHGG_META_0523	None	None	None	None	Gain	Gain	Gain	Gain	None	None	None	None	None	None	None	Gain	None	Gain	None	None	None	None	None	None	None	None	None	None	None	None	None	None	None	Gain	None	Gain	Gain	Gain	Gain	Gain	None	Loss	None	None	Loss	None	None	None	None
pHGG_META_0524	None	None	None	None	None	None	None	None	None	None	None	None	None	Gain	None	None	None	None	None	None	None	None	None	None	None	None	None	None	None	None	None	None	None	None	None	None	None	None	None	None	None	None	None	None	None	None	None	None	None
pHGG_META_0525	None	None	None	None	Gain	Gain	None	None	None	None	None	None	Gain	Gain	None	None	None	None	None	None	None	None	Gain	Gain	None	None	None	None	None	None	None	None	None	Gain	Gain	None	None	Gain	None	None	None	None	None	None	None	None	None	None	None
pHGG_META_0526	None	Gain	None	None	None	None	None	None	None	None	None	None	None	None	None	None	None	Gain	None	None	None	None	None	None	None	None	None	None	None	None	None	None	None	None	None	None	None	None	None	None	None	None	None	None	None	None	None	None	None
pHGG_META_0527	None	Gain	Gain	None	None	None	None	None	None	None	None	None	None	None	None	None	None	None	None	None	None	None	None	Gain	None	None	None	None	Gain	Gain	None	None	None	None	None	None	None	None	None	None	None	None	None	None	None	None	None	None	Loss
pHGG_META_0528	None	None	None	None	None	None	None	None	None	None	None	None	Gain	Gain	None	None	None	None	None	None	None	None	None	None	None	None	None	None	None	None	None	Gain	Gain	None	None	None	None	None	None	None	None	None	None	None	None	None	None	None	None
pHGG_META_0529	None	Gain	None	None	None	None	None	None	None	None	None	None	None	None	None	None	None	None	None	None	None	None	None	Gain	Gain	None	None	None	None	None	None	None	None	None	None	None	None	None	None	None	None	None	None	None	None	None	Loss	None	None
pHGG_META_0530	None	Gain	None	None	None	None	None	None	None	None	None	None	None	None	None	None	None	Gain	None	None	None	None	None	None	None	None	None	None	None	None	None	None	None	None	None	None	None	None	None	None	None	None	None	None	None	None	None	None	None
pHGG_META_0531	None	None	None	None	None	None	None	None	None	None	None	None	None	None	None	None	None	None	None	None	None	None	None	None	None	None	None	None	None	None	None	None	None	None	None	None	None	None	None	None	None	None	None	None	None	None	None	None	None
pHGG_META_0532	None	None	None	None	None	None	None	None	None	None	None	None	None	None	None	None	None	None	None	None	None	None	None	None	None	None	None	None	None	None	None	None	None	None	None	None	None	None	None	None	None	None	None	None	None	None	None	None	None
pHGG_META_0533	None	None	None	None	None	None	Gain	Gain	Gain	Gain	None	None	Gain	Gain	Gain	None	None	None	None	None	None	None	Gain	Gain	None	None	Gain	None	None	None	None	Gain	None	None	None	None	None	None	Gain	None	None	None	None	None	None	None	None	None	None
pHGG_META_0534	None	None	None	None	None	None	Gain	Gain	None	None	None	None	None	Gain	None	None	Gain	None	None	None	None	None	Gain	None	None	None	None	None	None	None	None	None	None	None	None	None	None	None	None	None	None	None	None	None	None	None	None	None	None
pHGG_META_0535	None	None	None	None	None	None	None	None	None	None	None	None	None	None	None	None	Gain	Gain	None	None	None	None	None	Gain	None	None	None	None	None	None	None	None	None	None	None	Gain	None	None	None	None	None	None	None	None	None	None	None	None	None
pHGG_META_0536	None	Gain	None	None	Gain	Gain	Gain	None	None	None	Gain	Gain	None	None	None	None	Gain	None	None	None	None	None	None	None	None	None	None	None	None	None	None	None	None	None	None	None	None	None	None	None	None	None	None	None	None	None	None	None	None
pHGG_META_0537	None	None	None	None	None	None	None	None	Gain	Gain	None	None	Gain	None	None	None	None	None	None	None	None	None	None	None	None	Gain	None	None	None	None	None	None	None	None	None	None	None	None	Gain	None	None	None	None	None	None	None	None	None	None
pHGG_META_0538	None	None	None	None	None	None	None	None	None	None	None	None	Gain	None	None	None	None	None	None	None	None	None	None	None	None	None	None	None	None	None	None	None	None	None	None	None	None	None	None	None	None	None	None	None	None	None	Loss	None	None
pHGG_META_0539	None	None	None	None	None	None	None	None	None	None	None	None	Gain	Gain	None	None	None	None	None	None	None	None	None	None	None	None	None	None	None	None	None	None	None	None	None	None	None	None	Gain	None	None	None	None	None	None	None	Loss	None	None
pHGG_META_0540	None	None	None	None	None	None	None	None	None	None	None	None	None	None	None	None	None	None	None	None	None	Gain	None	None	Gain	None	None	None	None	None	None	None	None	None	None	None	None	None	None	None	None	None	None	None	None	None	None	None	None
pHGG_META_0541	None	None	None	None	None	None	None	None	None	None	None	None	None	None	None	None	None	None	Gain	None	None	None	None	None	None	None	None	None	None	None	None	None	None	None	None	None	None	None	None	None	None	None	None	None	None	None	None	None	None
pHGG_META_0542	Gain	Gain	None	None	None	None	None	None	None	None	None	None	None	None	None	None	None	None	None	None	None	Gain	None	None	None	None	None	None	None	None	None	None	None	None	None	None	None	None	None	None	None	Loss	None	None	None	None	None	None	None
pHGG_META_0543	None	None	None	Gain	None	None	None	None	None	None	None	None	None	None	None	None	None	Gain	None	None	None	Gain	None	None	Gain	None	Gain	Gain	None	None	None	None	None	Gain	None	None	None	Gain	None	None	None	None	None	None	None	None	None	None	None
pHGG_META_0544	None	None	None	None	None	None	None	None	None	None	None	None	None	None	None	None	None	None	None	None	None	None	None	None	None	None	None	None	None	None	None	None	None	None	None	None	None	None	None	None	None	None	None	None	None	None	None	None	None
pHGG_META_0545	None	None	None	None	None	None	None	None	None	None	None	None	None	None	None	None	None	None	None	Gain	None	None	None	None	None	None	None	None	None	None	None	None	None	None	None	None	None	None	None	None	None	None	None	None	None	None	None	None	Loss
pHGG_META_0546	None	None	None	None	None	None	None	None	None	None	None	None	None	None	None	None	None	None	None	Gain	None	None	None	None	None	None	None	None	None	None	None	None	None	None	None	None	None	None	None	None	None	None	None	None	None	None	None	None	None
pHGG_META_0547	None	None	None	None	None	None	None	None	None	None	None	None	None	None	None	None	None	None	None	None	None	None	None	None	None	None	None	None	None	Gain	None	Gain	Gain	None	None	None	None	Gain	None	None	None	None	None	None	None	None	None	None	None
pHGG_META_0548	None	Gain	None	None	None	None	None	None	None	None	None	None	None	None	None	None	None	None	Gain	Gain	None	None	Gain	None	None	None	None	None	None	None	None	None	None	None	None	None	None	None	None	None	None	None	None	None	None	None	Loss	None	Loss
pHGG_META_0549	None	Gain	None	None	None	None	None	None	None	None	None	None	None	None	None	None	None	Gain	None	None	None	None	Gain	None	None	None	None	None	None	None	None	None	None	None	None	None	None	None	None	None	None	None	None	None	None	None	None	None	Loss
pHGG_META_0550	None	None	None	None	None	None	None	None	None	None	None	None	None	None	None	None	None	None	Gain	None	None	None	None	None	None	None	None	None	None	Gain	None	None	None	None	None	None	None	None	None	None	None	None	None	None	None	None	None	None	Loss
pHGG_META_0551	None	None	None	None	None	None	None	None	None	None	None	None	None	None	None	None	None	None	None	None	None	None	None	None	None	None	None	None	None	None	None	None	None	None	None	None	None	None	None	None	None	None	None	None	None	None	None	None	None
pHGG_META_0552	None	None	Gain	None	None	None	None	None	None	None	None	None	None	None	None	None	None	None	None	None	None	None	None	None	None	None	None	None	None	None	None	None	None	None	None	None	None	None	None	None	None	None	None	None	None	None	None	None	Loss
pHGG_META_0553	None	None	None	None	None	None	None	None	None	None	None	None	None	None	None	None	None	None	None	None	None	None	None	None	None	None	None	None	None	None	None	None	None	None	None	None	None	None	None	None	None	None	None	None	None	None	None	None	None
pHGG_META_0554	None	None	None	None	None	None	Gain	None	None	None	None	None	None	None	Gain	Gain	Gain	Gain	None	None	None	None	None	None	None	Gain	Gain	None	None	None	None	None	None	None	None	None	None	None	None	None	None	None	None	None	None	None	Loss	None	Loss
pHGG_META_0555	None	None	None	None	None	None	None	None	Gain	Gain	None	None	Gain	Gain	Gain	Gain	Gain	Gain	None	None	None	None	None	None	None	None	None	None	None	None	None	None	None	None	None	None	None	None	None	None	None	Loss	Loss	None	None	None	None	None	None
pHGG_META_0556	None	None	None	None	None	None	None	None	None	None	None	None	None	None	None	None	None	None	Gain	Gain	None	None	None	Gain	None	None	Gain	None	None	None	None	None	None	None	None	None	None	None	None	None	None	None	None	None	None	None	None	None	None
pHGG_META_0557	None	None	None	None	None	None	None	None	None	None	None	None	None	None	None	None	None	None	None	None	None	None	None	None	None	None	None	None	None	None	None	None	None	None	None	None	None	None	None	None	None	None	None	None	None	None	None	None	None
pHGG_META_0558	None	Gain	None	None	None	None	None	None	None	None	None	None	None	None	None	None	None	None	Gain	Gain	None	None	None	None	None	None	None	None	None	None	None	None	None	None	None	None	None	None	None	None	None	None	None	None	None	None	None	None	None
pHGG_META_0559	None	None	None	None	None	None	None	None	None	None	None	None	None	None	None	None	None	None	Gain	Gain	None	None	None	None	None	None	None	None	None	None	Gain	None	None	None	None	None	None	None	None	None	None	None	None	None	None	None	None	None	None
pHGG_META_0560	None	None	None	None	None	None	None	None	None	None	None	None	None	None	None	None	None	None	None	None	None	None	None	None	None	None	None	None	None	None	None	None	None	None	None	None	None	None	None	None	None	None	None	None	None	None	None	None	None
pHGG_META_0561	None	None	None	None	None	None	None	None	None	Gain	None	Gain	None	None	None	None	None	None	None	Gain	None	Gain	None	None	None	None	None	None	None	None	None	None	None	None	None	None	None	Gain	None	None	None	None	None	None	None	None	None	None	None
pHGG_META_0562	None	None	None	None	None	None	None	None	None	None	None	None	None	None	None	None	None	None	None	Gain	None	None	None	None	None	None	None	None	None	None	None	None	None	None	None	None	None	None	None	None	None	None	None	None	None	None	None	None	None
pHGG_META_0563	None	None	None	None	None	None	None	None	None	None	None	None	None	None	None	None	None	None	Gain	Gain	None	None	None	None	None	None	None	None	None	None	None	None	Gain	None	None	None	None	None	None	None	None	None	None	None	None	Loss	None	None	Loss
pHGG_META_0564	None	None	None	None	None	None	None	None	None	None	None	None	None	None	None	None	None	Gain	None	None	None	None	None	None	None	None	None	None	None	None	None	None	None	None	None	None	None	None	None	None	None	None	None	None	None	None	Loss	None	None
pHGG_META_0565	Gain	Gain	Gain	Gain	None	Gain	None	None	None	None	None	None	Gain	Gain	None	None	Gain	Gain	None	None	None	None	Gain	None	None	Gain	None	Gain	None	None	None	None	None	None	None	None	None	None	None	Gain	None	None	None	None	None	None	None	Loss	None
pHGG_META_0566	Gain	Gain	Gain	Gain	None	None	None	None	None	None	None	None	Gain	Gain	None	None	Gain	Gain	None	None	None	None	Gain	None	Gain	None	Gain	None	None	None	None	None	None	None	None	Gain	Gain	None	None	Gain	Gain	None	None	None	None	Loss	None	Loss	None
pHGG_META_0567	None	Gain	None	None	None	None	None	None	None	None	None	None	None	None	None	None	None	None	None	None	None	None	None	None	None	None	None	None	None	None	None	None	None	None	None	None	None	None	None	None	None	None	None	None	None	None	None	None	None
pHGG_META_0568	None	None	None	None	None	None	Gain	Gain	None	None	None	None	None	None	Gain	Gain	None	None	None	None	None	None	Gain	Gain	None	None	Gain	None	None	None	None	None	None	None	None	Gain	Gain	None	None	None	None	None	None	None	None	None	None	None	None
pHGG_META_0569	None	None	None	None	None	None	None	None	None	None	None	None	None	None	None	None	None	None	Gain	Gain	None	None	None	None	None	None	None	None	None	None	None	None	None	None	None	None	None	None	None	None	None	None	None	None	None	None	None	None	None
pHGG_META_0570	None	Gain	None	None	None	None	Gain	None	None	None	None	None	None	None	None	None	None	None	Gain	None	None	None	None	None	None	None	None	None	None	None	None	None	None	None	None	None	None	None	None	None	None	None	None	None	None	None	Loss	None	None
pHGG_META_0571	Gain	None	None	None	None	None	None	None	None	None	None	None	None	None	None	None	None	None	None	None	None	None	None	None	None	None	None	None	None	None	None	None	None	None	None	None	None	None	None	None	None	None	None	None	None	None	None	None	None
pHGG_META_0572	None	None	None	None	None	None	None	None	None	None	None	None	None	None	None	None	Gain	None	None	None	None	None	None	None	None	None	None	None	None	None	None	None	None	None	None	None	None	None	None	None	None	None	None	None	None	None	None	None	None
pHGG_META_0573	None	None	None	None	None	None	None	None	None	None	None	None	None	None	None	None	None	None	None	None	None	None	None	None	None	None	None	None	None	None	None	None	None	None	Gain	None	None	None	None	None	None	None	None	None	Loss	None	None	None	None
pHGG_META_0574	None	None	None	Gain	Gain	None	None	None	Gain	Gain	None	None	None	None	Gain	Gain	Gain	Gain	Gain	None	None	None	Gain	Gain	None	None	None	Gain	None	None	None	None	None	None	None	None	None	Gain	None	None	Gain	None	None	Loss	None	None	Loss	Loss	Loss
pHGG_META_0575	None	Gain	None	None	None	None	None	None	None	None	Gain	None	None	None	None	None	None	None	None	None	None	None	None	None	None	None	None	None	None	None	None	None	None	None	None	None	None	None	None	None	None	Loss	None	None	None	None	None	None	None
pHGG_META_0576	None	None	None	None	None	None	None	None	Gain	Gain	None	None	None	None	None	None	None	None	None	None	None	None	None	None	Gain	None	None	None	None	Gain	Gain	None	None	None	None	None	None	None	None	None	None	None	None	None	None	None	None	None	None
pHGG_META_0577	None	None	None	None	None	None	None	None	Gain	Gain	None	None	None	None	None	None	None	None	None	Gain	None	None	None	None	Gain	None	None	None	None	None	None	None	None	None	None	None	None	None	None	None	None	None	None	None	None	None	None	None	None
pHGG_META_0578	None	None	None	None	None	None	None	None	None	None	None	None	None	Gain	None	None	Gain	None	Gain	None	None	None	None	None	None	None	None	None	None	None	None	None	None	None	None	None	None	None	None	None	None	None	None	None	None	None	None	None	None
pHGG_META_0579	None	None	None	None	None	None	None	None	None	None	Gain	Gain	None	Gain	None	None	None	None	None	None	None	None	None	None	None	None	None	None	None	None	Gain	Gain	None	None	None	None	None	None	None	None	None	None	None	None	None	None	None	Loss	Loss
pHGG_META_0580	None	None	None	None	None	None	None	None	Gain	None	None	None	None	None	None	None	None	None	None	None	None	None	None	None	None	None	None	None	None	None	None	None	None	None	None	None	None	None	None	None	None	None	None	None	None	None	None	None	None
pHGG_META_0581	None	Gain	None	None	None	None	None	None	None	None	None	None	None	None	None	None	None	None	None	None	None	None	None	None	None	None	None	None	None	None	None	None	None	None	None	None	None	None	None	None	None	None	None	None	None	Loss	Loss	None	None
pHGG_META_0582	None	Gain	None	None	None	None	None	None	None	None	None	None	None	None	None	Gain	None	None	None	None	None	None	Gain	None	None	None	None	None	None	None	None	None	None	None	None	None	None	None	None	None	None	None	None	None	Loss	Loss	Loss	None	Loss
pHGG_META_0583	None	Gain	None	Gain	None	None	None	None	None	None	None	None	None	None	None	None	Gain	None	None	None	None	None	None	None	Gain	None	None	None	None	None	None	None	None	None	None	None	None	None	None	None	None	None	None	None	None	None	None	None	None
pHGG_META_0584	None	None	None	None	None	Gain	None	None	None	None	Gain	None	None	None	None	None	None	None	None	None	None	None	None	None	None	None	None	None	None	None	None	None	None	None	None	None	None	Gain	None	None	None	None	None	Loss	Loss	None	None	None	None
pHGG_META_0585	None	None	None	None	None	None	None	None	None	None	None	Gain	None	None	None	None	None	None	Gain	None	None	None	None	None	None	None	None	None	None	None	None	None	None	None	None	None	None	None	None	None	None	None	None	None	None	None	None	None	None
pHGG_META_0586	None	Gain	None	None	None	None	None	None	None	None	None	None	None	None	None	None	None	None	None	None	None	None	None	None	None	None	None	None	None	None	None	None	None	None	None	None	None	None	None	None	None	Loss	None	None	None	None	None	None	None
pHGG_META_0587	None	None	None	None	None	None	None	None	None	None	None	None	None	None	None	None	Gain	Gain	None	None	None	None	None	None	None	None	None	None	None	None	None	None	None	None	None	None	None	None	None	None	None	None	None	None	None	Loss	Loss	None	Loss
pHGG_META_0588	None	None	None	None	None	None	None	None	None	None	None	None	None	None	None	Gain	Gain	None	None	None	None	None	None	None	None	None	None	None	None	None	Gain	None	None	None	Gain	None	None	None	None	None	None	None	None	None	None	None	None	None	Loss
pHGG_META_0589	None	None	None	None	None	None	None	None	None	None	None	None	None	None	None	None	None	None	None	None	None	None	None	None	None	None	None	None	None	None	None	None	None	None	None	None	None	None	None	None	None	None	None	None	None	None	None	None	None
pHGG_META_0590	None	None	None	None	None	None	None	None	None	None	None	None	Gain	Gain	None	None	Gain	Gain	None	None	None	None	None	None	None	None	None	None	None	Gain	None	None	None	None	None	None	None	None	None	None	None	None	None	None	None	None	None	None	None
pHGG_META_0591	None	Gain	None	None	None	None	None	None	None	None	None	None	None	None	None	None	Gain	Gain	None	None	None	None	None	None	None	None	None	None	None	None	None	None	None	None	None	None	None	None	None	None	None	None	None	None	None	Loss	Loss	None	Loss
pHGG_META_0592	None	None	None	None	None	None	None	None	None	None	None	None	None	None	None	None	None	None	None	None	None	Gain	None	None	Gain	Gain	None	None	None	None	None	None	None	None	None	None	None	None	None	None	None	None	None	None	None	None	None	None	None
pHGG_META_0593	None	None	None	None	None	None	None	None	None	None	None	None	None	None	None	None	None	None	None	None	None	None	None	None	None	None	None	None	None	None	None	None	None	None	None	None	None	None	None	None	None	None	None	None	None	None	None	None	None
pHGG_META_0594	None	None	None	None	Gain	None	None	Gain	None	None	None	None	None	None	None	None	None	None	None	None	None	None	None	None	None	None	None	None	None	None	None	None	None	None	None	None	None	None	None	None	Gain	None	Loss	None	None	None	None	None	None
pHGG_META_0595	None	None	None	None	None	None	None	Gain	None	None	None	None	None	None	None	None	None	None	None	Gain	None	None	None	None	None	None	None	None	None	None	None	None	None	None	None	None	None	None	None	None	None	None	None	None	None	None	None	None	None
pHGG_META_0596	None	None	None	None	None	None	None	None	None	None	None	None	None	None	None	None	None	None	None	None	None	None	None	None	None	None	None	None	None	None	None	None	None	None	None	None	None	None	None	None	Gain	None	Loss	None	None	None	None	None	None
pHGG_META_0597	None	None	None	None	None	None	None	None	None	None	None	None	None	None	None	None	None	None	None	None	None	None	None	None	None	None	None	None	None	None	None	None	None	None	None	None	None	None	None	None	None	None	None	None	None	None	Loss	None	None
pHGG_META_0599	None	None	None	None	Gain	Gain	None	None	None	None	Gain	Gain	None	Gain	Gain	None	None	None	None	None	None	None	None	None	None	None	None	None	None	None	None	None	None	None	None	None	None	None	None	None	None	None	Loss	None	None	None	None	None	None
pHGG_META_0603	None	None	None	None	None	None	None	None	None	None	None	None	None	None	None	None	None	None	None	None	None	None	None	None	None	Gain	None	None	None	None	None	None	None	None	None	None	None	None	None	None	None	None	Loss	None	None	None	None	None	None
pHGG_META_0604	None	None	None	None	None	None	Gain	Gain	Gain	Gain	None	None	None	None	None	None	None	None	None	None	None	None	Gain	None	Gain	None	None	None	None	None	None	None	None	None	None	None	None	None	None	None	None	None	None	None	None	None	None	None	None
pHGG_META_0606	None	None	None	None	None	None	None	None	None	None	None	None	Gain	Gain	None	None	None	None	None	None	None	None	Gain	Gain	None	None	None	None	None	None	None	None	None	None	None	None	Gain	None	None	Gain	Gain	None	None	None	None	None	None	None	None
pHGG_META_0607	None	None	None	Gain	Gain	None	None	None	Gain	Gain	None	None	None	None	Gain	Gain	Gain	Gain	Gain	None	None	None	Gain	Gain	None	None	None	None	None	None	None	None	None	None	None	None	None	Gain	None	None	None	None	None	Loss	None	None	Loss	Loss	Loss
pHGG_META_0608	None	None	None	None	None	None	None	None	None	None	None	None	None	None	Gain	Gain	None	None	None	None	None	None	None	None	None	None	Gain	None	None	None	None	None	None	None	None	None	None	None	None	None	None	None	None	None	None	None	None	None	None
pHGG_META_0609	None	None	None	None	None	None	None	None	None	None	None	None	None	None	None	None	None	None	None	None	None	None	None	None	None	None	None	None	None	None	None	None	None	None	None	None	None	None	None	None	None	None	None	None	None	None	None	None	None
pHGG_META_0610	None	None	None	None	None	None	None	Gain	None	None	None	Gain	None	None	None	None	None	None	None	Gain	None	None	None	None	Gain	None	None	None	None	None	None	None	None	None	None	None	None	None	None	None	None	None	None	None	None	None	None	None	None
pHGG_META_0611	None	None	None	None	None	None	None	None	None	None	None	None	None	None	None	None	None	None	None	None	None	None	None	None	None	None	None	None	None	None	None	None	None	None	None	None	None	None	None	None	None	None	None	None	None	None	None	None	None
pHGG_META_0612	None	None	None	None	None	None	None	None	None	None	None	None	None	None	None	Gain	None	None	None	Gain	None	None	None	None	None	None	None	None	None	None	None	None	Gain	None	None	None	None	None	None	None	None	None	None	None	None	None	None	None	None
pHGG_META_0613	Gain	None	None	None	None	None	None	None	None	None	None	None	Gain	None	None	None	Gain	Gain	None	None	None	None	None	None	None	None	None	None	None	None	None	None	None	None	Gain	None	None	None	None	None	None	None	None	None	None	None	None	Loss	Loss
pHGG_META_0615	None	None	None	None	None	None	None	None	None	None	None	None	None	None	None	None	None	None	None	None	None	None	None	None	None	None	None	Gain	None	Gain	None	None	None	Gain	Gain	None	None	None	None	None	None	Loss	None	None	None	None	None	None	None
pHGG_META_0616	None	Gain	Gain	Gain	None	None	None	None	None	None	None	None	None	None	None	None	None	None	None	None	None	None	None	None	None	None	None	None	None	None	None	None	None	None	None	None	None	None	None	None	None	None	None	None	None	None	None	None	None
pHGG_META_0617	None	None	None	None	None	None	None	None	None	None	None	None	None	None	None	None	None	None	None	None	None	None	None	None	None	None	None	None	None	None	None	None	Gain	None	None	None	None	None	None	None	None	None	None	None	None	None	None	None	None
pHGG_META_0618	None	Gain	None	None	None	None	None	None	None	None	None	None	None	None	None	Gain	None	None	None	None	None	None	None	None	None	None	None	None	None	None	None	None	None	None	None	None	None	None	None	None	None	None	None	None	None	None	None	None	None
pHGG_META_0619	None	None	None	None	None	None	None	None	None	None	None	Gain	None	None	None	None	None	None	None	None	None	None	None	None	None	None	None	None	None	None	None	None	None	None	None	None	None	None	None	None	None	None	None	None	None	None	None	None	None
pHGG_META_0620	None	None	None	None	None	Gain	None	Gain	None	None	None	Gain	None	None	None	None	None	None	Gain	None	Gain	None	Gain	None	Gain	None	None	None	None	None	None	None	None	None	None	None	None	None	None	None	None	None	Loss	None	None	None	None	None	None
pHGG_META_0622	None	None	Gain	None	None	None	None	None	None	None	None	None	None	None	None	None	Gain	None	None	None	None	None	Gain	None	None	Gain	None	None	None	None	None	Gain	None	None	None	None	None	None	None	None	None	None	None	None	None	Loss	None	None	None
pHGG_META_0623	None	Gain	Gain	None	None	None	None	None	None	None	None	None	None	None	None	None	None	None	Gain	None	None	None	None	Gain	None	None	None	None	Gain	Gain	None	Gain	Gain	None	None	None	None	Gain	None	None	None	None	None	None	None	None	None	None	None
pHGG_META_0624	None	None	None	None	None	None	None	None	None	None	None	None	None	None	None	None	None	None	None	None	None	None	None	None	None	None	None	None	None	None	None	None	None	None	None	None	None	None	None	Gain	None	None	None	None	None	None	None	None	None
pHGG_META_0625	None	None	None	None	None	None	None	None	None	None	None	None	None	None	None	None	None	None	None	None	None	None	None	None	None	None	None	None	None	None	Gain	None	None	None	None	None	None	None	Gain	None	None	None	None	None	None	None	None	Loss	Loss
pHGG_META_0627	None	None	None	None	None	None	None	None	None	None	None	None	None	None	None	None	None	None	None	None	None	None	None	None	Gain	Gain	None	None	None	None	None	None	None	Gain	None	None	None	None	None	None	None	None	Loss	None	Loss	Loss	None	None	None
pHGG_META_0630	None	None	None	None	None	None	None	None	None	None	None	None	None	None	None	None	None	None	None	None	None	None	None	None	None	None	None	None	None	None	None	None	None	None	Gain	None	None	None	None	None	None	None	None	None	Loss	None	None	None	None
pHGG_META_0631	None	None	None	None	None	None	None	None	None	None	None	None	None	Gain	None	None	None	None	None	None	None	None	None	None	None	None	Gain	None	None	None	Gain	None	None	None	Gain	None	None	None	None	None	None	None	None	None	None	None	None	None	None
pHGG_META_0632	None	None	None	None	None	None	Gain	None	None	None	None	None	None	None	None	None	None	None	None	None	None	None	None	None	None	None	None	None	None	None	None	None	None	None	None	None	None	None	None	None	None	None	None	None	None	None	None	None	None
pHGG_META_0633	None	None	None	None	None	None	None	None	None	None	None	None	None	None	None	None	None	None	None	None	None	None	None	None	None	None	None	None	None	None	None	None	None	None	None	None	None	None	None	None	None	None	None	None	None	None	None	None	None
pHGG_META_0634	None	None	None	None	None	None	None	None	None	None	None	None	None	None	None	None	None	None	Gain	None	None	None	None	None	None	None	None	None	None	None	None	None	None	None	None	None	None	Gain	None	None	None	None	Loss	None	None	None	None	None	None
pHGG_META_0636	None	None	None	None	None	None	None	Gain	None	None	None	None	None	None	None	None	None	None	None	None	None	None	None	None	None	None	None	Gain	None	Gain	None	None	None	None	None	None	None	None	None	None	None	None	None	None	None	Loss	None	Loss	None
pHGG_META_0637	None	None	None	None	None	None	None	None	None	None	None	None	None	None	None	None	None	None	None	None	None	Gain	None	None	None	None	None	None	None	None	None	None	None	None	None	None	None	None	None	None	None	None	None	None	None	None	None	None	None
pHGG_META_0638	None	None	None	None	None	None	None	None	None	None	None	None	None	None	None	None	None	None	None	None	None	None	Gain	Gain	None	None	None	None	None	None	None	None	Gain	None	None	None	None	None	None	None	None	None	None	None	None	Loss	None	None	None
pHGG_META_0641	None	None	None	None	None	None	None	None	None	None	None	None	None	None	None	None	None	None	None	Gain	None	None	None	None	None	None	None	None	None	None	None	None	None	None	None	None	None	None	None	None	None	None	None	None	None	None	None	None	None
pHGG_META_0642	None	None	None	None	None	None	None	Gain	None	None	None	None	None	None	None	None	None	None	None	None	None	None	None	None	Gain	None	None	None	None	None	None	None	None	None	None	None	None	None	None	None	None	None	None	None	None	None	None	None	None
pHGG_META_0643	None	None	None	None	None	None	None	None	None	None	None	None	None	None	None	None	None	None	None	None	None	None	None	None	None	None	None	None	None	None	None	None	None	None	None	None	None	None	None	None	None	None	None	None	None	None	None	None	None
pHGG_META_0644	None	Gain	Gain	Gain	None	None	None	None	None	None	None	None	None	Gain	None	None	None	None	None	None	None	None	None	None	None	None	Gain	Gain	Gain	None	None	None	None	None	None	Gain	Gain	None	None	None	None	None	None	None	None	None	None	None	None
pHGG_META_0645	None	None	None	None	None	None	None	None	None	None	None	None	None	None	None	None	None	None	None	None	None	None	None	None	None	None	None	None	None	None	None	None	None	None	None	None	None	None	None	None	None	None	None	None	None	None	None	None	None
pHGG_META_0647	None	None	Gain	Gain	None	None	None	None	None	None	None	None	None	None	None	None	None	None	None	None	None	None	None	None	Gain	None	None	None	None	None	None	None	None	None	None	None	None	None	None	None	None	None	None	None	None	None	None	None	None
pHGG_META_0648	None	None	None	None	None	None	None	None	None	None	None	None	Gain	Gain	Gain	Gain	None	Gain	None	None	None	Gain	None	None	None	None	None	None	None	Gain	None	None	None	None	None	None	None	None	None	None	None	None	None	None	None	None	None	None	None
pHGG_META_0649	Gain	Gain	None	Gain	None	Gain	None	Gain	Gain	None	None	Gain	Gain	Gain	Gain	Gain	None	None	None	Gain	None	None	None	None	None	None	None	None	None	None	None	None	None	None	None	Gain	None	None	None	None	None	None	None	None	None	None	None	None	None
pHGG_META_0651	None	None	None	None	None	None	None	None	None	None	None	None	None	None	None	None	None	None	None	None	Gain	None	None	None	None	None	None	None	None	Gain	None	None	None	None	None	None	None	None	None	None	None	None	None	None	None	None	None	None	None
pHGG_META_0652	None	None	None	None	None	None	None	None	None	None	None	None	None	None	None	None	None	None	None	None	None	None	None	None	None	None	None	None	None	None	None	None	None	Gain	None	None	None	None	None	None	None	None	None	None	None	None	None	None	None
pHGG_META_0653	None	None	None	None	None	None	None	None	None	None	None	None	None	None	None	None	None	None	None	None	None	None	Gain	None	None	None	None	None	Gain	None	None	None	None	Gain	None	None	None	None	None	None	None	None	None	None	None	None	Loss	None	None
pHGG_META_0654	None	None	None	None	None	None	None	Gain	None	None	None	None	Gain	Gain	None	None	None	None	None	None	None	None	None	None	Gain	None	None	None	None	None	None	None	None	None	Gain	None	None	None	None	None	None	None	None	None	None	None	None	None	None
pHGG_META_0655	None	None	None	None	None	None	None	Gain	None	None	None	None	Gain	Gain	None	None	None	None	None	None	None	None	None	None	Gain	None	None	None	None	None	None	None	None	Gain	Gain	Gain	Gain	None	None	None	None	None	None	None	None	None	None	None	None
pHGG_META_0656	None	None	None	None	None	None	None	None	None	None	None	None	None	None	None	None	None	None	Gain	Gain	None	None	None	None	None	None	None	None	None	None	None	None	Gain	None	None	None	None	None	None	None	None	None	None	None	None	Loss	None	None	Loss
pHGG_META_0661	None	Gain	Gain	Gain	None	Gain	None	None	None	None	None	None	Gain	Gain	None	Gain	Gain	None	None	None	None	None	Gain	None	None	Gain	None	Gain	None	None	None	Gain	Gain	None	None	Gain	None	Gain	None	None	None	None	None	None	None	Loss	None	None	None
pHGG_META_0662	None	None	Gain	None	None	None	None	None	None	None	None	None	None	None	None	None	None	None	None	None	None	None	None	None	Gain	None	Gain	None	None	None	None	None	None	None	None	None	None	None	None	None	None	None	None	None	None	None	None	None	None
pHGG_META_0663	None	None	None	None	None	None	None	None	None	None	None	None	None	None	None	None	None	None	None	None	None	None	None	None	None	None	None	None	None	None	None	Gain	None	None	None	None	None	None	None	None	None	None	None	None	None	None	None	None	None
pHGG_META_0664	Gain	Gain	None	Gain	None	None	None	None	Gain	None	None	None	None	Gain	Gain	None	None	None	None	None	None	None	None	None	None	None	None	None	None	None	None	None	None	None	None	Gain	Gain	None	None	None	None	None	None	None	None	None	None	None	None
pHGG_META_0665	None	None	None	None	None	None	None	None	None	None	None	None	None	None	Gain	Gain	None	None	None	None	None	None	None	None	None	Gain	None	None	None	None	None	None	None	None	None	None	None	None	None	None	None	None	None	None	None	None	None	None	None
pHGG_META_0666	None	None	None	None	None	None	None	None	None	None	None	None	None	None	None	None	None	None	None	None	None	None	None	None	Gain	None	None	None	None	None	None	None	None	None	None	None	None	None	None	None	None	None	None	None	None	None	None	None	None
pHGG_META_0667	None	Gain	None	None	None	None	None	None	None	None	None	None	None	None	None	None	None	None	None	None	None	None	None	None	Gain	None	None	None	None	None	None	None	None	None	None	None	None	None	None	None	None	None	None	None	Loss	None	None	None	None
pHGG_META_0668	None	None	None	None	None	None	None	None	None	None	None	None	None	None	None	None	None	None	None	None	None	None	None	None	None	None	None	None	None	None	None	None	None	None	None	None	None	None	None	None	None	None	None	None	None	None	None	None	None
pHGG_META_0669	None	None	None	None	None	None	None	None	None	None	None	None	Gain	Gain	None	None	None	None	None	None	None	None	None	None	None	None	None	None	None	None	None	None	None	None	None	None	None	None	None	None	None	None	None	None	None	None	None	None	None
pHGG_META_0670	None	None	None	None	None	None	None	None	None	None	None	None	None	None	None	None	None	None	None	Gain	None	None	None	None	Gain	None	None	None	None	None	None	None	None	None	None	None	None	None	None	None	None	None	None	None	None	None	None	None	None
pHGG_META_0671	None	None	None	None	None	None	None	None	None	None	None	None	None	None	None	None	None	None	None	None	None	None	None	None	Gain	None	None	None	None	None	None	None	None	None	None	None	None	None	None	None	None	None	None	None	None	None	None	None	None
pHGG_META_0678	None	Gain	Gain	Gain	None	None	None	Gain	None	None	Gain	Gain	None	None	None	None	None	None	None	None	None	None	None	None	Gain	None	None	None	None	None	None	None	None	None	None	None	None	None	None	None	None	None	None	None	None	None	None	None	None
pHGG_META_0679	None	None	None	None	None	None	None	None	None	None	None	None	None	None	None	None	None	None	None	None	None	None	None	None	None	None	None	None	None	None	None	None	None	None	None	None	None	None	None	None	None	None	None	None	None	None	None	None	None
pHGG_META_0680	None	None	None	None	None	None	None	Gain	Gain	Gain	None	Gain	None	None	None	None	None	None	None	None	None	None	None	None	None	None	None	None	None	None	None	Gain	Gain	None	None	None	None	None	None	Gain	Gain	None	None	None	None	None	None	None	None
pHGG_META_0681	None	None	None	None	None	None	None	Gain	None	None	None	None	None	None	None	None	None	None	None	None	None	None	None	None	None	None	None	None	None	None	None	None	None	None	None	None	None	None	None	None	None	None	None	None	None	None	None	None	None
pHGG_META_0682	None	None	None	None	Gain	None	None	None	None	None	None	None	None	None	None	None	None	None	None	None	None	None	None	None	None	None	None	None	None	None	None	None	None	None	None	None	None	None	None	None	None	Loss	None	None	None	None	None	None	Loss
pHGG_META_0683	None	None	None	None	None	None	None	None	None	None	None	None	None	None	None	None	None	None	None	None	None	None	Gain	None	None	None	None	None	None	None	None	None	None	None	None	None	None	None	None	None	None	None	None	None	None	None	None	None	None
pHGG_META_0684	Gain	Gain	Gain	Gain	None	None	None	None	None	None	None	None	None	Gain	None	None	None	None	Gain	None	Gain	Gain	Gain	None	Gain	None	None	None	None	None	None	None	None	None	None	None	None	None	None	None	Gain	None	None	None	None	None	None	None	None
pHGG_META_0685	None	None	None	None	None	None	Gain	Gain	Gain	None	None	None	None	None	None	None	None	None	Gain	Gain	None	None	Gain	None	Gain	None	None	None	None	None	None	None	Gain	None	None	None	None	None	None	None	None	None	None	None	None	None	None	None	None
pHGG_META_0686	None	None	None	None	None	None	None	None	None	None	None	None	None	None	None	None	None	None	None	None	None	None	None	None	Gain	None	None	None	None	None	None	None	None	None	None	None	None	None	None	None	None	None	None	None	None	None	None	None	None
pHGG_META_0687	None	None	None	None	None	None	None	None	None	None	None	None	Gain	Gain	None	None	None	None	None	None	None	None	Gain	Gain	None	None	None	None	None	None	None	Gain	Gain	None	None	None	None	None	None	Gain	Gain	None	None	None	None	None	None	None	None
pHGG_META_0688	None	Gain	None	None	None	None	None	Gain	None	None	None	None	Gain	Gain	None	None	None	None	None	None	None	None	None	None	Gain	None	None	None	None	None	None	None	None	None	None	None	None	None	None	None	None	None	None	None	None	None	None	None	None
pHGG_META_0689	None	None	None	None	None	None	None	None	None	None	None	Gain	None	None	None	None	None	None	Gain	None	None	None	None	None	None	None	None	None	None	None	None	None	None	None	None	None	None	None	None	None	None	None	None	None	None	None	None	None	None
pHGG_META_0690	None	Gain	None	None	None	None	None	None	None	None	None	None	None	None	None	None	None	None	Gain	None	None	None	None	None	None	None	None	None	None	None	None	None	None	None	None	None	None	None	None	None	None	Loss	None	None	None	Loss	Loss	None	Loss
pHGG_META_0691	None	None	None	None	None	None	None	None	None	None	Gain	Gain	None	None	None	None	None	None	None	None	None	None	None	None	Gain	None	None	None	None	None	None	Gain	Gain	None	None	None	None	None	None	None	None	None	None	None	None	None	None	None	None
pHGG_META_0693	None	Gain	None	None	None	None	None	None	None	None	None	None	None	None	None	None	None	None	None	None	None	Gain	None	None	Gain	None	Gain	None	Gain	None	None	Gain	None	None	None	None	None	None	None	None	None	None	None	None	None	Loss	None	None	None
pHGG_META_0694	None	None	None	None	None	None	None	None	Gain	Gain	None	None	None	None	None	None	Gain	Gain	None	None	None	None	None	None	None	None	Gain	None	None	None	None	None	None	None	None	None	None	Gain	None	None	None	None	None	None	None	None	None	None	None
pHGG_META_0695	None	None	None	None	None	None	None	None	None	None	None	None	None	None	None	None	None	None	None	None	None	None	None	None	None	None	None	None	None	None	None	Gain	None	None	None	None	None	None	None	Gain	None	None	None	None	None	None	None	None	None
pHGG_META_0696	None	None	None	None	None	None	None	None	None	None	None	None	None	None	None	None	None	None	None	None	None	None	None	None	None	None	None	None	None	None	None	None	None	None	None	None	None	None	None	None	None	None	None	None	None	None	None	None	None
pHGG_META_0697	None	None	None	None	None	None	None	None	None	None	None	None	None	None	None	None	None	None	None	None	None	None	None	None	None	None	None	None	None	None	None	None	None	None	None	None	None	None	None	None	None	None	None	None	None	None	None	None	Loss
pHGG_META_0698	None	None	None	None	None	None	None	None	None	None	None	None	None	None	None	None	None	None	None	None	None	None	None	None	None	None	None	None	None	None	None	None	None	None	None	None	None	None	None	None	None	None	None	None	None	None	None	None	None
pHGG_META_0700	None	None	None	None	None	None	Gain	Gain	None	None	None	None	None	None	None	None	None	None	None	None	None	None	None	None	None	None	None	None	None	None	None	None	None	None	None	None	None	None	None	None	None	None	None	None	None	None	None	None	None
pHGG_META_0701	None	None	None	None	None	None	None	Gain	None	None	None	None	None	None	None	None	None	None	Gain	Gain	None	None	None	None	None	None	None	None	None	None	None	None	None	None	None	None	None	None	None	None	None	None	None	None	None	None	None	None	None
pHGG_META_0702	None	None	None	None	None	None	None	None	None	None	None	None	None	None	None	None	None	None	None	None	None	Gain	None	None	None	None	None	None	None	None	None	None	None	None	None	Gain	None	None	None	None	None	None	None	None	Loss	None	None	None	None
pHGG_META_0703	None	None	Gain	None	None	None	Gain	None	None	None	None	None	None	Gain	None	None	None	None	None	None	None	None	Gain	Gain	None	None	Gain	None	None	None	None	None	None	None	Gain	None	None	Gain	None	None	None	Loss	Loss	None	None	None	None	None	None
pHGG_META_0705	Gain	None	Gain	Gain	None	None	None	None	None	None	None	None	Gain	Gain	None	None	None	None	None	None	None	None	None	None	None	Gain	None	None	None	None	None	None	None	None	None	Gain	Gain	Gain	None	None	None	None	None	None	None	None	None	None	None
pHGG_META_0706	None	None	None	None	None	None	None	None	None	None	None	None	None	Gain	None	None	Gain	Gain	None	None	None	None	None	None	None	None	None	None	None	None	None	None	None	None	None	None	None	None	None	None	None	None	Loss	None	None	None	None	None	None
pHGG_META_0708	None	None	None	None	None	None	None	None	None	None	None	None	None	Gain	None	None	None	Gain	None	None	None	None	Gain	None	None	None	None	None	None	None	None	None	None	None	None	None	None	None	None	None	None	None	None	None	None	None	Loss	None	Loss
pHGG_META_0709	None	None	None	Gain	None	None	None	None	None	None	None	None	None	None	None	None	None	None	None	None	None	Gain	None	None	Gain	None	Gain	None	None	None	None	None	None	None	None	None	None	None	None	None	None	None	None	None	None	None	None	None	None
pHGG_META_0710	None	None	None	Gain	None	None	None	Gain	Gain	Gain	None	None	Gain	Gain	Gain	Gain	None	Gain	None	None	None	None	Gain	None	None	Gain	None	None	None	None	None	Gain	Gain	None	None	Gain	Gain	None	None	Gain	Gain	Loss	None	None	None	None	None	None	None
pHGG_META_0711	None	None	None	None	None	None	None	Gain	None	None	None	Gain	None	None	None	None	None	None	Gain	Gain	None	None	None	None	Gain	None	None	None	None	None	None	Gain	Gain	None	None	None	None	None	None	None	None	None	None	None	None	None	None	None	None
pHGG_META_0712	None	None	None	None	None	None	Gain	Gain	None	None	None	None	None	None	None	None	Gain	Gain	Gain	None	None	None	None	None	Gain	None	None	None	None	None	None	None	None	None	None	None	None	None	None	None	None	None	None	None	None	None	None	None	None
pHGG_META_0713	None	None	None	None	None	None	None	Gain	None	None	None	None	None	None	None	None	None	None	Gain	Gain	None	None	None	None	None	None	None	None	None	Gain	None	None	None	None	None	None	None	None	None	None	None	Loss	None	None	None	Loss	None	None	None
pHGG_META_0715	None	None	None	None	Gain	Gain	Gain	None	None	None	None	None	None	None	Gain	Gain	Gain	Gain	None	None	None	None	None	None	None	None	None	None	None	None	None	None	None	None	None	None	None	None	None	None	None	Loss	None	None	None	None	None	None	None
pHGG_META_0716	Gain	None	None	None	None	None	Gain	Gain	Gain	Gain	None	Gain	None	None	None	None	None	None	Gain	Gain	None	Gain	Gain	None	Gain	None	None	None	None	None	None	Gain	Gain	None	None	Gain	None	None	None	None	Gain	None	None	None	None	None	None	Loss	None
pHGG_META_0717	None	None	None	None	None	None	None	None	None	None	None	None	None	None	None	None	Gain	None	None	None	None	None	None	None	None	None	None	None	None	None	None	None	None	None	None	None	None	None	None	None	None	None	None	None	None	None	None	None	None
pHGG_META_0719	None	None	None	None	None	None	None	None	None	None	None	None	None	None	None	None	None	None	None	None	None	None	None	None	None	None	None	None	None	None	None	None	None	None	None	None	None	None	None	None	None	None	None	None	None	None	None	None	None
pHGG_META_0720	None	None	None	None	None	None	None	Gain	None	None	None	None	None	None	None	None	None	None	Gain	Gain	None	None	None	None	Gain	None	None	None	None	None	None	None	None	None	None	None	None	None	None	None	None	None	None	None	None	None	None	None	None
pHGG_META_0721	None	None	None	None	None	None	None	None	None	None	None	None	None	None	None	None	None	None	None	None	None	None	None	None	Gain	None	None	None	None	None	None	Gain	None	None	None	None	None	None	None	None	None	None	None	None	None	None	None	None	None
pHGG_META_0722	None	None	None	Gain	Gain	Gain	Gain	Gain	Gain	Gain	None	Gain	None	Gain	Gain	Gain	None	None	None	None	None	None	Gain	Gain	Gain	None	None	None	None	None	None	Gain	None	None	None	None	None	None	None	Gain	Gain	Loss	None	None	None	None	None	Loss	None
pHGG_META_0723	None	Gain	None	None	None	None	None	None	None	None	None	None	None	None	None	None	None	None	None	None	None	None	None	None	None	None	None	None	None	None	None	None	None	None	None	None	None	None	None	None	None	None	None	None	None	None	None	None	None
pHGG_META_0724	None	None	None	None	None	None	None	Gain	None	None	None	None	None	None	None	None	None	None	None	None	None	None	None	None	None	None	None	None	None	None	None	None	None	None	None	None	None	None	None	None	None	None	None	None	None	None	None	None	None
pHGG_META_0725	Gain	Gain	None	Gain	Gain	Gain	Gain	Gain	Gain	None	Gain	None	Gain	Gain	Gain	Gain	None	None	None	None	None	None	None	None	None	None	None	None	None	None	None	None	None	None	None	Gain	Gain	None	None	None	None	None	None	Loss	None	None	None	Loss	None
pHGG_META_0726	None	Gain	None	None	None	None	None	None	None	None	None	None	None	None	None	None	None	None	None	None	None	None	None	None	Gain	None	None	None	None	None	None	None	None	None	Gain	None	None	None	None	None	None	Loss	None	None	None	None	None	None	None
pHGG_META_0727	None	None	None	None	None	None	None	None	None	None	None	None	Gain	None	None	None	None	Gain	None	None	None	None	None	None	Gain	None	None	None	None	None	None	None	None	None	None	None	None	None	None	None	None	None	None	None	None	None	None	None	None
pHGG_META_0728	None	None	None	None	None	None	None	None	None	None	None	None	None	None	None	Gain	None	None	None	None	None	None	None	None	None	None	None	None	None	None	None	None	None	None	None	None	None	None	None	None	None	None	None	None	None	None	None	None	None
pHGG_META_0729	None	None	None	None	None	None	None	None	None	None	None	None	None	None	None	None	None	None	None	None	None	None	None	None	None	None	None	None	None	None	None	None	None	None	None	None	None	None	None	None	None	None	None	None	None	None	None	None	None
pHGG_META_0730	None	None	None	None	None	None	None	None	None	None	None	None	None	None	None	None	None	None	None	None	None	None	None	None	None	None	None	None	None	None	None	None	None	None	None	None	None	None	None	None	None	None	None	None	None	None	None	None	None
pHGG_META_0731	None	None	None	None	None	None	None	Gain	None	None	None	Gain	None	None	None	None	None	None	Gain	None	None	None	None	None	Gain	None	None	None	None	None	None	None	None	None	None	None	None	None	None	None	None	None	None	None	None	None	None	None	None
pHGG_META_0732	None	None	None	None	None	None	None	Gain	None	None	None	None	None	None	None	None	None	None	None	None	None	None	None	Gain	Gain	None	None	None	None	None	None	None	None	None	None	None	None	None	None	None	None	None	None	None	None	None	None	None	None
pHGG_META_0733	None	None	None	None	None	None	None	None	Gain	Gain	None	None	None	None	None	None	None	None	None	None	None	None	Gain	Gain	None	None	Gain	None	None	None	None	None	None	None	None	None	None	None	None	None	None	None	None	None	None	None	None	None	None
pHGG_META_0734	None	None	None	None	None	None	None	None	None	None	None	None	None	None	None	None	None	Gain	None	Gain	None	None	None	None	None	None	None	None	None	None	None	None	None	None	None	None	None	None	None	None	None	None	None	None	None	None	None	None	None
pHGG_META_0735	None	None	None	None	None	None	None	Gain	None	None	None	None	None	None	None	None	None	None	None	Gain	None	None	None	None	None	None	None	None	None	None	None	None	None	None	None	None	None	None	None	None	None	None	None	None	None	None	None	None	None
pHGG_META_0736	Gain	Gain	None	None	None	None	None	None	None	None	None	None	None	Gain	None	None	Gain	Gain	None	None	None	None	None	None	None	None	None	None	None	None	None	Gain	Gain	None	None	Gain	None	Gain	None	None	None	None	None	None	None	None	None	None	None
pHGG_META_0738	None	None	None	None	None	Gain	None	None	None	None	None	None	None	None	None	None	None	None	None	None	None	None	None	None	None	None	None	None	None	None	None	None	None	None	None	None	None	None	None	None	None	None	None	None	None	None	None	None	None
pHGG_META_0739	None	None	None	None	None	None	None	None	None	None	None	None	None	None	None	None	None	None	None	None	None	None	None	None	None	None	None	None	None	None	None	None	None	None	None	None	None	None	None	None	None	None	None	None	None	None	None	None	None
pHGG_META_0740	None	None	None	None	None	None	None	None	None	None	None	None	None	None	None	None	None	None	None	None	None	None	None	None	None	None	None	None	None	None	None	None	Gain	None	None	None	None	None	None	None	None	None	None	None	None	None	None	None	None
pHGG_META_0741	Gain	Gain	Gain	Gain	None	None	None	None	None	None	None	None	None	None	None	None	None	None	None	None	Gain	Gain	Gain	None	None	None	None	None	None	None	None	None	None	None	None	Gain	None	None	None	None	None	None	None	None	None	None	None	None	None
pHGG_META_0742	None	Gain	None	None	Gain	Gain	None	None	None	None	None	None	None	None	None	None	None	None	None	None	None	None	None	None	Gain	None	None	None	None	None	None	None	None	None	None	None	None	None	None	None	None	None	None	None	None	None	None	None	None
pHGG_META_0744	None	None	None	None	None	None	None	None	None	None	None	None	None	None	None	None	None	None	None	None	None	None	None	None	None	None	None	None	Gain	None	Gain	None	None	None	None	None	None	None	None	None	None	None	None	None	None	None	None	None	None
pHGG_META_0745	None	None	None	None	None	None	None	None	None	None	None	None	None	None	None	None	None	None	None	None	None	None	None	None	None	None	None	Gain	None	Gain	None	None	Gain	None	None	None	None	None	None	None	None	None	Loss	None	None	None	None	None	Loss
pHGG_META_0748	None	None	None	None	None	None	None	None	None	None	None	None	None	None	None	None	None	None	None	None	None	None	None	None	None	None	None	None	None	None	None	None	None	None	None	None	None	None	None	Gain	None	None	None	None	None	None	None	None	None
pHGG_META_0749	None	None	None	None	None	None	None	None	None	None	None	None	None	None	None	None	None	None	None	None	None	None	None	None	None	None	None	None	None	None	None	None	None	None	None	None	None	None	None	None	None	None	None	None	None	None	None	None	None
pHGG_META_0750	None	None	None	None	None	None	Gain	None	None	None	None	None	Gain	Gain	None	None	None	None	None	None	None	None	None	None	None	None	None	None	None	None	None	Gain	None	None	None	None	None	None	None	None	None	None	None	None	None	None	Loss	None	Loss
pHGG_META_0751	None	None	None	None	None	None	None	None	None	None	None	None	None	None	None	None	None	None	None	None	None	None	None	None	None	None	None	None	None	None	None	None	None	None	None	None	None	None	None	None	None	None	None	None	None	None	None	None	None
pHGG_META_0752	None	None	None	None	None	None	None	Gain	Gain	Gain	None	Gain	None	None	None	None	None	None	None	Gain	None	None	Gain	None	Gain	None	None	None	None	None	None	None	None	None	None	None	None	None	None	None	None	None	None	None	None	None	None	Loss	None
pHGG_META_0753	None	None	None	None	None	None	None	None	Gain	None	None	None	None	Gain	Gain	Gain	None	Gain	Gain	None	None	None	None	None	None	None	None	None	None	None	None	None	None	None	None	None	None	None	None	None	None	None	None	None	None	Loss	Loss	None	None
pHGG_META_0754	None	None	None	None	None	None	None	None	Gain	None	None	None	None	Gain	None	None	Gain	None	None	None	None	None	None	None	None	None	Gain	None	None	None	None	None	None	None	None	None	None	None	None	None	None	None	None	None	None	None	None	None	None
pHGG_META_0755	None	None	None	None	None	None	None	None	None	None	None	None	None	None	None	None	None	None	Gain	None	None	None	None	None	None	None	None	None	None	None	None	None	None	None	None	None	None	None	None	None	None	None	None	None	None	None	None	None	None
pHGG_META_0756	None	None	None	None	None	None	None	None	None	None	None	None	None	None	None	None	None	None	None	None	Gain	Gain	None	None	None	None	None	None	None	None	None	Gain	Gain	None	None	None	None	None	None	None	None	None	Loss	None	None	None	None	None	None
pHGG_META_0757	None	None	None	None	None	None	None	None	None	None	None	None	None	None	None	None	None	None	None	None	None	None	None	None	None	None	None	None	None	None	None	None	None	None	None	None	None	None	None	None	None	None	None	None	None	None	None	None	None
pHGG_META_0758	None	None	Gain	None	None	None	None	None	None	None	Gain	Gain	None	None	None	None	None	None	None	None	None	None	None	None	None	None	None	None	None	None	None	None	None	None	None	None	None	None	None	None	None	None	None	None	None	None	None	None	Loss
pHGG_META_0759	None	None	None	None	None	None	None	None	None	None	None	None	None	None	None	None	None	None	None	None	None	None	None	None	None	None	None	None	None	None	None	None	None	None	None	None	None	None	None	None	None	None	None	None	None	None	None	None	None
pHGG_META_0760	Gain	Gain	None	None	None	None	None	Gain	None	None	None	None	None	None	Gain	Gain	None	None	None	Gain	None	None	None	None	None	None	None	None	None	None	None	Gain	Gain	None	None	None	None	None	None	None	None	None	None	None	None	None	None	None	None
pHGG_META_0761	None	None	None	None	None	None	None	None	None	None	None	None	None	None	None	None	None	None	None	None	None	None	None	None	Gain	None	None	None	None	None	None	None	None	None	None	None	None	None	None	None	None	Loss	None	None	None	None	None	None	None
pHGG_META_0762	None	None	None	None	None	Gain	None	Gain	Gain	Gain	Gain	Gain	None	None	None	None	Gain	None	Gain	Gain	None	Gain	Gain	None	Gain	Gain	None	None	None	None	None	Gain	Gain	None	None	None	None	None	None	None	None	Loss	None	None	None	None	None	None	None
pHGG_META_0764	None	None	None	Gain	None	None	Gain	Gain	None	None	None	None	Gain	Gain	None	None	None	None	None	None	None	None	None	None	Gain	None	None	None	None	None	None	None	None	None	None	None	None	None	None	None	None	None	None	None	None	None	None	None	None
pHGG_META_0765	None	None	None	None	None	None	None	None	None	None	Gain	Gain	None	None	None	None	None	None	None	None	None	None	None	None	None	None	None	None	None	None	None	None	None	None	None	Gain	None	None	None	None	None	None	None	None	None	None	None	None	None
pHGG_META_0766	None	None	None	Gain	None	Gain	Gain	Gain	Gain	Gain	Gain	Gain	None	None	None	Gain	None	None	Gain	Gain	None	None	Gain	Gain	None	Gain	None	None	None	None	None	None	Gain	None	None	None	None	None	None	None	None	None	None	None	None	None	None	Loss	None
pHGG_META_0767	None	None	None	None	None	None	None	None	None	None	None	None	None	None	None	None	None	None	None	Gain	None	None	None	None	Gain	None	None	None	None	None	None	None	None	None	None	None	None	None	None	None	None	None	None	None	None	None	None	None	None
pHGG_META_0768	None	None	None	None	None	None	None	None	None	None	None	None	None	None	None	None	None	None	None	None	None	None	None	None	None	None	None	None	None	None	None	None	None	None	None	None	None	None	None	None	None	None	None	None	None	None	None	None	None
pHGG_META_0770	None	None	None	None	None	None	None	None	None	None	Gain	Gain	None	None	None	None	None	None	None	None	None	None	None	None	Gain	None	None	None	None	None	None	Gain	Gain	None	None	None	None	None	None	None	None	None	None	None	None	None	None	None	None
pHGG_META_0771	None	None	None	None	None	None	None	None	None	None	None	None	None	None	None	None	None	None	None	None	None	None	None	None	None	None	None	None	None	None	None	None	None	None	None	None	None	None	None	None	None	None	None	None	None	None	None	None	None
pHGG_META_0772	None	None	None	None	None	None	None	None	None	None	None	None	None	None	None	None	None	None	None	None	None	None	None	None	None	None	None	None	None	None	None	None	None	None	None	None	None	None	None	None	None	None	None	None	None	None	None	None	None
pHGG_META_0773	None	None	None	None	None	None	Gain	Gain	None	None	None	None	None	None	Gain	None	None	None	None	None	None	None	None	None	None	None	None	None	None	None	None	Gain	Gain	None	None	None	None	None	None	None	None	None	None	None	None	None	None	None	None
pHGG_META_0774	None	None	None	None	None	None	None	Gain	Gain	None	None	None	None	None	None	None	None	None	Gain	None	None	None	None	None	None	None	None	None	None	None	None	None	Gain	None	None	None	None	None	None	None	None	None	None	None	None	Loss	None	None	None
pHGG_META_0775	None	None	None	None	None	None	Gain	Gain	None	None	None	None	None	None	None	Gain	None	None	Gain	Gain	None	None	None	None	None	None	None	None	None	None	None	None	None	None	None	Gain	Gain	None	Gain	None	None	None	None	None	None	None	None	None	None
pHGG_META_0776	None	None	None	None	None	Gain	None	None	None	None	None	None	None	None	None	None	None	None	None	None	None	None	None	None	None	Gain	Gain	None	None	None	None	None	None	None	None	None	None	Gain	None	None	None	None	None	None	None	None	None	None	None
pHGG_META_0778	None	None	None	None	None	None	None	None	None	None	None	None	None	None	None	None	None	None	None	None	None	None	None	None	None	None	None	None	None	None	None	None	None	None	None	None	None	None	None	None	None	None	None	None	None	None	None	None	None
pHGG_META_0779	None	None	None	None	None	Gain	None	None	None	None	None	None	None	None	None	None	None	None	None	None	None	None	None	None	None	None	None	None	None	None	Gain	None	None	None	None	None	None	None	None	None	None	None	None	None	None	None	None	None	None
pHGG_META_0780	None	None	None	None	None	None	None	None	None	None	None	None	None	None	None	None	None	None	None	None	None	None	None	None	None	None	None	None	None	None	None	None	None	None	None	None	None	None	None	None	None	None	None	None	None	Loss	None	None	Loss
pHGG_META_0781	None	None	None	None	None	None	None	None	None	None	None	None	None	None	None	None	None	None	None	None	None	None	None	None	None	None	None	None	None	None	None	None	None	None	None	None	None	None	None	None	None	None	None	None	None	None	None	None	None
pHGG_META_0782	Gain	None	None	Gain	None	None	None	None	None	None	None	None	None	None	None	None	None	None	None	None	Gain	Gain	Gain	None	Gain	None	None	None	None	None	None	None	None	None	None	None	None	Gain	None	None	None	None	None	None	None	None	None	Loss	None
pHGG_META_0783	None	None	None	None	None	None	None	None	None	None	None	None	None	None	None	None	None	None	None	None	None	None	None	None	None	None	None	None	None	Gain	None	None	None	None	None	None	None	None	None	None	None	Loss	None	None	None	None	None	None	None
pHGG_META_0784	None	None	None	None	None	None	None	None	None	None	None	None	None	None	None	None	None	None	None	None	None	None	None	None	None	None	None	None	None	None	None	None	None	None	None	None	None	None	None	None	None	None	None	None	None	None	None	None	None
pHGG_META_0785	None	None	None	None	None	None	None	None	None	None	None	None	None	None	None	None	None	None	None	None	None	None	None	None	None	None	None	None	None	None	None	None	None	None	None	None	None	None	None	None	None	None	None	None	None	None	None	None	None
pHGG_META_0786	None	None	None	None	None	None	None	None	None	None	None	None	None	None	None	None	None	None	Gain	Gain	None	None	None	None	None	None	None	None	None	None	None	None	None	None	None	None	None	None	None	Gain	Gain	None	Loss	None	None	None	None	None	None
pHGG_META_0787	None	None	None	None	None	None	None	None	None	None	None	None	None	None	None	None	None	None	None	None	None	None	None	None	None	None	None	None	None	None	None	None	None	None	None	None	None	None	None	None	None	None	None	None	None	None	None	None	None
pHGG_META_0788	None	None	None	None	None	None	None	None	None	None	None	None	None	None	None	None	None	None	None	None	None	None	None	None	None	None	None	None	None	None	None	None	None	None	None	None	None	None	None	None	None	None	None	None	None	None	None	None	None
pHGG_META_0789	None	None	None	None	None	None	None	None	None	None	None	None	Gain	Gain	None	None	None	Gain	None	None	None	None	None	None	None	None	None	None	None	None	None	None	None	None	None	Gain	None	None	None	None	None	None	None	None	None	None	None	None	None
pHGG_META_0790	None	Gain	None	None	None	None	None	None	None	None	None	None	Gain	Gain	None	None	None	None	None	None	None	None	None	None	None	None	None	None	None	None	None	None	None	None	None	None	None	None	None	None	None	None	None	None	None	None	None	None	Loss
pHGG_META_0791	None	Gain	None	None	None	None	Gain	None	None	None	None	None	None	None	None	None	None	None	None	None	None	None	Gain	None	None	None	None	None	None	None	None	None	None	None	None	None	None	None	None	None	None	None	None	None	None	None	None	None	Loss
pHGG_META_0792	None	None	None	None	None	None	None	Gain	None	None	None	None	None	None	None	None	None	None	None	None	None	None	None	None	None	Gain	None	None	None	None	None	None	None	None	None	None	None	None	None	Gain	None	None	None	None	None	None	None	None	None
pHGG_META_0793	Gain	None	None	None	Gain	Gain	Gain	Gain	Gain	Gain	None	Gain	None	None	None	Gain	None	None	Gain	Gain	None	None	Gain	Gain	Gain	Gain	None	None	None	None	None	Gain	Gain	None	None	Gain	None	None	None	None	None	None	None	None	None	None	None	Loss	None
pHGG_META_0794	Gain	None	None	None	None	Gain	Gain	Gain	None	None	None	Gain	None	None	None	None	Gain	Gain	Gain	Gain	Gain	None	Gain	None	None	None	Gain	None	None	None	None	Gain	None	None	None	None	None	None	None	None	None	None	None	None	None	None	None	None	None
pHGG_META_0795	None	None	None	None	None	None	None	None	None	None	None	None	None	None	None	None	None	None	None	None	None	None	None	None	None	None	None	None	None	None	None	None	None	None	None	None	None	None	None	None	None	None	None	None	None	None	None	None	None
pHGG_META_0796	None	None	None	None	None	None	None	None	None	None	None	None	None	None	None	None	Gain	Gain	None	None	None	None	None	None	None	None	None	None	None	None	None	None	None	None	None	None	None	None	None	None	None	None	None	None	None	None	None	None	None
pHGG_META_0797	None	None	None	None	None	None	None	None	None	None	None	None	None	None	None	None	None	None	None	None	None	None	None	None	None	None	None	None	None	None	Gain	None	None	None	None	None	None	None	None	None	None	None	None	None	None	None	None	None	None
pHGG_META_0798	None	None	None	None	None	None	None	None	None	None	None	None	None	None	None	None	None	None	None	None	None	None	None	None	None	None	None	None	None	None	None	None	None	None	None	None	None	None	None	None	None	None	None	None	None	None	None	None	None
pHGG_META_0799	None	None	None	None	None	None	None	None	None	None	None	None	None	None	None	None	None	None	None	None	None	None	None	None	None	None	None	None	None	None	None	None	None	None	None	None	None	None	None	None	None	None	None	None	None	None	None	None	None
pHGG_META_0800	None	None	None	None	None	None	None	None	None	None	None	None	None	None	None	None	None	None	None	None	None	None	None	None	None	None	None	None	None	None	None	None	None	None	None	None	None	None	None	None	None	None	None	None	None	None	None	None	None
pHGG_META_0801	None	None	None	None	None	None	None	None	None	None	None	None	Gain	None	Gain	None	None	None	Gain	None	Gain	None	None	None	None	Gain	None	None	None	None	None	None	None	None	None	None	None	None	None	None	None	None	None	None	None	None	None	None	None
pHGG_META_0802	None	None	None	None	None	None	None	None	None	None	None	None	None	None	None	None	None	None	None	None	None	None	None	None	None	None	None	None	None	None	None	None	None	None	None	None	None	None	None	None	None	Loss	None	None	None	None	None	None	None
pHGG_META_0803	None	None	None	None	None	None	None	None	None	None	None	None	None	None	None	None	None	None	None	None	None	None	None	None	None	None	None	None	None	None	None	None	Gain	None	None	None	None	None	None	None	None	None	None	None	None	Loss	None	None	None
pHGG_META_0804	None	None	None	None	None	Gain	None	None	None	None	None	None	Gain	Gain	None	None	Gain	Gain	None	None	None	None	None	None	None	None	None	None	None	None	Gain	None	None	None	None	None	None	None	None	None	None	None	None	Loss	None	None	None	None	None
pHGG_META_0805	None	None	None	None	None	None	None	None	None	None	None	None	None	None	None	None	None	None	None	None	None	None	None	None	None	None	None	None	None	None	None	None	None	None	None	None	None	None	None	None	None	None	None	None	None	None	None	None	None
pHGG_META_0806	None	None	None	None	None	None	None	None	None	None	None	None	None	None	None	None	None	None	None	None	None	None	None	None	None	None	None	None	None	None	None	None	None	None	None	None	None	None	None	None	None	None	None	None	None	None	None	None	None
pHGG_META_0807	None	None	None	None	None	None	None	None	None	None	None	None	None	None	None	None	None	None	None	None	None	None	None	None	None	None	None	None	None	None	None	None	None	None	None	None	None	None	None	None	None	None	None	None	None	None	None	None	None
pHGG_META_0808	None	None	None	None	None	Gain	None	None	Gain	Gain	None	None	None	None	None	None	Gain	None	None	None	None	None	Gain	Gain	None	None	None	None	None	None	None	None	None	None	None	None	None	None	None	None	None	None	None	None	None	None	None	None	None
pHGG_META_0809	None	None	None	None	None	None	None	None	None	None	None	None	None	None	None	None	None	None	None	None	None	None	None	None	None	None	None	None	None	None	None	None	None	None	None	None	None	None	None	None	None	None	None	None	None	None	None	None	None
pHGG_META_0810	None	None	None	None	None	None	None	None	None	None	None	None	None	None	None	None	None	None	None	None	None	None	None	None	Gain	None	None	None	None	None	None	None	None	None	None	None	None	None	None	None	None	None	None	None	None	None	None	None	None
pHGG_META_0811	None	None	None	None	None	None	None	None	None	None	None	None	None	None	None	None	None	None	None	None	None	None	None	None	None	None	None	None	None	None	None	None	None	None	None	None	None	None	None	None	None	None	None	None	None	None	None	None	None
pHGG_META_0812	None	None	None	None	None	None	None	None	None	None	None	None	None	None	None	None	None	None	None	None	None	None	None	None	None	None	None	None	None	None	None	None	None	None	None	None	None	None	None	None	None	Loss	None	None	None	None	None	None	None
pHGG_META_0813	None	None	None	None	None	None	Gain	None	None	None	None	None	None	None	None	None	Gain	Gain	None	None	None	None	None	None	None	None	None	None	None	None	None	None	None	None	None	None	None	None	None	None	None	None	None	None	None	None	None	None	Loss
pHGG_META_0814	None	None	None	None	None	None	None	None	None	None	None	None	None	None	None	None	None	None	None	None	None	None	None	None	None	None	Gain	None	None	None	None	None	None	None	None	None	None	None	None	None	None	None	None	None	None	None	None	None	None
pHGG_META_0815	None	None	None	None	None	None	None	None	None	None	None	None	None	None	None	None	None	None	None	None	None	None	None	None	None	None	None	None	None	None	None	None	None	None	None	None	None	None	None	None	Gain	None	None	None	None	None	None	None	None
pHGG_META_0816	None	None	None	None	None	None	None	None	None	None	None	None	None	None	None	None	None	None	None	None	None	None	None	None	None	None	None	None	None	None	None	None	None	None	None	None	None	None	None	None	None	None	None	None	None	None	None	None	None
pHGG_META_0817	None	None	None	None	None	None	None	None	None	None	None	None	None	None	None	None	None	None	Gain	None	None	None	None	None	None	None	None	None	None	None	None	None	None	None	None	None	None	None	None	None	None	None	None	None	None	None	Loss	None	Loss
pHGG_META_0818	None	None	None	Gain	None	None	None	None	None	None	None	None	None	None	None	None	None	None	None	None	None	None	None	None	Gain	None	None	None	None	None	None	None	None	None	None	None	None	None	None	None	None	None	None	None	None	None	None	None	None
pHGG_META_0821	None	None	None	None	None	None	None	None	None	None	None	None	None	None	None	None	None	None	None	None	None	None	None	None	None	None	None	None	None	None	None	None	None	None	None	None	None	None	None	None	None	None	None	None	None	None	None	None	None
pHGG_META_0822	None	None	None	None	None	None	None	None	None	None	None	None	None	None	None	None	None	None	None	None	None	None	None	None	None	None	None	None	None	None	None	None	None	None	None	None	None	None	None	None	None	None	None	None	None	None	Loss	None	Loss
pHGG_META_0823	None	None	None	None	None	None	None	None	None	None	None	None	None	None	None	None	None	None	None	Gain	None	None	None	None	None	None	None	None	None	None	None	None	None	None	None	None	None	None	None	None	None	None	None	None	None	Loss	Loss	Loss	None
pHGG_META_0824	None	None	None	None	None	None	None	None	None	None	None	None	None	None	None	None	None	None	None	None	None	None	None	None	None	None	None	None	None	Gain	Gain	None	None	None	None	None	None	None	None	None	None	None	None	None	None	None	None	None	None
pHGG_META_0825	None	None	None	None	None	None	None	None	None	None	None	None	None	None	None	None	None	None	None	None	None	None	None	None	None	None	None	None	None	None	None	None	None	None	None	None	None	None	None	None	None	None	None	None	None	None	None	None	None
pHGG_META_0826	None	None	None	None	None	None	None	None	None	None	None	None	None	None	None	None	None	None	None	None	None	None	None	None	None	None	None	None	None	None	None	None	None	None	None	None	None	None	None	None	None	None	None	None	None	None	None	None	None
pHGG_META_0827	None	None	None	None	None	None	None	None	None	None	None	None	None	None	None	None	None	None	None	None	None	None	None	None	None	None	None	None	None	None	None	None	None	None	None	None	None	None	None	None	None	None	None	None	None	None	None	None	None
pHGG_META_0828	Gain	None	None	None	None	None	None	None	None	None	None	None	None	None	None	None	None	None	Gain	None	None	None	None	None	Gain	Gain	None	None	None	None	None	None	None	None	None	None	None	None	None	None	None	None	None	None	None	Loss	None	None	None
pHGG_META_0829	None	None	None	None	None	None	None	None	None	None	None	None	Gain	Gain	None	None	Gain	Gain	None	None	None	None	None	None	None	None	None	None	None	None	None	None	None	None	None	None	None	None	None	None	None	None	None	None	None	None	None	Loss	Loss
pHGG_META_0830	None	Gain	Gain	Gain	None	None	None	None	None	None	None	None	None	None	None	None	None	None	None	None	None	None	None	None	None	None	None	None	None	None	Gain	None	None	None	None	None	None	None	None	None	None	None	None	None	None	None	None	None	None
pHGG_META_0831	None	None	None	None	None	None	None	None	None	None	None	None	None	None	None	None	None	None	None	None	None	None	None	None	Gain	None	None	None	None	None	None	None	None	None	None	None	None	None	None	None	None	None	None	None	None	None	None	None	None
pHGG_META_0832	None	None	None	None	None	None	None	None	None	None	None	None	None	Gain	None	None	None	None	None	None	None	None	None	None	None	None	None	None	None	None	None	Gain	Gain	None	None	None	None	None	None	None	None	None	None	None	None	None	None	None	None
pHGG_META_0835	None	None	None	None	None	None	Gain	Gain	Gain	None	None	None	None	None	None	None	None	None	None	None	None	None	Gain	None	None	None	None	None	None	None	None	None	None	None	None	None	None	None	None	None	None	None	None	None	None	None	None	None	None
pHGG_META_0836	None	None	None	None	None	None	None	None	None	None	None	None	None	None	None	None	None	None	None	None	None	None	None	None	None	None	None	None	None	None	None	None	None	None	None	None	None	None	None	None	None	None	None	None	None	None	None	None	None
pHGG_META_0837	None	Gain	None	None	None	None	None	None	None	None	None	None	None	None	None	None	None	Gain	None	None	None	None	None	None	None	None	None	None	None	None	None	None	None	None	None	None	None	None	None	None	None	None	None	None	None	None	None	None	None
pHGG_META_0838	None	None	None	None	None	None	None	None	None	None	None	None	None	None	None	None	None	None	None	None	None	Gain	None	None	None	None	None	None	None	None	None	None	None	None	None	None	None	None	None	None	None	None	None	None	None	None	None	None	None
pHGG_META_0839	None	None	None	None	None	None	Gain	Gain	None	None	None	None	None	None	None	None	None	None	None	None	None	None	Gain	Gain	None	None	None	None	None	None	None	None	None	None	None	None	None	None	None	None	None	None	None	None	None	None	None	None	None
pHGG_META_0840	None	None	None	None	None	None	None	None	None	None	None	None	None	None	None	None	None	Gain	None	None	None	None	None	None	None	None	None	None	None	None	None	None	None	None	None	None	None	None	None	None	None	None	None	None	None	None	Loss	None	None
pHGG_META_0841	None	None	None	None	None	None	None	None	None	None	None	None	Gain	None	None	None	None	None	None	None	None	None	None	None	None	None	None	None	None	None	None	None	None	None	None	None	None	None	None	None	None	None	None	None	None	None	Loss	None	None
pHGG_META_0842	None	None	None	None	None	None	None	None	None	None	None	None	None	None	None	None	None	None	Gain	None	None	None	None	None	None	None	None	None	None	None	None	None	None	None	None	None	None	None	None	None	None	None	None	None	None	None	None	None	None
pHGG_META_0843	None	None	None	None	None	None	None	None	None	None	None	None	None	None	None	None	None	None	None	None	None	None	None	None	None	None	None	None	None	None	None	None	None	None	None	None	None	None	None	None	None	None	None	None	None	None	None	None	None
pHGG_META_0844	None	None	None	None	None	None	None	None	None	None	None	None	None	None	None	None	None	None	None	None	None	None	None	None	None	None	None	None	None	None	None	None	None	None	None	None	None	None	None	None	None	None	None	None	None	None	None	None	None
pHGG_META_0845	None	None	None	None	None	None	None	None	None	None	None	None	None	None	None	None	None	None	None	None	None	None	None	None	None	None	None	None	None	None	None	None	None	None	None	None	None	None	None	None	None	None	None	None	None	None	None	None	None
pHGG_META_0846	None	None	None	None	None	None	None	None	None	None	None	None	None	None	None	None	None	None	None	None	None	None	None	None	None	None	None	None	None	None	None	None	None	None	None	None	None	None	None	None	None	None	None	None	None	None	None	None	None
pHGG_META_0847	None	Gain	None	None	None	None	None	None	None	None	None	None	None	None	None	None	Gain	Gain	None	None	None	None	None	None	None	Gain	None	None	None	None	None	None	None	Gain	Gain	None	None	None	Gain	None	None	None	None	None	None	None	None	None	Loss
pHGG_META_0848	None	None	None	Gain	None	None	Gain	None	None	None	None	None	None	None	None	None	None	None	None	None	None	None	None	None	None	None	None	None	None	None	None	None	None	None	None	Gain	None	None	None	None	None	None	None	None	None	None	None	None	Loss
pHGG_META_0849	None	Gain	None	None	None	None	None	None	None	None	None	None	Gain	None	None	None	None	None	None	None	None	None	None	None	None	None	None	None	None	None	None	None	None	None	None	None	None	None	Gain	None	None	None	None	None	None	None	None	None	None
pHGG_META_0850	None	None	None	None	None	None	Gain	None	Gain	None	Gain	Gain	None	None	None	None	None	None	None	None	Gain	Gain	Gain	None	None	None	None	None	None	None	None	None	Gain	None	None	None	None	None	None	None	None	None	None	None	None	None	None	None	Loss
pHGG_META_0851	None	None	None	None	None	None	None	None	None	None	None	None	Gain	Gain	None	None	None	None	None	None	None	None	None	None	None	None	None	None	None	None	None	None	None	None	None	None	None	None	None	None	None	None	None	None	None	None	None	None	None
pHGG_META_0852	None	None	None	None	None	None	None	None	Gain	None	None	None	Gain	Gain	None	None	None	None	None	None	None	None	None	None	None	None	None	None	None	None	None	None	None	None	None	None	None	None	None	None	None	None	None	None	None	None	None	None	None
pHGG_META_0853	None	None	None	None	Gain	None	None	None	None	None	None	None	None	None	None	None	None	None	None	None	None	None	None	None	None	None	None	None	None	None	None	None	None	None	None	None	None	None	None	None	None	None	None	None	None	None	None	None	None
pHGG_META_0854	None	None	None	None	None	None	Gain	None	Gain	Gain	Gain	Gain	Gain	Gain	None	None	None	None	None	None	None	None	None	None	None	None	None	None	Gain	None	None	None	None	None	None	Gain	Gain	None	None	None	None	None	None	None	None	None	None	None	None
pHGG_META_0855	None	None	None	None	None	None	Gain	None	None	None	None	None	None	None	None	None	Gain	None	None	None	None	Gain	None	None	None	None	Gain	Gain	Gain	Gain	Gain	None	None	Gain	Gain	None	None	None	Gain	None	None	None	None	None	None	Loss	None	None	None
pHGG_META_0856	None	None	None	None	None	None	Gain	None	None	None	None	None	None	None	None	None	Gain	None	None	None	None	None	None	None	None	None	None	None	Gain	Gain	None	None	None	None	None	None	None	None	None	Gain	Gain	None	None	None	None	Loss	None	None	None
pHGG_META_0857	None	Gain	Gain	Gain	Gain	None	Gain	Gain	None	None	Gain	Gain	None	Gain	None	None	None	Gain	None	None	None	None	None	Gain	None	None	Gain	None	None	None	None	None	None	None	None	None	None	None	None	None	None	None	None	None	Loss	None	None	None	None
pHGG_META_0858	None	Gain	None	None	None	None	Gain	None	None	None	None	None	None	None	None	None	None	None	None	None	None	None	None	None	None	None	None	Gain	None	None	None	None	None	None	None	None	None	None	None	Gain	Gain	Loss	None	None	None	Loss	None	None	None
pHGG_META_0859	Gain	Gain	Gain	Gain	Gain	Gain	Gain	Gain	Gain	Gain	None	None	Gain	Gain	None	Gain	Gain	None	Gain	None	Gain	Gain	Gain	Gain	None	None	None	None	None	None	None	Gain	Gain	None	None	Gain	None	None	None	None	None	None	None	None	None	None	None	None	None
pHGG_META_0860	None	None	None	None	None	Gain	None	Gain	None	Gain	None	None	None	None	None	None	None	None	None	None	None	None	None	None	None	None	None	None	None	None	None	None	None	None	None	None	None	Gain	None	Gain	Gain	Loss	None	None	None	None	None	None	None
pHGG_META_0861	None	Gain	None	None	None	None	None	None	None	None	None	None	None	None	None	None	Gain	None	None	None	None	None	None	None	None	None	None	None	Gain	Gain	Gain	None	None	Gain	Gain	Gain	Gain	Gain	Gain	None	None	Loss	None	None	None	None	None	Loss	Loss
pHGG_META_0862	None	None	None	None	None	None	None	None	None	None	None	None	None	None	None	None	None	None	None	None	None	None	None	None	None	None	None	None	None	None	None	None	None	None	None	None	None	None	None	Gain	Gain	None	None	None	None	None	None	None	None
pHGG_META_0863	None	None	None	None	None	None	None	None	None	None	Gain	None	None	None	None	None	None	None	None	None	None	None	None	None	None	None	None	Gain	None	Gain	None	None	None	None	None	None	None	None	None	None	None	None	None	None	None	None	None	None	None
pHGG_META_0864	None	None	None	None	Gain	None	Gain	None	None	None	None	None	None	None	None	None	None	Gain	None	None	Gain	None	None	None	None	None	None	None	Gain	None	None	None	None	Gain	Gain	None	None	None	Gain	None	None	None	None	None	None	None	None	None	None
pHGG_META_0865	Gain	None	Gain	Gain	None	Gain	None	Gain	None	None	Gain	None	Gain	None	None	Gain	Gain	Gain	Gain	None	Gain	None	Gain	Gain	None	None	None	None	None	None	None	None	None	None	None	None	None	None	None	None	None	None	None	None	None	Loss	None	None	None
pHGG_META_0866	None	None	None	None	None	None	None	None	None	None	None	None	None	None	Gain	Gain	Gain	Gain	None	None	None	None	None	None	None	None	None	None	None	Gain	Gain	None	None	Gain	Gain	None	None	None	None	None	None	None	None	None	None	None	None	None	None
pHGG_META_0867	None	Gain	None	None	None	None	None	None	None	None	None	None	Gain	None	None	None	None	None	None	None	None	None	Gain	None	None	None	None	None	None	None	None	None	None	None	None	None	None	None	None	None	None	None	None	None	None	None	None	Loss	None
pHGG_META_0868	None	None	None	None	None	None	None	None	None	None	None	None	None	None	None	None	None	None	None	None	None	None	None	None	None	None	None	None	None	None	None	None	None	None	None	None	None	None	None	None	None	None	None	None	None	None	None	None	None
pHGG_META_0869	None	None	None	None	None	None	None	None	None	None	None	None	None	None	None	None	None	None	None	None	None	None	None	None	None	None	None	None	None	Gain	Gain	None	None	None	None	None	None	None	None	None	None	None	None	None	None	None	None	None	None
pHGG_META_0870	None	None	None	None	None	None	None	None	None	None	None	None	None	None	None	None	None	None	None	None	None	None	Gain	None	None	None	None	None	None	Gain	None	None	None	Gain	Gain	None	None	None	Gain	None	None	None	None	None	None	None	None	None	None
pHGG_META_0871	None	None	None	None	None	None	None	None	None	None	Gain	None	None	None	None	None	None	None	None	None	Gain	None	None	None	None	None	None	None	None	None	None	None	None	None	None	None	None	Gain	None	None	None	None	None	None	None	None	None	None	None
pHGG_META_0872	None	None	None	None	None	None	None	None	None	None	Gain	None	None	None	None	None	None	None	None	None	None	None	None	None	None	None	None	None	None	None	None	None	None	Gain	None	None	None	None	None	Gain	Gain	None	None	None	None	None	None	None	None
pHGG_META_0873	None	Gain	None	None	None	None	Gain	None	None	None	Gain	None	None	None	None	None	None	None	None	None	None	None	None	None	None	None	None	None	None	None	None	None	None	None	None	None	None	None	Gain	None	None	None	None	None	None	None	None	None	None
pHGG_META_0874	None	None	None	None	None	None	Gain	None	None	None	Gain	None	None	None	None	None	None	Gain	None	None	None	None	None	None	None	Gain	None	None	Gain	None	None	None	None	Gain	None	None	None	None	Gain	None	None	None	None	None	None	None	None	None	Loss
pHGG_META_0875	None	None	None	None	None	None	None	None	None	None	None	None	None	None	None	None	None	None	None	None	None	None	None	None	None	None	None	None	None	None	None	None	None	None	None	None	None	None	None	None	None	None	None	None	None	None	None	None	None
pHGG_META_0876	None	Gain	None	None	None	Gain	None	Gain	None	None	None	None	Gain	Gain	Gain	Gain	Gain	None	None	None	None	None	None	None	None	Gain	None	None	None	None	Gain	None	None	None	None	None	None	None	None	None	None	None	None	None	None	Loss	None	None	None
pHGG_META_0879	None	None	None	None	None	None	None	None	Gain	None	None	None	None	Gain	None	None	None	None	None	None	None	None	Gain	None	None	None	None	None	None	None	None	None	None	Gain	Gain	None	None	None	None	None	None	Loss	None	None	None	None	None	None	None
pHGG_META_0880	None	None	None	None	Gain	None	None	None	None	None	None	None	None	None	None	None	None	None	None	None	None	Gain	None	None	None	None	None	None	None	None	None	None	None	None	None	None	None	None	None	None	None	None	None	None	None	None	None	None	None
pHGG_META_0881	None	None	None	None	None	None	None	None	None	None	None	None	None	None	None	None	None	None	None	None	None	None	None	None	None	None	None	None	Gain	None	None	Gain	Gain	None	None	None	None	None	None	Gain	Gain	None	None	None	None	None	None	None	None
pHGG_META_0882	None	None	Gain	Gain	Gain	None	None	None	Gain	None	Gain	None	Gain	Gain	None	None	None	None	None	None	None	None	Gain	Gain	None	None	Gain	Gain	Gain	None	Gain	None	None	Gain	Gain	Gain	Gain	Gain	None	None	None	None	Loss	None	None	None	Loss	None	Loss
pHGG_META_0883	None	None	None	None	None	None	None	None	None	None	Gain	Gain	None	None	None	None	None	None	None	None	None	None	None	None	None	None	None	None	None	None	None	None	None	Gain	None	None	None	None	None	None	None	None	None	None	None	Loss	None	None	None
pHGG_META_0886	None	None	None	Gain	Gain	None	None	None	Gain	None	None	None	None	None	None	None	Gain	None	None	None	None	None	None	None	None	None	None	None	None	None	None	None	Gain	None	None	None	Gain	None	None	None	None	None	None	None	None	None	None	Loss	Loss
pHGG_META_0887	None	None	None	None	None	None	None	None	None	None	Gain	None	None	None	None	None	None	None	None	None	None	None	None	None	None	None	None	None	None	None	None	None	None	Gain	None	None	None	None	None	None	None	None	None	None	None	None	None	None	None
pHGG_META_0888	None	None	None	None	None	None	None	None	None	None	None	None	None	None	None	None	None	None	None	None	None	Gain	None	Gain	None	None	None	Gain	None	None	None	None	None	None	None	None	None	None	None	None	None	None	None	None	None	None	None	Loss	None
pHGG_META_0889	None	None	None	None	None	Gain	None	Gain	None	None	Gain	Gain	None	None	None	Gain	None	None	None	None	None	None	None	None	Gain	None	None	None	None	None	None	Gain	None	None	None	None	None	None	None	None	None	None	None	None	None	Loss	None	None	None
pHGG_META_0896	None	None	None	None	None	None	None	None	None	None	None	None	None	None	None	None	None	None	None	None	None	None	None	None	None	None	None	None	None	None	None	None	None	None	None	None	None	None	None	None	None	None	None	None	None	None	None	None	None
pHGG_META_0897	None	None	None	None	None	None	None	None	None	None	None	None	None	None	None	None	None	None	None	None	None	None	None	None	None	None	None	None	None	None	None	None	None	None	None	None	None	None	None	None	None	None	None	None	None	None	None	None	None
pHGG_META_0898	None	None	None	None	None	None	None	None	None	None	None	None	None	None	None	None	None	None	None	None	None	None	None	None	None	None	None	None	None	None	None	None	None	None	None	None	None	None	None	None	None	None	None	None	None	None	None	None	None
pHGG_META_0899	None	None	None	None	None	None	None	None	None	None	None	None	None	None	None	None	None	Gain	None	None	None	None	None	None	None	None	None	None	None	None	None	None	None	None	None	None	None	None	None	None	None	None	None	None	Loss	Loss	Loss	None	Loss
pHGG_META_0900	None	None	Gain	Gain	None	None	None	None	None	None	None	None	None	None	None	None	None	None	None	None	None	None	None	None	None	None	None	None	None	None	None	None	None	None	None	None	None	None	None	None	None	None	None	None	None	None	None	None	None
pHGG_META_0901	None	None	None	None	None	Gain	None	None	None	None	None	None	None	None	None	None	None	None	None	None	None	None	None	None	None	None	None	None	None	None	None	None	None	None	None	None	None	None	None	None	None	None	None	None	None	None	None	None	None
pHGG_META_0902	None	None	None	None	None	None	None	None	None	None	None	None	None	None	None	Gain	None	None	None	None	None	None	None	None	None	None	Gain	None	None	None	Gain	None	None	Gain	None	None	None	None	Gain	None	None	None	None	None	None	None	None	None	None
pHGG_META_0903	None	None	None	None	None	None	None	None	None	None	None	None	None	None	None	None	None	None	None	None	None	None	None	None	None	None	None	None	None	None	None	None	None	None	None	None	None	None	None	None	None	None	None	None	None	None	None	None	None
pHGG_META_0904	None	None	None	None	None	None	None	None	None	None	None	None	None	None	None	None	None	None	None	None	None	None	None	None	None	None	None	None	None	None	None	None	None	None	None	None	None	None	None	None	None	Loss	None	None	None	None	None	None	None
pHGG_META_0905	None	Gain	Gain	Gain	None	None	None	None	None	None	None	None	None	Gain	None	None	None	None	None	None	None	None	None	None	Gain	None	Gain	None	None	Gain	Gain	None	None	None	None	None	Gain	None	None	Gain	Gain	None	None	None	None	None	None	None	None
pHGG_META_0906	None	None	None	None	None	None	None	None	None	None	None	None	None	None	None	None	None	None	None	None	None	None	None	None	None	None	None	None	None	None	None	None	None	None	None	None	None	None	None	None	None	None	None	None	None	None	None	None	None
pHGG_META_0907	None	None	None	None	None	None	None	None	None	None	None	None	None	None	None	None	None	None	None	None	None	None	None	None	None	None	None	None	None	None	None	None	None	None	None	None	None	None	None	None	None	None	None	None	None	None	None	None	None
pHGG_META_0908	None	Gain	None	None	None	None	None	None	None	None	None	None	None	None	None	None	None	None	None	None	None	None	None	None	None	None	None	None	None	None	Gain	None	None	None	None	None	None	None	None	None	None	Loss	None	None	None	None	None	None	None
pHGG_META_0909	None	None	None	Gain	Gain	Gain	None	None	Gain	None	Gain	Gain	None	None	None	None	Gain	Gain	None	Gain	None	None	None	None	None	None	None	None	None	None	None	None	Gain	None	None	None	None	None	None	None	None	None	None	None	None	None	None	Loss	Loss
pHGG_META_0910	None	None	None	None	None	None	None	None	None	None	None	None	None	None	None	None	None	None	None	None	None	None	None	None	None	None	None	None	None	None	None	None	None	None	None	None	None	None	None	None	None	None	None	None	None	None	None	None	None
pHGG_META_0911	None	None	None	None	None	None	None	None	None	None	None	None	None	None	None	None	None	None	None	None	None	None	None	None	None	None	None	None	None	None	None	None	None	None	None	None	None	None	None	None	None	None	None	None	None	None	None	None	None
pHGG_META_0912	None	Gain	None	None	None	None	None	None	None	None	None	None	None	None	None	None	None	None	None	None	None	None	None	None	None	None	Gain	None	None	None	None	None	None	None	None	None	None	None	None	None	None	None	None	None	None	None	None	None	None
pHGG_META_0913	None	None	None	None	None	None	None	None	None	None	None	None	None	None	None	None	None	None	None	None	None	None	None	None	None	None	None	None	None	None	None	None	None	None	None	None	None	None	None	None	None	None	None	None	None	None	None	None	None
pHGG_META_0914	None	None	None	None	None	None	Gain	Gain	None	None	None	None	None	None	None	None	Gain	None	None	None	None	None	None	None	None	None	None	None	None	Gain	None	None	None	None	None	None	None	None	None	None	None	None	None	None	None	None	None	None	None
pHGG_META_0915	None	Gain	None	None	None	None	None	None	None	None	None	None	None	None	None	None	None	None	None	None	None	None	None	None	None	None	None	None	None	None	None	None	None	None	None	None	None	Gain	None	None	None	None	None	None	None	None	None	None	None
pHGG_META_0916	None	None	None	Gain	None	None	Gain	Gain	None	None	None	None	Gain	Gain	None	Gain	Gain	None	None	None	None	None	None	None	None	None	None	None	None	None	None	None	None	None	None	None	None	None	None	None	None	None	None	None	None	None	None	None	None
pHGG_META_0917	None	None	None	None	None	None	None	None	None	None	None	None	None	None	None	None	None	None	None	None	None	None	None	None	Gain	None	None	None	None	None	None	None	None	None	None	None	None	None	None	None	None	None	None	None	None	None	None	None	None
pHGG_META_0918	None	None	Gain	None	None	None	None	None	None	None	None	None	None	None	None	None	None	Gain	None	None	None	None	None	None	None	None	None	None	Gain	None	None	None	None	None	None	None	None	None	None	None	None	None	None	None	None	None	None	None	None
pHGG_META_0919	None	None	None	None	None	None	None	None	None	None	None	None	None	None	None	None	None	None	None	None	None	Gain	None	None	Gain	None	None	None	None	Gain	None	None	None	None	None	None	None	None	None	None	None	None	None	None	None	None	None	None	None
pHGG_META_0920	None	None	None	None	None	None	None	None	None	None	None	None	None	None	None	None	None	None	None	Gain	None	None	None	None	None	None	None	None	None	Gain	None	None	None	None	Gain	Gain	Gain	None	None	None	None	None	None	Loss	Loss	None	None	None	None
pHGG_META_0921	Gain	None	None	None	None	None	None	None	None	None	None	None	Gain	None	None	None	None	None	None	None	None	None	None	None	None	None	Gain	None	None	None	None	None	None	Gain	Gain	Gain	Gain	None	None	None	None	None	None	None	None	None	None	None	None
pHGG_META_0922	None	None	None	None	None	None	None	None	None	None	None	None	None	None	None	None	None	None	None	None	None	None	None	None	None	None	None	None	None	None	None	None	None	None	None	None	None	None	None	None	None	None	None	None	None	Loss	None	None	None
pHGG_META_0923	None	None	None	None	None	None	None	None	None	None	None	None	None	None	None	None	None	None	None	None	None	None	None	None	None	None	None	None	None	None	None	None	None	None	None	None	None	None	None	None	None	None	None	None	None	None	None	None	None
pHGG_META_0924	None	None	Gain	Gain	None	None	None	None	None	None	None	None	None	None	None	None	None	None	None	None	None	None	None	None	None	None	None	None	None	None	None	None	None	None	None	None	None	None	None	None	None	None	None	None	None	None	None	None	None
pHGG_META_0925	None	None	None	None	None	None	None	None	None	None	None	None	None	None	None	None	None	None	None	None	None	None	None	None	None	None	None	None	None	None	None	None	None	None	None	None	None	None	None	None	None	None	None	None	None	None	None	None	None
pHGG_META_0926	None	None	None	Gain	None	None	None	None	None	None	None	None	None	None	None	None	None	None	None	None	None	None	None	None	None	None	None	None	None	None	None	None	None	None	None	None	None	None	None	None	None	None	None	None	None	None	None	None	None
pHGG_META_0927	None	None	None	None	None	None	None	None	None	None	None	None	None	None	None	None	None	None	None	None	None	None	None	None	None	None	None	None	None	None	None	None	None	None	None	None	None	None	None	None	None	None	None	None	None	None	None	None	None
pHGG_META_0928	None	None	None	None	None	None	None	None	None	None	None	None	None	None	None	None	None	None	None	None	None	None	None	None	None	None	None	None	None	None	None	None	None	None	None	None	None	None	None	None	None	None	None	None	None	None	None	None	None
pHGG_META_0929	None	None	None	None	None	None	None	None	None	None	None	None	None	None	None	None	None	None	None	None	None	None	None	None	None	None	None	None	None	None	None	None	None	None	None	None	None	None	None	None	None	None	None	None	None	None	None	None	None
pHGG_META_0930	None	Gain	None	None	None	None	None	None	None	None	None	None	None	None	Gain	Gain	None	None	None	None	None	None	None	None	None	None	Gain	None	None	None	None	None	None	None	None	None	None	Gain	None	None	None	None	None	None	None	None	None	None	None
pHGG_META_0931	None	None	None	None	None	None	None	None	None	None	None	None	None	None	None	None	None	None	None	None	None	None	None	None	None	None	None	None	None	None	None	None	None	None	None	None	None	None	None	None	None	None	None	None	None	None	None	None	None
pHGG_META_0932	None	None	None	None	None	None	None	None	None	None	None	None	None	Gain	None	None	None	None	None	None	None	None	None	None	None	None	None	None	None	None	None	Gain	None	None	None	None	None	None	None	None	None	None	None	None	None	None	None	None	None
pHGG_META_0983	None	None	None	None	None	None	None	None	None	None	None	None	None	None	None	None	None	None	None	None	None	None	None	None	Gain	Gain	None	None	None	Gain	None	None	None	None	None	None	None	None	None	None	None	None	Loss	None	None	None	None	None	None
pHGG_META_0984	None	None	None	None	None	None	Gain	Gain	None	None	None	None	None	None	None	None	None	Gain	None	None	None	None	None	None	None	None	None	None	None	None	None	Gain	Gain	None	None	None	None	None	None	None	None	None	None	None	None	None	None	None	None
pHGG_META_0985	None	None	None	None	None	None	Gain	None	None	None	None	None	None	None	None	None	None	None	None	None	None	None	None	None	None	None	None	None	None	None	None	None	None	None	None	Gain	Gain	None	None	None	None	None	None	None	None	None	None	None	Loss
pHGG_META_0986	None	Gain	None	None	None	None	None	None	None	None	None	None	None	None	None	None	None	None	None	None	None	None	None	None	None	None	None	None	None	None	None	None	None	None	None	None	None	None	None	None	None	None	None	None	None	None	None	None	None
pHGG_META_0987	None	None	None	None	None	None	None	None	None	None	None	None	None	None	None	None	None	None	None	None	None	None	None	None	None	None	None	None	None	None	None	None	None	None	None	None	None	None	None	None	None	None	Loss	None	None	None	None	None	None
pHGG_META_0988	Gain	None	Gain	Gain	None	None	None	None	None	None	None	None	None	None	None	None	None	None	None	Gain	None	None	None	None	None	None	None	None	None	None	None	None	None	None	None	None	None	None	None	None	None	None	None	None	None	None	None	None	None
pHGG_META_0989	None	None	None	None	None	None	None	None	None	None	None	None	None	None	None	None	None	None	None	None	None	None	None	None	None	Gain	None	None	None	None	None	None	None	None	None	None	None	None	None	None	None	None	None	None	None	None	None	None	None
pHGG_META_0990	None	None	Gain	Gain	None	None	None	None	None	None	None	None	None	None	Gain	Gain	None	None	None	None	None	None	None	None	None	None	None	None	None	None	None	None	None	None	None	None	None	None	None	None	None	None	None	None	None	None	None	None	None
pHGG_META_0991	None	None	None	None	None	None	None	None	None	None	None	None	None	None	None	None	None	None	None	None	None	None	None	None	None	None	None	None	None	None	None	None	None	None	None	None	None	None	None	None	None	None	None	None	None	None	None	None	None
pHGG_META_0996	None	None	Gain	Gain	None	Gain	None	None	Gain	Gain	None	None	Gain	None	None	None	Gain	None	None	None	None	None	None	None	None	Gain	None	None	None	Gain	None	None	None	None	None	None	Gain	Gain	None	None	None	Loss	None	None	None	None	None	None	None
pHGG_META_0997	None	None	None	None	None	None	None	None	None	None	None	None	None	None	None	None	None	None	None	None	None	None	None	None	None	None	None	None	None	None	None	None	None	None	None	None	None	None	None	None	None	None	None	None	None	None	None	None	None
pHGG_META_0998	None	None	None	None	None	None	None	None	None	None	None	None	None	None	None	None	None	None	None	None	None	None	None	None	None	None	Gain	None	None	None	None	None	None	Gain	None	None	None	Gain	None	None	None	None	None	None	None	None	None	None	None
pHGG_META_0999	None	None	None	None	None	Gain	None	None	None	None	None	None	None	None	None	None	Gain	Gain	None	None	None	None	Gain	None	None	None	None	None	None	None	None	Gain	Gain	None	None	None	None	None	None	None	None	None	None	None	None	Loss	None	None	None
pHGG_META_1000	None	None	None	None	None	None	None	None	None	None	None	None	None	None	None	None	None	None	None	None	None	None	None	None	None	None	None	None	None	None	None	None	None	None	None	None	None	None	None	None	None	None	None	None	None	None	None	None	None
pHGG_META_1001	None	None	None	None	None	None	None	Gain	None	None	None	None	Gain	None	None	None	None	None	None	None	None	None	None	None	None	None	None	None	None	None	None	None	None	None	None	None	None	None	None	None	None	None	None	None	None	Loss	Loss	None	None
pHGG_META_1002	None	None	None	None	None	None	None	None	None	None	None	None	None	None	None	None	None	None	None	None	None	None	None	None	None	None	None	None	None	None	None	None	None	None	None	None	None	None	None	None	None	None	None	None	None	None	None	None	None
pHGG_META_1003	None	None	None	None	None	Gain	None	None	None	None	None	None	None	None	None	None	None	None	None	None	None	None	None	None	None	None	None	None	None	None	None	None	None	None	None	None	None	None	None	None	None	Loss	None	None	None	Loss	None	Loss	Loss
pHGG_META_1004	None	None	None	None	None	None	None	None	None	None	None	None	None	None	None	None	None	None	None	None	None	None	None	None	None	None	None	None	None	None	None	None	None	None	None	None	None	None	None	None	None	None	None	None	None	None	None	None	None
pHGG_META_1005	None	None	Gain	None	None	None	None	None	None	None	Gain	None	None	None	None	None	None	None	None	None	None	None	None	None	None	None	Gain	None	None	None	None	None	None	None	None	None	None	None	None	None	None	None	None	None	None	None	None	None	None
pHGG_META_1006	None	None	None	None	None	None	None	None	None	None	None	None	None	None	None	None	None	None	None	None	None	None	Gain	None	None	None	None	None	None	None	None	None	None	None	Gain	None	None	None	None	Gain	Gain	None	None	None	None	None	None	None	None
pHGG_META_1007	None	None	None	None	None	None	None	None	None	None	None	None	None	None	None	None	None	None	None	None	None	None	None	None	None	None	None	None	None	None	Gain	None	None	None	None	None	None	None	None	None	None	None	None	None	None	None	None	None	None
pHGG_META_1008	None	None	None	None	None	None	None	None	None	None	None	None	None	None	None	None	None	None	None	None	None	None	None	None	None	None	None	None	None	None	None	None	None	None	None	None	None	None	None	None	None	Loss	None	None	None	None	None	None	None
pHGG_META_1009	None	None	None	None	None	None	None	None	None	None	None	None	None	None	None	None	None	None	None	None	None	None	None	None	None	None	None	None	None	None	None	None	None	None	None	None	None	None	None	None	None	None	None	None	None	None	None	Loss	None
pHGG_META_1010	None	None	None	None	None	None	None	None	None	None	None	None	None	None	None	None	None	None	None	None	None	None	None	None	None	None	None	None	None	None	None	None	None	None	None	None	None	None	None	None	None	None	None	None	None	None	Loss	None	None
pHGG_META_1011	None	None	Gain	Gain	None	None	None	None	None	None	None	None	None	Gain	None	None	Gain	None	None	None	None	None	None	None	None	None	None	None	None	None	None	None	None	None	None	None	None	None	Gain	None	None	None	None	None	None	None	None	None	None
pHGG_META_1012	None	None	None	None	None	None	None	None	None	None	None	None	None	None	None	None	None	None	None	None	None	None	None	None	None	None	None	None	None	None	None	None	None	None	None	None	None	None	None	None	None	Loss	None	None	None	None	None	None	None
pHGG_META_1013	None	None	None	None	None	None	None	None	None	None	None	None	Gain	None	None	None	None	None	None	None	None	None	None	None	None	None	None	None	None	None	None	None	None	None	None	None	None	None	None	None	None	None	None	Loss	None	None	Loss	Loss	None
pHGG_META_1014	None	None	None	None	None	None	None	None	None	None	None	None	None	None	None	None	None	None	None	None	None	None	None	Gain	Gain	None	None	None	None	None	None	None	None	None	None	None	None	None	None	None	None	None	None	None	None	None	None	None	None
pHGG_META_1015	None	Gain	None	None	None	None	None	None	None	None	None	None	None	None	None	None	None	None	None	None	None	None	Gain	None	None	None	None	None	None	None	None	None	None	None	None	None	None	None	None	None	None	Loss	None	None	None	None	None	None	None
pHGG_META_1016	None	None	None	None	None	None	None	None	None	None	None	None	None	None	None	None	None	None	None	None	None	None	None	None	None	None	None	None	None	None	None	None	None	None	None	None	None	None	None	None	None	None	None	None	None	None	None	None	None
pHGG_META_1017	None	None	None	None	None	None	None	None	None	None	None	None	None	None	None	None	None	None	None	None	None	None	None	None	None	Gain	Gain	None	None	None	None	None	None	None	None	None	None	None	Gain	None	None	None	None	Loss	Loss	None	None	None	None
pHGG_META_1018	None	None	None	None	None	None	None	None	None	None	None	None	None	None	None	None	None	Gain	None	None	Gain	None	Gain	None	None	None	None	None	None	None	None	None	None	None	None	Gain	Gain	None	None	None	None	None	None	None	Loss	None	Loss	Loss	None
pHGG_META_1019	None	None	None	None	None	None	None	None	None	None	None	None	None	None	None	None	None	None	None	None	None	None	None	None	None	None	None	None	None	Gain	Gain	None	None	None	None	None	None	None	None	None	None	None	None	Loss	Loss	None	None	None	Loss
pHGG_META_1020	None	Gain	None	None	None	None	None	None	Gain	None	None	None	None	None	None	Gain	None	None	None	None	None	None	None	None	None	None	None	None	None	None	None	None	None	None	None	None	None	None	None	None	None	None	None	None	None	None	Loss	None	None
pHGG_META_1021	Gain	Gain	None	None	None	None	None	None	None	None	None	None	None	None	None	None	None	None	None	None	None	None	None	None	None	None	None	None	None	None	None	None	None	Gain	Gain	None	None	None	None	None	None	None	None	None	None	None	None	Loss	Loss
pHGG_META_1022	None	None	None	None	Gain	None	None	None	None	None	None	None	None	None	None	None	None	None	None	None	None	None	None	Gain	None	None	None	None	None	None	None	None	None	None	None	None	None	None	None	None	None	None	Loss	None	Loss	None	Loss	None	Loss
pHGG_META_1023	None	Gain	None	None	None	None	None	None	None	None	None	None	None	None	None	None	None	None	None	None	None	None	None	None	None	None	None	None	None	None	None	Gain	None	None	None	None	None	None	None	None	None	None	None	Loss	None	None	Loss	None	None
pHGG_META_1029	None	None	None	None	None	None	None	None	None	None	None	None	None	None	None	None	None	None	None	None	None	None	None	None	None	None	None	None	None	None	None	None	None	None	None	None	None	None	None	None	None	Loss	None	None	None	Loss	None	Loss	None
pHGG_META_1032	None	None	None	None	None	None	None	None	None	None	None	None	None	None	None	None	None	None	None	None	None	None	None	None	None	Gain	None	None	None	None	None	None	None	None	None	None	None	None	None	None	None	None	None	None	None	None	None	None	None
pHGG_META_1033	None	None	None	None	None	None	None	None	None	None	None	None	None	None	None	None	None	None	None	None	None	None	None	None	None	Gain	None	None	None	None	None	None	None	None	None	None	None	None	None	None	None	None	None	None	None	None	None	None	None
pHGG_META_1034	None	None	None	None	None	None	None	None	None	None	None	None	None	None	None	None	None	None	None	None	None	None	None	None	None	None	None	None	None	None	None	None	None	None	None	None	None	None	None	None	None	None	None	None	None	None	None	None	None
pHGG_META_1035	None	None	None	None	None	None	Gain	Gain	None	None	None	None	None	None	None	None	Gain	Gain	None	None	None	None	None	None	None	None	None	None	None	None	None	None	None	None	None	None	None	None	Gain	None	None	None	None	None	None	None	None	None	None
pHGG_META_1036	None	None	None	None	None	None	None	None	None	None	None	None	None	None	None	None	None	None	None	None	None	None	None	None	None	Gain	None	None	None	None	None	None	None	None	None	None	None	None	None	None	None	None	None	None	None	None	None	None	None
pHGG_META_1037	None	None	None	None	None	None	None	Gain	None	None	None	None	None	None	None	None	None	None	None	None	Gain	Gain	None	None	None	None	None	None	None	None	None	Gain	Gain	None	None	None	None	None	None	None	None	None	None	None	None	None	None	None	None
pHGG_META_1038	None	None	None	None	None	None	None	None	None	None	None	None	None	None	None	None	None	None	None	None	None	None	None	None	None	Gain	None	None	None	Gain	None	None	None	None	None	None	None	None	None	None	None	None	None	None	None	None	None	None	None
pHGG_META_1039	None	None	None	None	None	None	None	None	None	None	None	None	None	None	None	Gain	None	None	None	None	None	None	None	None	None	None	None	None	None	None	None	None	None	None	None	None	None	None	None	None	None	None	None	None	None	None	None	None	None
pHGG_META_1040	None	None	None	None	None	None	None	None	None	None	None	None	None	None	None	None	None	None	None	None	None	None	None	None	None	None	None	None	None	None	None	None	None	None	None	None	None	None	None	None	None	None	None	None	None	None	None	None	None
[truncated: 33 more columns]
