# Supplementary material for: Integrated Molecular Meta-Analysis of 1,000 Pediatric High-Grade and Diffuse Intrinsic Pontine Glioma
Source: Cancer Cell. 2017 Oct 9;32(4):520–537.e5. doi: 10.1016/j.ccell.2017.08.017 (PMC5637314; doi:10.1016/j.ccell.2017.08.017)
Supplement: Table S5. Novel Alterations Targeting FBXW7 in H3.3G34R/V pHGG and TOP3A in H3.3K27M DIPG, Related to Figure 5 [file mmc6.xlsx]

## Sheet: Table.S5
Table S5, related to Figure 5. Novel alterations targeting FBXW7 in H3.3G34R/V pHGG and TOP3A in H3.3K27M DIPG.
Index_ID	FBXW7_Agilent_normalised_expression	FBXW7_Affymetrix_normalised_expression	FBXW7_RNAseq_normalised_expression	TOP3A_Agilent_normalised_expression	TOP3A_Affymetrix_normalised_expression	TOP3A_RNAseq_normalised_expression
pHGG_META_0030		-0.277951			-0.361356
pHGG_META_0031		-0.832443			0.896043
pHGG_META_0033		-0.692943			0.0739851
pHGG_META_0040		0.146338			0.446058
pHGG_META_0056		-0.195667			-0.71893
pHGG_META_0061		0.274538			0.00487325
pHGG_META_0063		-0.715065			-0.144739
pHGG_META_0156		-1.14931			0.0318283
pHGG_META_0157		-0.77836			-0.946662
pHGG_META_0179		2.02223			-0.129304
pHGG_META_0182		0.985026			0.569595
pHGG_META_0183		2.99884			0.0359883
pHGG_META_0204	0.0968372			0.226424
pHGG_META_0205	0.206557			-0.109986
pHGG_META_0206	0.0171512			0.154422
pHGG_META_0207	-0.369139			0.451351
pHGG_META_0208	0.500799			-0.020803
pHGG_META_0210	-0.208361			0.125119
pHGG_META_0211	-0.457522			0.017236
pHGG_META_0213	0.443683			-0.133183
pHGG_META_0214	-0.26802			-0.203464
pHGG_META_0215	0.767094			0.859982
pHGG_META_0216	-0.489553			0.35045
pHGG_META_0217	0.489534			0.124862
pHGG_META_0218	0.825106			0.0986084
pHGG_META_0219	0.655788			0.295588
pHGG_META_0220	-0.337364			-0.277554
pHGG_META_0224	-0.194164			-0.0717596
pHGG_META_0225	0.992562			-0.0654584
pHGG_META_0226	0.00122292			-0.347776
pHGG_META_0227	0.0647314			-0.26942
pHGG_META_0228	-0.465718			0.10286
pHGG_META_0229	-0.125334			-1.17864
pHGG_META_0230	-0.663406			-0.383171
pHGG_META_0231	-0.261356			0.00978598
pHGG_META_0233	3.52184			-0.43871
pHGG_META_0234	0.617015			0.894722
pHGG_META_0235	-0.773492			-0.550834
pHGG_META_0236	0.174316			-0.0571111
pHGG_META_0238	-0.793064			-0.227113
pHGG_META_0239	0.485454			0
pHGG_META_0240	-0.957819			-0.413099
pHGG_META_0242	-0.782678			-0.596902
pHGG_META_0243	-0.582442			0.236122
pHGG_META_0244	-0.0016204			0.614095
pHGG_META_0246	-0.265388			-0.0723772
pHGG_META_0248	1.40662			0.230525
pHGG_META_0250	1.90077			-0.264265
pHGG_META_0251	-0.654734			-0.236725
pHGG_META_0252	0.185288			-0.252081
pHGG_META_0253	1.90873			0.779163
pHGG_META_0254	-0.769099			0.423878
pHGG_META_0255	0.256516			-0.200701
pHGG_META_0257	-0.128327			-0.201166
pHGG_META_0258	-0.0780748			-0.236843
pHGG_META_0259	0.657794			1.08466
pHGG_META_0260	0.427179			0.355307
pHGG_META_0261	-0.212576			1.05194
pHGG_META_0262	-0.0731142			-0.210073
pHGG_META_0263	-0.736903			-0.00465675
pHGG_META_0264	-0.333533			-0.178057
pHGG_META_0265	-0.0432463			-0.211742
pHGG_META_0266	-0.689828			0.110351
pHGG_META_0267	0.577039			0.108569
pHGG_META_0268	0.428683			-0.138734
pHGG_META_0269	1.99098			1.14341
pHGG_META_0270	-0.46907			-0.00501358
pHGG_META_0271	-0.191334			0.0910406
pHGG_META_0272	0			0.0301561
pHGG_META_0273	0.487729			0.152509
pHGG_META_0274	-0.633887			0.20363
pHGG_META_0275	0.95265			-0.0744316
pHGG_META_0277	1.24642			-0.0659157
pHGG_META_0278	0.0836228			0.508456
pHGG_META_0279	2.17812			0.0974481
pHGG_META_0280	0.369464			0.0500771
pHGG_META_0281	-0.0201439			0.018153
pHGG_META_0282	2.71779			-0.384114
pHGG_META_0283	-0.572015			0.143353
pHGG_META_0287			9.84777			8.68563
pHGG_META_0290			9.82267			8.52089
pHGG_META_0293			10.5819			9.47642
pHGG_META_0294			9.7771			9.07562
pHGG_META_0295			9.8358			10.1661
pHGG_META_0297			10.1861			8.62794
pHGG_META_0304			9.80035			9.28645
pHGG_META_0307			9.33135			9.4471
pHGG_META_0308			10.6316			9.05538
pHGG_META_0309			9.58531			8.92137
pHGG_META_0313			8.95758			9.81722
pHGG_META_0323			9.39636			10.1811
pHGG_META_0325			10.8512			10.1848
pHGG_META_0356		-0.848958	9.57225		0.207836	9.65922
pHGG_META_0358		-0.344563	10.6037		0.33616	9.90747
pHGG_META_0359		-0.836252	9.13317		-0.50052	7.81341
pHGG_META_0360		0.0187036	10.645		0.122221	3.40146
pHGG_META_0361		-0.685858	9.59707		0.804931	9.69026
pHGG_META_0362		0.00683932	10.2413		0	9.26145
pHGG_META_0363		0.236333			-0.31691
pHGG_META_0364		-0.117748	9.35655		-0.0715185	8.72863
pHGG_META_0366		-0.213561	10.585		0.130234	8.66328
pHGG_META_0368		0.316617	9.65648		-0.0906296	8.99928
pHGG_META_0369		-0.593217	10.5891		0.68056	9.78753
pHGG_META_0370		-0.229907	9.32227		-0.100607	9.17392
pHGG_META_0374		-1.17301	8.9686		-0.349307	8.55892
pHGG_META_0375		-0.164457	9.80257		-0.220618	8.75793
pHGG_META_0376		-0.294991	9.81423		0.270957	9.11946
pHGG_META_0377		-0.705452	9.02031		-0.168441	8.78593
pHGG_META_0378		-0.369014	9.60055		0.438224	9.257
pHGG_META_0379		-0.365998	9.95226		0.879835	9.75491
pHGG_META_0380		-0.857902	9.43031		0.738	3.48595
pHGG_META_0382		-0.407019	9.28377		0.19857	9.27389
pHGG_META_0383		-0.212588	9.78348		-0.326352	8.6336
pHGG_META_0384		-0.203972	9.68874		-0.271987	8.95553
pHGG_META_0386		-1.14204	8.65264		0.653105	9.49314
pHGG_META_0389		-0.388485			-0.794088
pHGG_META_0390		-0.389258			0.0596742
pHGG_META_0391		-0.451429	8.5251		0.716425	10.0198
pHGG_META_0393		-1.27714			0.564833
pHGG_META_0394		-1.23611			-0.138761
pHGG_META_0395		-1.32216	8.68656		0.855039	10.3383
pHGG_META_0396		0.0086374			-0.00880287
pHGG_META_0397		-0.36366	9.06058		0.282546	8.98359
pHGG_META_0398		2.03976			1.36458
pHGG_META_0399			9.25902			9.83376
pHGG_META_0400		0.767906	9.91436		0.815355	10.0184
pHGG_META_0401		-0.721046			0.0191284
pHGG_META_0402			9.27701			8.89535
pHGG_META_0403		-0.324904	8.44573		0.228197	9.23202
pHGG_META_0404		-0.197381			0.707342
pHGG_META_0405		0.191269			0.920927
pHGG_META_0406		1.42404	10.4468		0.0606798	9.3888
pHGG_META_0407		-0.572379			0.302382
pHGG_META_0409		-0.273537	8.91792		-0.247149	9.27388
pHGG_META_0424		-0.21494			-0.47714
pHGG_META_0429		-0.156735			0.115337
pHGG_META_0430		0.101127			0.339813
pHGG_META_0431		0			0.103129
pHGG_META_0434		1.44125	10.2073		0.379299	9.64989
pHGG_META_0435		-0.36903			0.464965
pHGG_META_0436		0.175746			0.48019
pHGG_META_0437		3.08097	11.5582		-0.378797	9.25602
pHGG_META_0438		0.466379			-0.107259
pHGG_META_0442			8.68469			9.75593
pHGG_META_0443			9.09374			9.13094
pHGG_META_0444			8.48637			9.25552
pHGG_META_0446			8.9346			10.4776
pHGG_META_0447			9.05232			9.08008
pHGG_META_0450			10.8661			9.86893
pHGG_META_0452			9.01204			9.4843
pHGG_META_0453			8.70281			9.65976
pHGG_META_0455			8.62122			9.26534
pHGG_META_0456			9.49238			9.77012
pHGG_META_0461			9.37986			8.6769
pHGG_META_0463			9.86963			8.4083
pHGG_META_0465			9.79508			8.76058
pHGG_META_0470			10.4089			10.2874
pHGG_META_0471			9.9044			9.45004
pHGG_META_0475			8.95216			8.92854
pHGG_META_0476			9.27186			8.42361
pHGG_META_0479			9.49081			8.72732
pHGG_META_0481			9.36419			8.91122
pHGG_META_0482			9.39798			8.42724
pHGG_META_0483			11.1092			9.23362
pHGG_META_0487			9.55074			9.17179
pHGG_META_0490			8.72341			9.904
pHGG_META_0491			9.69543			9.90963
pHGG_META_0525		0.412388			-0.358675
pHGG_META_0526		-0.00120203			0.142136
pHGG_META_0527		1.03508			0.715613
pHGG_META_0534		0.725503			0.874766
pHGG_META_0535		0.642082			-0.0994281
pHGG_META_0538		-0.0330105			0.624808
pHGG_META_0541		2.54678			-0.0739472
pHGG_META_0542		0.869505			-0.225214
pHGG_META_0543		-0.530093			-0.272795
pHGG_META_0544		0.20558			-0.602585
pHGG_META_0546		0.503519			-0.165437
pHGG_META_0547		0.0274656			-0.30996
pHGG_META_0549		0.732566			-0.344011
pHGG_META_0551		1.10664			-0.149091
pHGG_META_0555		0.545968			-0.386538
pHGG_META_0558		0.393096			-0.114669
pHGG_META_0559		0.964242			-0.308439
pHGG_META_0560		0.282346			-0.338656
pHGG_META_0561		-0.545365			0.691697
pHGG_META_0562		-0.124316			0.395458
pHGG_META_0563		-0.734248			0.57292
pHGG_META_0564		0.0706629			-0.0316273
pHGG_META_0565		0.357514			-0.269734
pHGG_META_0566		0.14344			-0.198977
pHGG_META_0567		0.155037			-0.168271
pHGG_META_0568		1.03174			-0.444769
pHGG_META_0572		0.351579			-0.114425
pHGG_META_0574		-0.658658			-0.235196
pHGG_META_0576		0.3047			0.243442
pHGG_META_0583		0.717464			0.00493709
pHGG_META_0584		2.16716			0.245003
pHGG_META_0585		2.22572			-0.198218
pHGG_META_0586		0.71952			-0.186879
pHGG_META_0597		0.0666443			0.0961161
pHGG_META_0604		0.791418			-0.688605
pHGG_META_0609		-0.622994			-0.283334
pHGG_META_0664		0.14521			0.000453189
pHGG_META_0667		0.527543			-0.383139
pHGG_META_0669		0.0612827			-0.396303
pHGG_META_0670		-0.367494			-0.164066
pHGG_META_0671		3.95451			-0.0157812
pHGG_META_1030			10.5727			9.23497
pHGG_META_1031			9.33636			9.71321
pHGG_META_1058			8.58405			9.43075
pHGG_META_1059			9.6567			9.16582
pHGG_META_1060			8.74382			9.5756
pHGG_META_1061			10.569			9.90044
pHGG_META_1062			9.16452			8.90341
pHGG_META_1063			9.09816			9.82478
pHGG_META_1064			9.94937			8.62102
pHGG_META_1065			9.10315			8.25687
pHGG_META_1066			9.22409			9.03121
pHGG_META_1067			8.12647			9.76938
