# Supplementary material for: Integrated Molecular Meta-Analysis of 1,000 Pediatric High-Grade and Diffuse Intrinsic Pontine Glioma
Source: Cancer Cell. 2017 Oct 9;32(4):520–537.e5. doi: 10.1016/j.ccell.2017.08.017 (PMC5637314; doi:10.1016/j.ccell.2017.08.017)
Supplement: Table S6. Somatic Mutations in pHGG/DIPG, Related to Figure 6 [file mmc7.xlsx]

## Sheet: Table.S6
Table S6, related to Figure 6. Somatic mutations in pHGG/DIPG.
Index_ID	ABHD4	ABI3BP	ACVR1	ADCY1	AHDC1	ALK	AMER1	APC	ARID1B	ASXL1	ATF5	ATG12	ATM	ATN1	ATR	ATRX	AXL	BCOR	BCORL1	BCR	BLM	BMP1	BMP2	BMP2K	BMP3	BMP8A	BMPR2	BPTF	BRAF	BRCA2	BRD4	BRIP1	CBL	CBX4	CC2D1A	CCNA1	CCNB3	CCNE1	CCNJ	CCNK	CDC42BPB	CDK12	CDK16	CDK4	CDK8	CDKN1B	CDKN1C	CDKN2A	CDKN2C
pHGG_META_0031	Wild-type	Wild-type	Wild-type	Wild-type	Wild-type	Wild-type	Wild-type	Wild-type	Wild-type	Wild-type	Wild-type	Wild-type	Wild-type	Wild-type	Wild-type	Wild-type	Wild-type	Wild-type	Wild-type	Wild-type	Wild-type	Wild-type	Wild-type	Wild-type	Wild-type	Wild-type	Wild-type	Wild-type	Wild-type	Wild-type	Wild-type	Wild-type	Wild-type	Wild-type	Wild-type	Wild-type	Wild-type	Wild-type	Wild-type	Wild-type	Wild-type	Wild-type	Wild-type	Wild-type	Wild-type	Wild-type	Wild-type	Wild-type	Wild-type
pHGG_META_0040	Wild-type	Wild-type	Wild-type	Wild-type	Wild-type	Wild-type	Wild-type	Wild-type	Wild-type	Wild-type	Wild-type	Wild-type	Wild-type	Wild-type	Wild-type	P411H	Wild-type	Wild-type	Wild-type	Wild-type	Wild-type	Wild-type	Wild-type	Wild-type	Wild-type	Wild-type	Wild-type	Wild-type	Wild-type	Wild-type	Wild-type	Wild-type	Wild-type	Wild-type	Wild-type	Wild-type	Wild-type	Wild-type	Wild-type	Wild-type	Wild-type	Wild-type	Wild-type	Wild-type	Wild-type	Wild-type	Wild-type	Wild-type	Wild-type
pHGG_META_0042	Wild-type	Wild-type	Wild-type	Wild-type	Wild-type	Wild-type	Wild-type	Wild-type	Wild-type	Wild-type	Wild-type	Wild-type	Wild-type	F399L	Wild-type	Wild-type	Wild-type	R1164*	Wild-type	Wild-type	Wild-type	Wild-type	Wild-type	Wild-type	Wild-type	Wild-type	Wild-type	Wild-type	Wild-type	Wild-type	Wild-type	Wild-type	Wild-type	Wild-type	Wild-type	Wild-type	Wild-type	Wild-type	Wild-type	Wild-type	Wild-type	Wild-type	Wild-type	Wild-type	Wild-type	Wild-type	Wild-type	Wild-type	Wild-type
pHGG_META_0056	Wild-type	Wild-type	Wild-type	Wild-type	Wild-type	Wild-type	Wild-type	Wild-type	Wild-type	Wild-type	Wild-type	Wild-type	Wild-type	Wild-type	Wild-type	Wild-type	Wild-type	-603-	Wild-type	Wild-type	Wild-type	Wild-type	Wild-type	Wild-type	Wild-type	Wild-type	Wild-type	Wild-type	Wild-type	Wild-type	Wild-type	Wild-type	Wild-type	Wild-type	Wild-type	Wild-type	Wild-type	Wild-type	Wild-type	Wild-type	Wild-type	Wild-type	Wild-type	Wild-type	Wild-type	Wild-type	Wild-type	Wild-type	Wild-type
pHGG_META_0061	Wild-type	Wild-type	Wild-type	Wild-type	Wild-type	Wild-type	Wild-type	Wild-type	Wild-type	Wild-type	Wild-type	Wild-type	Wild-type	Wild-type	Wild-type	Wild-type	Wild-type	Wild-type	Wild-type	Wild-type	Wild-type	Wild-type	Wild-type	Wild-type	Wild-type	Wild-type	Wild-type	Wild-type	V600E	Wild-type	Wild-type	Wild-type	Wild-type	Wild-type	Wild-type	Wild-type	Wild-type	Wild-type	Wild-type	Wild-type	Wild-type	Wild-type	Wild-type	Wild-type	Wild-type	Wild-type	Wild-type	Wild-type	Wild-type
pHGG_META_0063	Wild-type	Wild-type	Wild-type	Wild-type	Wild-type	Wild-type	Wild-type	Wild-type	Wild-type	Wild-type	Wild-type	Wild-type	Wild-type	Wild-type	Wild-type	Wild-type	Wild-type	Wild-type	Wild-type	Wild-type	Wild-type	Wild-type	Wild-type	Wild-type	Wild-type	Wild-type	Wild-type	Wild-type	V600E	Wild-type	Wild-type	Wild-type	Wild-type	Wild-type	Wild-type	Wild-type	Wild-type	Wild-type	Wild-type	Wild-type	Wild-type	Wild-type	Wild-type	Wild-type	Wild-type	Wild-type	Wild-type	Wild-type	Wild-type
pHGG_META_0078	Wild-type	Wild-type	Wild-type	Wild-type	Wild-type	Wild-type	Wild-type	Wild-type	Wild-type	Wild-type	Wild-type	Wild-type	Wild-type	Wild-type	Wild-type	Wild-type	Wild-type	Wild-type	Wild-type	Wild-type	Wild-type	Wild-type	Wild-type	Wild-type	Wild-type	Wild-type	Wild-type	Wild-type	Wild-type	Wild-type	Wild-type	Wild-type	Wild-type	Wild-type	Wild-type	Wild-type	Wild-type	Wild-type	Wild-type	Wild-type	Wild-type	Wild-type	Wild-type	Wild-type	Wild-type	Wild-type	Wild-type	Wild-type	Wild-type
pHGG_META_0081	Wild-type	Wild-type	Wild-type	Wild-type	Wild-type	Wild-type	Wild-type	Wild-type	Wild-type	Wild-type	Wild-type	Wild-type	Wild-type	Wild-type	Wild-type	-1544-	Wild-type	Wild-type	Wild-type	Wild-type	Wild-type	Wild-type	Wild-type	Wild-type	Wild-type	Wild-type	Wild-type	Wild-type	Wild-type	Wild-type	Wild-type	Wild-type	Wild-type	Wild-type	Wild-type	Wild-type	Wild-type	Wild-type	Wild-type	Wild-type	Wild-type	Wild-type	Wild-type	Wild-type	Wild-type	Wild-type	Wild-type	Wild-type	Wild-type
pHGG_META_0156	Wild-type	Wild-type	Wild-type	Wild-type	Wild-type	Wild-type	Wild-type	Wild-type	Wild-type	Wild-type	Wild-type	Wild-type	Wild-type	Wild-type	Wild-type	Wild-type	Wild-type	Wild-type	Wild-type	Wild-type	Wild-type	Wild-type	Wild-type	Wild-type	Wild-type	Wild-type	Wild-type	Wild-type	Wild-type	Wild-type	Wild-type	Wild-type	Wild-type	Wild-type	Wild-type	Wild-type	Wild-type	Wild-type	Wild-type	Wild-type	Wild-type	Wild-type	Wild-type	Wild-type	Wild-type	Wild-type	Wild-type	Wild-type	Wild-type
pHGG_META_0157	Wild-type	Wild-type	Wild-type	Wild-type	Wild-type	Wild-type	Wild-type	Wild-type	Wild-type	Wild-type	Wild-type	Wild-type	Wild-type	Wild-type	Wild-type	Wild-type	Wild-type	Wild-type	Wild-type	Wild-type	Wild-type	Wild-type	Wild-type	Wild-type	Wild-type	Wild-type	Wild-type	Wild-type	Wild-type	Wild-type	Wild-type	Wild-type	Wild-type	Wild-type	Wild-type	Wild-type	Wild-type	Wild-type	Wild-type	Wild-type	Wild-type	Wild-type	Wild-type	Wild-type	Wild-type	Wild-type	Wild-type	Wild-type	Wild-type
pHGG_META_0158	Wild-type	Wild-type	Wild-type	Wild-type	Wild-type	Wild-type	Wild-type	Wild-type	Wild-type	Wild-type	Wild-type	Wild-type	Wild-type	Wild-type	Wild-type	-783-	Wild-type	Wild-type	Wild-type	Wild-type	Wild-type	Wild-type	Wild-type	Wild-type	Wild-type	Wild-type	Wild-type	Wild-type	Wild-type	Wild-type	Wild-type	Wild-type	Wild-type	Wild-type	Wild-type	Wild-type	Wild-type	Wild-type	Wild-type	Wild-type	Wild-type	Wild-type	Wild-type	Wild-type	Wild-type	Wild-type	Wild-type	Wild-type	Wild-type
pHGG_META_0165	Wild-type	Wild-type	Wild-type	Wild-type	Wild-type	Wild-type	Wild-type	Wild-type	Wild-type	Wild-type	Wild-type	Wild-type	Wild-type	Wild-type	Wild-type	Wild-type	Wild-type	Wild-type	Wild-type	Wild-type	Wild-type	Wild-type	Wild-type	Wild-type	Wild-type	Wild-type	Wild-type	Wild-type	Wild-type	Wild-type	Wild-type	Wild-type	Wild-type	Wild-type	Wild-type	Wild-type	Wild-type	Wild-type	Wild-type	Wild-type	Wild-type	Wild-type	Wild-type	Wild-type	Wild-type	Wild-type	Wild-type	Wild-type	Wild-type
pHGG_META_0166	Wild-type	Wild-type	Wild-type	Wild-type	Wild-type	Wild-type	Wild-type	Wild-type	Wild-type	Wild-type	Wild-type	Wild-type	Wild-type	Wild-type	Wild-type	-278-	Wild-type	Wild-type	Wild-type	Wild-type	Wild-type	Wild-type	Wild-type	Wild-type	Wild-type	Wild-type	Wild-type	Wild-type	Wild-type	Wild-type	Wild-type	Wild-type	Wild-type	Wild-type	Wild-type	Wild-type	Wild-type	Wild-type	Wild-type	Wild-type	Wild-type	Wild-type	Wild-type	Wild-type	Wild-type	Wild-type	Wild-type	Wild-type	Wild-type
pHGG_META_0169	Wild-type	Wild-type	Wild-type	Wild-type	Wild-type	Wild-type	Wild-type	Wild-type	Wild-type	Wild-type	Wild-type	Wild-type	Wild-type	Wild-type	Wild-type	Wild-type	Wild-type	Wild-type	Wild-type	Wild-type	Wild-type	Wild-type	Wild-type	Wild-type	Wild-type	Wild-type	Wild-type	Wild-type	Wild-type	Wild-type	Wild-type	Wild-type	Wild-type	Wild-type	Wild-type	Wild-type	Wild-type	Wild-type	Wild-type	Wild-type	Wild-type	Wild-type	Wild-type	Wild-type	Wild-type	Wild-type	Wild-type	Wild-type	Wild-type
pHGG_META_0170	Wild-type	Wild-type	Wild-type	R536W	D1515N	R18W	Wild-type	Wild-type	Wild-type	Wild-type	Wild-type	Wild-type	Wild-type	Wild-type	Wild-type	Wild-type	Wild-type	Wild-type	Wild-type	Wild-type	Wild-type	Wild-type	Wild-type	Wild-type	Wild-type	Wild-type	Wild-type	Wild-type	Wild-type	Wild-type	Wild-type	Wild-type	Wild-type	Wild-type	Wild-type	Wild-type	Wild-type	Wild-type	Wild-type	Wild-type	Wild-type	Wild-type	R278H	Wild-type	Wild-type	Wild-type	Wild-type	Wild-type	Wild-type
pHGG_META_0173	Wild-type	Wild-type	Wild-type	Wild-type	Wild-type	Wild-type	Wild-type	Wild-type	Wild-type	Wild-type	Wild-type	Wild-type	Wild-type	Wild-type	Wild-type	Wild-type	Wild-type	Wild-type	Wild-type	Wild-type	Wild-type	Wild-type	Wild-type	Wild-type	A305T	Wild-type	Wild-type	Wild-type	Wild-type	Wild-type	Wild-type	Wild-type	Wild-type	Wild-type	Wild-type	Wild-type	Wild-type	Wild-type	V335I	Wild-type	Wild-type	Wild-type	Wild-type	Wild-type	Wild-type	Wild-type	Wild-type	Wild-type	Wild-type
pHGG_META_0176	Wild-type	Wild-type	Wild-type	V1097D	Wild-type	Wild-type	Wild-type	Wild-type	Wild-type	Wild-type	Wild-type	Wild-type	Wild-type	Wild-type	Wild-type	Wild-type	Wild-type	Wild-type	Wild-type	Wild-type	Wild-type	Wild-type	Wild-type	Wild-type	Wild-type	Wild-type	Wild-type	Wild-type	Wild-type	Wild-type	Wild-type	Wild-type	Wild-type	Wild-type	Wild-type	Wild-type	Wild-type	Wild-type	Wild-type	Wild-type	Wild-type	Wild-type	Wild-type	Wild-type	Wild-type	Wild-type	Wild-type	Wild-type	Wild-type
pHGG_META_0177	Wild-type	Wild-type	Wild-type	Wild-type	Wild-type	Wild-type	Wild-type	Wild-type	Wild-type	Wild-type	Wild-type	Wild-type	Wild-type	Wild-type	Wild-type	Wild-type	Wild-type	Wild-type	Wild-type	Wild-type	Wild-type	Wild-type	Wild-type	Wild-type	Wild-type	Wild-type	Wild-type	Wild-type	Wild-type	Wild-type	Wild-type	Wild-type	Wild-type	Wild-type	Wild-type	Wild-type	Wild-type	Wild-type	Wild-type	Wild-type	Wild-type	Wild-type	Wild-type	Wild-type	Wild-type	Wild-type	Wild-type	Wild-type	Wild-type
pHGG_META_0178	Wild-type	Wild-type	Wild-type	Wild-type	Wild-type	Wild-type	Wild-type	Wild-type	Wild-type	Wild-type	Wild-type	Wild-type	Wild-type	Wild-type	Wild-type	Wild-type	Wild-type	Wild-type	Wild-type	Wild-type	Wild-type	Wild-type	Wild-type	Wild-type	Wild-type	Wild-type	Wild-type	Wild-type	Wild-type	Wild-type	Wild-type	Wild-type	Wild-type	Wild-type	Wild-type	Wild-type	Wild-type	Wild-type	Wild-type	Wild-type	Wild-type	Wild-type	Wild-type	Wild-type	Wild-type	Wild-type	Wild-type	Wild-type	Wild-type
pHGG_META_0179	Wild-type	Wild-type	Wild-type	Wild-type	Wild-type	Wild-type	Wild-type	Wild-type	Wild-type	Wild-type	Wild-type	Wild-type	Wild-type	Wild-type	Wild-type	Wild-type	Wild-type	Wild-type	Wild-type	Wild-type	Wild-type	Wild-type	Wild-type	Wild-type	Wild-type	Wild-type	Wild-type	Wild-type	Wild-type	Wild-type	Wild-type	Wild-type	Wild-type	Wild-type	Wild-type	Wild-type	Wild-type	Wild-type	Wild-type	Wild-type	Wild-type	Wild-type	Wild-type	Wild-type	Wild-type	Wild-type	Wild-type	Wild-type	Wild-type
pHGG_META_0180	Wild-type	Wild-type	Wild-type	Wild-type	Wild-type	Wild-type	Wild-type	Wild-type	Wild-type	Wild-type	Wild-type	Wild-type	Wild-type	Wild-type	Wild-type	Wild-type	Wild-type	Wild-type	Wild-type	Wild-type	Wild-type	Wild-type	Wild-type	Wild-type	Wild-type	Wild-type	Wild-type	Wild-type	V600E	Wild-type	Wild-type	Wild-type	Wild-type	Wild-type	Wild-type	Wild-type	Wild-type	Wild-type	Wild-type	Wild-type	Wild-type	Wild-type	Wild-type	Wild-type	Wild-type	Wild-type	Wild-type	Wild-type	Wild-type
pHGG_META_0181	Wild-type	Wild-type	Wild-type	Wild-type	Wild-type	Wild-type	Wild-type	Wild-type	Wild-type	Wild-type	Wild-type	Wild-type	Wild-type	Wild-type	Wild-type	C1588F	Wild-type	Wild-type	Wild-type	Wild-type	Wild-type	Wild-type	Wild-type	Wild-type	Wild-type	Wild-type	Wild-type	Wild-type	V600E	Wild-type	E170Q	Wild-type	Wild-type	Wild-type	Wild-type	Wild-type	Wild-type	Wild-type	Wild-type	Wild-type	Wild-type	Wild-type	Wild-type	Wild-type	Wild-type	Wild-type	Wild-type	Wild-type	Wild-type
pHGG_META_0182	Wild-type	Wild-type	Wild-type	Wild-type	Wild-type	Wild-type	Wild-type	Wild-type	Wild-type	Wild-type	Wild-type	Wild-type	Wild-type	Wild-type	Wild-type	-741-742-	Wild-type	Wild-type	Wild-type	Wild-type	Wild-type	Wild-type	Wild-type	Wild-type	Wild-type	Wild-type	Wild-type	Wild-type	Wild-type	Wild-type	Wild-type	Wild-type	Wild-type	Wild-type	Wild-type	Wild-type	Wild-type	Wild-type	Wild-type	Wild-type	Wild-type	Wild-type	Wild-type	Wild-type	Wild-type	Wild-type	Wild-type	Wild-type	Wild-type
pHGG_META_0183	Wild-type	Wild-type	Wild-type	Wild-type	Wild-type	Wild-type	Wild-type	Wild-type	-1829-1830-	Wild-type	Wild-type	Wild-type	Wild-type	Wild-type	Wild-type	-1544-	Wild-type	Wild-type	Wild-type	Wild-type	Wild-type	Wild-type	Wild-type	Wild-type	Wild-type	Wild-type	Wild-type	Wild-type	Wild-type	Wild-type	Wild-type	Wild-type	Wild-type	Wild-type	Wild-type	Wild-type	Wild-type	Wild-type	Wild-type	Wild-type	Wild-type	Wild-type	Wild-type	Wild-type	Wild-type	Wild-type	Wild-type	Wild-type	Wild-type
pHGG_META_0185	Wild-type	Wild-type	Wild-type	Wild-type	Wild-type	Wild-type	Wild-type	Wild-type	Wild-type	Wild-type	Wild-type	Wild-type	Wild-type	Wild-type	Wild-type	Wild-type	Wild-type	Wild-type	Wild-type	Wild-type	Wild-type	Wild-type	Wild-type	Wild-type	Wild-type	Wild-type	Wild-type	Wild-type	Wild-type	Wild-type	Wild-type	Wild-type	Wild-type	Wild-type	Wild-type	Wild-type	Wild-type	Wild-type	Wild-type	Wild-type	Wild-type	Wild-type	Wild-type	Wild-type	Wild-type	Wild-type	Wild-type	Wild-type	Wild-type
pHGG_META_0186	Wild-type	Wild-type	Wild-type	Wild-type	Wild-type	Wild-type	Wild-type	Wild-type	Wild-type	Wild-type	Wild-type	Wild-type	Wild-type	Wild-type	Wild-type	Wild-type	Wild-type	Wild-type	Wild-type	Wild-type	Wild-type	Wild-type	Wild-type	Wild-type	Wild-type	Wild-type	Wild-type	Wild-type	Wild-type	Wild-type	Wild-type	Wild-type	Wild-type	Wild-type	Wild-type	Wild-type	Wild-type	Wild-type	Wild-type	Wild-type	Wild-type	Wild-type	Wild-type	Wild-type	Wild-type	Wild-type	Wild-type	Wild-type	Wild-type
pHGG_META_0203	Wild-type	Wild-type	Wild-type	Wild-type	Wild-type	Wild-type	Wild-type	Wild-type	Wild-type	Wild-type	Wild-type	Wild-type	Wild-type	Wild-type	Wild-type	-960-	Wild-type	Wild-type	Wild-type	Wild-type	Wild-type	Wild-type	Wild-type	Wild-type	Wild-type	Wild-type	Wild-type	Wild-type	Wild-type	Wild-type	Wild-type	Wild-type	Wild-type	Wild-type	Wild-type	Wild-type	Wild-type	Wild-type	Wild-type	Wild-type	Wild-type	Wild-type	Wild-type	Wild-type	Wild-type	Wild-type	Wild-type	Wild-type	Wild-type
pHGG_META_0206	Wild-type	Wild-type	Wild-type	Wild-type	Wild-type	Wild-type	Wild-type	Wild-type	Wild-type	Wild-type	Wild-type	Wild-type	Wild-type	Wild-type	Wild-type	Wild-type	Wild-type	Wild-type	Wild-type	Wild-type	Wild-type	Wild-type	Wild-type	Wild-type	Wild-type	Wild-type	Wild-type	Wild-type	Wild-type	Wild-type	Wild-type	Wild-type	Wild-type	Wild-type	Wild-type	Wild-type	Wild-type	Wild-type	Wild-type	Wild-type	Wild-type	Wild-type	Wild-type	Wild-type	Wild-type	Wild-type	Wild-type	Wild-type	Wild-type
pHGG_META_0210	Wild-type	Wild-type	G328E	Wild-type	Wild-type	Wild-type	Wild-type	Wild-type	Wild-type	Wild-type	Wild-type	Wild-type	Wild-type	Wild-type	Wild-type	Wild-type	Wild-type	Wild-type	Wild-type	Wild-type	Wild-type	Wild-type	Wild-type	Wild-type	Wild-type	Wild-type	Wild-type	Wild-type	Wild-type	Wild-type	Wild-type	Wild-type	Wild-type	Wild-type	Wild-type	Wild-type	Wild-type	Wild-type	Wild-type	Wild-type	Wild-type	Wild-type	Wild-type	Wild-type	Wild-type	Wild-type	Wild-type	Wild-type	M1K
pHGG_META_0255	Wild-type	Wild-type	Wild-type	Wild-type	Wild-type	Wild-type	Wild-type	Wild-type	Wild-type	Wild-type	Wild-type	Wild-type	Wild-type	Wild-type	Wild-type	Wild-type	Wild-type	Wild-type	Wild-type	Wild-type	Wild-type	Wild-type	Wild-type	Wild-type	Wild-type	Wild-type	Wild-type	Wild-type	Wild-type	Wild-type	Wild-type	Wild-type	Wild-type	Wild-type	Wild-type	Wild-type	Wild-type	Wild-type	Wild-type	Wild-type	Wild-type	Wild-type	Wild-type	Wild-type	Wild-type	Wild-type	Wild-type	Wild-type	Wild-type
pHGG_META_0259	Wild-type	Wild-type	Wild-type	Wild-type	Wild-type	Wild-type	Wild-type	Wild-type	Wild-type	Wild-type	Wild-type	Wild-type	Wild-type	Wild-type	Wild-type	Wild-type	Wild-type	Wild-type	Wild-type	Wild-type	Wild-type	Wild-type	Wild-type	Wild-type	Wild-type	Wild-type	Wild-type	Wild-type	Wild-type	Wild-type	Wild-type	Wild-type	Wild-type	Wild-type	Wild-type	Wild-type	Wild-type	Wild-type	Wild-type	Wild-type	Wild-type	Wild-type	Wild-type	Wild-type	Wild-type	Wild-type	Wild-type	Wild-type	Wild-type
pHGG_META_0274	Wild-type	Wild-type	Wild-type	Wild-type	Wild-type	Wild-type	Wild-type	Wild-type	Wild-type	Wild-type	Wild-type	Wild-type	Wild-type	Wild-type	Wild-type	Wild-type	Wild-type	Wild-type	Wild-type	Wild-type	Wild-type	Wild-type	Wild-type	Wild-type	Wild-type	Wild-type	Wild-type	Wild-type	Wild-type	Wild-type	Wild-type	Wild-type	Wild-type	Wild-type	Wild-type	Wild-type	Wild-type	Wild-type	Wild-type	Wild-type	Wild-type	Wild-type	Wild-type	Wild-type	Wild-type	Wild-type	Wild-type	Wild-type	Wild-type
pHGG_META_0284	Wild-type	Wild-type	Wild-type	Wild-type	Wild-type	Wild-type	Wild-type	Wild-type	Wild-type	Wild-type	Wild-type	Wild-type	Wild-type	Wild-type	Wild-type	Wild-type	Wild-type	Wild-type	Wild-type	Wild-type	Wild-type	Wild-type	Wild-type	Wild-type	Wild-type	Wild-type	Wild-type	Wild-type	Wild-type	Wild-type	Wild-type	Wild-type	Wild-type	Wild-type	Wild-type	Wild-type	Wild-type	Wild-type	Wild-type	Wild-type	Wild-type	Wild-type	Wild-type	Wild-type	Wild-type	Wild-type	Wild-type	Wild-type	Wild-type
pHGG_META_0285	Wild-type	Wild-type	R258G	Wild-type	Wild-type	Wild-type	Wild-type	Wild-type	Wild-type	Wild-type	Wild-type	Wild-type	Wild-type	Wild-type	Wild-type	Wild-type	Wild-type	Wild-type	Wild-type	Wild-type	Wild-type	Wild-type	Wild-type	Wild-type	Wild-type	Wild-type	Wild-type	Wild-type	Wild-type	Wild-type	Wild-type	Wild-type	Wild-type	Wild-type	Wild-type	Wild-type	Wild-type	Wild-type	Wild-type	Wild-type	Wild-type	Wild-type	Wild-type	Wild-type	Wild-type	Wild-type	Wild-type	Wild-type	Wild-type
pHGG_META_0286	Wild-type	Wild-type	Wild-type	Wild-type	Wild-type	Wild-type	Wild-type	Wild-type	Wild-type	Wild-type	Wild-type	Wild-type	Wild-type	Wild-type	Wild-type	Wild-type	Wild-type	Wild-type	Wild-type	Wild-type	Wild-type	Wild-type	Wild-type	Wild-type	Wild-type	Wild-type	Wild-type	Wild-type	Wild-type	Wild-type	Wild-type	Wild-type	Wild-type	Wild-type	Wild-type	Wild-type	Wild-type	Wild-type	Wild-type	Wild-type	Wild-type	Wild-type	Wild-type	Wild-type	Wild-type	Wild-type	Wild-type	Wild-type	Wild-type
pHGG_META_0287	Wild-type	Wild-type	G328E	Wild-type	Wild-type	Wild-type	Wild-type	Wild-type	Wild-type	Wild-type	Wild-type	Wild-type	Wild-type	Wild-type	Wild-type	Wild-type	Wild-type	-384-	Wild-type	Wild-type	Wild-type	Wild-type	Wild-type	Wild-type	Wild-type	Wild-type	Wild-type	E1043V	Wild-type	Wild-type	Wild-type	Wild-type	Wild-type	Wild-type	Wild-type	Wild-type	Wild-type	Wild-type	Wild-type	Wild-type	Wild-type	Wild-type	Wild-type	Wild-type	Wild-type	Wild-type	Wild-type	Wild-type	Wild-type
pHGG_META_0288	Wild-type	Wild-type	Wild-type	Wild-type	Wild-type	Wild-type	Wild-type	Wild-type	Wild-type	Wild-type	Wild-type	S67A	Wild-type	Wild-type	Wild-type	Wild-type	Wild-type	Wild-type	Wild-type	Wild-type	Wild-type	Wild-type	Wild-type	Wild-type	Wild-type	Wild-type	Wild-type	P2279S	Wild-type	Wild-type	Wild-type	Wild-type	L43H	P388H	Wild-type	Wild-type	Wild-type	Wild-type	Wild-type	Wild-type	Wild-type	Wild-type	Wild-type	L185V	Wild-type	Wild-type	Wild-type	Wild-type	Wild-type
pHGG_META_0289	Wild-type	A96V	Wild-type	Wild-type	Wild-type	Wild-type	Wild-type	Wild-type	Wild-type	Wild-type	Wild-type	S67A	Wild-type	Wild-type	Wild-type	Wild-type	Wild-type	Wild-type	Wild-type	Wild-type	Wild-type	Wild-type	Wild-type	Wild-type	Wild-type	Wild-type	Wild-type	Wild-type	Wild-type	Wild-type	Wild-type	Wild-type	Wild-type	Wild-type	Wild-type	Wild-type	Wild-type	Wild-type	Wild-type	Wild-type	Wild-type	Wild-type	Wild-type	Wild-type	Wild-type	Wild-type	Wild-type	Wild-type	Wild-type
pHGG_META_0290	Wild-type	Wild-type	R206H	Wild-type	Wild-type	Wild-type	Wild-type	Wild-type	Wild-type	Wild-type	Wild-type	Wild-type	Wild-type	Wild-type	Wild-type	Wild-type	Wild-type	Wild-type	Wild-type	Wild-type	Wild-type	Wild-type	Wild-type	Wild-type	Wild-type	Wild-type	-583-	Wild-type	Wild-type	Wild-type	Wild-type	Wild-type	Wild-type	Wild-type	Wild-type	Wild-type	Wild-type	Wild-type	Wild-type	Wild-type	Wild-type	Wild-type	Wild-type	Wild-type	Wild-type	Wild-type	Wild-type	Wild-type	Wild-type
pHGG_META_0291	Wild-type	Wild-type	Wild-type	Wild-type	Wild-type	Wild-type	Wild-type	Wild-type	L100H	-642-643-	Wild-type	Wild-type	Wild-type	Wild-type	Wild-type	Wild-type	Wild-type	Wild-type	Wild-type	Wild-type	Wild-type	Wild-type	Wild-type	Wild-type	Wild-type	Wild-type	Wild-type	Wild-type	Wild-type	Wild-type	Wild-type	Wild-type	Wild-type	Wild-type	Wild-type	Wild-type	Wild-type	Wild-type	Wild-type	Wild-type	Wild-type	Wild-type	Wild-type	Wild-type	Wild-type	Wild-type	Wild-type	Wild-type	Wild-type
pHGG_META_0292	Wild-type	Wild-type	Wild-type	Wild-type	Wild-type	Wild-type	Wild-type	Wild-type	Wild-type	Wild-type	Wild-type	V74G	Wild-type	Wild-type	Wild-type	Wild-type	Wild-type	Wild-type	Wild-type	Wild-type	Wild-type	Wild-type	Wild-type	Wild-type	Wild-type	Wild-type	Wild-type	Wild-type	Wild-type	T2564I	Wild-type	Wild-type	Wild-type	Wild-type	Wild-type	Wild-type	Wild-type	Wild-type	Wild-type	Wild-type	Wild-type	Wild-type	Wild-type	Wild-type	Wild-type	Wild-type	A155P	Wild-type	Wild-type
pHGG_META_0293	Wild-type	Wild-type	Wild-type	Wild-type	Wild-type	Wild-type	Wild-type	Wild-type	Wild-type	Wild-type	Wild-type	Wild-type	Wild-type	Wild-type	Wild-type	Wild-type	Wild-type	Wild-type	Wild-type	Wild-type	Wild-type	Wild-type	Wild-type	Wild-type	Wild-type	Wild-type	Wild-type	Wild-type	Wild-type	Wild-type	Wild-type	Wild-type	Wild-type	Wild-type	Wild-type	Wild-type	Wild-type	Wild-type	Wild-type	Wild-type	Wild-type	Wild-type	Wild-type	Wild-type	Wild-type	Wild-type	Wild-type	Wild-type	Wild-type
pHGG_META_0294	Wild-type	Wild-type	Wild-type	Wild-type	Wild-type	Wild-type	Wild-type	Wild-type	Wild-type	Wild-type	Wild-type	Wild-type	Wild-type	Wild-type	Wild-type	Wild-type	Wild-type	Wild-type	Wild-type	Wild-type	Wild-type	Wild-type	Wild-type	Wild-type	Wild-type	Wild-type	Wild-type	Wild-type	Wild-type	Wild-type	Wild-type	Wild-type	Wild-type	Wild-type	Wild-type	Wild-type	Wild-type	Wild-type	Wild-type	Wild-type	Wild-type	Wild-type	Wild-type	Wild-type	Wild-type	Wild-type	Wild-type	Wild-type	Wild-type
pHGG_META_0295	Wild-type	Wild-type	Wild-type	Wild-type	Wild-type	Wild-type	Wild-type	Wild-type	Wild-type	Wild-type	Wild-type	Wild-type	Wild-type	Wild-type	Wild-type	Wild-type	Wild-type	Wild-type	Wild-type	Wild-type	Wild-type	Wild-type	Wild-type	Wild-type	Wild-type	Wild-type	Wild-type	Wild-type	Wild-type	Wild-type	Wild-type	Wild-type	Wild-type	Wild-type	Wild-type	Wild-type	Wild-type	Wild-type	Wild-type	Wild-type	Wild-type	Wild-type	Wild-type	Wild-type	Wild-type	Wild-type	Wild-type	Wild-type	Wild-type
pHGG_META_0296	Wild-type	Wild-type	Wild-type	Wild-type	Wild-type	Wild-type	Wild-type	Wild-type	Wild-type	Wild-type	Wild-type	Wild-type	D2721Y	Wild-type	Wild-type	Wild-type	Wild-type	Wild-type	Wild-type	Wild-type	Wild-type	Wild-type	Wild-type	Wild-type	Wild-type	Wild-type	Wild-type	Wild-type	Wild-type	Wild-type	Wild-type	Wild-type	Wild-type	Wild-type	Wild-type	Wild-type	Wild-type	Wild-type	Wild-type	Wild-type	Wild-type	Wild-type	Wild-type	Wild-type	Wild-type	Wild-type	Wild-type	Wild-type	Wild-type
pHGG_META_0297	Wild-type	A191S	Wild-type	Wild-type	Wild-type	Wild-type	Wild-type	Wild-type	Wild-type	Wild-type	Wild-type	Wild-type	Wild-type	Wild-type	Wild-type	Wild-type	Wild-type	Wild-type	Wild-type	Wild-type	Wild-type	Wild-type	Wild-type	Wild-type	Wild-type	Wild-type	Wild-type	Wild-type	Wild-type	Wild-type	Wild-type	Wild-type	Wild-type	Wild-type	Wild-type	Wild-type	Wild-type	Wild-type	Wild-type	Wild-type	Wild-type	Wild-type	Wild-type	Wild-type	Wild-type	Wild-type	Wild-type	Wild-type	Wild-type
pHGG_META_0300	Wild-type	Wild-type	Wild-type	Wild-type	Wild-type	Wild-type	Wild-type	Wild-type	Wild-type	Wild-type	Wild-type	Wild-type	Wild-type	Wild-type	Wild-type	Wild-type	Wild-type	Wild-type	Wild-type	Wild-type	Wild-type	Wild-type	Wild-type	Wild-type	Wild-type	Wild-type	Wild-type	Wild-type	Wild-type	Wild-type	Wild-type	Wild-type	Wild-type	Wild-type	Wild-type	Wild-type	Wild-type	Wild-type	Wild-type	Wild-type	Wild-type	Wild-type	Wild-type	Wild-type	Wild-type	Wild-type	Wild-type	Wild-type	Wild-type
pHGG_META_0303	Wild-type	Wild-type	Wild-type	Wild-type	Wild-type	Wild-type	Wild-type	I606T	Wild-type	Wild-type	Wild-type	Wild-type	Wild-type	Wild-type	Wild-type	-356-	Wild-type	Wild-type	Wild-type	Wild-type	Wild-type	Wild-type	Wild-type	H998R	Wild-type	Wild-type	Wild-type	Wild-type	Wild-type	Wild-type	Wild-type	Wild-type	Wild-type	Wild-type	Wild-type	Wild-type	Wild-type	Wild-type	Wild-type	Wild-type	Wild-type	Wild-type	Wild-type	Wild-type	Wild-type	Wild-type	Wild-type	Wild-type	Wild-type
pHGG_META_0304	Wild-type	Wild-type	Wild-type	Wild-type	Wild-type	Wild-type	Wild-type	Wild-type	Wild-type	Wild-type	Wild-type	Wild-type	Wild-type	Wild-type	Wild-type	Wild-type	Wild-type	-1518-1521-	Wild-type	Wild-type	Wild-type	Wild-type	Wild-type	Wild-type	Wild-type	Wild-type	Wild-type	Wild-type	Wild-type	Wild-type	Wild-type	Wild-type	Wild-type	Wild-type	Wild-type	Wild-type	Wild-type	Wild-type	Wild-type	Wild-type	Wild-type	Wild-type	Wild-type	Wild-type	Wild-type	Wild-type	Wild-type	Wild-type	Wild-type
pHGG_META_0305	Wild-type	Wild-type	R258G	Wild-type	Wild-type	Wild-type	Wild-type	Wild-type	Wild-type	Wild-type	Wild-type	Wild-type	Wild-type	Wild-type	Wild-type	Wild-type	Wild-type	Wild-type	Wild-type	Wild-type	Wild-type	Wild-type	Wild-type	Wild-type	K345N	Wild-type	Wild-type	Wild-type	Wild-type	Wild-type	Wild-type	Wild-type	Wild-type	Wild-type	Wild-type	Wild-type	Wild-type	Wild-type	Wild-type	Wild-type	Wild-type	Wild-type	Wild-type	Wild-type	Wild-type	Wild-type	Wild-type	Wild-type	Wild-type
pHGG_META_0306	Wild-type	Wild-type	Wild-type	Wild-type	Wild-type	Wild-type	Wild-type	Wild-type	Wild-type	Wild-type	Wild-type	Wild-type	Wild-type	Wild-type	Wild-type	Wild-type	Wild-type	Wild-type	Wild-type	Wild-type	Wild-type	Wild-type	Wild-type	Wild-type	Wild-type	Wild-type	Wild-type	Wild-type	V600E	Wild-type	Wild-type	Wild-type	Wild-type	Wild-type	Wild-type	Wild-type	Wild-type	Wild-type	Wild-type	Wild-type	Wild-type	Wild-type	Wild-type	Wild-type	Wild-type	Wild-type	Wild-type	Wild-type	Wild-type
pHGG_META_0307	Wild-type	Wild-type	Wild-type	Wild-type	Wild-type	Wild-type	Wild-type	Wild-type	Wild-type	Wild-type	Wild-type	Wild-type	Wild-type	Wild-type	Wild-type	Wild-type	Wild-type	Wild-type	Wild-type	Wild-type	Wild-type	Wild-type	Wild-type	Wild-type	Wild-type	Wild-type	Wild-type	Wild-type	Wild-type	Wild-type	Wild-type	Wild-type	Wild-type	Wild-type	Wild-type	Wild-type	Wild-type	Wild-type	Wild-type	Wild-type	Wild-type	Wild-type	Wild-type	Wild-type	Wild-type	Wild-type	Wild-type	Wild-type	Wild-type
pHGG_META_0308	Wild-type	Wild-type	Wild-type	Wild-type	Wild-type	Wild-type	Wild-type	Wild-type	Wild-type	Wild-type	Wild-type	Wild-type	Wild-type	Wild-type	Wild-type	Wild-type	Wild-type	Wild-type	Wild-type	Wild-type	Wild-type	Wild-type	Wild-type	Wild-type	Wild-type	Wild-type	Wild-type	Wild-type	Wild-type	Wild-type	Wild-type	Wild-type	Wild-type	Wild-type	Wild-type	Wild-type	Wild-type	Wild-type	Wild-type	Wild-type	Wild-type	Wild-type	Wild-type	Wild-type	Wild-type	Wild-type	Wild-type	Wild-type	Wild-type
pHGG_META_0309	Wild-type	Wild-type	Wild-type	Wild-type	Wild-type	Wild-type	Wild-type	Wild-type	Wild-type	Wild-type	Wild-type	Wild-type	Wild-type	Wild-type	Wild-type	Wild-type	Wild-type	Wild-type	Wild-type	Wild-type	Wild-type	Wild-type	Wild-type	Wild-type	Wild-type	Wild-type	Wild-type	Wild-type	Wild-type	Wild-type	Wild-type	Wild-type	Wild-type	Wild-type	Wild-type	Wild-type	Wild-type	Wild-type	Wild-type	Wild-type	T437I	Wild-type	Wild-type	Wild-type	Wild-type	Wild-type	Wild-type	Wild-type	Wild-type
pHGG_META_0310	Wild-type	Wild-type	G328V	Wild-type	Wild-type	Wild-type	Wild-type	Wild-type	Wild-type	Wild-type	Wild-type	Wild-type	Wild-type	Wild-type	Wild-type	Wild-type	Wild-type	-1429-1430-	Wild-type	Wild-type	Wild-type	Wild-type	Wild-type	Wild-type	Wild-type	Wild-type	Wild-type	Wild-type	Wild-type	Wild-type	Wild-type	Wild-type	Wild-type	Wild-type	Wild-type	Wild-type	Wild-type	Wild-type	Wild-type	Wild-type	Wild-type	Wild-type	Wild-type	Wild-type	Wild-type	Wild-type	Wild-type	Wild-type	Wild-type
pHGG_META_0311	Wild-type	Wild-type	Wild-type	Wild-type	Wild-type	Wild-type	Wild-type	Wild-type	Wild-type	Wild-type	Wild-type	Wild-type	Wild-type	Wild-type	Wild-type	Wild-type	Wild-type	Wild-type	Wild-type	Wild-type	Wild-type	Wild-type	Wild-type	Wild-type	Wild-type	Wild-type	Wild-type	Wild-type	Wild-type	Wild-type	Wild-type	Wild-type	Wild-type	Wild-type	Wild-type	Wild-type	Wild-type	Wild-type	Wild-type	Wild-type	Wild-type	Wild-type	Wild-type	Wild-type	Wild-type	Wild-type	Wild-type	Wild-type	Wild-type
pHGG_META_0312	Wild-type	Wild-type	Wild-type	Wild-type	Wild-type	Wild-type	Wild-type	Wild-type	Wild-type	Wild-type	Wild-type	Wild-type	Wild-type	Wild-type	Wild-type	Wild-type	Wild-type	Wild-type	Wild-type	Wild-type	Wild-type	Wild-type	Wild-type	Wild-type	Wild-type	Wild-type	Wild-type	Wild-type	Wild-type	Wild-type	Wild-type	Wild-type	Wild-type	A508AAA	Wild-type	Wild-type	Wild-type	Wild-type	Wild-type	Wild-type	Wild-type	Wild-type	Wild-type	Wild-type	Wild-type	Wild-type	Wild-type	Wild-type	Wild-type
pHGG_META_0313	Wild-type	Wild-type	Wild-type	Wild-type	Wild-type	Wild-type	Wild-type	Wild-type	Wild-type	Wild-type	Wild-type	Wild-type	Wild-type	Wild-type	Wild-type	Wild-type	Wild-type	Wild-type	Wild-type	Wild-type	Wild-type	Wild-type	Wild-type	Wild-type	Wild-type	Wild-type	Wild-type	Wild-type	Wild-type	Wild-type	Wild-type	Wild-type	Wild-type	Wild-type	Wild-type	Wild-type	Wild-type	Wild-type	Wild-type	Wild-type	Wild-type	Wild-type	Wild-type	Wild-type	Wild-type	Wild-type	Wild-type	Wild-type	Wild-type
pHGG_META_0314	Wild-type	Wild-type	Wild-type	T218M	Wild-type	Wild-type	Wild-type	R2833H	Wild-type	Wild-type	Wild-type	Wild-type	Wild-type	Wild-type	Wild-type	Wild-type	R159H	Wild-type	Wild-type	Wild-type	Wild-type	Wild-type	Wild-type	Wild-type	Wild-type	Wild-type	Wild-type	Wild-type	Wild-type	Wild-type	Wild-type	Wild-type	Wild-type	Wild-type	Wild-type	Wild-type	Wild-type	Wild-type	Wild-type	Wild-type	Wild-type	Wild-type	Wild-type	Wild-type	Wild-type	Wild-type	Wild-type	Wild-type	Wild-type
pHGG_META_0315	Wild-type	Wild-type	Wild-type	Wild-type	Wild-type	Wild-type	Wild-type	Wild-type	Wild-type	Wild-type	Wild-type	Wild-type	Wild-type	Wild-type	Wild-type	Wild-type	Wild-type	Wild-type	Wild-type	Wild-type	Wild-type	Wild-type	Wild-type	Wild-type	Wild-type	Wild-type	Wild-type	Wild-type	Wild-type	Wild-type	Wild-type	Wild-type	Wild-type	Wild-type	Wild-type	Wild-type	Wild-type	Wild-type	Wild-type	Wild-type	Wild-type	Wild-type	Wild-type	Wild-type	Wild-type	Wild-type	Wild-type	Wild-type	Wild-type
pHGG_META_0316	Wild-type	Wild-type	Wild-type	Wild-type	Wild-type	Wild-type	Wild-type	Wild-type	Wild-type	Wild-type	Wild-type	Wild-type	Wild-type	Wild-type	Wild-type	Wild-type	Wild-type	Wild-type	Wild-type	Wild-type	Wild-type	Wild-type	Wild-type	Wild-type	Wild-type	Wild-type	Wild-type	Wild-type	Wild-type	Wild-type	Wild-type	Wild-type	Wild-type	Wild-type	Wild-type	Wild-type	Wild-type	Wild-type	Wild-type	Wild-type	Wild-type	Wild-type	Wild-type	Wild-type	Wild-type	Wild-type	Wild-type	Wild-type	Wild-type
pHGG_META_0317	Wild-type	Wild-type	Wild-type	Wild-type	Wild-type	Wild-type	Wild-type	Wild-type	Wild-type	Wild-type	Wild-type	Wild-type	Wild-type	Wild-type	Wild-type	-964-	Wild-type	Wild-type	Wild-type	Wild-type	Wild-type	Wild-type	Wild-type	Wild-type	Wild-type	Wild-type	Wild-type	Wild-type	Wild-type	Wild-type	Wild-type	Wild-type	Wild-type	Wild-type	Wild-type	Wild-type	Wild-type	Wild-type	Wild-type	Wild-type	Wild-type	Wild-type	Wild-type	Wild-type	Wild-type	Wild-type	Wild-type	Wild-type	Wild-type
pHGG_META_0318	Wild-type	Wild-type	Wild-type	Wild-type	Wild-type	Wild-type	Wild-type	Wild-type	Wild-type	Wild-type	Wild-type	Wild-type	Wild-type	Wild-type	Wild-type	-2189-	Wild-type	Wild-type	Wild-type	Wild-type	Wild-type	Wild-type	Wild-type	Wild-type	Wild-type	Wild-type	Wild-type	Wild-type	Wild-type	Wild-type	Wild-type	Wild-type	Wild-type	Wild-type	Wild-type	Wild-type	Wild-type	Wild-type	Wild-type	Wild-type	Wild-type	Wild-type	Wild-type	Wild-type	Wild-type	Wild-type	Wild-type	Wild-type	Wild-type
pHGG_META_0319	Wild-type	Wild-type	Wild-type	Wild-type	Wild-type	Wild-type	Wild-type	Wild-type	Wild-type	Wild-type	Wild-type	Wild-type	Wild-type	Wild-type	Wild-type	Wild-type	Wild-type	Wild-type	Wild-type	Wild-type	Wild-type	Wild-type	Wild-type	Wild-type	Wild-type	Wild-type	Wild-type	Wild-type	Wild-type	Wild-type	Wild-type	Wild-type	Wild-type	Wild-type	Wild-type	Wild-type	S203C	Wild-type	Wild-type	Wild-type	Wild-type	Wild-type	Wild-type	Wild-type	Wild-type	Wild-type	Wild-type	Wild-type	Wild-type
pHGG_META_0320	Wild-type	Wild-type	Wild-type	Wild-type	Wild-type	Wild-type	Wild-type	Wild-type	Wild-type	Wild-type	Wild-type	Wild-type	Wild-type	Wild-type	Wild-type	Wild-type	Wild-type	Wild-type	Wild-type	Wild-type	Wild-type	Wild-type	Wild-type	Wild-type	Wild-type	Wild-type	Wild-type	Wild-type	Wild-type	Wild-type	Wild-type	Wild-type	Wild-type	Wild-type	Wild-type	Wild-type	Wild-type	Wild-type	Wild-type	Wild-type	Wild-type	Wild-type	Wild-type	Wild-type	Wild-type	Wild-type	Wild-type	Wild-type	Wild-type
pHGG_META_0321	Wild-type	Wild-type	Wild-type	Wild-type	Wild-type	Wild-type	Wild-type	Wild-type	Wild-type	Wild-type	Wild-type	Wild-type	Wild-type	Wild-type	Wild-type	Wild-type	Wild-type	Wild-type	Wild-type	Wild-type	Wild-type	Wild-type	Wild-type	Wild-type	Wild-type	Wild-type	Wild-type	Wild-type	Wild-type	Wild-type	Wild-type	Wild-type	Wild-type	Wild-type	Wild-type	Wild-type	Wild-type	Wild-type	Wild-type	Wild-type	Wild-type	Wild-type	Wild-type	Wild-type	Wild-type	Wild-type	Wild-type	Wild-type	Wild-type
pHGG_META_0322	Wild-type	Wild-type	Wild-type	Wild-type	Wild-type	Wild-type	Wild-type	Wild-type	Wild-type	Wild-type	Wild-type	Wild-type	Wild-type	Wild-type	Wild-type	Wild-type	Wild-type	Wild-type	Wild-type	Wild-type	Wild-type	Wild-type	Wild-type	Wild-type	Wild-type	Wild-type	Wild-type	Wild-type	Wild-type	Wild-type	Wild-type	Wild-type	Wild-type	Wild-type	Wild-type	Wild-type	Wild-type	Wild-type	Wild-type	Wild-type	Wild-type	Wild-type	Wild-type	Wild-type	Wild-type	Wild-type	Wild-type	Wild-type	Wild-type
pHGG_META_0323	Wild-type	Wild-type	G328V	Wild-type	Wild-type	Wild-type	Wild-type	Wild-type	Wild-type	Wild-type	Wild-type	Wild-type	Wild-type	Wild-type	Wild-type	Wild-type	Wild-type	Wild-type	Wild-type	Wild-type	Wild-type	Wild-type	Wild-type	Wild-type	Wild-type	Wild-type	Wild-type	Wild-type	Wild-type	Wild-type	Wild-type	Wild-type	Wild-type	Wild-type	Wild-type	Wild-type	Wild-type	Wild-type	Wild-type	Wild-type	Wild-type	Wild-type	Wild-type	Wild-type	Wild-type	Wild-type	Wild-type	Wild-type	Wild-type
pHGG_META_0324	Wild-type	Wild-type	Wild-type	Wild-type	Wild-type	Wild-type	Wild-type	Wild-type	Wild-type	Wild-type	Wild-type	Wild-type	Wild-type	Wild-type	Wild-type	Wild-type	Wild-type	Wild-type	Wild-type	Wild-type	Wild-type	Wild-type	Wild-type	Wild-type	Wild-type	Wild-type	Wild-type	Wild-type	Wild-type	Wild-type	Wild-type	Wild-type	Wild-type	Wild-type	Wild-type	Wild-type	Wild-type	Wild-type	Wild-type	Wild-type	Wild-type	Wild-type	Wild-type	Wild-type	Wild-type	Wild-type	Wild-type	Wild-type	Wild-type
pHGG_META_0325	Wild-type	Wild-type	Wild-type	Wild-type	Wild-type	Wild-type	Wild-type	Wild-type	Wild-type	Wild-type	Wild-type	Wild-type	Wild-type	Wild-type	Wild-type	Wild-type	Wild-type	Wild-type	Wild-type	Wild-type	Wild-type	Wild-type	Wild-type	Wild-type	Wild-type	Wild-type	Wild-type	Wild-type	Wild-type	Wild-type	Wild-type	Wild-type	Wild-type	Wild-type	Wild-type	Wild-type	Wild-type	Wild-type	Wild-type	Wild-type	Wild-type	Wild-type	Wild-type	Wild-type	Wild-type	Wild-type	Wild-type	Wild-type	Wild-type
pHGG_META_0326	Wild-type	Wild-type	Wild-type	Wild-type	Wild-type	Wild-type	Wild-type	Wild-type	Wild-type	Wild-type	Wild-type	Wild-type	Wild-type	Wild-type	Wild-type	Wild-type	Wild-type	Wild-type	Wild-type	Wild-type	Wild-type	Wild-type	Wild-type	Wild-type	Wild-type	Wild-type	Wild-type	Wild-type	Wild-type	Wild-type	Wild-type	Wild-type	Wild-type	Wild-type	Wild-type	Wild-type	Wild-type	Wild-type	Wild-type	Wild-type	Wild-type	Wild-type	Wild-type	Wild-type	Wild-type	Wild-type	Wild-type	Wild-type	Wild-type
pHGG_META_0327	Wild-type	Wild-type	Wild-type	Wild-type	Wild-type	Wild-type	Wild-type	Wild-type	Wild-type	Wild-type	Wild-type	Wild-type	Wild-type	Wild-type	Wild-type	Wild-type	Wild-type	Wild-type	Wild-type	Wild-type	Wild-type	Wild-type	Wild-type	Wild-type	Wild-type	Wild-type	Wild-type	Wild-type	Wild-type	Wild-type	Wild-type	Wild-type	Wild-type	Wild-type	Wild-type	Wild-type	Wild-type	Wild-type	Wild-type	Wild-type	Wild-type	Wild-type	Wild-type	Wild-type	Wild-type	Wild-type	Wild-type	Wild-type	Wild-type
pHGG_META_0328	Wild-type	Wild-type	G328V	Wild-type	Wild-type	Wild-type	Wild-type	Wild-type	Wild-type	Wild-type	Wild-type	Wild-type	Wild-type	Wild-type	Wild-type	D1184N	Wild-type	Wild-type	Wild-type	Wild-type	Wild-type	Wild-type	Wild-type	Wild-type	Wild-type	Wild-type	Wild-type	Wild-type	Wild-type	Wild-type	Wild-type	Wild-type	Wild-type	Wild-type	Wild-type	Wild-type	Wild-type	Wild-type	Wild-type	Wild-type	Wild-type	Wild-type	Wild-type	Wild-type	Wild-type	Wild-type	Wild-type	Wild-type	Wild-type
pHGG_META_0329	Wild-type	Wild-type	Wild-type	Wild-type	Wild-type	Wild-type	Wild-type	Wild-type	Wild-type	Wild-type	Wild-type	Wild-type	Wild-type	Wild-type	Wild-type	Wild-type	Wild-type	Wild-type	Wild-type	Wild-type	Wild-type	Wild-type	Wild-type	Wild-type	Wild-type	Wild-type	Wild-type	Wild-type	Wild-type	Wild-type	Wild-type	Wild-type	Wild-type	Wild-type	Wild-type	Wild-type	Wild-type	Wild-type	Wild-type	Wild-type	Wild-type	Wild-type	Wild-type	Wild-type	Wild-type	Wild-type	Wild-type	Wild-type	Wild-type
pHGG_META_0330	Wild-type	Wild-type	Wild-type	Wild-type	Wild-type	Wild-type	Wild-type	Wild-type	Wild-type	Wild-type	Wild-type	Wild-type	Wild-type	Wild-type	Wild-type	Wild-type	Wild-type	Wild-type	Wild-type	Wild-type	Wild-type	Wild-type	Wild-type	Wild-type	Wild-type	Wild-type	Wild-type	Wild-type	Wild-type	Wild-type	Wild-type	Wild-type	Wild-type	Wild-type	Wild-type	Wild-type	Wild-type	Wild-type	Wild-type	Wild-type	Wild-type	Wild-type	Wild-type	Wild-type	Wild-type	Wild-type	Wild-type	Wild-type	Wild-type
pHGG_META_0331	Wild-type	Wild-type	Wild-type	Wild-type	Wild-type	Wild-type	Wild-type	Wild-type	Wild-type	Wild-type	Wild-type	Wild-type	Wild-type	Wild-type	Wild-type	Wild-type	Wild-type	Wild-type	Wild-type	Wild-type	Wild-type	Wild-type	Wild-type	Wild-type	Wild-type	Wild-type	Wild-type	Wild-type	Wild-type	Wild-type	Wild-type	Wild-type	Wild-type	Wild-type	Wild-type	Wild-type	Wild-type	Wild-type	Wild-type	Wild-type	Wild-type	Wild-type	Wild-type	Wild-type	Wild-type	Wild-type	Wild-type	Wild-type	Wild-type
pHGG_META_0332	Wild-type	Wild-type	G356D	Wild-type	Wild-type	Wild-type	Wild-type	Wild-type	Wild-type	Wild-type	L88P	Wild-type	Wild-type	Wild-type	Wild-type	Wild-type	Wild-type	Wild-type	Wild-type	Wild-type	Wild-type	Wild-type	Wild-type	Wild-type	Wild-type	Wild-type	Wild-type	Wild-type	Wild-type	Wild-type	S784P	Wild-type	Wild-type	Wild-type	Wild-type	Wild-type	Wild-type	Wild-type	Wild-type	Wild-type	Wild-type	Wild-type	Wild-type	Wild-type	Wild-type	Wild-type	Wild-type	Wild-type	Wild-type
pHGG_META_0333	Wild-type	Wild-type	Wild-type	Wild-type	R36P	Wild-type	Wild-type	Wild-type	Wild-type	Wild-type	S126P	Wild-type	Wild-type	Wild-type	Wild-type	Wild-type	Wild-type	Wild-type	Wild-type	Wild-type	Wild-type	Wild-type	Wild-type	Wild-type	Wild-type	Wild-type	Wild-type	Wild-type	Wild-type	Wild-type	Wild-type	Wild-type	Wild-type	Wild-type	Wild-type	Wild-type	Wild-type	Wild-type	Wild-type	Wild-type	Wild-type	Wild-type	Wild-type	Wild-type	Wild-type	Wild-type	Wild-type	Wild-type	Wild-type
pHGG_META_0334	Wild-type	Wild-type	Wild-type	Wild-type	Wild-type	Wild-type	Wild-type	Wild-type	Wild-type	Wild-type	Wild-type	Wild-type	Wild-type	Wild-type	Wild-type	Wild-type	Wild-type	Wild-type	Wild-type	Wild-type	Wild-type	Wild-type	Wild-type	Wild-type	Wild-type	Wild-type	Wild-type	Wild-type	Wild-type	Wild-type	Wild-type	Wild-type	Wild-type	Wild-type	Wild-type	Wild-type	Wild-type	Wild-type	Wild-type	Wild-type	Wild-type	Wild-type	Wild-type	Wild-type	Wild-type	Wild-type	Wild-type	Wild-type	Wild-type
pHGG_META_0335	Wild-type	Wild-type	Wild-type	Wild-type	Wild-type	Wild-type	Wild-type	Wild-type	Wild-type	Wild-type	Wild-type	Wild-type	Wild-type	Wild-type	Wild-type	Wild-type	Wild-type	Wild-type	Wild-type	Wild-type	Wild-type	Wild-type	Wild-type	Wild-type	Wild-type	Wild-type	Wild-type	Wild-type	Wild-type	Wild-type	Wild-type	Wild-type	Wild-type	Wild-type	Wild-type	Wild-type	Wild-type	Wild-type	Wild-type	Wild-type	Wild-type	Wild-type	Wild-type	Wild-type	Wild-type	Wild-type	Wild-type	Wild-type	Wild-type
pHGG_META_0336	Wild-type	Wild-type	Wild-type	Wild-type	Wild-type	Wild-type	Wild-type	Wild-type	Wild-type	Wild-type	Wild-type	Wild-type	Wild-type	Wild-type	Wild-type	Wild-type	Wild-type	Wild-type	Wild-type	Wild-type	Wild-type	Wild-type	Wild-type	Wild-type	Wild-type	Wild-type	Wild-type	Wild-type	Wild-type	Wild-type	Wild-type	Wild-type	Wild-type	Wild-type	Wild-type	Wild-type	Wild-type	Wild-type	Wild-type	Wild-type	Wild-type	Wild-type	Wild-type	Wild-type	Wild-type	Wild-type	Wild-type	Wild-type	Wild-type
pHGG_META_0337	Wild-type	Wild-type	Wild-type	Wild-type	Wild-type	Wild-type	Wild-type	Wild-type	Wild-type	Wild-type	Wild-type	Wild-type	Wild-type	Wild-type	Wild-type	Wild-type	Wild-type	Wild-type	Wild-type	Wild-type	Wild-type	Wild-type	Wild-type	Wild-type	Wild-type	Wild-type	Wild-type	Wild-type	Wild-type	Wild-type	Wild-type	Wild-type	Wild-type	Wild-type	Wild-type	Wild-type	Wild-type	Wild-type	Wild-type	Wild-type	Wild-type	Wild-type	Wild-type	Wild-type	Wild-type	Wild-type	Wild-type	Wild-type	Wild-type
pHGG_META_0338	Wild-type	Wild-type	G328V	Wild-type	Wild-type	Wild-type	Wild-type	Wild-type	Wild-type	Wild-type	Wild-type	Wild-type	Wild-type	Wild-type	Wild-type	Wild-type	Wild-type	Wild-type	Wild-type	Wild-type	Wild-type	Wild-type	Wild-type	Wild-type	Wild-type	Wild-type	Wild-type	Wild-type	Wild-type	Wild-type	Wild-type	Wild-type	Wild-type	Wild-type	Wild-type	Wild-type	Wild-type	Wild-type	Wild-type	Wild-type	Wild-type	Wild-type	Wild-type	Wild-type	Wild-type	Wild-type	Wild-type	Wild-type	Wild-type
pHGG_META_0339	Wild-type	Wild-type	Wild-type	Wild-type	R36P	Wild-type	Wild-type	Wild-type	Wild-type	-545-	Wild-type	Wild-type	-1190-1191-	F399L	Wild-type	Wild-type	Wild-type	Wild-type	Wild-type	Wild-type	Wild-type	Wild-type	Wild-type	Wild-type	Wild-type	Wild-type	Wild-type	Wild-type	Wild-type	Wild-type	Wild-type	Wild-type	Wild-type	Wild-type	Wild-type	Wild-type	Wild-type	Wild-type	Wild-type	Wild-type	Wild-type	Wild-type	Wild-type	Wild-type	Wild-type	Wild-type	Wild-type	Wild-type	Wild-type
pHGG_META_0340	Wild-type	Wild-type	G328V	Wild-type	Wild-type	Wild-type	Wild-type	Wild-type	Wild-type	Wild-type	Wild-type	Wild-type	Wild-type	Wild-type	Wild-type	Wild-type	Wild-type	Wild-type	Wild-type	Wild-type	Wild-type	Wild-type	Wild-type	Wild-type	Wild-type	Wild-type	Wild-type	Wild-type	Wild-type	Wild-type	Wild-type	Wild-type	Wild-type	Wild-type	Wild-type	Wild-type	Wild-type	Wild-type	Wild-type	Wild-type	Wild-type	Wild-type	Wild-type	Wild-type	Wild-type	Wild-type	Wild-type	Wild-type	Wild-type
pHGG_META_0341	Wild-type	Wild-type	Wild-type	Wild-type	Wild-type	Wild-type	Wild-type	Wild-type	Wild-type	Wild-type	Wild-type	Wild-type	Wild-type	Wild-type	Wild-type	Wild-type	Wild-type	Wild-type	Wild-type	Wild-type	Wild-type	Wild-type	Wild-type	Wild-type	Wild-type	Wild-type	Wild-type	Wild-type	Wild-type	Wild-type	Wild-type	Wild-type	Wild-type	Wild-type	Wild-type	Wild-type	Wild-type	Wild-type	Wild-type	Wild-type	Wild-type	Wild-type	Wild-type	Wild-type	Wild-type	Wild-type	Wild-type	Wild-type	Wild-type
pHGG_META_0342	Wild-type	Wild-type	Wild-type	Wild-type	Wild-type	Wild-type	Wild-type	Wild-type	Wild-type	Wild-type	Wild-type	Wild-type	Wild-type	Wild-type	Wild-type	Wild-type	Wild-type	Wild-type	Wild-type	Wild-type	Wild-type	Wild-type	Wild-type	Wild-type	Wild-type	Wild-type	Wild-type	Wild-type	Wild-type	Wild-type	Wild-type	Wild-type	Wild-type	Wild-type	Wild-type	Wild-type	Wild-type	Wild-type	Wild-type	Wild-type	Wild-type	Wild-type	Wild-type	Wild-type	Wild-type	Wild-type	Wild-type	Wild-type	Wild-type
pHGG_META_0343	Wild-type	Wild-type	Wild-type	Wild-type	Wild-type	Wild-type	Wild-type	Wild-type	Wild-type	Wild-type	Wild-type	Wild-type	Wild-type	Wild-type	Wild-type	Wild-type	Wild-type	Wild-type	Wild-type	Wild-type	Wild-type	Wild-type	Wild-type	Wild-type	Wild-type	Wild-type	Wild-type	Wild-type	Wild-type	Wild-type	Wild-type	Wild-type	Wild-type	Wild-type	Wild-type	Wild-type	Wild-type	Wild-type	Wild-type	Wild-type	Wild-type	Wild-type	Wild-type	Wild-type	Wild-type	Wild-type	Wild-type	Wild-type	Wild-type
pHGG_META_0344	Wild-type	Wild-type	Wild-type	Wild-type	Wild-type	Wild-type	Wild-type	Wild-type	Wild-type	-642-643-	Wild-type	Wild-type	Wild-type	Wild-type	Wild-type	Wild-type	Wild-type	Wild-type	Wild-type	Wild-type	Wild-type	Wild-type	Wild-type	Wild-type	Wild-type	Wild-type	Wild-type	Wild-type	Wild-type	Wild-type	Wild-type	Wild-type	Wild-type	Wild-type	Wild-type	Wild-type	Wild-type	Wild-type	Wild-type	Wild-type	Wild-type	Wild-type	Wild-type	Wild-type	Wild-type	Wild-type	Wild-type	Wild-type	Wild-type
pHGG_META_0356	Wild-type	Wild-type	Wild-type	Wild-type	Wild-type	Wild-type	Wild-type	Wild-type	Wild-type	Wild-type	Wild-type	Wild-type	Wild-type	Wild-type	Wild-type	D80H	Wild-type	Wild-type	Wild-type	Wild-type	Wild-type	Wild-type	Wild-type	Wild-type	Wild-type	Wild-type	Wild-type	Wild-type	Wild-type	Wild-type	Wild-type	Wild-type	Wild-type	Wild-type	Wild-type	Wild-type	Wild-type	Wild-type	Wild-type	Wild-type	Wild-type	Wild-type	Wild-type	Wild-type	Wild-type	Wild-type	Wild-type	Wild-type	Wild-type
pHGG_META_0358	Wild-type	Wild-type	Wild-type	Wild-type	Wild-type	Wild-type	Wild-type	Wild-type	Wild-type	Wild-type	Wild-type	Wild-type	Wild-type	Wild-type	Wild-type	Wild-type	Wild-type	Wild-type	Wild-type	Wild-type	Wild-type	Wild-type	Wild-type	Wild-type	Wild-type	Wild-type	Wild-type	Wild-type	Wild-type	Wild-type	Wild-type	Wild-type	Wild-type	Wild-type	Wild-type	Wild-type	Wild-type	Wild-type	Wild-type	Wild-type	Wild-type	Wild-type	Wild-type	Wild-type	Wild-type	Wild-type	Wild-type	Wild-type	Wild-type
pHGG_META_0359	Wild-type	Wild-type	G328E	Wild-type	Wild-type	Wild-type	Wild-type	Wild-type	Wild-type	Wild-type	Wild-type	Wild-type	Wild-type	Wild-type	Wild-type	Wild-type	Wild-type	Wild-type	Wild-type	Wild-type	Wild-type	Wild-type	Wild-type	Wild-type	Wild-type	Wild-type	Wild-type	Wild-type	Wild-type	Wild-type	Wild-type	Wild-type	Wild-type	Wild-type	Wild-type	Wild-type	Wild-type	Wild-type	Wild-type	Wild-type	Wild-type	Wild-type	Wild-type	Wild-type	Wild-type	Wild-type	Wild-type	Wild-type	Wild-type
pHGG_META_0360	Wild-type	Wild-type	Wild-type	Wild-type	Wild-type	Wild-type	Wild-type	Wild-type	Wild-type	Wild-type	Wild-type	Wild-type	Wild-type	Wild-type	Wild-type	Wild-type	Wild-type	Wild-type	Wild-type	Wild-type	Wild-type	Wild-type	Wild-type	Wild-type	Wild-type	Wild-type	Wild-type	Wild-type	Wild-type	Wild-type	Wild-type	Wild-type	Wild-type	Wild-type	Wild-type	Wild-type	Wild-type	Wild-type	Wild-type	Wild-type	Wild-type	Wild-type	Wild-type	Wild-type	Wild-type	Wild-type	Wild-type	Wild-type	Wild-type
pHGG_META_0361	Wild-type	Wild-type	Wild-type	Wild-type	Wild-type	Wild-type	Wild-type	Wild-type	Wild-type	Wild-type	Wild-type	Wild-type	Wild-type	Wild-type	Wild-type	Wild-type	Wild-type	Wild-type	Wild-type	Wild-type	Wild-type	Wild-type	Wild-type	Wild-type	Wild-type	Wild-type	Wild-type	Wild-type	Wild-type	Wild-type	Wild-type	Wild-type	Wild-type	Wild-type	Wild-type	Wild-type	Wild-type	Wild-type	Wild-type	Wild-type	Wild-type	Wild-type	Wild-type	Wild-type	Wild-type	Wild-type	Wild-type	Wild-type	Wild-type
pHGG_META_0362	Wild-type	Wild-type	G328V	Wild-type	Wild-type	Wild-type	Wild-type	Wild-type	Wild-type	Wild-type	Wild-type	Wild-type	Wild-type	Wild-type	Wild-type	Wild-type	Wild-type	Wild-type	S425I	Wild-type	Wild-type	Wild-type	Wild-type	Wild-type	Wild-type	Wild-type	Wild-type	Wild-type	Wild-type	Wild-type	Wild-type	Wild-type	Wild-type	Wild-type	Wild-type	Wild-type	Wild-type	Wild-type	Wild-type	Wild-type	Wild-type	Wild-type	Wild-type	Wild-type	Wild-type	Wild-type	Wild-type	Wild-type	Wild-type
pHGG_META_0364	Wild-type	Wild-type	Wild-type	Wild-type	Wild-type	Wild-type	Wild-type	Wild-type	Wild-type	Wild-type	Q212R	Wild-type	Wild-type	Wild-type	Wild-type	Wild-type	Wild-type	Wild-type	Wild-type	Wild-type	Wild-type	Wild-type	Wild-type	Wild-type	Wild-type	Wild-type	Wild-type	Wild-type	Wild-type	Wild-type	Wild-type	Wild-type	Wild-type	Wild-type	Wild-type	Wild-type	Wild-type	Wild-type	Wild-type	Wild-type	Wild-type	Wild-type	Wild-type	Wild-type	Wild-type	Wild-type	Wild-type	Wild-type	Wild-type
pHGG_META_0365	Wild-type	Wild-type	Wild-type	Wild-type	Wild-type	Wild-type	Wild-type	Wild-type	Wild-type	Wild-type	Wild-type	Wild-type	Wild-type	Wild-type	Wild-type	Wild-type	Wild-type	Wild-type	Wild-type	Wild-type	Wild-type	Wild-type	Wild-type	Wild-type	Wild-type	Wild-type	Wild-type	Wild-type	Wild-type	Wild-type	Wild-type	Wild-type	Wild-type	Wild-type	Wild-type	Wild-type	Wild-type	Wild-type	Wild-type	Wild-type	Wild-type	Wild-type	Wild-type	Wild-type	Wild-type	Wild-type	Wild-type	Wild-type	Wild-type
pHGG_META_0366	Wild-type	Wild-type	Wild-type	Wild-type	Wild-type	Wild-type	Wild-type	Wild-type	Wild-type	Wild-type	Wild-type	Wild-type	Wild-type	Wild-type	Wild-type	Wild-type	Wild-type	Wild-type	Wild-type	Wild-type	Wild-type	Wild-type	Wild-type	Wild-type	R192*	Wild-type	Wild-type	Wild-type	Wild-type	Wild-type	Wild-type	Wild-type	Wild-type	Wild-type	Wild-type	Wild-type	Wild-type	Wild-type	Wild-type	Wild-type	Wild-type	Wild-type	Wild-type	Wild-type	Wild-type	Wild-type	Wild-type	Wild-type	Wild-type
pHGG_META_0367	Wild-type	Wild-type	Wild-type	Wild-type	Wild-type	Wild-type	Wild-type	Wild-type	Wild-type	Wild-type	Wild-type	Wild-type	Wild-type	Q498H	Wild-type	Wild-type	Wild-type	Wild-type	Wild-type	Wild-type	Wild-type	Wild-type	Wild-type	Wild-type	C471F	Wild-type	Wild-type	Wild-type	Wild-type	Wild-type	Wild-type	Wild-type	Wild-type	Wild-type	Wild-type	Wild-type	Wild-type	Wild-type	Wild-type	Wild-type	Wild-type	Wild-type	Wild-type	Wild-type	Wild-type	Wild-type	Wild-type	Wild-type	Wild-type
pHGG_META_0368	Wild-type	Wild-type	Wild-type	Wild-type	Wild-type	Wild-type	Wild-type	Wild-type	Wild-type	Wild-type	Wild-type	Wild-type	Wild-type	Wild-type	Wild-type	Wild-type	Wild-type	Wild-type	Wild-type	Wild-type	Wild-type	Wild-type	Wild-type	Wild-type	Wild-type	Wild-type	Wild-type	Wild-type	Wild-type	Wild-type	Wild-type	Wild-type	Wild-type	Wild-type	Wild-type	Wild-type	Wild-type	Wild-type	Wild-type	Wild-type	Wild-type	Wild-type	Wild-type	Wild-type	Wild-type	Wild-type	Wild-type	Wild-type	Wild-type
pHGG_META_0369	Wild-type	Wild-type	Wild-type	Wild-type	Wild-type	Wild-type	Wild-type	Wild-type	Wild-type	Wild-type	Wild-type	Wild-type	Wild-type	Wild-type	Wild-type	Wild-type	Wild-type	Wild-type	Wild-type	Wild-type	Wild-type	Wild-type	Wild-type	Wild-type	Wild-type	Wild-type	Wild-type	Wild-type	Wild-type	Wild-type	Wild-type	Wild-type	Wild-type	Wild-type	Wild-type	Wild-type	Wild-type	Wild-type	Wild-type	Wild-type	Wild-type	Wild-type	Wild-type	Wild-type	Wild-type	Wild-type	Wild-type	Wild-type	Wild-type
pHGG_META_0370	Wild-type	Wild-type	Wild-type	Wild-type	Wild-type	Wild-type	Wild-type	Wild-type	Wild-type	Wild-type	Wild-type	Wild-type	Wild-type	Wild-type	Wild-type	Wild-type	Wild-type	Wild-type	Wild-type	Wild-type	Wild-type	Wild-type	Wild-type	Wild-type	Wild-type	Wild-type	Wild-type	Wild-type	Wild-type	Wild-type	Wild-type	Wild-type	Wild-type	Wild-type	Wild-type	Wild-type	Wild-type	Wild-type	Wild-type	Wild-type	Wild-type	Wild-type	Wild-type	Wild-type	Wild-type	Wild-type	Wild-type	Wild-type	Wild-type
pHGG_META_0371	Wild-type	Wild-type	Wild-type	Wild-type	Wild-type	Wild-type	G65S	Wild-type	Wild-type	Wild-type	Wild-type	Wild-type	Wild-type	Wild-type	Wild-type	Wild-type	Wild-type	Wild-type	Wild-type	Wild-type	Wild-type	Wild-type	Wild-type	Wild-type	Wild-type	Wild-type	Wild-type	Wild-type	Wild-type	Wild-type	Wild-type	Wild-type	Wild-type	Wild-type	Wild-type	Wild-type	Wild-type	Wild-type	Wild-type	Wild-type	Wild-type	Wild-type	Wild-type	Wild-type	Wild-type	Wild-type	Wild-type	Wild-type	Wild-type
pHGG_META_0372	Wild-type	Wild-type	Wild-type	Wild-type	Wild-type	Wild-type	Wild-type	Wild-type	Wild-type	Wild-type	Wild-type	Wild-type	Wild-type	Wild-type	Wild-type	Wild-type	Wild-type	Wild-type	Wild-type	Wild-type	Wild-type	Wild-type	Wild-type	Wild-type	Wild-type	Wild-type	Wild-type	Wild-type	Wild-type	Wild-type	Wild-type	Wild-type	Wild-type	Wild-type	Wild-type	Wild-type	Wild-type	Wild-type	Wild-type	Wild-type	Wild-type	Wild-type	Wild-type	Wild-type	Wild-type	Wild-type	Wild-type	Wild-type	Wild-type
pHGG_META_0373	Wild-type	Wild-type	R258G	Wild-type	Wild-type	Wild-type	Wild-type	Wild-type	Wild-type	Wild-type	Wild-type	Wild-type	Wild-type	Wild-type	Wild-type	Wild-type	Wild-type	Wild-type	Wild-type	Wild-type	Wild-type	Wild-type	Wild-type	Wild-type	Wild-type	Wild-type	Wild-type	Wild-type	Wild-type	Wild-type	Wild-type	Wild-type	Wild-type	Wild-type	Wild-type	Wild-type	Wild-type	Wild-type	Wild-type	Wild-type	QI91-92L	Wild-type	Wild-type	Wild-type	Wild-type	Wild-type	Wild-type	Wild-type	Wild-type
pHGG_META_0374	Wild-type	Wild-type	Wild-type	Wild-type	Wild-type	Wild-type	Wild-type	Wild-type	Wild-type	Wild-type	Wild-type	Wild-type	Wild-type	Wild-type	Wild-type	E1934K	Wild-type	Wild-type	Wild-type	Wild-type	Wild-type	Wild-type	Wild-type	Wild-type	Wild-type	Wild-type	Wild-type	Wild-type	Wild-type	Wild-type	Wild-type	Wild-type	Wild-type	Wild-type	Wild-type	Wild-type	Wild-type	Wild-type	Wild-type	Wild-type	Wild-type	Wild-type	Wild-type	Wild-type	Wild-type	Wild-type	Wild-type	Wild-type	Wild-type
pHGG_META_0375	Wild-type	Wild-type	G356D	Wild-type	Wild-type	Wild-type	Wild-type	Wild-type	Wild-type	Wild-type	Wild-type	Wild-type	Wild-type	Wild-type	Wild-type	Wild-type	Wild-type	Wild-type	Wild-type	Wild-type	Wild-type	Wild-type	Wild-type	Wild-type	Wild-type	Wild-type	Wild-type	Wild-type	Wild-type	Wild-type	Wild-type	Wild-type	Wild-type	Wild-type	Wild-type	Wild-type	Wild-type	Wild-type	Wild-type	Wild-type	Wild-type	Wild-type	Wild-type	Wild-type	Wild-type	Wild-type	Wild-type	Wild-type	Wild-type
pHGG_META_0376	Wild-type	Wild-type	Wild-type	Wild-type	Wild-type	Wild-type	Wild-type	Wild-type	Wild-type	Wild-type	Wild-type	Wild-type	Wild-type	Wild-type	Wild-type	Wild-type	Wild-type	Wild-type	Wild-type	Wild-type	Wild-type	Wild-type	Wild-type	Wild-type	Wild-type	Wild-type	Wild-type	Wild-type	Wild-type	Wild-type	Wild-type	Wild-type	Wild-type	Wild-type	Wild-type	Wild-type	Wild-type	Wild-type	Wild-type	Wild-type	Wild-type	Wild-type	Wild-type	Wild-type	Wild-type	Wild-type	Wild-type	Wild-type	Wild-type
pHGG_META_0377	Wild-type	Wild-type	G356D	Wild-type	Wild-type	Wild-type	Wild-type	Wild-type	Wild-type	Wild-type	Wild-type	Wild-type	Wild-type	Wild-type	Wild-type	Wild-type	Wild-type	-175-	Wild-type	Wild-type	Wild-type	Wild-type	Wild-type	Wild-type	Wild-type	Wild-type	Wild-type	Wild-type	Wild-type	Wild-type	Wild-type	Wild-type	Wild-type	Wild-type	Wild-type	Wild-type	Wild-type	Wild-type	Wild-type	Wild-type	Wild-type	Wild-type	Wild-type	Wild-type	Wild-type	Wild-type	Wild-type	Wild-type	G48R
pHGG_META_0378	Wild-type	Wild-type	G328V	Wild-type	Wild-type	Wild-type	Wild-type	Wild-type	Wild-type	Wild-type	Wild-type	Wild-type	Wild-type	Wild-type	Wild-type	Wild-type	Wild-type	Wild-type	Wild-type	Wild-type	Wild-type	Wild-type	Wild-type	Wild-type	Wild-type	Wild-type	Wild-type	Wild-type	Wild-type	Wild-type	Wild-type	Wild-type	Wild-type	Wild-type	Wild-type	Wild-type	Wild-type	Wild-type	Wild-type	Wild-type	Wild-type	Wild-type	Wild-type	Wild-type	Wild-type	Wild-type	Wild-type	Wild-type	-59-
pHGG_META_0379	Wild-type	Wild-type	Wild-type	Wild-type	Wild-type	Wild-type	Wild-type	Wild-type	Wild-type	Wild-type	Wild-type	Wild-type	Wild-type	Wild-type	Wild-type	Wild-type	Wild-type	Wild-type	Wild-type	Wild-type	Wild-type	Wild-type	Wild-type	Wild-type	Wild-type	Wild-type	Wild-type	Wild-type	Wild-type	Wild-type	Wild-type	Wild-type	Wild-type	Wild-type	Wild-type	Wild-type	Wild-type	Wild-type	Wild-type	Wild-type	Wild-type	Wild-type	Wild-type	Wild-type	Wild-type	Wild-type	Wild-type	Wild-type	Wild-type
pHGG_META_0380	Wild-type	Wild-type	Wild-type	Wild-type	Wild-type	Wild-type	Wild-type	Y1166F	Wild-type	K162N	Wild-type	Wild-type	G301C	Wild-type	Wild-type	Wild-type	Wild-type	Wild-type	R21H	D596N	Wild-type	Wild-type	Wild-type	Wild-type	V270F	Wild-type	Wild-type	Wild-type	Wild-type	Wild-type	Wild-type	Wild-type	Wild-type	Wild-type	Wild-type	Wild-type	Wild-type	Wild-type	Wild-type	Wild-type	A665V	Wild-type	Wild-type	Wild-type	Wild-type	Wild-type	Wild-type	Wild-type	Wild-type
pHGG_META_0381	Wild-type	Wild-type	G328V	Wild-type	Wild-type	Wild-type	Wild-type	Wild-type	Wild-type	Wild-type	Wild-type	Wild-type	Wild-type	Wild-type	Wild-type	Wild-type	Wild-type	Wild-type	Wild-type	Wild-type	Wild-type	Wild-type	Wild-type	Wild-type	Wild-type	Wild-type	Wild-type	Wild-type	Wild-type	Wild-type	Wild-type	Wild-type	Wild-type	Wild-type	Wild-type	Wild-type	Wild-type	Wild-type	Wild-type	Wild-type	Wild-type	Wild-type	Wild-type	Wild-type	Wild-type	Wild-type	Wild-type	Wild-type	Wild-type
pHGG_META_0382	Wild-type	Wild-type	Wild-type	Wild-type	Wild-type	Wild-type	Wild-type	Wild-type	Wild-type	Wild-type	Wild-type	Wild-type	Wild-type	Wild-type	Wild-type	Wild-type	Wild-type	Wild-type	Wild-type	Wild-type	Wild-type	Wild-type	Wild-type	Wild-type	Wild-type	Wild-type	Wild-type	Wild-type	Wild-type	Wild-type	Wild-type	Wild-type	Wild-type	Wild-type	Wild-type	Wild-type	Wild-type	Wild-type	Wild-type	Wild-type	Wild-type	Wild-type	Wild-type	Wild-type	Wild-type	Wild-type	Wild-type	Wild-type	Wild-type
pHGG_META_0383	Wild-type	Wild-type	Wild-type	Wild-type	Wild-type	Wild-type	Wild-type	Wild-type	Wild-type	Wild-type	Wild-type	Wild-type	Wild-type	Wild-type	Wild-type	Wild-type	Wild-type	Wild-type	Wild-type	Wild-type	Wild-type	Wild-type	Wild-type	Wild-type	Wild-type	Wild-type	Wild-type	Wild-type	Wild-type	Wild-type	Wild-type	Wild-type	Wild-type	Wild-type	Wild-type	Wild-type	Wild-type	Wild-type	Wild-type	Wild-type	Wild-type	Wild-type	Wild-type	Wild-type	Wild-type	Wild-type	Wild-type	Wild-type	Wild-type
pHGG_META_0384	Wild-type	Wild-type	G328W	Wild-type	Wild-type	Wild-type	Wild-type	Wild-type	Wild-type	Wild-type	Wild-type	Wild-type	Wild-type	Wild-type	Wild-type	Wild-type	Wild-type	Wild-type	Wild-type	Wild-type	Wild-type	Wild-type	Wild-type	Wild-type	Wild-type	Wild-type	Wild-type	Wild-type	Wild-type	Wild-type	Wild-type	Wild-type	Wild-type	Wild-type	Wild-type	Wild-type	Wild-type	Wild-type	Wild-type	Wild-type	Wild-type	Wild-type	Wild-type	Wild-type	Wild-type	Wild-type	Wild-type	Wild-type	Wild-type
pHGG_META_0385	Wild-type	Wild-type	R206H	Wild-type	Wild-type	Wild-type	Wild-type	Wild-type	Wild-type	Wild-type	Wild-type	Wild-type	Wild-type	Wild-type	Wild-type	Wild-type	Wild-type	HEAC1468-1471H	Wild-type	Wild-type	Wild-type	Wild-type	Wild-type	Wild-type	Wild-type	Wild-type	Wild-type	Wild-type	Wild-type	Wild-type	Wild-type	Wild-type	Wild-type	Wild-type	Wild-type	Wild-type	Wild-type	Wild-type	Wild-type	Wild-type	Wild-type	Wild-type	Wild-type	Wild-type	Wild-type	Wild-type	Wild-type	Wild-type	Wild-type
pHGG_META_0386	Wild-type	Wild-type	Wild-type	Wild-type	Wild-type	Wild-type	Wild-type	Wild-type	Wild-type	Wild-type	Wild-type	Wild-type	Wild-type	Wild-type	Wild-type	Wild-type	Wild-type	Wild-type	Wild-type	Wild-type	Wild-type	Wild-type	Wild-type	Wild-type	Wild-type	Wild-type	Wild-type	Wild-type	Wild-type	-1282-1283-	Wild-type	Wild-type	Wild-type	Wild-type	Wild-type	Wild-type	Wild-type	Wild-type	Wild-type	Wild-type	Wild-type	Wild-type	Wild-type	Wild-type	Wild-type	Wild-type	Wild-type	Wild-type	Wild-type
pHGG_META_0387	Wild-type	Wild-type	Wild-type	Wild-type	Wild-type	Wild-type	Wild-type	Wild-type	Wild-type	Wild-type	Wild-type	Wild-type	Wild-type	Wild-type	Wild-type	Wild-type	Wild-type	Wild-type	Wild-type	Wild-type	Wild-type	Wild-type	Wild-type	Wild-type	Wild-type	Wild-type	Wild-type	Wild-type	Wild-type	Wild-type	Wild-type	Wild-type	Wild-type	Wild-type	Wild-type	Wild-type	Wild-type	Wild-type	Wild-type	Wild-type	Wild-type	Wild-type	Wild-type	Wild-type	Wild-type	Wild-type	Wild-type	Wild-type	Wild-type
pHGG_META_0388	Wild-type	Wild-type	G328E	Wild-type	Wild-type	Wild-type	Wild-type	Wild-type	Wild-type	Wild-type	Wild-type	Wild-type	Wild-type	Wild-type	Wild-type	Wild-type	Wild-type	R1480*	Wild-type	Wild-type	Wild-type	Wild-type	Wild-type	Wild-type	Wild-type	Wild-type	Wild-type	Wild-type	Wild-type	Wild-type	Wild-type	Wild-type	Wild-type	Wild-type	Wild-type	Wild-type	Wild-type	Wild-type	Wild-type	Wild-type	Wild-type	Wild-type	Wild-type	Wild-type	Wild-type	Wild-type	Wild-type	Wild-type	Wild-type
pHGG_META_0391	Wild-type	Wild-type	Wild-type	Wild-type	Wild-type	Wild-type	Wild-type	Wild-type	Wild-type	Wild-type	Wild-type	Wild-type	Wild-type	Wild-type	Wild-type	Wild-type	Wild-type	Wild-type	Wild-type	Wild-type	Wild-type	Wild-type	Wild-type	Wild-type	Wild-type	Wild-type	Wild-type	Wild-type	Wild-type	Wild-type	Wild-type	Wild-type	Wild-type	Wild-type	Wild-type	Wild-type	M555I	Wild-type	Wild-type	Wild-type	Wild-type	Wild-type	Wild-type	Wild-type	Wild-type	Wild-type	Wild-type	Wild-type	Wild-type
pHGG_META_0395	Wild-type	Wild-type	Wild-type	Wild-type	Wild-type	Wild-type	Wild-type	Wild-type	Wild-type	Wild-type	Wild-type	Wild-type	Wild-type	Wild-type	Wild-type	Wild-type	Wild-type	Wild-type	Wild-type	Wild-type	Wild-type	Wild-type	Wild-type	Wild-type	Wild-type	Wild-type	Wild-type	Wild-type	Wild-type	Wild-type	Wild-type	R814H	Wild-type	Wild-type	A178D	Wild-type	Wild-type	Wild-type	Wild-type	Wild-type	Wild-type	Wild-type	Wild-type	Wild-type	Wild-type	Wild-type	Wild-type	Wild-type	Wild-type
pHGG_META_0397	Wild-type	Wild-type	Wild-type	Wild-type	Wild-type	Wild-type	P231S	Wild-type	Wild-type	Wild-type	Wild-type	Wild-type	Wild-type	Wild-type	Wild-type	Wild-type	Wild-type	Wild-type	Wild-type	Wild-type	Wild-type	Wild-type	Wild-type	Wild-type	Wild-type	Wild-type	Wild-type	Wild-type	Wild-type	Wild-type	Wild-type	Wild-type	Wild-type	Wild-type	Wild-type	Wild-type	Wild-type	Wild-type	Wild-type	Wild-type	Wild-type	Wild-type	Wild-type	Wild-type	Wild-type	Wild-type	Wild-type	Wild-type	Wild-type
pHGG_META_0399	Wild-type	Wild-type	Wild-type	Wild-type	Wild-type	Wild-type	Wild-type	Wild-type	Wild-type	Wild-type	Wild-type	Wild-type	Wild-type	Wild-type	Wild-type	-289-290-	Wild-type	-1260-1261-	Wild-type	Wild-type	Wild-type	Wild-type	Q288*	Wild-type	Wild-type	Wild-type	Wild-type	Wild-type	Wild-type	Wild-type	Wild-type	Wild-type	Wild-type	Wild-type	Wild-type	Wild-type	Wild-type	Wild-type	Wild-type	Wild-type	Wild-type	Wild-type	Wild-type	Wild-type	Wild-type	Wild-type	Wild-type	Wild-type	Wild-type
pHGG_META_0400	Wild-type	Wild-type	Wild-type	Wild-type	Wild-type	Wild-type	Wild-type	Wild-type	Wild-type	Wild-type	Wild-type	Wild-type	Wild-type	Wild-type	Wild-type	Wild-type	Wild-type	Wild-type	Wild-type	Wild-type	Wild-type	Wild-type	Wild-type	Wild-type	Wild-type	Wild-type	Wild-type	Wild-type	Wild-type	Wild-type	Wild-type	Wild-type	Wild-type	Wild-type	Wild-type	Wild-type	Wild-type	Wild-type	Wild-type	Wild-type	Wild-type	Wild-type	Wild-type	Wild-type	Wild-type	Wild-type	Wild-type	Wild-type	Wild-type
pHGG_META_0402	Wild-type	Wild-type	Wild-type	Wild-type	Wild-type	Wild-type	Wild-type	Wild-type	Wild-type	Wild-type	Wild-type	Wild-type	Wild-type	Wild-type	Wild-type	Wild-type	Wild-type	Wild-type	Wild-type	Wild-type	Wild-type	Wild-type	Wild-type	Wild-type	Wild-type	Wild-type	Wild-type	Wild-type	V600E	Wild-type	Wild-type	Wild-type	Wild-type	Wild-type	Wild-type	Wild-type	Wild-type	Wild-type	Wild-type	Wild-type	Wild-type	Wild-type	Wild-type	Wild-type	Wild-type	Wild-type	Wild-type	Wild-type	Wild-type
pHGG_META_0403	Wild-type	Wild-type	Wild-type	R171C	Wild-type	Wild-type	Wild-type	Wild-type	Wild-type	Wild-type	Wild-type	Wild-type	Wild-type	Wild-type	Wild-type	-1264-	Wild-type	Wild-type	Wild-type	Wild-type	Wild-type	Wild-type	Wild-type	Wild-type	Wild-type	Wild-type	Wild-type	Wild-type	Wild-type	A1393V	Wild-type	Wild-type	Wild-type	Wild-type	Wild-type	Wild-type	Wild-type	Wild-type	Wild-type	Wild-type	Wild-type	Wild-type	Wild-type	Wild-type	Wild-type	Wild-type	Wild-type	Wild-type	Wild-type
pHGG_META_0406	Wild-type	Wild-type	Wild-type	Wild-type	Wild-type	Wild-type	Wild-type	Wild-type	Wild-type	Wild-type	Wild-type	Wild-type	Wild-type	Wild-type	Wild-type	Wild-type	Wild-type	Wild-type	EE855-856E	Wild-type	Wild-type	Wild-type	Wild-type	Wild-type	Wild-type	Wild-type	Wild-type	Wild-type	Wild-type	Wild-type	Wild-type	Wild-type	Wild-type	Wild-type	Wild-type	Wild-type	Wild-type	Wild-type	Wild-type	Wild-type	Wild-type	Wild-type	Wild-type	Wild-type	Wild-type	Wild-type	Wild-type	Wild-type	Wild-type
pHGG_META_0409	Wild-type	Wild-type	Wild-type	Wild-type	Wild-type	Wild-type	Wild-type	Wild-type	Wild-type	Wild-type	Wild-type	Wild-type	Wild-type	Wild-type	Wild-type	Wild-type	Wild-type	Wild-type	Wild-type	Wild-type	Wild-type	Wild-type	Wild-type	Wild-type	Wild-type	Wild-type	Wild-type	Wild-type	Wild-type	Wild-type	Wild-type	Wild-type	Wild-type	Wild-type	Wild-type	Wild-type	Wild-type	Wild-type	Wild-type	Wild-type	Wild-type	Wild-type	Wild-type	Wild-type	Wild-type	Wild-type	Wild-type	Wild-type	Wild-type
pHGG_META_0433	D224N	Wild-type	Wild-type	Wild-type	Wild-type	Wild-type	Wild-type	Wild-type	Wild-type	Wild-type	Wild-type	Wild-type	Wild-type	Wild-type	Wild-type	Wild-type	Wild-type	Wild-type	Wild-type	Wild-type	Wild-type	Wild-type	Wild-type	Wild-type	Wild-type	Wild-type	Wild-type	Wild-type	Wild-type	Wild-type	Wild-type	Wild-type	Wild-type	Wild-type	Wild-type	Wild-type	Wild-type	Wild-type	Wild-type	Wild-type	Wild-type	Wild-type	Wild-type	Wild-type	Wild-type	*199S	Wild-type	Wild-type	Wild-type
pHGG_META_0434	Wild-type	Wild-type	Wild-type	Wild-type	Wild-type	Wild-type	Wild-type	Wild-type	Wild-type	Wild-type	Wild-type	Wild-type	Wild-type	Wild-type	Wild-type	-322-323-	Wild-type	Wild-type	Wild-type	Wild-type	Wild-type	Wild-type	Wild-type	Wild-type	Wild-type	Wild-type	Wild-type	Wild-type	Wild-type	Wild-type	Wild-type	Wild-type	Wild-type	Wild-type	Wild-type	Wild-type	Wild-type	Wild-type	Wild-type	Wild-type	Wild-type	Wild-type	Wild-type	Wild-type	Wild-type	Wild-type	Wild-type	Wild-type	Wild-type
pHGG_META_0437	Wild-type	Wild-type	Wild-type	Wild-type	Wild-type	Wild-type	Wild-type	Wild-type	Wild-type	Wild-type	Wild-type	Wild-type	Wild-type	Wild-type	Wild-type	-2075-2076-	Wild-type	Wild-type	Wild-type	Wild-type	Wild-type	Wild-type	Wild-type	Wild-type	Wild-type	Wild-type	Wild-type	Wild-type	Wild-type	Wild-type	Wild-type	Wild-type	Wild-type	Wild-type	Wild-type	Wild-type	Wild-type	Wild-type	Wild-type	Wild-type	Wild-type	Wild-type	Wild-type	Wild-type	Wild-type	Wild-type	Wild-type	Wild-type	Wild-type
pHGG_META_0438	Wild-type	Wild-type	Wild-type	Wild-type	Wild-type	Wild-type	Wild-type	Wild-type	Wild-type	Wild-type	Wild-type	Wild-type	Wild-type	Wild-type	Wild-type	Wild-type	Wild-type	Wild-type	Wild-type	Wild-type	Wild-type	Wild-type	Wild-type	Wild-type	Wild-type	Wild-type	Wild-type	Wild-type	Wild-type	Wild-type	Wild-type	Wild-type	Wild-type	Wild-type	Wild-type	Wild-type	Wild-type	Wild-type	Wild-type	Wild-type	Wild-type	Wild-type	Wild-type	Wild-type	Wild-type	Wild-type	Wild-type	Wild-type	Wild-type
pHGG_META_0439	Wild-type	Wild-type	Wild-type	Wild-type	Wild-type	Wild-type	Wild-type	Wild-type	Wild-type	Wild-type	Wild-type	Wild-type	Wild-type	Wild-type	Wild-type	Wild-type	Wild-type	Wild-type	Wild-type	Wild-type	Wild-type	Wild-type	Wild-type	Wild-type	Wild-type	Wild-type	Wild-type	Wild-type	Wild-type	Wild-type	Wild-type	Wild-type	Wild-type	T437I	Wild-type	Wild-type	Wild-type	Wild-type	Wild-type	Wild-type	Wild-type	Wild-type	Wild-type	Wild-type	Wild-type	Wild-type	Wild-type	Wild-type	Wild-type
pHGG_META_0440	Wild-type	Wild-type	Wild-type	Wild-type	Wild-type	Wild-type	Wild-type	Wild-type	Wild-type	Wild-type	Wild-type	Wild-type	Wild-type	Wild-type	Wild-type	Wild-type	Wild-type	Wild-type	Wild-type	Wild-type	Wild-type	Wild-type	Wild-type	Wild-type	Wild-type	Wild-type	Wild-type	Wild-type	Wild-type	Wild-type	Wild-type	Wild-type	Wild-type	Wild-type	Wild-type	Wild-type	Wild-type	Wild-type	Wild-type	Wild-type	Wild-type	Wild-type	Wild-type	Wild-type	Wild-type	Wild-type	Wild-type	Wild-type	Wild-type
pHGG_META_0441	Wild-type	Wild-type	Wild-type	Wild-type	Wild-type	Wild-type	Wild-type	Wild-type	Wild-type	Wild-type	Wild-type	Wild-type	Wild-type	Wild-type	Wild-type	Wild-type	Wild-type	Wild-type	Wild-type	Wild-type	Wild-type	E897K	Wild-type	Wild-type	Wild-type	Wild-type	Wild-type	Wild-type	Wild-type	Wild-type	Wild-type	Wild-type	Wild-type	Wild-type	Wild-type	Wild-type	Wild-type	Wild-type	Wild-type	Wild-type	Wild-type	Wild-type	Wild-type	Wild-type	Wild-type	Wild-type	Wild-type	Wild-type	Wild-type
pHGG_META_0442	Wild-type	Wild-type	Wild-type	Wild-type	Wild-type	Wild-type	Wild-type	Wild-type	Wild-type	Wild-type	Wild-type	Wild-type	Wild-type	Wild-type	Wild-type	Wild-type	Wild-type	Wild-type	Wild-type	Wild-type	Wild-type	Wild-type	Wild-type	Wild-type	Wild-type	Wild-type	Wild-type	Wild-type	V600E	Wild-type	Wild-type	Wild-type	Wild-type	Wild-type	Wild-type	Wild-type	Y788C	Wild-type	Wild-type	Wild-type	Wild-type	Wild-type	Wild-type	Wild-type	Wild-type	A98D	Wild-type	Wild-type	Wild-type
pHGG_META_0443	Wild-type	Wild-type	Wild-type	Wild-type	Wild-type	Wild-type	Wild-type	Wild-type	Wild-type	Wild-type	Wild-type	Wild-type	Wild-type	Wild-type	Wild-type	Wild-type	Wild-type	Wild-type	Wild-type	Wild-type	Wild-type	Wild-type	Wild-type	Wild-type	Wild-type	Wild-type	Wild-type	Wild-type	Wild-type	Wild-type	Wild-type	Wild-type	Wild-type	Wild-type	Wild-type	Wild-type	Wild-type	Wild-type	Wild-type	Wild-type	Wild-type	Wild-type	Wild-type	Wild-type	Wild-type	Wild-type	Wild-type	Wild-type	Wild-type
pHGG_META_0445	Wild-type	Wild-type	Wild-type	Wild-type	Wild-type	Wild-type	Wild-type	Wild-type	Wild-type	Wild-type	Wild-type	Wild-type	Wild-type	Wild-type	Wild-type	Wild-type	Wild-type	Wild-type	Wild-type	Wild-type	Wild-type	Wild-type	Wild-type	Wild-type	Wild-type	Wild-type	Wild-type	Wild-type	Wild-type	Wild-type	Wild-type	Wild-type	Wild-type	Wild-type	Wild-type	Wild-type	Wild-type	Wild-type	Wild-type	Wild-type	Wild-type	Wild-type	Wild-type	Wild-type	Wild-type	Wild-type	Wild-type	Wild-type	Wild-type
pHGG_META_0446	Wild-type	Wild-type	Wild-type	Wild-type	Wild-type	Wild-type	Wild-type	Wild-type	Wild-type	Wild-type	Wild-type	Wild-type	Wild-type	Wild-type	Wild-type	Wild-type	Wild-type	Wild-type	Wild-type	Wild-type	Wild-type	Wild-type	Wild-type	Wild-type	Wild-type	R293H	Wild-type	Wild-type	Wild-type	Wild-type	Wild-type	Wild-type	Wild-type	Wild-type	Wild-type	Wild-type	Wild-type	Wild-type	Wild-type	Wild-type	Wild-type	Wild-type	Wild-type	Wild-type	Wild-type	Wild-type	Wild-type	Wild-type	Wild-type
pHGG_META_0448	Wild-type	Wild-type	Wild-type	Wild-type	Wild-type	Wild-type	Wild-type	Wild-type	Wild-type	Wild-type	Wild-type	Wild-type	Wild-type	Wild-type	Wild-type	Wild-type	P247R	Wild-type	Wild-type	Wild-type	Wild-type	Wild-type	Wild-type	Wild-type	Wild-type	Wild-type	Wild-type	Wild-type	Wild-type	Wild-type	Wild-type	Wild-type	Wild-type	Wild-type	Wild-type	Wild-type	Wild-type	Wild-type	Wild-type	Wild-type	Wild-type	Wild-type	Wild-type	Wild-type	Wild-type	Wild-type	Wild-type	Wild-type	Wild-type
pHGG_META_0449	-89-90-	Wild-type	Wild-type	Wild-type	K522N	Wild-type	Wild-type	Wild-type	Wild-type	Wild-type	Wild-type	Wild-type	Wild-type	Wild-type	Wild-type	Wild-type	Wild-type	Wild-type	Wild-type	Wild-type	Wild-type	Wild-type	Wild-type	Wild-type	Wild-type	Wild-type	Wild-type	Wild-type	Wild-type	Wild-type	Wild-type	Wild-type	Wild-type	Wild-type	E693A	Wild-type	Wild-type	Wild-type	Wild-type	Wild-type	Wild-type	Wild-type	Wild-type	Wild-type	Wild-type	Wild-type	Wild-type	Wild-type	Wild-type
pHGG_META_0450	Wild-type	Wild-type	Wild-type	Wild-type	Wild-type	Wild-type	Wild-type	Wild-type	Wild-type	Wild-type	Wild-type	Wild-type	Wild-type	Wild-type	Wild-type	Wild-type	Wild-type	Wild-type	Wild-type	Wild-type	Wild-type	Wild-type	Wild-type	Wild-type	Wild-type	Wild-type	Wild-type	Wild-type	Wild-type	Wild-type	Wild-type	Wild-type	Wild-type	Wild-type	Wild-type	Wild-type	Wild-type	Wild-type	Wild-type	Wild-type	Wild-type	Wild-type	Wild-type	Wild-type	Wild-type	Wild-type	Wild-type	Wild-type	Wild-type
pHGG_META_0451	Wild-type	Wild-type	Wild-type	Wild-type	Wild-type	Wild-type	Wild-type	Wild-type	Wild-type	Wild-type	Wild-type	Wild-type	Wild-type	Wild-type	Wild-type	Wild-type	Wild-type	Wild-type	Wild-type	Wild-type	Wild-type	Wild-type	Wild-type	Wild-type	Wild-type	Wild-type	Wild-type	Wild-type	Wild-type	Wild-type	Wild-type	Wild-type	Wild-type	Wild-type	Wild-type	Wild-type	Wild-type	Wild-type	Wild-type	Wild-type	Wild-type	Wild-type	Wild-type	Wild-type	Wild-type	Wild-type	Wild-type	Wild-type	Wild-type
pHGG_META_0452	Wild-type	Wild-type	Wild-type	Wild-type	Wild-type	Wild-type	Wild-type	Wild-type	Wild-type	Wild-type	Wild-type	Wild-type	Wild-type	Wild-type	Wild-type	Wild-type	Wild-type	Wild-type	Wild-type	Wild-type	Wild-type	Wild-type	Wild-type	Wild-type	Wild-type	Wild-type	Wild-type	Wild-type	Wild-type	Wild-type	Wild-type	Wild-type	Wild-type	Wild-type	Wild-type	Wild-type	Wild-type	Wild-type	Wild-type	Wild-type	Wild-type	Wild-type	Wild-type	Wild-type	Wild-type	Wild-type	Wild-type	Wild-type	Wild-type
pHGG_META_0453	Wild-type	Wild-type	Wild-type	Wild-type	Wild-type	Wild-type	Wild-type	Wild-type	-450-451P	Wild-type	Wild-type	Wild-type	Wild-type	Wild-type	Wild-type	Wild-type	Wild-type	Wild-type	Wild-type	Wild-type	Wild-type	Wild-type	Wild-type	Wild-type	Wild-type	Wild-type	Wild-type	Wild-type	Wild-type	Wild-type	Wild-type	Wild-type	Wild-type	Wild-type	Wild-type	Wild-type	Wild-type	Wild-type	Wild-type	Wild-type	Wild-type	Wild-type	Wild-type	Wild-type	Wild-type	Wild-type	Wild-type	Wild-type	Wild-type
pHGG_META_0454	Wild-type	Wild-type	Wild-type	Wild-type	Wild-type	Wild-type	Wild-type	Wild-type	Wild-type	Wild-type	Wild-type	Wild-type	Wild-type	Wild-type	Wild-type	Wild-type	Wild-type	E1093*	Wild-type	Wild-type	Wild-type	Wild-type	Wild-type	Wild-type	Wild-type	Wild-type	Wild-type	Wild-type	Wild-type	Wild-type	Wild-type	Wild-type	Wild-type	Wild-type	Wild-type	Wild-type	Wild-type	Wild-type	Wild-type	Wild-type	Wild-type	Wild-type	Wild-type	Wild-type	Wild-type	Wild-type	Wild-type	Wild-type	Wild-type
pHGG_META_0455	Wild-type	Wild-type	Wild-type	Wild-type	Wild-type	Wild-type	Wild-type	Wild-type	Wild-type	Wild-type	Wild-type	Wild-type	Wild-type	Wild-type	Wild-type	-414-	Wild-type	Wild-type	Wild-type	Wild-type	Wild-type	Wild-type	Wild-type	Wild-type	Wild-type	Wild-type	Wild-type	Wild-type	Wild-type	Wild-type	Wild-type	Wild-type	Wild-type	Wild-type	Wild-type	Wild-type	Wild-type	Wild-type	Wild-type	Wild-type	Wild-type	Wild-type	Wild-type	Wild-type	Wild-type	Wild-type	Wild-type	Wild-type	Wild-type
pHGG_META_0456	Wild-type	Wild-type	Wild-type	Wild-type	Wild-type	Wild-type	Wild-type	Wild-type	Wild-type	Wild-type	Wild-type	Wild-type	Wild-type	Wild-type	Wild-type	Wild-type	Wild-type	Wild-type	Wild-type	Wild-type	Wild-type	Wild-type	Wild-type	Wild-type	Wild-type	Wild-type	Wild-type	Wild-type	Wild-type	Wild-type	Wild-type	Wild-type	Wild-type	Wild-type	Wild-type	Wild-type	Wild-type	Wild-type	Wild-type	Wild-type	Wild-type	Wild-type	Wild-type	Wild-type	Wild-type	Wild-type	Wild-type	Wild-type	Wild-type
pHGG_META_0457	Wild-type	Wild-type	Wild-type	Wild-type	Wild-type	Wild-type	Wild-type	Wild-type	Wild-type	Wild-type	Wild-type	Wild-type	Wild-type	Wild-type	Wild-type	Wild-type	Wild-type	Wild-type	Wild-type	Wild-type	Wild-type	Wild-type	Wild-type	Wild-type	Wild-type	Wild-type	Wild-type	Wild-type	Wild-type	Wild-type	Wild-type	Wild-type	Wild-type	Wild-type	Wild-type	Wild-type	C297S	Wild-type	Wild-type	Wild-type	Wild-type	Wild-type	Wild-type	Wild-type	Wild-type	Wild-type	Wild-type	Wild-type	Wild-type
pHGG_META_0458	Wild-type	Wild-type	Wild-type	Wild-type	Wild-type	Wild-type	Wild-type	Wild-type	Wild-type	Wild-type	Wild-type	Wild-type	-557-	Wild-type	Wild-type	Wild-type	Wild-type	Wild-type	Wild-type	Wild-type	Wild-type	Wild-type	Wild-type	Wild-type	Wild-type	Wild-type	Wild-type	Wild-type	Wild-type	Wild-type	Wild-type	Wild-type	Wild-type	Wild-type	Wild-type	Wild-type	Wild-type	Wild-type	Wild-type	Wild-type	Wild-type	Wild-type	Wild-type	Wild-type	Wild-type	Wild-type	Wild-type	Wild-type	Wild-type
pHGG_META_0459	Wild-type	Wild-type	Wild-type	Wild-type	Wild-type	Wild-type	Wild-type	Wild-type	Wild-type	Wild-type	Wild-type	Wild-type	Wild-type	Wild-type	Wild-type	Wild-type	Wild-type	Wild-type	Wild-type	Wild-type	Wild-type	Wild-type	Wild-type	Wild-type	Wild-type	Wild-type	Wild-type	Wild-type	Wild-type	Wild-type	Wild-type	Wild-type	Wild-type	Wild-type	Wild-type	Wild-type	Wild-type	Wild-type	Wild-type	Wild-type	Wild-type	Wild-type	Wild-type	Wild-type	Wild-type	Wild-type	Wild-type	Wild-type	Wild-type
pHGG_META_0460	Wild-type	Wild-type	Wild-type	Wild-type	Wild-type	Wild-type	Wild-type	Wild-type	Wild-type	Wild-type	Wild-type	Wild-type	Wild-type	Wild-type	Wild-type	Wild-type	Wild-type	Wild-type	Wild-type	Wild-type	Wild-type	Wild-type	Wild-type	Wild-type	Wild-type	Wild-type	Wild-type	Wild-type	Wild-type	Wild-type	Wild-type	Wild-type	Wild-type	Wild-type	Wild-type	Wild-type	Wild-type	Wild-type	Wild-type	Wild-type	Wild-type	Wild-type	Wild-type	Wild-type	Wild-type	Wild-type	Wild-type	Wild-type	Wild-type
pHGG_META_0461	Wild-type	Wild-type	G328E	Wild-type	Wild-type	Wild-type	Wild-type	Wild-type	Wild-type	Wild-type	Wild-type	Wild-type	Wild-type	Wild-type	Wild-type	Wild-type	Wild-type	Wild-type	Wild-type	Wild-type	Wild-type	Wild-type	Wild-type	Wild-type	Wild-type	Wild-type	Wild-type	Wild-type	Wild-type	Wild-type	Wild-type	Wild-type	Wild-type	Wild-type	Wild-type	Wild-type	Wild-type	Wild-type	Wild-type	Wild-type	Wild-type	Wild-type	Wild-type	Wild-type	Wild-type	Wild-type	Wild-type	Wild-type	Wild-type
pHGG_META_0462	Wild-type	Wild-type	G328E	Wild-type	Wild-type	Wild-type	Wild-type	Wild-type	Wild-type	Wild-type	Wild-type	Wild-type	Wild-type	Wild-type	Wild-type	T1572R	Wild-type	Wild-type	Wild-type	Wild-type	Wild-type	Wild-type	Wild-type	Wild-type	Wild-type	Wild-type	Wild-type	Wild-type	Wild-type	Wild-type	Wild-type	Wild-type	Wild-type	Wild-type	Wild-type	Wild-type	Wild-type	Wild-type	Wild-type	Wild-type	Wild-type	Wild-type	Wild-type	Wild-type	Wild-type	Wild-type	Wild-type	Wild-type	Wild-type
pHGG_META_0463	Wild-type	Wild-type	Wild-type	Wild-type	Wild-type	Wild-type	Wild-type	Wild-type	Wild-type	Wild-type	Wild-type	Wild-type	-1294-	Wild-type	Wild-type	Wild-type	Wild-type	Wild-type	Wild-type	Wild-type	Wild-type	Wild-type	Wild-type	Wild-type	Wild-type	Wild-type	Wild-type	Wild-type	Wild-type	Wild-type	Wild-type	Wild-type	Wild-type	Wild-type	Wild-type	Wild-type	Wild-type	Wild-type	Wild-type	Wild-type	Wild-type	Wild-type	Wild-type	Wild-type	Wild-type	Wild-type	Wild-type	Wild-type	Wild-type
pHGG_META_0464	Wild-type	Wild-type	R258G	Wild-type	Wild-type	Wild-type	Wild-type	Wild-type	Wild-type	Wild-type	Wild-type	Wild-type	Wild-type	Wild-type	Wild-type	Wild-type	Wild-type	Wild-type	Wild-type	Wild-type	Wild-type	Wild-type	Wild-type	Wild-type	Wild-type	Wild-type	Wild-type	Wild-type	Wild-type	Wild-type	Wild-type	Wild-type	Wild-type	Wild-type	Wild-type	Wild-type	Wild-type	Wild-type	Wild-type	Wild-type	Wild-type	Wild-type	Wild-type	Wild-type	Wild-type	Wild-type	Wild-type	Wild-type	Wild-type
pHGG_META_0465	Wild-type	Wild-type	Wild-type	Wild-type	Wild-type	Wild-type	Wild-type	Wild-type	Wild-type	Wild-type	Wild-type	Wild-type	Wild-type	H503Q	Wild-type	Wild-type	Wild-type	Wild-type	Wild-type	Wild-type	Wild-type	Wild-type	Wild-type	Wild-type	Wild-type	Wild-type	Wild-type	Wild-type	Wild-type	Wild-type	Wild-type	Wild-type	Wild-type	Wild-type	Wild-type	Wild-type	Wild-type	Wild-type	Wild-type	Wild-type	Wild-type	Wild-type	Wild-type	Wild-type	Wild-type	Wild-type	Wild-type	Wild-type	Wild-type
pHGG_META_0466	Wild-type	Wild-type	Wild-type	Wild-type	Wild-type	Wild-type	Wild-type	Wild-type	Wild-type	Wild-type	Wild-type	Wild-type	Wild-type	Wild-type	Wild-type	D2106G	Wild-type	Wild-type	Wild-type	Wild-type	Wild-type	Wild-type	Wild-type	Wild-type	Wild-type	Wild-type	Wild-type	Wild-type	Wild-type	Wild-type	Wild-type	Wild-type	Wild-type	Wild-type	Wild-type	P304R	Wild-type	Wild-type	Wild-type	Wild-type	Wild-type	Wild-type	Wild-type	Wild-type	Wild-type	Wild-type	Wild-type	Wild-type	Wild-type
pHGG_META_0467	Wild-type	Wild-type	R206H	Wild-type	Wild-type	Wild-type	Wild-type	Wild-type	Wild-type	Wild-type	Wild-type	Wild-type	Wild-type	Wild-type	Wild-type	Wild-type	Wild-type	Wild-type	Wild-type	Wild-type	Wild-type	Wild-type	Wild-type	Wild-type	Wild-type	Wild-type	Wild-type	Wild-type	Wild-type	Wild-type	Wild-type	Wild-type	Wild-type	Wild-type	Wild-type	Wild-type	Wild-type	Wild-type	Wild-type	Wild-type	Wild-type	Wild-type	Wild-type	Wild-type	Wild-type	Wild-type	Wild-type	Wild-type	Wild-type
pHGG_META_0468	Wild-type	Wild-type	Wild-type	Wild-type	Wild-type	Wild-type	Wild-type	Wild-type	Wild-type	Wild-type	Wild-type	Wild-type	Wild-type	Wild-type	Wild-type	Wild-type	Wild-type	Wild-type	Wild-type	Wild-type	Wild-type	Wild-type	Wild-type	Wild-type	Wild-type	Wild-type	Wild-type	Wild-type	Wild-type	Wild-type	Wild-type	Wild-type	Wild-type	Wild-type	Wild-type	Wild-type	Wild-type	Wild-type	Wild-type	Wild-type	Wild-type	Wild-type	Wild-type	Wild-type	Wild-type	Wild-type	Wild-type	Wild-type	Wild-type
pHGG_META_0469	Wild-type	Wild-type	R258G	Wild-type	Wild-type	Wild-type	Wild-type	Wild-type	Wild-type	Wild-type	Wild-type	Wild-type	Wild-type	Wild-type	Wild-type	Wild-type	Wild-type	Wild-type	Wild-type	Wild-type	Wild-type	Wild-type	Wild-type	Wild-type	Wild-type	Wild-type	Wild-type	Wild-type	Wild-type	Wild-type	Wild-type	Wild-type	Wild-type	Wild-type	Wild-type	Wild-type	Wild-type	Wild-type	Wild-type	Wild-type	Wild-type	Wild-type	Wild-type	Wild-type	Wild-type	Wild-type	Wild-type	Wild-type	Wild-type
pHGG_META_0470	Wild-type	Wild-type	Wild-type	Wild-type	Wild-type	Wild-type	Wild-type	Wild-type	Wild-type	Wild-type	Wild-type	Wild-type	Wild-type	Wild-type	Wild-type	Wild-type	Wild-type	Wild-type	Wild-type	Wild-type	Wild-type	Wild-type	Wild-type	Wild-type	Wild-type	Wild-type	Wild-type	Wild-type	Wild-type	Wild-type	Wild-type	Wild-type	Wild-type	Wild-type	Wild-type	Wild-type	Wild-type	Wild-type	Wild-type	Wild-type	Wild-type	Wild-type	Wild-type	Wild-type	Wild-type	Wild-type	Wild-type	Wild-type	Wild-type
pHGG_META_0471	Wild-type	Wild-type	Wild-type	Wild-type	Wild-type	Wild-type	Wild-type	Wild-type	Wild-type	Wild-type	Wild-type	Wild-type	Wild-type	Wild-type	Wild-type	Wild-type	Wild-type	Wild-type	Wild-type	Wild-type	Wild-type	Wild-type	Wild-type	Wild-type	Wild-type	Wild-type	Wild-type	Wild-type	Wild-type	Wild-type	Wild-type	-1207-	Wild-type	Wild-type	S203F	Wild-type	Wild-type	Wild-type	Wild-type	Wild-type	Wild-type	Wild-type	Wild-type	Wild-type	Wild-type	Wild-type	Wild-type	Wild-type	Wild-type
pHGG_META_0472	Wild-type	Wild-type	Wild-type	Wild-type	Wild-type	Wild-type	Wild-type	Wild-type	Wild-type	Wild-type	Wild-type	Wild-type	Wild-type	Wild-type	Wild-type	Wild-type	Wild-type	Wild-type	Wild-type	Wild-type	Wild-type	Wild-type	Wild-type	Wild-type	Wild-type	Wild-type	Wild-type	Wild-type	Wild-type	Wild-type	Wild-type	Wild-type	Wild-type	Wild-type	Wild-type	Wild-type	Wild-type	Wild-type	Wild-type	Wild-type	Wild-type	Wild-type	Wild-type	Wild-type	Wild-type	Wild-type	Wild-type	Wild-type	Wild-type
pHGG_META_0473	Wild-type	Wild-type	Wild-type	Wild-type	Wild-type	Wild-type	Wild-type	Wild-type	Wild-type	Wild-type	Wild-type	Wild-type	Wild-type	Wild-type	Wild-type	Wild-type	Wild-type	Wild-type	Wild-type	Wild-type	Wild-type	Wild-type	Wild-type	Wild-type	Wild-type	Wild-type	Wild-type	Wild-type	Wild-type	Wild-type	Wild-type	Wild-type	Wild-type	Wild-type	Wild-type	Wild-type	Wild-type	Wild-type	Wild-type	Wild-type	Wild-type	Wild-type	Wild-type	Wild-type	Wild-type	Wild-type	Wild-type	Wild-type	Wild-type
pHGG_META_0474	Wild-type	Wild-type	Wild-type	Wild-type	Wild-type	Wild-type	Wild-type	Wild-type	Wild-type	Wild-type	Wild-type	Wild-type	Wild-type	Wild-type	Wild-type	Wild-type	Wild-type	Wild-type	Wild-type	Wild-type	Wild-type	Wild-type	Wild-type	Wild-type	Wild-type	Wild-type	Wild-type	Wild-type	Wild-type	Wild-type	Wild-type	Wild-type	Wild-type	Wild-type	Wild-type	Wild-type	Wild-type	Wild-type	Wild-type	Wild-type	Wild-type	Wild-type	Wild-type	Wild-type	Wild-type	Wild-type	Wild-type	Wild-type	Wild-type
pHGG_META_0475	Wild-type	Wild-type	Wild-type	Wild-type	Wild-type	Wild-type	Wild-type	Wild-type	Wild-type	Wild-type	Wild-type	Wild-type	Wild-type	Wild-type	Wild-type	Wild-type	Wild-type	Wild-type	Wild-type	Wild-type	Wild-type	Wild-type	Wild-type	Wild-type	Wild-type	Wild-type	Wild-type	Wild-type	Wild-type	Wild-type	Wild-type	Wild-type	Wild-type	Wild-type	Wild-type	Wild-type	Wild-type	Wild-type	Wild-type	Wild-type	Wild-type	Wild-type	Wild-type	Wild-type	Wild-type	Wild-type	Wild-type	Wild-type	Wild-type
pHGG_META_0476	Wild-type	Wild-type	Wild-type	Wild-type	Wild-type	Wild-type	Wild-type	Wild-type	Wild-type	Wild-type	Wild-type	Wild-type	Wild-type	Wild-type	Wild-type	Wild-type	Wild-type	Wild-type	Wild-type	Wild-type	Wild-type	Wild-type	Wild-type	Wild-type	Wild-type	Wild-type	Wild-type	Wild-type	Wild-type	Wild-type	Wild-type	Wild-type	Wild-type	Wild-type	Wild-type	Wild-type	Wild-type	Wild-type	Wild-type	Wild-type	Wild-type	Wild-type	Wild-type	Wild-type	Wild-type	Wild-type	Wild-type	Wild-type	Wild-type
pHGG_META_0477	Wild-type	Wild-type	Wild-type	Wild-type	Wild-type	Wild-type	Wild-type	Wild-type	Wild-type	Wild-type	Wild-type	Wild-type	Wild-type	Wild-type	Wild-type	Wild-type	Wild-type	Wild-type	Wild-type	Wild-type	Wild-type	Wild-type	Wild-type	Wild-type	Wild-type	Wild-type	Wild-type	Wild-type	Wild-type	Wild-type	Wild-type	Wild-type	Wild-type	Wild-type	Wild-type	Wild-type	Wild-type	G192W	Wild-type	Wild-type	Wild-type	Wild-type	Wild-type	Wild-type	Wild-type	Wild-type	Wild-type	Wild-type	Wild-type
pHGG_META_0478	Wild-type	Wild-type	Wild-type	Wild-type	Wild-type	Wild-type	Wild-type	Wild-type	Wild-type	Wild-type	Wild-type	Wild-type	Wild-type	Wild-type	Wild-type	Wild-type	Wild-type	Wild-type	Wild-type	Wild-type	Wild-type	Wild-type	Wild-type	Wild-type	Wild-type	Wild-type	Wild-type	Wild-type	Wild-type	Wild-type	Wild-type	Wild-type	Wild-type	Wild-type	Wild-type	Wild-type	Wild-type	Wild-type	Wild-type	Wild-type	Wild-type	Wild-type	Wild-type	Wild-type	Wild-type	Wild-type	Wild-type	Wild-type	Wild-type
pHGG_META_0479	Wild-type	Wild-type	Wild-type	Wild-type	Wild-type	Wild-type	Wild-type	Wild-type	Wild-type	Wild-type	Wild-type	Wild-type	Wild-type	Wild-type	Wild-type	Wild-type	Wild-type	Wild-type	Wild-type	Y316S	Wild-type	Wild-type	Wild-type	Wild-type	Wild-type	Wild-type	Wild-type	Wild-type	Wild-type	Wild-type	Wild-type	Wild-type	Wild-type	Wild-type	Wild-type	Wild-type	Wild-type	Wild-type	Wild-type	Wild-type	Wild-type	Wild-type	Wild-type	Wild-type	Wild-type	Wild-type	Wild-type	Wild-type	Wild-type
pHGG_META_0480	Wild-type	Wild-type	Wild-type	Wild-type	Wild-type	Wild-type	Wild-type	Wild-type	Wild-type	Wild-type	Wild-type	Wild-type	Wild-type	Wild-type	Wild-type	R150*	Wild-type	Wild-type	Wild-type	Wild-type	Wild-type	Wild-type	Wild-type	Wild-type	Wild-type	Wild-type	Wild-type	Wild-type	Wild-type	Wild-type	Wild-type	Wild-type	Wild-type	Wild-type	Wild-type	Wild-type	Wild-type	Wild-type	Wild-type	Wild-type	Wild-type	Wild-type	Wild-type	Wild-type	Wild-type	Wild-type	Wild-type	Wild-type	Wild-type
pHGG_META_0481	Wild-type	Wild-type	Wild-type	Wild-type	Wild-type	Wild-type	Wild-type	Wild-type	Wild-type	Wild-type	Wild-type	Wild-type	Wild-type	Wild-type	Wild-type	Wild-type	Wild-type	-200-201-	Wild-type	Wild-type	Wild-type	Wild-type	Wild-type	Wild-type	Wild-type	Wild-type	Wild-type	Wild-type	Wild-type	Wild-type	Wild-type	Wild-type	Wild-type	Wild-type	Wild-type	Wild-type	Wild-type	Wild-type	Wild-type	Wild-type	Wild-type	Wild-type	Wild-type	Wild-type	Wild-type	Wild-type	Wild-type	Wild-type	Wild-type
pHGG_META_0482	Wild-type	Wild-type	Wild-type	Wild-type	Wild-type	Wild-type	Wild-type	Wild-type	Wild-type	Wild-type	Wild-type	Wild-type	Wild-type	Wild-type	Wild-type	Wild-type	Wild-type	Wild-type	Wild-type	Wild-type	Wild-type	Wild-type	Wild-type	Wild-type	Wild-type	Wild-type	Wild-type	Wild-type	Wild-type	Wild-type	Wild-type	Wild-type	Wild-type	Wild-type	Wild-type	Wild-type	Wild-type	Wild-type	Wild-type	Wild-type	Wild-type	Wild-type	Wild-type	Wild-type	Wild-type	Wild-type	Wild-type	Wild-type	Wild-type
pHGG_META_0483	Wild-type	Wild-type	Wild-type	Wild-type	Wild-type	Wild-type	Wild-type	Wild-type	Wild-type	Wild-type	Wild-type	Wild-type	Wild-type	Wild-type	Wild-type	-1544-	Wild-type	Wild-type	Wild-type	Wild-type	Wild-type	Wild-type	Wild-type	Wild-type	Wild-type	Wild-type	Wild-type	Wild-type	Wild-type	Wild-type	Wild-type	Wild-type	Wild-type	Wild-type	Wild-type	Wild-type	Wild-type	Wild-type	Wild-type	Wild-type	Wild-type	Wild-type	Wild-type	Wild-type	Wild-type	Wild-type	Wild-type	Wild-type	Wild-type
pHGG_META_0484	Wild-type	Wild-type	Wild-type	Wild-type	Wild-type	Wild-type	Wild-type	Wild-type	Wild-type	Wild-type	Wild-type	Wild-type	Wild-type	Wild-type	Wild-type	-495-511-	Wild-type	Wild-type	Wild-type	Wild-type	Wild-type	Wild-type	Wild-type	Wild-type	Wild-type	Wild-type	Wild-type	Wild-type	Wild-type	Wild-type	Wild-type	Wild-type	Wild-type	Wild-type	Wild-type	Wild-type	Wild-type	Wild-type	Wild-type	Wild-type	Wild-type	Wild-type	Wild-type	Wild-type	Wild-type	Wild-type	Wild-type	Wild-type	Wild-type
pHGG_META_0485	Wild-type	Wild-type	Wild-type	Wild-type	Wild-type	Wild-type	Wild-type	Wild-type	Wild-type	Wild-type	Wild-type	Wild-type	Wild-type	Wild-type	Wild-type	Wild-type	Wild-type	Wild-type	Wild-type	Wild-type	Wild-type	Wild-type	Wild-type	H487Q	Wild-type	Wild-type	Wild-type	Wild-type	Wild-type	Wild-type	Wild-type	Wild-type	Wild-type	Wild-type	Wild-type	Wild-type	Wild-type	Wild-type	Wild-type	Wild-type	Wild-type	Wild-type	Wild-type	Wild-type	Wild-type	Wild-type	Wild-type	Wild-type	Wild-type
pHGG_META_0486	Wild-type	Wild-type	R258G	Wild-type	Wild-type	Wild-type	Wild-type	Wild-type	Wild-type	Wild-type	Wild-type	Wild-type	Wild-type	Wild-type	Wild-type	Wild-type	Wild-type	Wild-type	Wild-type	S382T	Wild-type	Wild-type	Wild-type	Wild-type	Wild-type	Wild-type	Wild-type	Wild-type	Wild-type	Wild-type	Wild-type	Wild-type	Wild-type	V505VAA	Wild-type	Wild-type	Wild-type	Wild-type	Wild-type	Wild-type	Wild-type	Wild-type	Wild-type	Wild-type	Wild-type	Wild-type	Wild-type	Wild-type	Wild-type
pHGG_META_0487	Wild-type	Wild-type	Wild-type	Wild-type	Wild-type	Wild-type	Wild-type	Wild-type	Wild-type	Wild-type	Wild-type	Wild-type	Wild-type	Wild-type	Wild-type	Wild-type	Wild-type	Wild-type	Wild-type	Wild-type	Wild-type	Wild-type	Wild-type	Wild-type	Wild-type	Wild-type	Wild-type	Wild-type	Wild-type	Wild-type	Wild-type	Wild-type	Wild-type	Wild-type	Wild-type	Wild-type	Wild-type	Wild-type	Wild-type	Wild-type	Wild-type	Wild-type	Wild-type	Wild-type	Wild-type	Wild-type	Wild-type	Wild-type	Wild-type
pHGG_META_0488	Wild-type	Wild-type	Wild-type	Wild-type	Wild-type	Wild-type	Wild-type	Wild-type	Wild-type	Wild-type	Wild-type	Wild-type	Wild-type	Wild-type	Wild-type	Wild-type	Wild-type	Wild-type	Wild-type	Wild-type	Wild-type	Wild-type	Wild-type	Wild-type	Wild-type	Wild-type	Wild-type	Wild-type	Wild-type	Wild-type	Wild-type	Wild-type	Wild-type	Wild-type	Wild-type	Wild-type	Wild-type	Wild-type	Wild-type	Wild-type	Wild-type	Wild-type	Wild-type	Wild-type	Wild-type	Wild-type	Wild-type	Wild-type	Wild-type
pHGG_META_0490	Wild-type	Wild-type	Wild-type	Wild-type	Wild-type	Wild-type	Wild-type	Wild-type	Wild-type	Wild-type	Wild-type	Wild-type	Wild-type	Wild-type	Wild-type	Wild-type	Wild-type	Wild-type	Wild-type	Wild-type	Wild-type	Wild-type	Wild-type	Wild-type	Wild-type	Wild-type	Wild-type	Wild-type	Wild-type	Wild-type	Wild-type	Wild-type	Wild-type	Wild-type	Wild-type	Wild-type	Wild-type	Wild-type	Wild-type	Wild-type	Wild-type	Wild-type	Wild-type	Wild-type	Wild-type	Wild-type	Wild-type	Wild-type	Wild-type
pHGG_META_0491	Wild-type	Wild-type	Wild-type	Wild-type	Wild-type	Wild-type	Wild-type	Wild-type	Wild-type	Wild-type	Wild-type	Wild-type	Wild-type	Wild-type	Wild-type	Wild-type	Wild-type	Wild-type	Wild-type	Wild-type	Wild-type	Wild-type	Wild-type	Wild-type	Wild-type	Wild-type	Wild-type	Wild-type	Wild-type	Wild-type	Wild-type	Wild-type	Wild-type	Wild-type	Wild-type	Wild-type	Wild-type	Wild-type	Wild-type	Wild-type	Wild-type	Wild-type	Wild-type	Wild-type	Wild-type	Wild-type	Wild-type	Wild-type	Wild-type
pHGG_META_0492	Wild-type	Wild-type	G328E	Wild-type	Wild-type	Wild-type	Wild-type	Wild-type	Wild-type	Wild-type	Wild-type	Wild-type	Wild-type	Wild-type	Wild-type	Wild-type	Wild-type	Wild-type	Wild-type	Wild-type	Wild-type	Wild-type	Wild-type	Wild-type	Wild-type	Wild-type	Wild-type	Wild-type	Wild-type	Wild-type	Wild-type	Wild-type	Wild-type	Wild-type	Wild-type	Wild-type	Wild-type	Wild-type	Wild-type	Wild-type	Wild-type	Wild-type	Wild-type	Wild-type	Wild-type	Wild-type	Wild-type	Wild-type	Wild-type
pHGG_META_0493	Wild-type	Wild-type	G328V	Wild-type	Wild-type	Wild-type	Wild-type	Wild-type	Wild-type	Wild-type	Wild-type	Wild-type	Wild-type	Wild-type	Wild-type	Wild-type	Wild-type	Wild-type	Wild-type	Wild-type	Wild-type	Wild-type	Wild-type	Wild-type	Wild-type	Wild-type	Wild-type	Wild-type	Wild-type	Wild-type	Wild-type	Wild-type	Wild-type	Wild-type	Wild-type	Wild-type	Wild-type	Wild-type	Wild-type	Wild-type	Wild-type	Wild-type	Wild-type	Wild-type	Wild-type	Wild-type	Wild-type	Wild-type	Wild-type
pHGG_META_0494	Wild-type	Wild-type	Wild-type	Wild-type	Wild-type	Wild-type	Wild-type	Wild-type	Wild-type	Wild-type	Wild-type	Wild-type	Wild-type	Wild-type	Wild-type	Wild-type	Wild-type	Wild-type	Wild-type	Wild-type	Wild-type	Wild-type	Wild-type	Wild-type	Wild-type	Wild-type	Wild-type	Wild-type	Wild-type	Wild-type	Wild-type	Wild-type	Wild-type	Wild-type	Wild-type	Wild-type	Wild-type	Wild-type	Wild-type	Wild-type	Wild-type	Wild-type	Wild-type	Wild-type	Wild-type	Wild-type	Wild-type	Wild-type	Wild-type
pHGG_META_0495	Wild-type	Wild-type	Wild-type	Wild-type	Wild-type	Wild-type	Wild-type	Wild-type	Wild-type	Wild-type	Wild-type	Wild-type	Wild-type	Wild-type	Wild-type	Wild-type	Wild-type	Wild-type	Wild-type	Wild-type	Wild-type	Wild-type	Wild-type	Wild-type	Wild-type	Wild-type	Wild-type	Wild-type	Wild-type	Wild-type	Wild-type	Wild-type	T227S	Wild-type	Wild-type	Wild-type	Wild-type	Wild-type	Wild-type	Wild-type	Wild-type	Wild-type	Wild-type	Wild-type	Wild-type	Wild-type	Wild-type	Wild-type	Wild-type
pHGG_META_0496	Wild-type	Wild-type	Wild-type	Wild-type	Wild-type	Wild-type	Wild-type	Wild-type	Wild-type	Wild-type	Wild-type	Wild-type	Wild-type	Wild-type	Wild-type	-996-	Wild-type	Wild-type	Wild-type	Wild-type	Wild-type	Wild-type	Wild-type	Wild-type	Wild-type	Wild-type	Wild-type	Wild-type	Wild-type	Wild-type	Wild-type	Wild-type	Wild-type	Wild-type	Wild-type	Wild-type	Wild-type	Wild-type	Wild-type	Wild-type	Wild-type	Wild-type	Wild-type	Wild-type	Wild-type	Wild-type	Wild-type	Wild-type	Wild-type
pHGG_META_0498	Wild-type	Wild-type	Wild-type	Wild-type	Wild-type	Wild-type	Wild-type	Wild-type	Wild-type	S577*	Wild-type	Wild-type	Wild-type	Wild-type	Wild-type	Wild-type	Wild-type	Wild-type	Wild-type	Wild-type	Wild-type	Wild-type	Wild-type	Wild-type	Wild-type	Wild-type	Wild-type	Wild-type	Wild-type	Wild-type	Wild-type	Wild-type	Wild-type	Wild-type	Wild-type	Wild-type	Wild-type	Wild-type	Wild-type	Wild-type	Wild-type	Wild-type	Wild-type	Wild-type	Wild-type	Wild-type	Wild-type	Wild-type	Wild-type
pHGG_META_0499	Wild-type	Wild-type	Wild-type	Wild-type	Wild-type	Wild-type	Wild-type	Wild-type	Wild-type	-642-643-	Wild-type	Wild-type	Wild-type	Wild-type	Wild-type	Wild-type	Wild-type	Wild-type	Wild-type	Wild-type	Wild-type	Wild-type	Wild-type	Wild-type	Wild-type	Wild-type	Wild-type	Wild-type	Wild-type	Wild-type	Wild-type	Wild-type	Wild-type	Wild-type	Wild-type	Wild-type	Wild-type	Wild-type	Wild-type	Wild-type	Wild-type	Wild-type	Wild-type	Wild-type	Wild-type	Wild-type	Wild-type	Wild-type	Wild-type
pHGG_META_0500	Wild-type	Wild-type	Wild-type	Wild-type	Wild-type	Wild-type	Wild-type	Wild-type	Wild-type	Wild-type	Wild-type	Wild-type	Wild-type	Wild-type	Wild-type	Wild-type	Wild-type	Wild-type	Wild-type	Wild-type	Wild-type	Wild-type	Wild-type	Wild-type	Wild-type	Wild-type	Wild-type	Wild-type	Wild-type	Wild-type	Wild-type	Wild-type	Wild-type	Wild-type	Wild-type	Wild-type	Wild-type	Wild-type	Wild-type	Wild-type	Wild-type	Wild-type	Wild-type	Wild-type	Wild-type	Wild-type	Wild-type	D23A	Wild-type
pHGG_META_0501	Wild-type	Wild-type	Wild-type	Wild-type	Wild-type	Wild-type	Wild-type	Wild-type	Wild-type	Wild-type	Wild-type	Wild-type	Y2470*	Wild-type	Wild-type	Wild-type	Wild-type	Wild-type	Wild-type	Wild-type	Wild-type	Wild-type	Wild-type	Wild-type	Wild-type	Wild-type	Wild-type	Wild-type	Wild-type	Wild-type	Wild-type	Wild-type	Wild-type	Wild-type	Wild-type	Wild-type	Wild-type	Wild-type	Wild-type	Wild-type	Wild-type	Wild-type	Wild-type	Wild-type	Wild-type	Wild-type	Wild-type	Wild-type	Wild-type
pHGG_META_0502	Wild-type	Wild-type	Wild-type	Wild-type	Wild-type	Wild-type	Wild-type	Wild-type	Wild-type	Wild-type	Wild-type	Wild-type	Wild-type	Wild-type	Wild-type	Wild-type	Wild-type	Wild-type	Wild-type	Wild-type	Wild-type	Wild-type	Wild-type	Wild-type	Wild-type	Wild-type	Wild-type	Wild-type	Wild-type	Wild-type	Wild-type	Wild-type	Wild-type	Wild-type	Wild-type	Wild-type	Wild-type	Wild-type	Wild-type	H406P	Wild-type	Wild-type	Wild-type	Wild-type	Wild-type	Wild-type	Wild-type	Wild-type	Wild-type
pHGG_META_0503	Wild-type	Wild-type	Wild-type	Wild-type	Wild-type	Wild-type	Wild-type	Wild-type	Wild-type	Wild-type	Wild-type	Wild-type	Wild-type	Wild-type	Wild-type	Wild-type	Wild-type	Wild-type	Wild-type	Wild-type	Wild-type	Wild-type	Wild-type	Wild-type	Wild-type	Wild-type	Wild-type	Wild-type	Wild-type	Wild-type	Wild-type	Wild-type	Wild-type	Wild-type	Wild-type	Wild-type	Wild-type	Wild-type	Wild-type	Wild-type	Wild-type	Wild-type	Wild-type	Wild-type	Wild-type	Wild-type	Wild-type	Wild-type	Wild-type
pHGG_META_0504	Wild-type	Wild-type	Wild-type	Wild-type	Wild-type	Wild-type	Wild-type	Wild-type	Wild-type	Wild-type	Wild-type	Wild-type	Wild-type	Wild-type	Wild-type	Wild-type	Wild-type	Wild-type	Wild-type	Wild-type	Wild-type	Wild-type	Wild-type	Wild-type	Wild-type	Wild-type	Wild-type	Wild-type	Wild-type	Wild-type	Wild-type	Wild-type	Wild-type	R410H	Wild-type	Wild-type	Wild-type	Wild-type	Wild-type	Wild-type	Wild-type	Wild-type	Wild-type	Wild-type	Wild-type	Wild-type	Wild-type	Wild-type	Wild-type
pHGG_META_0505	Wild-type	Wild-type	Wild-type	Wild-type	Wild-type	Wild-type	Wild-type	Wild-type	Wild-type	Wild-type	Wild-type	Wild-type	Wild-type	Wild-type	Wild-type	Wild-type	Wild-type	Wild-type	Wild-type	Wild-type	Wild-type	Wild-type	Wild-type	Wild-type	Wild-type	Wild-type	Wild-type	Wild-type	Wild-type	Wild-type	Wild-type	Wild-type	Wild-type	Wild-type	Wild-type	Wild-type	Wild-type	Wild-type	Wild-type	Wild-type	Wild-type	Wild-type	Wild-type	Wild-type	Wild-type	Wild-type	Wild-type	Wild-type	Wild-type
pHGG_META_0506	Wild-type	Wild-type	Wild-type	Wild-type	Wild-type	Wild-type	Wild-type	Wild-type	Wild-type	Wild-type	Wild-type	Wild-type	Wild-type	Wild-type	Wild-type	Wild-type	Wild-type	Wild-type	Wild-type	Wild-type	Wild-type	Wild-type	Wild-type	Wild-type	Wild-type	Wild-type	Wild-type	Wild-type	Wild-type	Wild-type	Wild-type	Wild-type	Wild-type	Wild-type	Wild-type	Wild-type	Wild-type	Wild-type	Wild-type	Wild-type	Wild-type	Wild-type	Wild-type	Wild-type	Wild-type	Wild-type	Wild-type	Wild-type	Wild-type
pHGG_META_0507	Wild-type	Wild-type	Wild-type	Wild-type	Wild-type	Wild-type	Wild-type	Wild-type	Wild-type	Wild-type	Wild-type	Wild-type	Wild-type	Wild-type	Wild-type	Wild-type	Wild-type	Wild-type	Wild-type	Wild-type	Wild-type	Wild-type	Wild-type	Wild-type	Wild-type	Wild-type	Wild-type	Wild-type	Wild-type	Wild-type	Wild-type	Wild-type	Wild-type	Wild-type	Wild-type	Wild-type	Wild-type	Wild-type	Wild-type	Wild-type	Wild-type	Wild-type	Wild-type	Wild-type	Wild-type	Wild-type	Wild-type	Wild-type	Wild-type
pHGG_META_0508	Wild-type	Wild-type	Wild-type	Wild-type	Wild-type	Wild-type	Wild-type	Wild-type	Wild-type	Wild-type	Wild-type	Wild-type	Wild-type	Wild-type	Wild-type	Wild-type	Wild-type	Wild-type	Wild-type	Wild-type	Wild-type	Wild-type	Wild-type	Wild-type	Wild-type	Wild-type	Wild-type	Wild-type	Wild-type	Wild-type	Wild-type	Wild-type	Wild-type	Wild-type	Wild-type	Wild-type	Wild-type	Wild-type	Wild-type	Wild-type	Wild-type	Wild-type	Wild-type	Wild-type	Wild-type	Wild-type	Wild-type	Wild-type	Wild-type
pHGG_META_0509	Wild-type	Wild-type	Wild-type	Wild-type	Wild-type	Wild-type	Wild-type	Wild-type	Wild-type	Wild-type	Wild-type	Wild-type	Wild-type	Wild-type	Wild-type	Wild-type	Wild-type	Wild-type	Wild-type	Wild-type	Wild-type	Wild-type	Wild-type	Wild-type	Wild-type	Wild-type	Wild-type	Wild-type	Wild-type	Wild-type	Wild-type	Wild-type	Wild-type	Wild-type	Wild-type	Wild-type	Wild-type	Wild-type	Wild-type	Wild-type	Wild-type	Wild-type	Wild-type	Wild-type	Wild-type	Wild-type	Wild-type	Wild-type	Wild-type
pHGG_META_0510	Wild-type	Wild-type	R206H	Wild-type	Wild-type	Wild-type	Wild-type	Wild-type	Wild-type	Wild-type	Wild-type	Wild-type	Wild-type	Wild-type	Wild-type	Wild-type	Wild-type	Wild-type	Wild-type	Wild-type	Wild-type	Wild-type	Wild-type	Wild-type	Wild-type	Wild-type	Wild-type	Wild-type	Wild-type	Wild-type	Wild-type	Wild-type	Wild-type	Wild-type	Wild-type	Wild-type	Wild-type	Wild-type	Wild-type	Wild-type	Wild-type	Wild-type	Wild-type	Wild-type	Wild-type	Wild-type	Wild-type	Wild-type	Wild-type
pHGG_META_0512	Wild-type	Wild-type	Wild-type	Wild-type	Wild-type	Wild-type	Wild-type	Wild-type	Wild-type	Wild-type	Wild-type	Wild-type	E277K	Wild-type	Wild-type	S81F	Wild-type	Wild-type	Wild-type	Wild-type	Wild-type	Wild-type	Wild-type	Wild-type	Wild-type	Wild-type	Wild-type	Wild-type	Wild-type	Wild-type	Wild-type	Wild-type	Wild-type	Wild-type	Wild-type	Wild-type	Wild-type	Wild-type	Wild-type	Wild-type	Wild-type	Wild-type	Wild-type	Wild-type	Wild-type	Wild-type	Wild-type	Wild-type	-54-
pHGG_META_0513	Wild-type	Wild-type	Wild-type	Wild-type	Wild-type	Wild-type	Wild-type	Wild-type	Wild-type	Wild-type	Wild-type	Wild-type	Wild-type	Wild-type	Wild-type	Wild-type	Wild-type	Wild-type	Wild-type	Wild-type	Wild-type	Wild-type	Wild-type	Wild-type	Wild-type	Wild-type	Wild-type	Wild-type	Wild-type	Wild-type	Wild-type	Wild-type	Wild-type	Wild-type	Wild-type	Wild-type	Wild-type	Wild-type	Wild-type	Wild-type	Wild-type	Wild-type	Wild-type	Wild-type	Wild-type	Wild-type	Wild-type	Wild-type	Wild-type
pHGG_META_0514	Wild-type	Wild-type	Wild-type	Wild-type	Wild-type	Wild-type	A593D	Wild-type	Wild-type	Wild-type	Wild-type	Wild-type	Wild-type	Wild-type	Wild-type	Wild-type	Wild-type	Wild-type	Wild-type	Wild-type	Wild-type	Wild-type	Wild-type	Wild-type	Wild-type	Wild-type	Wild-type	Wild-type	Wild-type	Wild-type	Wild-type	Wild-type	Wild-type	Wild-type	Wild-type	Wild-type	Wild-type	Wild-type	Wild-type	Wild-type	Wild-type	Wild-type	Wild-type	Wild-type	Wild-type	Wild-type	Wild-type	Wild-type	Wild-type
pHGG_META_0515	Wild-type	Wild-type	Wild-type	Wild-type	Wild-type	Wild-type	Wild-type	Wild-type	Wild-type	Wild-type	Wild-type	Wild-type	Wild-type	Wild-type	A2563T	Wild-type	Wild-type	Wild-type	Wild-type	Wild-type	Wild-type	Wild-type	Wild-type	Wild-type	Wild-type	Wild-type	Wild-type	Wild-type	Wild-type	Wild-type	Wild-type	Wild-type	Wild-type	Wild-type	Wild-type	Wild-type	Wild-type	Wild-type	Wild-type	Wild-type	Wild-type	Wild-type	Wild-type	Wild-type	Wild-type	Wild-type	Wild-type	Wild-type	Wild-type
pHGG_META_0516	Wild-type	Wild-type	Wild-type	Wild-type	Wild-type	Wild-type	Wild-type	Wild-type	Wild-type	Wild-type	Wild-type	Wild-type	Wild-type	Wild-type	Wild-type	Wild-type	Wild-type	Wild-type	Wild-type	Wild-type	Wild-type	Wild-type	Wild-type	Wild-type	Wild-type	Wild-type	Wild-type	Wild-type	Wild-type	Wild-type	Wild-type	Wild-type	Wild-type	Wild-type	Wild-type	Wild-type	Wild-type	Wild-type	Wild-type	Wild-type	Wild-type	Wild-type	Wild-type	Wild-type	Wild-type	Wild-type	Wild-type	Wild-type	Wild-type
pHGG_META_0517	Wild-type	Wild-type	G328E	Wild-type	Wild-type	Wild-type	Wild-type	Wild-type	Wild-type	Wild-type	Wild-type	Wild-type	Wild-type	Wild-type	Wild-type	Wild-type	Wild-type	Wild-type	Wild-type	Wild-type	Wild-type	Wild-type	Wild-type	Wild-type	Wild-type	Wild-type	Wild-type	Wild-type	Wild-type	Wild-type	Wild-type	Wild-type	Wild-type	Wild-type	Wild-type	Wild-type	Wild-type	Wild-type	Wild-type	Wild-type	Wild-type	Wild-type	Wild-type	Wild-type	Wild-type	Wild-type	Wild-type	Wild-type	Wild-type
pHGG_META_0522	Wild-type	Wild-type	Wild-type	Wild-type	Wild-type	Wild-type	Wild-type	Wild-type	Wild-type	Wild-type	Wild-type	Wild-type	Wild-type	Wild-type	Wild-type	R28*	Wild-type	Wild-type	Wild-type	Wild-type	Wild-type	Wild-type	Wild-type	Wild-type	Wild-type	Wild-type	Wild-type	Wild-type	Wild-type	Wild-type	Wild-type	Wild-type	Wild-type	Wild-type	Wild-type	Wild-type	Wild-type	Wild-type	Wild-type	Wild-type	Wild-type	Wild-type	Wild-type	Wild-type	Wild-type	Wild-type	Wild-type	Wild-type	Wild-type
pHGG_META_0523	Wild-type	Wild-type	Wild-type	Wild-type	Wild-type	Wild-type	Wild-type	Wild-type	Wild-type	Wild-type	Wild-type	Wild-type	Wild-type	Wild-type	Wild-type	Wild-type	Wild-type	Wild-type	Wild-type	Wild-type	Wild-type	Wild-type	Wild-type	Wild-type	Wild-type	Wild-type	Wild-type	Wild-type	Wild-type	Wild-type	Wild-type	Wild-type	Wild-type	Wild-type	Wild-type	Wild-type	Wild-type	Wild-type	Wild-type	Wild-type	Wild-type	Wild-type	Wild-type	Wild-type	Wild-type	Wild-type	Wild-type	Wild-type	Wild-type
pHGG_META_0525	Wild-type	Wild-type	Wild-type	Wild-type	Wild-type	Wild-type	Wild-type	Wild-type	Wild-type	Wild-type	Wild-type	Wild-type	Wild-type	Wild-type	Wild-type	Wild-type	Wild-type	Wild-type	Wild-type	Wild-type	Wild-type	Wild-type	Wild-type	Wild-type	Wild-type	Wild-type	Wild-type	Wild-type	V600E	Wild-type	Wild-type	Wild-type	Wild-type	Wild-type	Wild-type	Wild-type	Wild-type	Wild-type	Wild-type	Wild-type	Wild-type	Wild-type	Wild-type	Wild-type	Wild-type	Wild-type	Wild-type	Wild-type	Wild-type
pHGG_META_0526	Wild-type	Wild-type	Wild-type	Wild-type	Wild-type	Wild-type	Wild-type	Wild-type	Wild-type	Wild-type	Wild-type	Wild-type	Wild-type	Wild-type	Wild-type	M89T	Wild-type	Wild-type	Wild-type	Wild-type	Wild-type	Wild-type	Wild-type	Wild-type	Wild-type	Wild-type	Wild-type	Wild-type	Wild-type	Wild-type	Wild-type	Wild-type	Wild-type	Wild-type	Wild-type	Wild-type	Wild-type	Wild-type	Wild-type	Wild-type	Wild-type	Wild-type	Wild-type	Wild-type	Wild-type	Wild-type	Wild-type	Wild-type	Wild-type
pHGG_META_0527	Wild-type	Wild-type	Wild-type	Wild-type	Wild-type	Wild-type	Wild-type	Wild-type	Wild-type	Wild-type	Wild-type	Wild-type	Wild-type	Wild-type	Wild-type	-1018-	Wild-type	Wild-type	Wild-type	Wild-type	Wild-type	Wild-type	Wild-type	Wild-type	Wild-type	Wild-type	Wild-type	Wild-type	Wild-type	Wild-type	Wild-type	Wild-type	Wild-type	Wild-type	Wild-type	Wild-type	Wild-type	Wild-type	Wild-type	Wild-type	Wild-type	Wild-type	Wild-type	Wild-type	Wild-type	Wild-type	Wild-type	Wild-type	Wild-type
pHGG_META_0528	Wild-type	Wild-type	Wild-type	Wild-type	Wild-type	Wild-type	Wild-type	Wild-type	Wild-type	Wild-type	Wild-type	Wild-type	Wild-type	Wild-type	Wild-type	Wild-type	Wild-type	Wild-type	Wild-type	Wild-type	Wild-type	Wild-type	Wild-type	Wild-type	Wild-type	Wild-type	Wild-type	Wild-type	Wild-type	Wild-type	Wild-type	Wild-type	Wild-type	Wild-type	Wild-type	Wild-type	Wild-type	Wild-type	Wild-type	Wild-type	Wild-type	Wild-type	Wild-type	Wild-type	Wild-type	Wild-type	Wild-type	Wild-type	Wild-type
pHGG_META_0529	Wild-type	Wild-type	Wild-type	Wild-type	Wild-type	Wild-type	Wild-type	Wild-type	Wild-type	Wild-type	Wild-type	Wild-type	Wild-type	Wild-type	Wild-type	Wild-type	Wild-type	Wild-type	Wild-type	Wild-type	Wild-type	Wild-type	Wild-type	Wild-type	Wild-type	Wild-type	Wild-type	Wild-type	Wild-type	Wild-type	Wild-type	Wild-type	Wild-type	Wild-type	Wild-type	Wild-type	Wild-type	Wild-type	Wild-type	Wild-type	Wild-type	Wild-type	Wild-type	Wild-type	Wild-type	Wild-type	Wild-type	Wild-type	Wild-type
pHGG_META_0531	Wild-type	Wild-type	Wild-type	Wild-type	Wild-type	Wild-type	Wild-type	Wild-type	Wild-type	Wild-type	Wild-type	Wild-type	Wild-type	Wild-type	Wild-type	Wild-type	Wild-type	Wild-type	Wild-type	Wild-type	Wild-type	Wild-type	Wild-type	Wild-type	Wild-type	Wild-type	Wild-type	Wild-type	Wild-type	Wild-type	Wild-type	Wild-type	Wild-type	Wild-type	Wild-type	Wild-type	Wild-type	Wild-type	Wild-type	Wild-type	Wild-type	Wild-type	Wild-type	Wild-type	Wild-type	Wild-type	Wild-type	Wild-type	Wild-type
pHGG_META_0533	Wild-type	Wild-type	Wild-type	Wild-type	Wild-type	Wild-type	Wild-type	Wild-type	Wild-type	Wild-type	Wild-type	Wild-type	Wild-type	Wild-type	Wild-type	Wild-type	Wild-type	Wild-type	Wild-type	Wild-type	Wild-type	Wild-type	Wild-type	Wild-type	Wild-type	Wild-type	Wild-type	Wild-type	Wild-type	Wild-type	Wild-type	Wild-type	Wild-type	Wild-type	Wild-type	Wild-type	Wild-type	Wild-type	Wild-type	Wild-type	Wild-type	Wild-type	Wild-type	Wild-type	Wild-type	Wild-type	Wild-type	Wild-type	Wild-type
pHGG_META_0539	Wild-type	Wild-type	Wild-type	Wild-type	Wild-type	Wild-type	Wild-type	Wild-type	Wild-type	Wild-type	Wild-type	Wild-type	Wild-type	Wild-type	Wild-type	-15-	Wild-type	Wild-type	Wild-type	Wild-type	Wild-type	Wild-type	Wild-type	Wild-type	Wild-type	Wild-type	Wild-type	Wild-type	Wild-type	Wild-type	Wild-type	Wild-type	Wild-type	Wild-type	Wild-type	Wild-type	Wild-type	Wild-type	Wild-type	Wild-type	Wild-type	Wild-type	Wild-type	Wild-type	Wild-type	Wild-type	Wild-type	Wild-type	Wild-type
pHGG_META_0540	Wild-type	Wild-type	Wild-type	Wild-type	Wild-type	Wild-type	Wild-type	Wild-type	Wild-type	Wild-type	Wild-type	Wild-type	Wild-type	Wild-type	Wild-type	-1084-	Wild-type	Wild-type	Wild-type	Wild-type	Wild-type	Wild-type	Wild-type	Wild-type	Wild-type	Wild-type	Wild-type	Wild-type	Wild-type	Wild-type	Wild-type	Wild-type	Wild-type	Wild-type	Wild-type	Wild-type	Wild-type	Wild-type	Wild-type	Wild-type	Wild-type	Wild-type	Wild-type	Wild-type	Wild-type	Wild-type	Wild-type	Wild-type	Wild-type
pHGG_META_0541	Wild-type	Wild-type	Wild-type	Wild-type	Wild-type	Wild-type	Wild-type	Wild-type	Wild-type	Wild-type	Wild-type	Wild-type	Wild-type	Wild-type	Wild-type	-1355-1356-	Wild-type	Wild-type	Wild-type	Wild-type	Wild-type	Wild-type	Wild-type	Wild-type	Wild-type	Wild-type	Wild-type	Wild-type	Wild-type	Wild-type	Wild-type	Wild-type	Wild-type	Wild-type	Wild-type	Wild-type	Wild-type	Wild-type	Wild-type	Wild-type	Wild-type	Wild-type	Wild-type	Wild-type	Wild-type	Wild-type	Wild-type	Wild-type	Wild-type
pHGG_META_0543	Wild-type	Wild-type	Wild-type	Wild-type	Wild-type	Wild-type	Wild-type	Wild-type	Wild-type	Wild-type	Wild-type	Wild-type	Wild-type	Wild-type	Wild-type	Wild-type	Wild-type	Wild-type	Wild-type	Wild-type	Wild-type	Wild-type	Wild-type	Wild-type	Wild-type	Wild-type	Wild-type	Wild-type	Wild-type	Wild-type	Wild-type	Wild-type	Wild-type	Wild-type	Wild-type	Wild-type	Wild-type	Wild-type	Wild-type	Wild-type	Wild-type	Wild-type	Wild-type	Wild-type	Wild-type	Wild-type	Wild-type	Wild-type	Wild-type
pHGG_META_0544	Wild-type	Wild-type	Wild-type	Wild-type	Wild-type	Wild-type	Wild-type	Wild-type	Wild-type	Wild-type	Wild-type	Wild-type	Wild-type	Wild-type	Wild-type	Wild-type	Wild-type	Wild-type	Wild-type	Wild-type	Wild-type	Wild-type	Wild-type	Wild-type	Wild-type	Wild-type	Wild-type	Wild-type	Wild-type	Wild-type	Wild-type	Wild-type	Wild-type	Wild-type	Wild-type	Wild-type	Wild-type	Wild-type	Wild-type	Wild-type	Wild-type	Wild-type	Wild-type	Wild-type	Wild-type	Wild-type	Wild-type	Wild-type	Wild-type
pHGG_META_0549	Wild-type	Wild-type	Wild-type	Wild-type	Wild-type	Wild-type	Wild-type	Wild-type	Wild-type	Wild-type	Wild-type	Wild-type	Wild-type	Wild-type	Wild-type	H2216R	Wild-type	Wild-type	Wild-type	Wild-type	Wild-type	Wild-type	Wild-type	Wild-type	Wild-type	Wild-type	Wild-type	Wild-type	Wild-type	Wild-type	Wild-type	Wild-type	Wild-type	Wild-type	Wild-type	Wild-type	Wild-type	Wild-type	Wild-type	Wild-type	Wild-type	Wild-type	Wild-type	Wild-type	Wild-type	Wild-type	Wild-type	Wild-type	Wild-type
pHGG_META_0555	Wild-type	Wild-type	Wild-type	Wild-type	Wild-type	Wild-type	Wild-type	Wild-type	Wild-type	Wild-type	Wild-type	Wild-type	Wild-type	Wild-type	Wild-type	Wild-type	Wild-type	Wild-type	Wild-type	Wild-type	Wild-type	Wild-type	Wild-type	Wild-type	Wild-type	Wild-type	Wild-type	Wild-type	V600E	Wild-type	Wild-type	Wild-type	Wild-type	Wild-type	Wild-type	Wild-type	Wild-type	Wild-type	Wild-type	Wild-type	Wild-type	Wild-type	Wild-type	Wild-type	Wild-type	Wild-type	Wild-type	Wild-type	Wild-type
pHGG_META_0565	Wild-type	Wild-type	Wild-type	Wild-type	Wild-type	Wild-type	Wild-type	Wild-type	Wild-type	Wild-type	Wild-type	Wild-type	Wild-type	Wild-type	Wild-type	Wild-type	Wild-type	Wild-type	Wild-type	Wild-type	Wild-type	Wild-type	Wild-type	Wild-type	Wild-type	Wild-type	Wild-type	Wild-type	Wild-type	Wild-type	Wild-type	Wild-type	Wild-type	Wild-type	Wild-type	Wild-type	Wild-type	Wild-type	Wild-type	Wild-type	Wild-type	Wild-type	Wild-type	Wild-type	Wild-type	Wild-type	Wild-type	Wild-type	Wild-type
pHGG_META_0566	Wild-type	Wild-type	Wild-type	Wild-type	Wild-type	Wild-type	Wild-type	Wild-type	Wild-type	Wild-type	Wild-type	Wild-type	Wild-type	Wild-type	Wild-type	Wild-type	Wild-type	Wild-type	Wild-type	Wild-type	Wild-type	Wild-type	Wild-type	Wild-type	Wild-type	Wild-type	Wild-type	Wild-type	Wild-type	Wild-type	Wild-type	Wild-type	Wild-type	Wild-type	Wild-type	Wild-type	Wild-type	Wild-type	Wild-type	Wild-type	Wild-type	Wild-type	Wild-type	Wild-type	Wild-type	Wild-type	Wild-type	Wild-type	Wild-type
pHGG_META_0567	Wild-type	Wild-type	Wild-type	Wild-type	Wild-type	Wild-type	Wild-type	Wild-type	Wild-type	Wild-type	Wild-type	Wild-type	Wild-type	Wild-type	Wild-type	Wild-type	Wild-type	Wild-type	Wild-type	Wild-type	Wild-type	Wild-type	Wild-type	Wild-type	Wild-type	Wild-type	Wild-type	Wild-type	Wild-type	Wild-type	Wild-type	Wild-type	Wild-type	Wild-type	Wild-type	Wild-type	Wild-type	Wild-type	Wild-type	Wild-type	Wild-type	Wild-type	Wild-type	Wild-type	Wild-type	Wild-type	Wild-type	Wild-type	Wild-type
pHGG_META_0568	Wild-type	Wild-type	Wild-type	Wild-type	Wild-type	Wild-type	Wild-type	Wild-type	Wild-type	Wild-type	Wild-type	Wild-type	Wild-type	Wild-type	Wild-type	Wild-type	Wild-type	Wild-type	Wild-type	Wild-type	Wild-type	Wild-type	Wild-type	Wild-type	Wild-type	Wild-type	Wild-type	Wild-type	Wild-type	Wild-type	Wild-type	Wild-type	Wild-type	Wild-type	Wild-type	Wild-type	Wild-type	Wild-type	Wild-type	Wild-type	Wild-type	Wild-type	Wild-type	Wild-type	Wild-type	Wild-type	Wild-type	Wild-type	Wild-type
pHGG_META_0572	Wild-type	Wild-type	Wild-type	Wild-type	Wild-type	Wild-type	Wild-type	Wild-type	Wild-type	Wild-type	Wild-type	Wild-type	Wild-type	Wild-type	Wild-type	Wild-type	Wild-type	Wild-type	Wild-type	Wild-type	Wild-type	Wild-type	Wild-type	Wild-type	Wild-type	Wild-type	Wild-type	Wild-type	Wild-type	Wild-type	Wild-type	Wild-type	Wild-type	Wild-type	Wild-type	Wild-type	Wild-type	Wild-type	Wild-type	Wild-type	Wild-type	Wild-type	Wild-type	Wild-type	Wild-type	Wild-type	Wild-type	Wild-type	Wild-type
pHGG_META_0573	Wild-type	Wild-type	Wild-type	Wild-type	Wild-type	Wild-type	Wild-type	Wild-type	Wild-type	Wild-type	Wild-type	Wild-type	Wild-type	Wild-type	Wild-type	Wild-type	Wild-type	Wild-type	Wild-type	Wild-type	Wild-type	Wild-type	Wild-type	Wild-type	Wild-type	Wild-type	Wild-type	Wild-type	Wild-type	Wild-type	Wild-type	Wild-type	Wild-type	Wild-type	Wild-type	Wild-type	Wild-type	Wild-type	Wild-type	Wild-type	Wild-type	Wild-type	Wild-type	Wild-type	Wild-type	Wild-type	Wild-type	Wild-type	Wild-type
pHGG_META_0574	Wild-type	Wild-type	Wild-type	Wild-type	Wild-type	Wild-type	Wild-type	Wild-type	Wild-type	Wild-type	Wild-type	Wild-type	Wild-type	Wild-type	Wild-type	Wild-type	Wild-type	Wild-type	Wild-type	Wild-type	Wild-type	Wild-type	Wild-type	Wild-type	Wild-type	Wild-type	Wild-type	Wild-type	Wild-type	Wild-type	Wild-type	Wild-type	Wild-type	Wild-type	Wild-type	Wild-type	Wild-type	Wild-type	Wild-type	Wild-type	Wild-type	Wild-type	Wild-type	Wild-type	Wild-type	Wild-type	Wild-type	Wild-type	Wild-type
pHGG_META_0575	Wild-type	Wild-type	Wild-type	Wild-type	Wild-type	Wild-type	Wild-type	Wild-type	Wild-type	Wild-type	Wild-type	Wild-type	Wild-type	Wild-type	Wild-type	Wild-type	Wild-type	Wild-type	Wild-type	Wild-type	Wild-type	Wild-type	Wild-type	Wild-type	Wild-type	Wild-type	Wild-type	Wild-type	Wild-type	Wild-type	Wild-type	Wild-type	Wild-type	Wild-type	Wild-type	Wild-type	Wild-type	Wild-type	Wild-type	Wild-type	Wild-type	Wild-type	Wild-type	Wild-type	Wild-type	Wild-type	Wild-type	Wild-type	Wild-type
pHGG_META_0576	Wild-type	Wild-type	Wild-type	Wild-type	Wild-type	Wild-type	Wild-type	Wild-type	Wild-type	Wild-type	Wild-type	Wild-type	Wild-type	Wild-type	Wild-type	E46*	Wild-type	Wild-type	Wild-type	Wild-type	-401-	Wild-type	Wild-type	Wild-type	Wild-type	Wild-type	Wild-type	Wild-type	Wild-type	Wild-type	Wild-type	Wild-type	Wild-type	Wild-type	Wild-type	Wild-type	Wild-type	Wild-type	Wild-type	Wild-type	Wild-type	Wild-type	Wild-type	Wild-type	Wild-type	Wild-type	Wild-type	Wild-type	Wild-type
pHGG_META_0579	Wild-type	Wild-type	Wild-type	Wild-type	Wild-type	Wild-type	Wild-type	Wild-type	Wild-type	Wild-type	Wild-type	Wild-type	Wild-type	Wild-type	Wild-type	N2405D	Wild-type	Wild-type	Wild-type	Wild-type	Wild-type	Wild-type	Wild-type	Wild-type	Wild-type	Wild-type	Wild-type	Wild-type	Wild-type	Wild-type	Wild-type	Wild-type	Wild-type	Wild-type	Wild-type	Wild-type	Wild-type	Wild-type	Wild-type	Wild-type	Wild-type	Wild-type	Wild-type	Wild-type	Wild-type	Wild-type	Wild-type	Wild-type	Wild-type
pHGG_META_0590	Wild-type	Wild-type	Wild-type	Wild-type	Wild-type	Wild-type	Wild-type	Wild-type	Wild-type	Wild-type	Wild-type	Wild-type	Wild-type	Wild-type	Wild-type	R2073*	Wild-type	Wild-type	Wild-type	Wild-type	Wild-type	Wild-type	Wild-type	Wild-type	Wild-type	Wild-type	Wild-type	Wild-type	Wild-type	Wild-type	Wild-type	Wild-type	Wild-type	Wild-type	Wild-type	Wild-type	Wild-type	Wild-type	Wild-type	Wild-type	Wild-type	Wild-type	Wild-type	Wild-type	Wild-type	Wild-type	Wild-type	Wild-type	Wild-type
pHGG_META_0597	Wild-type	Wild-type	Wild-type	Wild-type	Wild-type	Wild-type	Wild-type	Wild-type	Wild-type	Wild-type	Wild-type	Wild-type	Wild-type	Wild-type	Wild-type	-1544-	Wild-type	Wild-type	Wild-type	Wild-type	Wild-type	Wild-type	Wild-type	Wild-type	Wild-type	Wild-type	Wild-type	Wild-type	Wild-type	Wild-type	Wild-type	Wild-type	Wild-type	Wild-type	Wild-type	Wild-type	Wild-type	Wild-type	Wild-type	Wild-type	Wild-type	Wild-type	Wild-type	Wild-type	Wild-type	Wild-type	Wild-type	Wild-type	Wild-type
pHGG_META_0604	Wild-type	Wild-type	Wild-type	Wild-type	Wild-type	Wild-type	Wild-type	Wild-type	Wild-type	Wild-type	Wild-type	Wild-type	Wild-type	Wild-type	Wild-type	Wild-type	Wild-type	Wild-type	Wild-type	Wild-type	Wild-type	Wild-type	Wild-type	Wild-type	Wild-type	Wild-type	Wild-type	Wild-type	V600E	Wild-type	Wild-type	Wild-type	Wild-type	Wild-type	Wild-type	Wild-type	Wild-type	Wild-type	Wild-type	Wild-type	Wild-type	Wild-type	Wild-type	Wild-type	Wild-type	Wild-type	Wild-type	Wild-type	Wild-type
pHGG_META_0606	Wild-type	Wild-type	Wild-type	Wild-type	Wild-type	Wild-type	Wild-type	Wild-type	Wild-type	Wild-type	Wild-type	Wild-type	Wild-type	Wild-type	Wild-type	Wild-type	Wild-type	Wild-type	Wild-type	Wild-type	Wild-type	Wild-type	Wild-type	Wild-type	Wild-type	Wild-type	Wild-type	Wild-type	Wild-type	Wild-type	Wild-type	Wild-type	Wild-type	Wild-type	Wild-type	Wild-type	Wild-type	Wild-type	Wild-type	Wild-type	Wild-type	Wild-type	Wild-type	Wild-type	Wild-type	Wild-type	Wild-type	Wild-type	Wild-type
pHGG_META_0607	Wild-type	Wild-type	Wild-type	Wild-type	Wild-type	Wild-type	Wild-type	Wild-type	Wild-type	Wild-type	Wild-type	Wild-type	Wild-type	Wild-type	Wild-type	Wild-type	Wild-type	Wild-type	Wild-type	Wild-type	Wild-type	Wild-type	Wild-type	Wild-type	Wild-type	Wild-type	Wild-type	Wild-type	Wild-type	Wild-type	Wild-type	Wild-type	Wild-type	Wild-type	Wild-type	Wild-type	Wild-type	Wild-type	Wild-type	Wild-type	Wild-type	Wild-type	Wild-type	Wild-type	Wild-type	Wild-type	Wild-type	Wild-type	Wild-type
pHGG_META_0608	Wild-type	Wild-type	Wild-type	Wild-type	Wild-type	Wild-type	Wild-type	Wild-type	Wild-type	Wild-type	Wild-type	Wild-type	Wild-type	Wild-type	Wild-type	Wild-type	Wild-type	Wild-type	Wild-type	Wild-type	Wild-type	Wild-type	Wild-type	Wild-type	Wild-type	Wild-type	Wild-type	Wild-type	Wild-type	Wild-type	Wild-type	Wild-type	Wild-type	Wild-type	Wild-type	Wild-type	Wild-type	Wild-type	Wild-type	Wild-type	Wild-type	Wild-type	Wild-type	Wild-type	Wild-type	Wild-type	Wild-type	Wild-type	Wild-type
pHGG_META_0609	Wild-type	Wild-type	Wild-type	Wild-type	Wild-type	Wild-type	Wild-type	Wild-type	Wild-type	Wild-type	Wild-type	Wild-type	Wild-type	Wild-type	Wild-type	Wild-type	Wild-type	Wild-type	Wild-type	Wild-type	Wild-type	Wild-type	Wild-type	Wild-type	Wild-type	Wild-type	Wild-type	Wild-type	Wild-type	Wild-type	Wild-type	Wild-type	Wild-type	Wild-type	Wild-type	Wild-type	Wild-type	Wild-type	Wild-type	Wild-type	Wild-type	Wild-type	Wild-type	Wild-type	Wild-type	Wild-type	Wild-type	Wild-type	Wild-type
pHGG_META_0615	Wild-type	Wild-type	Wild-type	Wild-type	Wild-type	Wild-type	Wild-type	Wild-type	Wild-type	Wild-type	Wild-type	Wild-type	Wild-type	Wild-type	Wild-type	Wild-type	Wild-type	Wild-type	Wild-type	Wild-type	Wild-type	Wild-type	Wild-type	Wild-type	Wild-type	Wild-type	Wild-type	Wild-type	Wild-type	Wild-type	Wild-type	Wild-type	Wild-type	Wild-type	Wild-type	Wild-type	Wild-type	Wild-type	Wild-type	Wild-type	Wild-type	Wild-type	Wild-type	Wild-type	Wild-type	Wild-type	Wild-type	Wild-type	Wild-type
pHGG_META_0616	Wild-type	Wild-type	R206H	Wild-type	Wild-type	Wild-type	Wild-type	Wild-type	Wild-type	Wild-type	Wild-type	Wild-type	Wild-type	Wild-type	Wild-type	Wild-type	Wild-type	Wild-type	Wild-type	Wild-type	Wild-type	Wild-type	Wild-type	Wild-type	Wild-type	Wild-type	Wild-type	Wild-type	Wild-type	Wild-type	Wild-type	Wild-type	Wild-type	Wild-type	Wild-type	Wild-type	Wild-type	Wild-type	Wild-type	Wild-type	Wild-type	Wild-type	Wild-type	Wild-type	Wild-type	Wild-type	Wild-type	Wild-type	Wild-type
pHGG_META_0617	Wild-type	Wild-type	Wild-type	Wild-type	Wild-type	Wild-type	Wild-type	Wild-type	Wild-type	Wild-type	Wild-type	Wild-type	Wild-type	Wild-type	Wild-type	Wild-type	Wild-type	Wild-type	Wild-type	Wild-type	Wild-type	Wild-type	Wild-type	Wild-type	Wild-type	Wild-type	Wild-type	Wild-type	Wild-type	Wild-type	Wild-type	Wild-type	Wild-type	Wild-type	Wild-type	Wild-type	Wild-type	Wild-type	Wild-type	Wild-type	Wild-type	Wild-type	Wild-type	Wild-type	Wild-type	Wild-type	Wild-type	Wild-type	Wild-type
pHGG_META_0618	Wild-type	Wild-type	Wild-type	Wild-type	Wild-type	Wild-type	Wild-type	Wild-type	Wild-type	Wild-type	Wild-type	Wild-type	Wild-type	Wild-type	Wild-type	Wild-type	Wild-type	Wild-type	Wild-type	Wild-type	Wild-type	Wild-type	Wild-type	Wild-type	Wild-type	Wild-type	Wild-type	Wild-type	Wild-type	Wild-type	Wild-type	Wild-type	Wild-type	Wild-type	Wild-type	Wild-type	Wild-type	Wild-type	Wild-type	Wild-type	Wild-type	Wild-type	Wild-type	Wild-type	Wild-type	Wild-type	Wild-type	Wild-type	Wild-type
pHGG_META_0619	Wild-type	Wild-type	Wild-type	Wild-type	Wild-type	Wild-type	Wild-type	Wild-type	Wild-type	Wild-type	Wild-type	Wild-type	Wild-type	Wild-type	Wild-type	G794C	Wild-type	Wild-type	Wild-type	Wild-type	Wild-type	Wild-type	Wild-type	Wild-type	Wild-type	Wild-type	Wild-type	Wild-type	Wild-type	Wild-type	Wild-type	Wild-type	Wild-type	Wild-type	Wild-type	Wild-type	Wild-type	Wild-type	Wild-type	Wild-type	Wild-type	Wild-type	Wild-type	Wild-type	Wild-type	Wild-type	Wild-type	Wild-type	Wild-type
pHGG_META_0620	Wild-type	Wild-type	Wild-type	Wild-type	Wild-type	Wild-type	Wild-type	Wild-type	Wild-type	Wild-type	Wild-type	Wild-type	Wild-type	Wild-type	Wild-type	R1388*	Wild-type	Wild-type	Wild-type	Wild-type	Wild-type	Wild-type	Wild-type	Wild-type	Wild-type	Wild-type	Wild-type	Wild-type	Wild-type	Wild-type	Wild-type	Wild-type	Wild-type	Wild-type	Wild-type	Wild-type	Wild-type	Wild-type	Wild-type	Wild-type	Wild-type	Wild-type	Wild-type	Wild-type	Wild-type	Wild-type	Wild-type	Wild-type	Wild-type
pHGG_META_0621	Wild-type	Wild-type	Wild-type	Wild-type	Wild-type	Wild-type	Wild-type	Wild-type	Wild-type	Wild-type	Wild-type	Wild-type	Wild-type	Wild-type	Wild-type	Wild-type	Wild-type	Wild-type	Wild-type	Wild-type	Wild-type	Wild-type	Wild-type	Wild-type	Wild-type	Wild-type	Wild-type	Wild-type	Wild-type	Wild-type	Wild-type	Wild-type	Wild-type	Wild-type	Wild-type	Wild-type	Wild-type	Wild-type	Wild-type	Wild-type	Wild-type	Wild-type	Wild-type	Wild-type	Wild-type	Wild-type	Wild-type	Wild-type	Wild-type
pHGG_META_0622	Wild-type	Wild-type	Wild-type	Wild-type	Wild-type	Wild-type	Wild-type	Wild-type	Wild-type	Wild-type	Wild-type	Wild-type	Wild-type	Wild-type	Wild-type	Wild-type	Wild-type	Wild-type	Wild-type	Wild-type	Wild-type	Wild-type	Wild-type	Wild-type	Wild-type	Wild-type	Wild-type	Wild-type	Wild-type	Wild-type	Wild-type	Wild-type	Wild-type	Wild-type	Wild-type	Wild-type	Wild-type	Wild-type	Wild-type	Wild-type	Wild-type	Wild-type	Wild-type	Wild-type	Wild-type	Wild-type	Wild-type	Wild-type	Wild-type
pHGG_META_0623	Wild-type	Wild-type	Wild-type	Wild-type	Wild-type	Wild-type	Wild-type	Wild-type	Wild-type	Wild-type	Wild-type	Wild-type	Wild-type	Wild-type	Wild-type	K1057-	Wild-type	Wild-type	Wild-type	Wild-type	Wild-type	Wild-type	Wild-type	Wild-type	Wild-type	Wild-type	Wild-type	Wild-type	Wild-type	Wild-type	Wild-type	Wild-type	Wild-type	Wild-type	Wild-type	Wild-type	Wild-type	Wild-type	Wild-type	Wild-type	Wild-type	Wild-type	Wild-type	Wild-type	Wild-type	Wild-type	Wild-type	Wild-type	Wild-type
pHGG_META_0624	Wild-type	Wild-type	Wild-type	Wild-type	Wild-type	Wild-type	Wild-type	Wild-type	Wild-type	Wild-type	Wild-type	Wild-type	Wild-type	Wild-type	Wild-type	Wild-type	Wild-type	Wild-type	Wild-type	Wild-type	Wild-type	Wild-type	Wild-type	Wild-type	Wild-type	Wild-type	Wild-type	Wild-type	Wild-type	Wild-type	Wild-type	Wild-type	Wild-type	Wild-type	Wild-type	Wild-type	Wild-type	Wild-type	Wild-type	Wild-type	Wild-type	Wild-type	Wild-type	Wild-type	Wild-type	Wild-type	Wild-type	Wild-type	Wild-type
pHGG_META_0625	Wild-type	Wild-type	Wild-type	Wild-type	Wild-type	Wild-type	Wild-type	Wild-type	Wild-type	Wild-type	Wild-type	Wild-type	Wild-type	Wild-type	Wild-type	Wild-type	Wild-type	Wild-type	Wild-type	Wild-type	Wild-type	Wild-type	Wild-type	Wild-type	Wild-type	Wild-type	Wild-type	Wild-type	Wild-type	Wild-type	Wild-type	Wild-type	Wild-type	Wild-type	Wild-type	Wild-type	Wild-type	Wild-type	Wild-type	Wild-type	Wild-type	Wild-type	Wild-type	Wild-type	Wild-type	Wild-type	Wild-type	Wild-type	Wild-type
pHGG_META_0626	Wild-type	Wild-type	Wild-type	Wild-type	Wild-type	Wild-type	Wild-type	Wild-type	Wild-type	Wild-type	Wild-type	Wild-type	Wild-type	Wild-type	Wild-type	Wild-type	Wild-type	Wild-type	Wild-type	Wild-type	Wild-type	Wild-type	Wild-type	Wild-type	Wild-type	Wild-type	Wild-type	Wild-type	Wild-type	Wild-type	Wild-type	Wild-type	Wild-type	Wild-type	Wild-type	Wild-type	Wild-type	Wild-type	Wild-type	Wild-type	Wild-type	Wild-type	Wild-type	Wild-type	Wild-type	Wild-type	Wild-type	Wild-type	Wild-type
pHGG_META_0627	Wild-type	Wild-type	Wild-type	Wild-type	Wild-type	Wild-type	Wild-type	Wild-type	Wild-type	Wild-type	Wild-type	Wild-type	Wild-type	Wild-type	Wild-type	Wild-type	Wild-type	Wild-type	Wild-type	Wild-type	Wild-type	Wild-type	Wild-type	Wild-type	Wild-type	Wild-type	Wild-type	Wild-type	Wild-type	Wild-type	Wild-type	Wild-type	Wild-type	Wild-type	Wild-type	Wild-type	Wild-type	Wild-type	Wild-type	Wild-type	Wild-type	Wild-type	Wild-type	Wild-type	Wild-type	Wild-type	Wild-type	Wild-type	Wild-type
pHGG_META_0628	Wild-type	Wild-type	Wild-type	Wild-type	Wild-type	Wild-type	Wild-type	Wild-type	Wild-type	Wild-type	Wild-type	Wild-type	Wild-type	Wild-type	Wild-type	Wild-type	Wild-type	Wild-type	Wild-type	Wild-type	Wild-type	Wild-type	Wild-type	Wild-type	Wild-type	Wild-type	Wild-type	Wild-type	Wild-type	Wild-type	Wild-type	Wild-type	Wild-type	Wild-type	Wild-type	Wild-type	Wild-type	Wild-type	Wild-type	Wild-type	Wild-type	Wild-type	Wild-type	Wild-type	Wild-type	Wild-type	Wild-type	Wild-type	Wild-type
pHGG_META_0629	Wild-type	Wild-type	Wild-type	Wild-type	Wild-type	Wild-type	Wild-type	Wild-type	Wild-type	Wild-type	Wild-type	Wild-type	Wild-type	Wild-type	Wild-type	Wild-type	Wild-type	Wild-type	Wild-type	Wild-type	Wild-type	Wild-type	Wild-type	Wild-type	Wild-type	Wild-type	Wild-type	Wild-type	Wild-type	Wild-type	Wild-type	Wild-type	Wild-type	Wild-type	Wild-type	Wild-type	Wild-type	Wild-type	Wild-type	Wild-type	Wild-type	Wild-type	Wild-type	Wild-type	Wild-type	Wild-type	Wild-type	Wild-type	Wild-type
pHGG_META_0630	Wild-type	Wild-type	Wild-type	Wild-type	Wild-type	Wild-type	Wild-type	Wild-type	Wild-type	Wild-type	Wild-type	Wild-type	Wild-type	Wild-type	Wild-type	Wild-type	Wild-type	Wild-type	Wild-type	Wild-type	Wild-type	Wild-type	Wild-type	Wild-type	Wild-type	Wild-type	Wild-type	Wild-type	Wild-type	Wild-type	Wild-type	Wild-type	Wild-type	Wild-type	Wild-type	Wild-type	Wild-type	Wild-type	Wild-type	Wild-type	Wild-type	Wild-type	Wild-type	Wild-type	Wild-type	Wild-type	Wild-type	Wild-type	Wild-type
pHGG_META_0631	Wild-type	Wild-type	Wild-type	Wild-type	Wild-type	Wild-type	Wild-type	Wild-type	Wild-type	Wild-type	Wild-type	Wild-type	Wild-type	Wild-type	Wild-type	Q1034-	Wild-type	Wild-type	Wild-type	Wild-type	-401-	Wild-type	Wild-type	Wild-type	Wild-type	Wild-type	Wild-type	Wild-type	Wild-type	Wild-type	Wild-type	Wild-type	Wild-type	Wild-type	Wild-type	Wild-type	Wild-type	Wild-type	Wild-type	Wild-type	Wild-type	Wild-type	Wild-type	Wild-type	Wild-type	Wild-type	Wild-type	Wild-type	Wild-type
pHGG_META_0632	Wild-type	Wild-type	Wild-type	Wild-type	Wild-type	Wild-type	Wild-type	Wild-type	Wild-type	Wild-type	Wild-type	Wild-type	Wild-type	Wild-type	Wild-type	Wild-type	Wild-type	Wild-type	Wild-type	Wild-type	Wild-type	Wild-type	Wild-type	Wild-type	Wild-type	Wild-type	Wild-type	Wild-type	Wild-type	Wild-type	Wild-type	Wild-type	Wild-type	Wild-type	Wild-type	Wild-type	Wild-type	Wild-type	Wild-type	Wild-type	Wild-type	Wild-type	Wild-type	Wild-type	Wild-type	Wild-type	Wild-type	Wild-type	Wild-type
pHGG_META_0633	Wild-type	Wild-type	Wild-type	Wild-type	Wild-type	Wild-type	Wild-type	Wild-type	Wild-type	Wild-type	Wild-type	Wild-type	Wild-type	Wild-type	Wild-type	Wild-type	Wild-type	Wild-type	Wild-type	Wild-type	Wild-type	Wild-type	Wild-type	Wild-type	Wild-type	Wild-type	Wild-type	Wild-type	Wild-type	Wild-type	Wild-type	Wild-type	Wild-type	Wild-type	Wild-type	Wild-type	Wild-type	Wild-type	Wild-type	Wild-type	Wild-type	Wild-type	Wild-type	Wild-type	Wild-type	Wild-type	Wild-type	Wild-type	Wild-type
pHGG_META_0634	Wild-type	Wild-type	Wild-type	Wild-type	Wild-type	Wild-type	Wild-type	Wild-type	Wild-type	Wild-type	Wild-type	Wild-type	Wild-type	Wild-type	Wild-type	Wild-type	Wild-type	Wild-type	Wild-type	Wild-type	Wild-type	Wild-type	Wild-type	Wild-type	Wild-type	Wild-type	Wild-type	Wild-type	Wild-type	Wild-type	Wild-type	Wild-type	Wild-type	Wild-type	Wild-type	Wild-type	Wild-type	Wild-type	Wild-type	Wild-type	Wild-type	Wild-type	Wild-type	Wild-type	Wild-type	Wild-type	Wild-type	Wild-type	Wild-type
pHGG_META_0635	Wild-type	Wild-type	Wild-type	Wild-type	Wild-type	Wild-type	Wild-type	Wild-type	Wild-type	Wild-type	Wild-type	Wild-type	Wild-type	Wild-type	Wild-type	Wild-type	Wild-type	Wild-type	Wild-type	Wild-type	Wild-type	Wild-type	Wild-type	Wild-type	Wild-type	Wild-type	Wild-type	Wild-type	Wild-type	Wild-type	Wild-type	Wild-type	Wild-type	Wild-type	Wild-type	Wild-type	Wild-type	Wild-type	Wild-type	Wild-type	Wild-type	Wild-type	Wild-type	Wild-type	Wild-type	Wild-type	Wild-type	Wild-type	Wild-type
pHGG_META_0636	Wild-type	Wild-type	Wild-type	Wild-type	Wild-type	Wild-type	Wild-type	Wild-type	Wild-type	Wild-type	Wild-type	Wild-type	Wild-type	Wild-type	Wild-type	-996-	Wild-type	Wild-type	Wild-type	Wild-type	Wild-type	Wild-type	Wild-type	Wild-type	Wild-type	Wild-type	Wild-type	Wild-type	Wild-type	Wild-type	Wild-type	Wild-type	Wild-type	Wild-type	Wild-type	Wild-type	Wild-type	Wild-type	Wild-type	Wild-type	Wild-type	Wild-type	Wild-type	Wild-type	Wild-type	Wild-type	Wild-type	Wild-type	Wild-type
pHGG_META_0637	Wild-type	Wild-type	Wild-type	Wild-type	Wild-type	Wild-type	Wild-type	Wild-type	Wild-type	Wild-type	Wild-type	Wild-type	Wild-type	Wild-type	Wild-type	C1222-	Wild-type	Wild-type	Wild-type	Wild-type	Wild-type	Wild-type	Wild-type	Wild-type	Wild-type	Wild-type	Wild-type	Wild-type	Wild-type	Wild-type	Wild-type	Wild-type	Wild-type	Wild-type	Wild-type	Wild-type	Wild-type	Wild-type	Wild-type	Wild-type	Wild-type	Wild-type	Wild-type	Wild-type	Wild-type	Wild-type	Wild-type	Wild-type	Wild-type
pHGG_META_0638	Wild-type	Wild-type	Wild-type	Wild-type	Wild-type	Wild-type	Wild-type	Wild-type	Wild-type	Wild-type	Wild-type	Wild-type	Wild-type	Wild-type	Wild-type	R1518*	Wild-type	Wild-type	Wild-type	Wild-type	Wild-type	Wild-type	Wild-type	Wild-type	Wild-type	Wild-type	Wild-type	Wild-type	Wild-type	Wild-type	Wild-type	Wild-type	Wild-type	Wild-type	Wild-type	Wild-type	Wild-type	Wild-type	Wild-type	Wild-type	Wild-type	Wild-type	Wild-type	Wild-type	Wild-type	Wild-type	Wild-type	Wild-type	Wild-type
pHGG_META_0639	Wild-type	Wild-type	Wild-type	Wild-type	Wild-type	Wild-type	Wild-type	Wild-type	Wild-type	Wild-type	Wild-type	Wild-type	Wild-type	Wild-type	Wild-type	L2240R	Wild-type	Wild-type	Wild-type	Wild-type	Wild-type	Wild-type	Wild-type	Wild-type	Wild-type	Wild-type	Wild-type	Wild-type	Wild-type	Wild-type	Wild-type	Wild-type	Wild-type	Wild-type	Wild-type	Wild-type	Wild-type	Wild-type	Wild-type	Wild-type	Wild-type	Wild-type	Wild-type	Wild-type	Wild-type	Wild-type	Wild-type	Wild-type	Wild-type
pHGG_META_0640	Wild-type	Wild-type	Wild-type	Wild-type	Wild-type	Wild-type	Wild-type	Wild-type	Wild-type	Wild-type	Wild-type	Wild-type	Wild-type	Wild-type	Wild-type	Wild-type	Wild-type	Wild-type	Wild-type	Wild-type	Wild-type	Wild-type	Wild-type	Wild-type	Wild-type	Wild-type	Wild-type	Wild-type	Wild-type	Wild-type	Wild-type	Wild-type	Wild-type	Wild-type	Wild-type	Wild-type	Wild-type	Wild-type	Wild-type	Wild-type	Wild-type	Wild-type	Wild-type	Wild-type	Wild-type	Wild-type	Wild-type	Wild-type	Wild-type
pHGG_META_0641	Wild-type	Wild-type	Wild-type	Wild-type	Wild-type	Wild-type	Wild-type	Wild-type	Wild-type	Wild-type	Wild-type	Wild-type	Wild-type	Wild-type	Wild-type	M1800T	Wild-type	Wild-type	Wild-type	Wild-type	Wild-type	Wild-type	Wild-type	Wild-type	Wild-type	Wild-type	Wild-type	Wild-type	Wild-type	Wild-type	Wild-type	Wild-type	Wild-type	Wild-type	Wild-type	Wild-type	Wild-type	Wild-type	Wild-type	Wild-type	Wild-type	Wild-type	Wild-type	Wild-type	Wild-type	Wild-type	Wild-type	Wild-type	Wild-type
pHGG_META_0642	Wild-type	Wild-type	Wild-type	Wild-type	Wild-type	Wild-type	Wild-type	Wild-type	Wild-type	Wild-type	Wild-type	Wild-type	Wild-type	Wild-type	Wild-type	Wild-type	Wild-type	Wild-type	Wild-type	Wild-type	Wild-type	Wild-type	Wild-type	Wild-type	Wild-type	Wild-type	Wild-type	Wild-type	Wild-type	Wild-type	Wild-type	Wild-type	Wild-type	Wild-type	Wild-type	Wild-type	Wild-type	Wild-type	Wild-type	Wild-type	Wild-type	Wild-type	Wild-type	Wild-type	Wild-type	Wild-type	Wild-type	Wild-type	Wild-type
pHGG_META_0643	Wild-type	Wild-type	Wild-type	Wild-type	Wild-type	Wild-type	Wild-type	Wild-type	Wild-type	Wild-type	Wild-type	Wild-type	Wild-type	Wild-type	Wild-type	Wild-type	Wild-type	Wild-type	Wild-type	Wild-type	Wild-type	Wild-type	Wild-type	Wild-type	Wild-type	Wild-type	Wild-type	Wild-type	Wild-type	Wild-type	Wild-type	Wild-type	Wild-type	Wild-type	Wild-type	Wild-type	Wild-type	Wild-type	Wild-type	Wild-type	Wild-type	Wild-type	Wild-type	Wild-type	Wild-type	Wild-type	Wild-type	Wild-type	Wild-type
pHGG_META_0644	Wild-type	Wild-type	R258G	Wild-type	Wild-type	Wild-type	Wild-type	Wild-type	Wild-type	Wild-type	Wild-type	Wild-type	Wild-type	Wild-type	Wild-type	Wild-type	Wild-type	Wild-type	Wild-type	Wild-type	Wild-type	Wild-type	Wild-type	Wild-type	Wild-type	Wild-type	Wild-type	Wild-type	Wild-type	Wild-type	Wild-type	Wild-type	Wild-type	Wild-type	Wild-type	Wild-type	Wild-type	Wild-type	Wild-type	Wild-type	Wild-type	Wild-type	Wild-type	Wild-type	Wild-type	Wild-type	Wild-type	Wild-type	Wild-type
pHGG_META_0645	Wild-type	Wild-type	G328E	Wild-type	Wild-type	Wild-type	Wild-type	Wild-type	Wild-type	Wild-type	Wild-type	Wild-type	Wild-type	Wild-type	Wild-type	Wild-type	Wild-type	Wild-type	Wild-type	Wild-type	Wild-type	Wild-type	Wild-type	Wild-type	Wild-type	Wild-type	Wild-type	Wild-type	Wild-type	Wild-type	Wild-type	Wild-type	Wild-type	Wild-type	Wild-type	Wild-type	Wild-type	Wild-type	Wild-type	Wild-type	Wild-type	Wild-type	Wild-type	Wild-type	Wild-type	Wild-type	Wild-type	Wild-type	Wild-type
pHGG_META_0646	Wild-type	Wild-type	G328V	Wild-type	Wild-type	Wild-type	Wild-type	Wild-type	Wild-type	Wild-type	Wild-type	Wild-type	Wild-type	Wild-type	Wild-type	Wild-type	Wild-type	Wild-type	Wild-type	Wild-type	Wild-type	Wild-type	Wild-type	Wild-type	Wild-type	Wild-type	Wild-type	Wild-type	Wild-type	Wild-type	Wild-type	Wild-type	Wild-type	Wild-type	Wild-type	Wild-type	Wild-type	Wild-type	Wild-type	Wild-type	Wild-type	Wild-type	Wild-type	Wild-type	Wild-type	Wild-type	Wild-type	Wild-type	Wild-type
pHGG_META_0647	Wild-type	Wild-type	G356D	Wild-type	Wild-type	Wild-type	Wild-type	Wild-type	Wild-type	Wild-type	Wild-type	Wild-type	Wild-type	Wild-type	Wild-type	Wild-type	Wild-type	Wild-type	Wild-type	Wild-type	Wild-type	Wild-type	Wild-type	Wild-type	Wild-type	Wild-type	Wild-type	Wild-type	Wild-type	Wild-type	Wild-type	Wild-type	Wild-type	Wild-type	Wild-type	Wild-type	Wild-type	Wild-type	Wild-type	Wild-type	Wild-type	Wild-type	Wild-type	Wild-type	Wild-type	Wild-type	Wild-type	Wild-type	Wild-type
pHGG_META_0648	Wild-type	Wild-type	Wild-type	Wild-type	Wild-type	Wild-type	Wild-type	Wild-type	Wild-type	Wild-type	Wild-type	Wild-type	Wild-type	Wild-type	Wild-type	Wild-type	Wild-type	Wild-type	Wild-type	Wild-type	Wild-type	Wild-type	Wild-type	Wild-type	Wild-type	Wild-type	Wild-type	Wild-type	Wild-type	Wild-type	Wild-type	Wild-type	Wild-type	Wild-type	Wild-type	Wild-type	Wild-type	Wild-type	Wild-type	Wild-type	Wild-type	Wild-type	Wild-type	Wild-type	Wild-type	Wild-type	Wild-type	Wild-type	Wild-type
pHGG_META_0651	Wild-type	Wild-type	Wild-type	Wild-type	Wild-type	Wild-type	Wild-type	Wild-type	Wild-type	Wild-type	Wild-type	Wild-type	Wild-type	Wild-type	Wild-type	Wild-type	Wild-type	Wild-type	Wild-type	Wild-type	Wild-type	Wild-type	Wild-type	Wild-type	Wild-type	Wild-type	Wild-type	Wild-type	Wild-type	Wild-type	Wild-type	Wild-type	Wild-type	Wild-type	Wild-type	Wild-type	Wild-type	Wild-type	Wild-type	Wild-type	Wild-type	Wild-type	Wild-type	Wild-type	Wild-type	Wild-type	Wild-type	Wild-type	Wild-type
pHGG_META_0652	Wild-type	Wild-type	Wild-type	Wild-type	Wild-type	Wild-type	Wild-type	Wild-type	Wild-type	Wild-type	Wild-type	Wild-type	Wild-type	Wild-type	Wild-type	Wild-type	Wild-type	Wild-type	Wild-type	Wild-type	Wild-type	Wild-type	Wild-type	Wild-type	Wild-type	Wild-type	Wild-type	Wild-type	Wild-type	Wild-type	Wild-type	Wild-type	Wild-type	Wild-type	Wild-type	Wild-type	Wild-type	Wild-type	Wild-type	Wild-type	Wild-type	Wild-type	Wild-type	Wild-type	Wild-type	Wild-type	Wild-type	Wild-type	Wild-type
pHGG_META_0653	Wild-type	Wild-type	Wild-type	Wild-type	Wild-type	Wild-type	Wild-type	Wild-type	Wild-type	Wild-type	Wild-type	Wild-type	Wild-type	Wild-type	Wild-type	Wild-type	Wild-type	Wild-type	Wild-type	Wild-type	Wild-type	Wild-type	Wild-type	Wild-type	Wild-type	Wild-type	Wild-type	Wild-type	Wild-type	Wild-type	Wild-type	Wild-type	Wild-type	Wild-type	Wild-type	Wild-type	Wild-type	Wild-type	Wild-type	Wild-type	Wild-type	Wild-type	Wild-type	Wild-type	Wild-type	Wild-type	Wild-type	Wild-type	Wild-type
pHGG_META_0661	Wild-type	Wild-type	Wild-type	Wild-type	Wild-type	Wild-type	Wild-type	Wild-type	Wild-type	Wild-type	Wild-type	Wild-type	Wild-type	Wild-type	Wild-type	Wild-type	Wild-type	Wild-type	Wild-type	Wild-type	Wild-type	Wild-type	Wild-type	Wild-type	Wild-type	Wild-type	Wild-type	Wild-type	Wild-type	Wild-type	Wild-type	Wild-type	Wild-type	Wild-type	Wild-type	Wild-type	Wild-type	Wild-type	Wild-type	Wild-type	Wild-type	Wild-type	Wild-type	Wild-type	Wild-type	Wild-type	Wild-type	Wild-type	Wild-type
pHGG_META_0662	Wild-type	Wild-type	Wild-type	Wild-type	Wild-type	Wild-type	Wild-type	Wild-type	Wild-type	Wild-type	Wild-type	Wild-type	Wild-type	Wild-type	Wild-type	Wild-type	Wild-type	Wild-type	Wild-type	Wild-type	Wild-type	Wild-type	Wild-type	Wild-type	Wild-type	Wild-type	Wild-type	Wild-type	Wild-type	Wild-type	Wild-type	Wild-type	Wild-type	Wild-type	Wild-type	Wild-type	Wild-type	Wild-type	Wild-type	Wild-type	Wild-type	Wild-type	Wild-type	Wild-type	Wild-type	Wild-type	Wild-type	Wild-type	Wild-type
pHGG_META_0663	Wild-type	Wild-type	Wild-type	Wild-type	Wild-type	Wild-type	Wild-type	Wild-type	Wild-type	Wild-type	Wild-type	Wild-type	Wild-type	Wild-type	Wild-type	Wild-type	Wild-type	Wild-type	Wild-type	Wild-type	Wild-type	Wild-type	Wild-type	Wild-type	Wild-type	Wild-type	Wild-type	Wild-type	Wild-type	Wild-type	Wild-type	Wild-type	Wild-type	Wild-type	Wild-type	Wild-type	Wild-type	Wild-type	Wild-type	Wild-type	Wild-type	Wild-type	Wild-type	Wild-type	Wild-type	Wild-type	Wild-type	Wild-type	Wild-type
pHGG_META_0664	Wild-type	Wild-type	Wild-type	Wild-type	Wild-type	Wild-type	Wild-type	Wild-type	Wild-type	Wild-type	Wild-type	Wild-type	Wild-type	Wild-type	Wild-type	Wild-type	Wild-type	Wild-type	Wild-type	Wild-type	Wild-type	Wild-type	Wild-type	Wild-type	Wild-type	Wild-type	Wild-type	Wild-type	Wild-type	Wild-type	Wild-type	Wild-type	Wild-type	Wild-type	Wild-type	Wild-type	Wild-type	Wild-type	Wild-type	Wild-type	Wild-type	Wild-type	Wild-type	Wild-type	Wild-type	Wild-type	Wild-type	Wild-type	Wild-type
pHGG_META_0665	Wild-type	Wild-type	Wild-type	Wild-type	Wild-type	Wild-type	Wild-type	Wild-type	Wild-type	Wild-type	Wild-type	Wild-type	Wild-type	Wild-type	Wild-type	Wild-type	Wild-type	Wild-type	Wild-type	Wild-type	Wild-type	Wild-type	Wild-type	Wild-type	Wild-type	Wild-type	Wild-type	Wild-type	Wild-type	Wild-type	Wild-type	Wild-type	Wild-type	Wild-type	Wild-type	Wild-type	Wild-type	Wild-type	Wild-type	Wild-type	Wild-type	Wild-type	Wild-type	Wild-type	Wild-type	Wild-type	Wild-type	Wild-type	Wild-type
pHGG_META_0666	Wild-type	Wild-type	Wild-type	Wild-type	Wild-type	Wild-type	Wild-type	Wild-type	Wild-type	Wild-type	Wild-type	Wild-type	Wild-type	Wild-type	Wild-type	Wild-type	Wild-type	Wild-type	Wild-type	Wild-type	Wild-type	Wild-type	Wild-type	Wild-type	Wild-type	Wild-type	Wild-type	Wild-type	Wild-type	Wild-type	Wild-type	Wild-type	Wild-type	Wild-type	Wild-type	Wild-type	Wild-type	Wild-type	Wild-type	Wild-type	Wild-type	Wild-type	Wild-type	Wild-type	Wild-type	Wild-type	Wild-type	Wild-type	Wild-type
pHGG_META_0667	Wild-type	Wild-type	Wild-type	Wild-type	Wild-type	Wild-type	Wild-type	Wild-type	Wild-type	Wild-type	Wild-type	Wild-type	Wild-type	Wild-type	Wild-type	Wild-type	Wild-type	Wild-type	Wild-type	Wild-type	Wild-type	Wild-type	Wild-type	Wild-type	Wild-type	Wild-type	Wild-type	Wild-type	Wild-type	Wild-type	Wild-type	Wild-type	Wild-type	Wild-type	Wild-type	Wild-type	Wild-type	Wild-type	Wild-type	Wild-type	Wild-type	Wild-type	Wild-type	Wild-type	Wild-type	Wild-type	Wild-type	Wild-type	Wild-type
pHGG_META_0668	Wild-type	Wild-type	Wild-type	Wild-type	Wild-type	Wild-type	Wild-type	Wild-type	Wild-type	Wild-type	Wild-type	Wild-type	Wild-type	Wild-type	Wild-type	Wild-type	Wild-type	Wild-type	Wild-type	Wild-type	Wild-type	Wild-type	Wild-type	Wild-type	Wild-type	Wild-type	Wild-type	Wild-type	Wild-type	Wild-type	Wild-type	Wild-type	Wild-type	Wild-type	Wild-type	Wild-type	Wild-type	Wild-type	Wild-type	Wild-type	Wild-type	Wild-type	Wild-type	Wild-type	Wild-type	Wild-type	Wild-type	Wild-type	Wild-type
pHGG_META_0669	Wild-type	Wild-type	Wild-type	Wild-type	Wild-type	Wild-type	Wild-type	Wild-type	Wild-type	Wild-type	Wild-type	Wild-type	Wild-type	Wild-type	Wild-type	Wild-type	Wild-type	Wild-type	Wild-type	Wild-type	Wild-type	Wild-type	Wild-type	Wild-type	Wild-type	Wild-type	Wild-type	I1215V	Wild-type	Wild-type	Wild-type	Wild-type	Wild-type	Wild-type	Wild-type	Wild-type	Wild-type	Wild-type	Wild-type	Wild-type	Wild-type	Wild-type	Wild-type	Wild-type	Wild-type	Wild-type	Wild-type	Wild-type	Wild-type
pHGG_META_0670	Wild-type	Wild-type	Wild-type	Wild-type	Wild-type	Wild-type	Wild-type	Wild-type	Wild-type	Wild-type	Wild-type	Wild-type	Wild-type	Wild-type	Wild-type	Wild-type	Wild-type	Wild-type	Wild-type	Wild-type	Wild-type	Wild-type	Wild-type	Wild-type	Wild-type	Wild-type	Wild-type	Wild-type	Wild-type	Wild-type	Wild-type	Wild-type	Wild-type	Wild-type	Wild-type	Wild-type	Wild-type	Wild-type	Wild-type	Wild-type	Wild-type	Wild-type	Wild-type	Wild-type	Wild-type	Wild-type	Wild-type	Wild-type	Wild-type
pHGG_META_0671	Wild-type	Wild-type	Wild-type	Wild-type	Wild-type	Wild-type	Wild-type	Wild-type	Wild-type	Wild-type	Wild-type	Wild-type	Wild-type	Wild-type	Wild-type	Wild-type	Wild-type	Wild-type	Wild-type	Wild-type	Wild-type	Wild-type	Wild-type	Wild-type	Wild-type	Wild-type	Wild-type	Wild-type	Wild-type	Wild-type	Wild-type	Wild-type	Wild-type	Wild-type	Wild-type	Wild-type	Wild-type	Wild-type	Wild-type	Wild-type	Wild-type	Wild-type	Wild-type	Wild-type	Wild-type	Wild-type	Wild-type	Wild-type	Wild-type
pHGG_META_0774	Wild-type	Wild-type	Wild-type	Wild-type	Wild-type	Wild-type	Wild-type	Wild-type	Wild-type	Wild-type	Wild-type	Wild-type	Wild-type	Wild-type	Wild-type	Wild-type	Wild-type	Wild-type	Wild-type	Wild-type	Wild-type	Wild-type	Wild-type	Wild-type	Wild-type	Wild-type	Wild-type	Wild-type	Wild-type	Wild-type	Wild-type	Wild-type	Wild-type	Wild-type	Wild-type	Wild-type	Wild-type	Wild-type	Wild-type	Wild-type	Wild-type	Wild-type	Wild-type	Wild-type	Wild-type	Wild-type	Wild-type	Wild-type	Wild-type
pHGG_META_0776	Wild-type	Wild-type	Wild-type	Wild-type	Wild-type	Wild-type	Wild-type	Wild-type	Wild-type	Wild-type	Wild-type	Wild-type	Wild-type	Wild-type	Wild-type	Wild-type	Wild-type	Wild-type	Wild-type	Wild-type	Wild-type	Wild-type	Wild-type	Wild-type	Wild-type	Wild-type	Wild-type	Wild-type	V600E	Wild-type	Wild-type	Wild-type	Wild-type	Wild-type	Wild-type	Wild-type	Wild-type	Wild-type	Wild-type	Wild-type	Wild-type	Wild-type	Wild-type	Wild-type	Wild-type	Wild-type	Wild-type	Wild-type	Wild-type
pHGG_META_0780	Wild-type	Wild-type	Wild-type	Wild-type	Wild-type	Wild-type	Wild-type	Wild-type	Wild-type	Wild-type	Wild-type	Wild-type	Wild-type	Wild-type	Wild-type	G1638D	Wild-type	Wild-type	Wild-type	Wild-type	Wild-type	Wild-type	Wild-type	Wild-type	Wild-type	Wild-type	Wild-type	Wild-type	Wild-type	Wild-type	Wild-type	Wild-type	Wild-type	Wild-type	Wild-type	Wild-type	Wild-type	Wild-type	Wild-type	Wild-type	Wild-type	Wild-type	Wild-type	Wild-type	Wild-type	Wild-type	Wild-type	Wild-type	Wild-type
pHGG_META_0784	Wild-type	Wild-type	Wild-type	Wild-type	Wild-type	Wild-type	Wild-type	Wild-type	Wild-type	Wild-type	Wild-type	Wild-type	Wild-type	Wild-type	Wild-type	Wild-type	Wild-type	Wild-type	Wild-type	Wild-type	Wild-type	Wild-type	Wild-type	Wild-type	Wild-type	Wild-type	Wild-type	Wild-type	Wild-type	Wild-type	Wild-type	Wild-type	Wild-type	Wild-type	Wild-type	Wild-type	Wild-type	Wild-type	Wild-type	Wild-type	Wild-type	Wild-type	Wild-type	Wild-type	Wild-type	Wild-type	Wild-type	Wild-type	Wild-type
pHGG_META_0829	Wild-type	Wild-type	Wild-type	Wild-type	Wild-type	Wild-type	Wild-type	Wild-type	Wild-type	Wild-type	Wild-type	Wild-type	Wild-type	Wild-type	Wild-type	-1007-1008-	Wild-type	Wild-type	Wild-type	Wild-type	Wild-type	Wild-type	Wild-type	Wild-type	Wild-type	Wild-type	Wild-type	Wild-type	Wild-type	Wild-type	Wild-type	Wild-type	Wild-type	Wild-type	Wild-type	Wild-type	Wild-type	Wild-type	Wild-type	Wild-type	Wild-type	Wild-type	Wild-type	Wild-type	Wild-type	Wild-type	Wild-type	Wild-type	Wild-type
pHGG_META_0830	Wild-type	Wild-type	Wild-type	Wild-type	Wild-type	Wild-type	Wild-type	Wild-type	Wild-type	Wild-type	Wild-type	Wild-type	Wild-type	Wild-type	Wild-type	Wild-type	Wild-type	Wild-type	Wild-type	Wild-type	Wild-type	Wild-type	Wild-type	Wild-type	Wild-type	Wild-type	Wild-type	Wild-type	Wild-type	Wild-type	Wild-type	Wild-type	Wild-type	Wild-type	Wild-type	Wild-type	Wild-type	Wild-type	Wild-type	Wild-type	Wild-type	Wild-type	Wild-type	Wild-type	Wild-type	Wild-type	Wild-type	Wild-type	Wild-type
pHGG_META_0983	Wild-type	Wild-type	Wild-type	Wild-type	Wild-type	Wild-type	Wild-type	Wild-type	Wild-type	Wild-type	Wild-type	Wild-type	Wild-type	Wild-type	Wild-type	Wild-type	Wild-type	Wild-type	Wild-type	Wild-type	Wild-type	Wild-type	Wild-type	Wild-type	Wild-type	Wild-type	Wild-type	Wild-type	Wild-type	Wild-type	Wild-type	Wild-type	Wild-type	Wild-type	Wild-type	Wild-type	Wild-type	Wild-type	Wild-type	Wild-type	Wild-type	Wild-type	Wild-type	Wild-type	Wild-type	Wild-type	Wild-type	Wild-type	Wild-type
pHGG_META_0986	Wild-type	Wild-type	G328V	Wild-type	Wild-type	Wild-type	Wild-type	Wild-type	Wild-type	Wild-type	Wild-type	Wild-type	Wild-type	Wild-type	Wild-type	Wild-type	Wild-type	Wild-type	Wild-type	Wild-type	Wild-type	Wild-type	Wild-type	Wild-type	Wild-type	Wild-type	Wild-type	Wild-type	Wild-type	Wild-type	Wild-type	Wild-type	Wild-type	Wild-type	Wild-type	Wild-type	Wild-type	Wild-type	Wild-type	Wild-type	Wild-type	Wild-type	Wild-type	Wild-type	Wild-type	Wild-type	Wild-type	Wild-type	Q43*
pHGG_META_0987	Wild-type	Wild-type	Wild-type	Wild-type	Wild-type	Wild-type	Wild-type	Wild-type	Wild-type	Wild-type	Wild-type	Wild-type	Wild-type	Wild-type	Wild-type	Wild-type	Wild-type	Wild-type	Wild-type	Wild-type	Wild-type	Wild-type	Wild-type	Wild-type	Wild-type	Wild-type	Wild-type	Wild-type	Wild-type	Wild-type	Wild-type	Wild-type	Wild-type	Wild-type	Wild-type	Wild-type	Wild-type	Wild-type	Wild-type	Wild-type	Wild-type	Wild-type	Wild-type	Wild-type	Wild-type	Wild-type	Wild-type	Wild-type	Wild-type
pHGG_META_0988	Wild-type	Wild-type	R206H	Wild-type	Wild-type	Wild-type	Wild-type	Wild-type	Wild-type	Wild-type	Wild-type	Wild-type	Wild-type	Wild-type	Wild-type	Wild-type	Wild-type	Wild-type	Wild-type	Wild-type	Wild-type	Wild-type	Wild-type	Wild-type	Wild-type	Wild-type	Wild-type	Wild-type	Wild-type	Wild-type	Wild-type	Wild-type	Wild-type	Wild-type	Wild-type	Wild-type	Wild-type	Wild-type	Wild-type	Wild-type	Wild-type	Wild-type	Wild-type	Wild-type	Wild-type	Wild-type	Wild-type	Wild-type	Wild-type
pHGG_META_0991	Wild-type	Wild-type	R206H	Wild-type	Wild-type	Wild-type	Wild-type	Wild-type	Wild-type	Wild-type	Wild-type	Wild-type	Wild-type	Wild-type	Wild-type	Wild-type	Wild-type	Wild-type	Wild-type	Wild-type	Wild-type	Wild-type	Wild-type	Wild-type	Wild-type	Wild-type	Wild-type	Wild-type	Wild-type	Wild-type	Wild-type	Wild-type	Wild-type	Wild-type	Wild-type	Wild-type	Wild-type	Wild-type	Wild-type	Wild-type	Wild-type	Wild-type	Wild-type	Wild-type	Wild-type	Wild-type	Wild-type	Wild-type	Wild-type
pHGG_META_0996	Wild-type	Wild-type	Wild-type	Wild-type	Wild-type	Wild-type	Wild-type	Wild-type	Wild-type	Wild-type	Wild-type	Wild-type	Wild-type	Wild-type	Wild-type	Wild-type	Wild-type	Wild-type	Wild-type	Wild-type	Wild-type	Wild-type	Wild-type	Wild-type	Wild-type	Wild-type	Wild-type	Wild-type	Wild-type	Wild-type	Wild-type	Wild-type	Wild-type	Wild-type	Wild-type	Wild-type	Wild-type	Wild-type	Wild-type	Wild-type	Wild-type	Wild-type	Wild-type	Wild-type	Wild-type	Wild-type	Wild-type	Wild-type	Wild-type
pHGG_META_0997	Wild-type	Wild-type	Wild-type	Wild-type	Wild-type	Wild-type	Wild-type	Wild-type	Wild-type	Wild-type	Wild-type	Wild-type	Wild-type	Wild-type	Wild-type	Wild-type	Wild-type	-206-207-	Wild-type	Wild-type	Wild-type	Wild-type	Wild-type	Wild-type	Wild-type	Wild-type	Wild-type	Wild-type	V600E	Wild-type	Wild-type	Wild-type	Wild-type	Wild-type	Wild-type	Wild-type	Wild-type	Wild-type	Wild-type	Wild-type	Wild-type	Wild-type	Wild-type	Wild-type	Wild-type	Wild-type	Wild-type	Wild-type	Wild-type
pHGG_META_0999	Wild-type	Wild-type	Wild-type	Wild-type	Wild-type	Wild-type	Wild-type	Wild-type	Wild-type	Wild-type	Wild-type	Wild-type	Wild-type	Wild-type	Wild-type	Wild-type	Wild-type	Wild-type	Wild-type	Wild-type	Wild-type	Wild-type	Wild-type	Wild-type	Wild-type	Wild-type	Wild-type	Wild-type	Wild-type	Wild-type	Wild-type	Wild-type	Wild-type	Wild-type	Wild-type	Wild-type	Wild-type	Wild-type	Wild-type	Wild-type	Wild-type	Wild-type	Wild-type	Wild-type	Wild-type	Wild-type	Wild-type	Wild-type	Wild-type
pHGG_META_1000	Wild-type	Wild-type	Wild-type	Wild-type	Wild-type	Wild-type	Wild-type	Wild-type	Wild-type	Wild-type	Wild-type	Wild-type	Wild-type	Wild-type	Wild-type	-1319-	Wild-type	Wild-type	Wild-type	Wild-type	Wild-type	Wild-type	Wild-type	Wild-type	Wild-type	Wild-type	Wild-type	Wild-type	Wild-type	Wild-type	Wild-type	Wild-type	Wild-type	Wild-type	Wild-type	Wild-type	Wild-type	Wild-type	Wild-type	Wild-type	Wild-type	Wild-type	Wild-type	Wild-type	Wild-type	Wild-type	Wild-type	Wild-type	Wild-type
pHGG_META_1001	Wild-type	Wild-type	Wild-type	Wild-type	Wild-type	Wild-type	Wild-type	Wild-type	Wild-type	Wild-type	Wild-type	Wild-type	Wild-type	Wild-type	Wild-type	---	Wild-type	Wild-type	Wild-type	Wild-type	Wild-type	Wild-type	Wild-type	Wild-type	Wild-type	Wild-type	Wild-type	Wild-type	Wild-type	Wild-type	Wild-type	Wild-type	Wild-type	Wild-type	Wild-type	Wild-type	Wild-type	Wild-type	Wild-type	Wild-type	Wild-type	Wild-type	Wild-type	Wild-type	Wild-type	Wild-type	Wild-type	Wild-type	Wild-type
pHGG_META_1002	Wild-type	Wild-type	Wild-type	Wild-type	Wild-type	Wild-type	Wild-type	Wild-type	Wild-type	Wild-type	Wild-type	Wild-type	Wild-type	Wild-type	Wild-type	Wild-type	Wild-type	Wild-type	Wild-type	Wild-type	Wild-type	Wild-type	Wild-type	Wild-type	Wild-type	Wild-type	Wild-type	Wild-type	Wild-type	Wild-type	Wild-type	Wild-type	Wild-type	Wild-type	Wild-type	Wild-type	Wild-type	Wild-type	Wild-type	Wild-type	Wild-type	Wild-type	Wild-type	Wild-type	Wild-type	Wild-type	Wild-type	Wild-type	Wild-type
pHGG_META_1003	Wild-type	Wild-type	Wild-type	Wild-type	Wild-type	Wild-type	Wild-type	Wild-type	Wild-type	Wild-type	Wild-type	Wild-type	Wild-type	Wild-type	Wild-type	Wild-type	Wild-type	Wild-type	Wild-type	Wild-type	Wild-type	Wild-type	Wild-type	Wild-type	Wild-type	Wild-type	Wild-type	Wild-type	Wild-type	Wild-type	Wild-type	Wild-type	Wild-type	Wild-type	Wild-type	Wild-type	Wild-type	Wild-type	Wild-type	Wild-type	Wild-type	Wild-type	Wild-type	Wild-type	Wild-type	Wild-type	Wild-type	Wild-type	Wild-type
pHGG_META_1004	Wild-type	Wild-type	Wild-type	Wild-type	Wild-type	Wild-type	Wild-type	Wild-type	Wild-type	Wild-type	Wild-type	Wild-type	Wild-type	Wild-type	Wild-type	Wild-type	Wild-type	Wild-type	Wild-type	Wild-type	Wild-type	Wild-type	Wild-type	Wild-type	Wild-type	Wild-type	Wild-type	Wild-type	Wild-type	Wild-type	Wild-type	Wild-type	Wild-type	Wild-type	Wild-type	Wild-type	Wild-type	Wild-type	Wild-type	Wild-type	Wild-type	Wild-type	Wild-type	Wild-type	Wild-type	Wild-type	Wild-type	Wild-type	Wild-type
pHGG_META_1005	Wild-type	Wild-type	Wild-type	Wild-type	Wild-type	Wild-type	Wild-type	Wild-type	Wild-type	Wild-type	Wild-type	Wild-type	Wild-type	Wild-type	Wild-type	Wild-type	Wild-type	Wild-type	Wild-type	Wild-type	Wild-type	Wild-type	Wild-type	Wild-type	Wild-type	Wild-type	Wild-type	Wild-type	Wild-type	Wild-type	Wild-type	Wild-type	Wild-type	Wild-type	Wild-type	Wild-type	Wild-type	Wild-type	Wild-type	Wild-type	Wild-type	Wild-type	Wild-type	Wild-type	Wild-type	Wild-type	Wild-type	Wild-type	Wild-type
pHGG_META_1006	Wild-type	Wild-type	Wild-type	Wild-type	Wild-type	Wild-type	Wild-type	Wild-type	Wild-type	Wild-type	Wild-type	Wild-type	Wild-type	Wild-type	Wild-type	Wild-type	Wild-type	Wild-type	Wild-type	Wild-type	Wild-type	Wild-type	Wild-type	Wild-type	Wild-type	Wild-type	Wild-type	Wild-type	Wild-type	Wild-type	Wild-type	Wild-type	Wild-type	Wild-type	Wild-type	Wild-type	Wild-type	Wild-type	Wild-type	Wild-type	Wild-type	Wild-type	Wild-type	Wild-type	Wild-type	Wild-type	Wild-type	Wild-type	Wild-type
pHGG_META_1007	Wild-type	Wild-type	Wild-type	Wild-type	Wild-type	Wild-type	Wild-type	Wild-type	Wild-type	Wild-type	Wild-type	Wild-type	Wild-type	Wild-type	Wild-type	Wild-type	Wild-type	Wild-type	Wild-type	Wild-type	Wild-type	Wild-type	Wild-type	Wild-type	Wild-type	Wild-type	Wild-type	Wild-type	Wild-type	Wild-type	Wild-type	Wild-type	Wild-type	Wild-type	Wild-type	Wild-type	Wild-type	Wild-type	Wild-type	Wild-type	Wild-type	Wild-type	Wild-type	Wild-type	Wild-type	Wild-type	Wild-type	Wild-type	Wild-type
pHGG_META_1008	Wild-type	Wild-type	Wild-type	Wild-type	Wild-type	Wild-type	Wild-type	Wild-type	Wild-type	Wild-type	Wild-type	Wild-type	Wild-type	Wild-type	Wild-type	Wild-type	Wild-type	Wild-type	Wild-type	Wild-type	Wild-type	Wild-type	Wild-type	Wild-type	Wild-type	Wild-type	Wild-type	Wild-type	Wild-type	Wild-type	Wild-type	Wild-type	Wild-type	Wild-type	Wild-type	Wild-type	Wild-type	Wild-type	Wild-type	Wild-type	Wild-type	Wild-type	Wild-type	Wild-type	Wild-type	Wild-type	Wild-type	Wild-type	Wild-type
pHGG_META_1009	Wild-type	Wild-type	Wild-type	Wild-type	Wild-type	Wild-type	Wild-type	Wild-type	Wild-type	Wild-type	Wild-type	Wild-type	Wild-type	Wild-type	Wild-type	-802-	Wild-type	Wild-type	Wild-type	Wild-type	Wild-type	Wild-type	Wild-type	Wild-type	Wild-type	Wild-type	Wild-type	Wild-type	Wild-type	Wild-type	Wild-type	Wild-type	Wild-type	Wild-type	Wild-type	Wild-type	Wild-type	Wild-type	Wild-type	Wild-type	Wild-type	Wild-type	Wild-type	Wild-type	Wild-type	Wild-type	Wild-type	Wild-type	Wild-type
pHGG_META_1010	Wild-type	Wild-type	Wild-type	Wild-type	Wild-type	Wild-type	Wild-type	Wild-type	Wild-type	Wild-type	Wild-type	Wild-type	Wild-type	Wild-type	Wild-type	Wild-type	Wild-type	-1480-1481-	Wild-type	Wild-type	Wild-type	Wild-type	Wild-type	Wild-type	Wild-type	Wild-type	Wild-type	Wild-type	Wild-type	Wild-type	Wild-type	Wild-type	Wild-type	Wild-type	Wild-type	Wild-type	Wild-type	Wild-type	Wild-type	Wild-type	Wild-type	Wild-type	Wild-type	Wild-type	Wild-type	Wild-type	Wild-type	Wild-type	Wild-type
pHGG_META_1011	Wild-type	Wild-type	Wild-type	Wild-type	Wild-type	Wild-type	Wild-type	Wild-type	Wild-type	Wild-type	Wild-type	Wild-type	Wild-type	Wild-type	Wild-type	Wild-type	Wild-type	Wild-type	Wild-type	Wild-type	Wild-type	Wild-type	Wild-type	Wild-type	Wild-type	Wild-type	Wild-type	Wild-type	Wild-type	Wild-type	Wild-type	Wild-type	Wild-type	Wild-type	Wild-type	Wild-type	Wild-type	Wild-type	Wild-type	Wild-type	Wild-type	Wild-type	Wild-type	Wild-type	Wild-type	Wild-type	Wild-type	Wild-type	Wild-type
pHGG_META_1012	Wild-type	Wild-type	Wild-type	Wild-type	Wild-type	Wild-type	Wild-type	Wild-type	Wild-type	Wild-type	Wild-type	Wild-type	Wild-type	Wild-type	Wild-type	Wild-type	Wild-type	Wild-type	Wild-type	Wild-type	Wild-type	Wild-type	Wild-type	Wild-type	Wild-type	Wild-type	Wild-type	Wild-type	Wild-type	Wild-type	Wild-type	Wild-type	Wild-type	Wild-type	Wild-type	Wild-type	Wild-type	Wild-type	Wild-type	Wild-type	Wild-type	Wild-type	Wild-type	Wild-type	Wild-type	Wild-type	Wild-type	Wild-type	Wild-type
pHGG_META_1013	Wild-type	Wild-type	Wild-type	Wild-type	Wild-type	Wild-type	Wild-type	Wild-type	Wild-type	Wild-type	Wild-type	Wild-type	Wild-type	Wild-type	Wild-type	Wild-type	Wild-type	Wild-type	Wild-type	Wild-type	Wild-type	Wild-type	Wild-type	Wild-type	Wild-type	Wild-type	Wild-type	Wild-type	Wild-type	Wild-type	Wild-type	Wild-type	Wild-type	Wild-type	Wild-type	Wild-type	Wild-type	Wild-type	Wild-type	Wild-type	Wild-type	Wild-type	Wild-type	Wild-type	Wild-type	Wild-type	Wild-type	Wild-type	Wild-type
pHGG_META_1015	Wild-type	Wild-type	Wild-type	Wild-type	Wild-type	Wild-type	Wild-type	Wild-type	Wild-type	Wild-type	Wild-type	Wild-type	Wild-type	Wild-type	Wild-type	Wild-type	Wild-type	Wild-type	Wild-type	Wild-type	Wild-type	Wild-type	Wild-type	Wild-type	Wild-type	Wild-type	Wild-type	Wild-type	Wild-type	Wild-type	Wild-type	Wild-type	Wild-type	Wild-type	Wild-type	Wild-type	Wild-type	Wild-type	Wild-type	Wild-type	Wild-type	Wild-type	Wild-type	Wild-type	T31N	Wild-type	-24-25-	Wild-type	Wild-type
pHGG_META_1016	Wild-type	Wild-type	Wild-type	Wild-type	Wild-type	Wild-type	Wild-type	Wild-type	Wild-type	Wild-type	Wild-type	Wild-type	Wild-type	Wild-type	Wild-type	Wild-type	Wild-type	Wild-type	Wild-type	Wild-type	Wild-type	Wild-type	Wild-type	Wild-type	Wild-type	Wild-type	Wild-type	Wild-type	Wild-type	Wild-type	Wild-type	Wild-type	Wild-type	Wild-type	Wild-type	Wild-type	Wild-type	Wild-type	Wild-type	Wild-type	Wild-type	Wild-type	Wild-type	Wild-type	Wild-type	Wild-type	Wild-type	Wild-type	Wild-type
pHGG_META_1017	Wild-type	Wild-type	Wild-type	Wild-type	Wild-type	Wild-type	Wild-type	Wild-type	Wild-type	Wild-type	Wild-type	Wild-type	Wild-type	Wild-type	Wild-type	Wild-type	Wild-type	Wild-type	Wild-type	Wild-type	Wild-type	Wild-type	Wild-type	Wild-type	Wild-type	Wild-type	Wild-type	Wild-type	Wild-type	Wild-type	Wild-type	Wild-type	Wild-type	Wild-type	Wild-type	Wild-type	Wild-type	Wild-type	Wild-type	Wild-type	Wild-type	Wild-type	Wild-type	Wild-type	Wild-type	Wild-type	Wild-type	Wild-type	Wild-type
pHGG_META_1018	Wild-type	Wild-type	Wild-type	Wild-type	Wild-type	Wild-type	Wild-type	Wild-type	Wild-type	Wild-type	Wild-type	Wild-type	Wild-type	Wild-type	Wild-type	Wild-type	Wild-type	Wild-type	Wild-type	Wild-type	Wild-type	Wild-type	Wild-type	---	Wild-type	Wild-type	Wild-type	Wild-type	Wild-type	Wild-type	Wild-type	Wild-type	Wild-type	Wild-type	Wild-type	Wild-type	Wild-type	Wild-type	Wild-type	Wild-type	Wild-type	Wild-type	Wild-type	Wild-type	Wild-type	Wild-type	Wild-type	Wild-type	Wild-type
pHGG_META_1019	Wild-type	Wild-type	Wild-type	Wild-type	Wild-type	Wild-type	Wild-type	Wild-type	R1270T	Wild-type	Wild-type	Wild-type	Wild-type	Wild-type	Wild-type	K1981T	Wild-type	Wild-type	Wild-type	Wild-type	Wild-type	Wild-type	Wild-type	Wild-type	Wild-type	Wild-type	Wild-type	Wild-type	Wild-type	Wild-type	Wild-type	Wild-type	Wild-type	Wild-type	Wild-type	Wild-type	Wild-type	Wild-type	Wild-type	Wild-type	Wild-type	Wild-type	Wild-type	Wild-type	Wild-type	Wild-type	Wild-type	Wild-type	Wild-type
pHGG_META_1020	Wild-type	Wild-type	Wild-type	Wild-type	Wild-type	Wild-type	Wild-type	Wild-type	Wild-type	Wild-type	Wild-type	Wild-type	Wild-type	Wild-type	Wild-type	-726-	Wild-type	Wild-type	Wild-type	Wild-type	Wild-type	Wild-type	Wild-type	Wild-type	Wild-type	Wild-type	Wild-type	Wild-type	Wild-type	Wild-type	Wild-type	Wild-type	Wild-type	Wild-type	Wild-type	Wild-type	Wild-type	Wild-type	Wild-type	Wild-type	Wild-type	R779H	Wild-type	Wild-type	Wild-type	Wild-type	Wild-type	Wild-type	Wild-type
pHGG_META_1021	Wild-type	Wild-type	Wild-type	Wild-type	Wild-type	Wild-type	Wild-type	Wild-type	Wild-type	Wild-type	Wild-type	Wild-type	Wild-type	Wild-type	Wild-type	Wild-type	Wild-type	Wild-type	Wild-type	Wild-type	Wild-type	Wild-type	Wild-type	Wild-type	Wild-type	Wild-type	Wild-type	Wild-type	Wild-type	Wild-type	Wild-type	Wild-type	Wild-type	Wild-type	Wild-type	Wild-type	Wild-type	Wild-type	Wild-type	Wild-type	Wild-type	Wild-type	Wild-type	Wild-type	Wild-type	Wild-type	Wild-type	Wild-type	Wild-type
pHGG_META_1023	Wild-type	Wild-type	Wild-type	Wild-type	Wild-type	Wild-type	Wild-type	Wild-type	Wild-type	Wild-type	Wild-type	Wild-type	Wild-type	Wild-type	Wild-type	R1466*	Wild-type	Wild-type	Wild-type	Wild-type	Wild-type	Wild-type	Wild-type	Wild-type	Wild-type	Wild-type	Wild-type	Wild-type	Wild-type	Wild-type	Wild-type	Wild-type	Wild-type	Wild-type	Wild-type	Wild-type	Wild-type	Wild-type	Wild-type	Wild-type	Wild-type	Wild-type	Wild-type	Wild-type	Wild-type	Wild-type	Wild-type	Wild-type	Wild-type
pHGG_META_1030	Wild-type	Wild-type	Wild-type	Wild-type	Wild-type	Wild-type	Wild-type	Wild-type	Wild-type	Wild-type	Wild-type	Wild-type	Wild-type	Wild-type	Wild-type	Wild-type	Wild-type	R1164*	Wild-type	Wild-type	Wild-type	Wild-type	Wild-type	Wild-type	Wild-type	Wild-type	Wild-type	Wild-type	Wild-type	Wild-type	Wild-type	Wild-type	Wild-type	Wild-type	Wild-type	Wild-type	Wild-type	Wild-type	Wild-type	Wild-type	Wild-type	Wild-type	Wild-type	Wild-type	Wild-type	Wild-type	Wild-type	Wild-type	Wild-type
pHGG_META_1031	Wild-type	Wild-type	Wild-type	Wild-type	Wild-type	Wild-type	Wild-type	Wild-type	Wild-type	Wild-type	Wild-type	Wild-type	Q466*	Wild-type	Wild-type	Wild-type	Wild-type	Wild-type	Wild-type	Wild-type	Wild-type	Wild-type	Wild-type	Wild-type	Wild-type	Wild-type	Wild-type	Wild-type	Wild-type	Wild-type	Wild-type	Wild-type	-428-429EP	Wild-type	Wild-type	Wild-type	Wild-type	Wild-type	Wild-type	Wild-type	Wild-type	Wild-type	Wild-type	Wild-type	Wild-type	Wild-type	Wild-type	Wild-type	Wild-type
[truncated: 247 more columns]
