# Supplementary material for: Integrated Molecular Meta-Analysis of 1,000 Pediatric High-Grade and Diffuse Intrinsic Pontine Glioma
Source: Cancer Cell. 2017 Oct 9;32(4):520–537.e5. doi: 10.1016/j.ccell.2017.08.017 (PMC5637314; doi:10.1016/j.ccell.2017.08.017)
Supplement: Table S7. Integrated Pathway Analysis of pHGG/DIPG, Related to Figure 7 [file mmc8.xlsx]

## Sheet: Table.S7
Table S7, related to Figure 7. Integrated pathway analysis of pHGG/DIPG.
Index_ID	BMP	Chromatin	Cell_cycle	DNA_repair	Genome_integrity	MAPK	PI3K_mTOR	RTK	WNT
pHGG_META_0031	None	Chromatin	None	None	None	None	None	RTK	None
pHGG_META_0040	None	Chromatin	None	DNA_repair	None	MAPK	PI3K_mTOR	RTK	None
pHGG_META_0042	None	Chromatin	None	None	None	None	PI3K_mTOR	RTK	None
pHGG_META_0056	None	Chromatin	None	None	None	MAPK	PI3K_mTOR	RTK	None
pHGG_META_0061	None	None	None	None	None	MAPK	None	None	None
pHGG_META_0063	None	None	Cell_cycle	None	None	MAPK	None	None	None
pHGG_META_0078	None	None	None	None	None	None	None	None	None
pHGG_META_0081	None	Chromatin	None	None	None	None	PI3K_mTOR	RTK	None
pHGG_META_0156	None	None	None	None	None	None	None	None	None
pHGG_META_0157	None	None	None	None	None	None	None	None	None
pHGG_META_0158	None	Chromatin	None	DNA_repair	None	None	PI3K_mTOR	None	None
pHGG_META_0165	None	None	None	DNA_repair	None	None	PI3K_mTOR	RTK	None
pHGG_META_0166	None	Chromatin	None	DNA_repair	None	None	None	RTK	WNT
pHGG_META_0169	None	None	None	DNA_repair	Genome_integrity	None	PI3K_mTOR	RTK	None
pHGG_META_0170	BMP	None	Cell_cycle	DNA_repair	Genome_integrity	None	PI3K_mTOR	RTK	WNT
pHGG_META_0173	BMP	None	Cell_cycle	DNA_repair	None	None	PI3K_mTOR	RTK	None
pHGG_META_0176	None	Chromatin	Cell_cycle	DNA_repair	None	None	PI3K_mTOR	None	None
pHGG_META_0177	None	None	Cell_cycle	None	None	None	None	None	None
pHGG_META_0178	None	None	Cell_cycle	DNA_repair	Genome_integrity	MAPK	PI3K_mTOR	None	None
pHGG_META_0179	None	None	Cell_cycle	DNA_repair	None	None	None	RTK	None
pHGG_META_0180	None	None	Cell_cycle	DNA_repair	None	MAPK	None	RTK	None
pHGG_META_0181	None	Chromatin	Cell_cycle	DNA_repair	Genome_integrity	MAPK	None	None	None
pHGG_META_0182	None	Chromatin	Cell_cycle	DNA_repair	None	MAPK	None	RTK	None
pHGG_META_0183	None	Chromatin	None	DNA_repair	Genome_integrity	None	None	RTK	None
pHGG_META_0185	None	None	None	DNA_repair	None	MAPK	None	None	None
pHGG_META_0186	None	None	None	None	None	None	None	None	None
pHGG_META_0203	None	Chromatin	None	DNA_repair	Genome_integrity	None	PI3K_mTOR	RTK	WNT
pHGG_META_0206	None	None	None	DNA_repair	None	None	PI3K_mTOR	None	None
pHGG_META_0210	BMP	Chromatin	Cell_cycle	None	None	MAPK	PI3K_mTOR	None	None
pHGG_META_0255	None	None	Cell_cycle	DNA_repair	None	MAPK	None	None	None
pHGG_META_0259	None	None	None	DNA_repair	None	None	PI3K_mTOR	None	None
pHGG_META_0274	None	None	None	DNA_repair	None	None	None	RTK	None
pHGG_META_0284	None	None	None	DNA_repair	None	None	None	None	None
pHGG_META_0285	BMP	None	Cell_cycle	DNA_repair	None	None	PI3K_mTOR	RTK	None
pHGG_META_0286	None	None	None	DNA_repair	None	None	PI3K_mTOR	None	None
pHGG_META_0287	BMP	Chromatin	None	None	None	None	None	None	None
pHGG_META_0288	None	Chromatin	Cell_cycle	DNA_repair	Genome_integrity	None	PI3K_mTOR	None	None
pHGG_META_0289	None	Chromatin	None	DNA_repair	Genome_integrity	MAPK	PI3K_mTOR	RTK	None
pHGG_META_0290	BMP	None	None	DNA_repair	None	None	PI3K_mTOR	None	None
pHGG_META_0291	None	Chromatin	None	DNA_repair	Genome_integrity	None	PI3K_mTOR	RTK	None
pHGG_META_0292	None	Chromatin	Cell_cycle	DNA_repair	None	None	PI3K_mTOR	None	None
pHGG_META_0293	None	None	None	None	None	None	None	None	None
pHGG_META_0294	None	None	None	DNA_repair	None	None	None	None	None
pHGG_META_0295	None	None	Cell_cycle	DNA_repair	None	None	None	None	None
pHGG_META_0296	None	None	Cell_cycle	DNA_repair	None	None	None	None	None
pHGG_META_0297	None	None	Cell_cycle	None	None	None	None	RTK	None
pHGG_META_0300	None	None	None	None	None	None	None	None	None
pHGG_META_0303	BMP	Chromatin	None	DNA_repair	None	None	PI3K_mTOR	RTK	WNT
pHGG_META_0304	None	Chromatin	Cell_cycle	None	Genome_integrity	None	None	RTK	None
pHGG_META_0305	BMP	None	None	None	None	None	PI3K_mTOR	None	None
pHGG_META_0306	None	None	None	None	None	MAPK	None	None	None
pHGG_META_0307	None	None	None	DNA_repair	None	None	None	RTK	None
pHGG_META_0308	None	None	None	None	None	None	None	RTK	None
pHGG_META_0309	None	None	None	None	None	None	None	None	None
pHGG_META_0310	BMP	Chromatin	None	None	None	None	PI3K_mTOR	None	None
pHGG_META_0311	None	Chromatin	Cell_cycle	DNA_repair	None	None	PI3K_mTOR	RTK	WNT
pHGG_META_0312	None	None	None	DNA_repair	None	None	None	None	None
pHGG_META_0313	None	None	Cell_cycle	DNA_repair	None	MAPK	None	None	None
pHGG_META_0314	None	Chromatin	None	None	None	None	PI3K_mTOR	RTK	WNT
pHGG_META_0315	None	None	None	DNA_repair	None	None	None	RTK	None
pHGG_META_0316	None	None	None	None	None	None	None	None	None
pHGG_META_0317	None	Chromatin	Cell_cycle	DNA_repair	None	None	None	RTK	None
pHGG_META_0318	None	Chromatin	Cell_cycle	DNA_repair	None	None	None	None	None
pHGG_META_0319	None	Chromatin	Cell_cycle	DNA_repair	None	None	None	RTK	None
pHGG_META_0320	None	None	None	DNA_repair	Genome_integrity	None	None	RTK	None
pHGG_META_0321	None	Chromatin	None	DNA_repair	Genome_integrity	None	None	None	None
pHGG_META_0322	None	None	None	None	None	None	None	None	None
pHGG_META_0323	BMP	None	None	DNA_repair	None	None	None	None	None
pHGG_META_0324	None	None	None	DNA_repair	None	None	None	None	None
pHGG_META_0325	None	Chromatin	None	DNA_repair	None	None	PI3K_mTOR	None	None
pHGG_META_0326	None	None	None	None	None	None	None	None	None
pHGG_META_0327	None	None	None	None	Genome_integrity	None	PI3K_mTOR	None	None
pHGG_META_0328	BMP	Chromatin	Cell_cycle	DNA_repair	None	MAPK	None	None	None
pHGG_META_0329	None	Chromatin	None	DNA_repair	None	None	None	RTK	None
pHGG_META_0330	None	None	None	None	None	None	None	None	WNT
pHGG_META_0331	None	None	None	DNA_repair	None	None	None	None	None
pHGG_META_0332	BMP	Chromatin	None	None	None	None	None	None	None
pHGG_META_0333	None	None	None	DNA_repair	Genome_integrity	MAPK	None	None	None
pHGG_META_0334	BMP	None	None	DNA_repair	None	MAPK	None	RTK	None
pHGG_META_0335	None	None	Cell_cycle	DNA_repair	None	None	None	None	None
pHGG_META_0336	None	Chromatin	None	None	None	MAPK	PI3K_mTOR	None	None
pHGG_META_0337	None	Chromatin	None	DNA_repair	Genome_integrity	None	None	None	None
pHGG_META_0338	BMP	Chromatin	None	None	None	None	None	None	None
pHGG_META_0339	None	Chromatin	None	DNA_repair	None	None	PI3K_mTOR	None	None
pHGG_META_0340	BMP	Chromatin	None	None	None	None	PI3K_mTOR	None	None
pHGG_META_0341	None	None	None	DNA_repair	None	None	None	None	None
pHGG_META_0342	None	None	None	None	None	None	None	None	None
pHGG_META_0343	None	Chromatin	None	DNA_repair	None	None	PI3K_mTOR	None	None
pHGG_META_0344	None	Chromatin	None	DNA_repair	None	None	None	None	None
pHGG_META_0356	None	Chromatin	None	DNA_repair	None	None	None	None	WNT
pHGG_META_0358	None	None	None	DNA_repair	None	None	PI3K_mTOR	RTK	None
pHGG_META_0359	BMP	None	None	None	None	None	None	RTK	None
pHGG_META_0360	None	None	None	DNA_repair	None	None	PI3K_mTOR	RTK	None
pHGG_META_0361	None	None	Cell_cycle	DNA_repair	Genome_integrity	MAPK	None	None	None
pHGG_META_0362	BMP	Chromatin	None	None	None	None	None	None	None
pHGG_META_0364	None	None	None	DNA_repair	None	None	PI3K_mTOR	RTK	None
pHGG_META_0365	None	None	Cell_cycle	DNA_repair	None	MAPK	None	None	None
pHGG_META_0366	BMP	None	None	DNA_repair	None	None	None	None	WNT
pHGG_META_0367	BMP	None	None	DNA_repair	None	None	None	None	None
pHGG_META_0368	None	None	None	DNA_repair	None	None	None	RTK	None
pHGG_META_0369	None	Chromatin	None	DNA_repair	None	None	None	RTK	None
pHGG_META_0370	None	None	None	DNA_repair	None	None	PI3K_mTOR	None	None
pHGG_META_0371	None	None	None	DNA_repair	None	None	None	None	WNT
pHGG_META_0372	None	None	None	DNA_repair	None	None	None	None	None
pHGG_META_0373	BMP	None	None	None	None	None	PI3K_mTOR	None	None
pHGG_META_0374	None	Chromatin	None	DNA_repair	None	None	PI3K_mTOR	None	None
pHGG_META_0375	BMP	None	None	DNA_repair	None	None	PI3K_mTOR	None	None
pHGG_META_0376	None	None	None	DNA_repair	None	MAPK	None	None	None
pHGG_META_0377	BMP	Chromatin	Cell_cycle	DNA_repair	Genome_integrity	None	None	None	None
pHGG_META_0378	BMP	None	Cell_cycle	None	None	MAPK	PI3K_mTOR	RTK	None
pHGG_META_0379	None	None	Cell_cycle	DNA_repair	Genome_integrity	None	None	RTK	None
pHGG_META_0380	BMP	Chromatin	Cell_cycle	DNA_repair	Genome_integrity	MAPK	PI3K_mTOR	RTK	WNT
pHGG_META_0381	BMP	None	None	None	None	None	PI3K_mTOR	None	None
pHGG_META_0382	None	None	None	DNA_repair	None	None	PI3K_mTOR	RTK	None
pHGG_META_0383	None	Chromatin	Cell_cycle	DNA_repair	None	None	None	RTK	None
pHGG_META_0384	BMP	None	None	DNA_repair	None	None	PI3K_mTOR	None	None
pHGG_META_0385	BMP	Chromatin	None	None	None	None	None	None	None
pHGG_META_0386	None	None	None	DNA_repair	None	None	None	None	None
pHGG_META_0387	None	None	None	None	None	None	None	None	None
pHGG_META_0388	BMP	Chromatin	None	DNA_repair	None	None	None	None	None
pHGG_META_0391	None	None	Cell_cycle	None	None	None	None	None	None
pHGG_META_0395	None	None	Cell_cycle	DNA_repair	None	MAPK	None	RTK	None
pHGG_META_0397	None	None	Cell_cycle	DNA_repair	None	None	None	RTK	WNT
pHGG_META_0399	BMP	Chromatin	None	DNA_repair	None	MAPK	None	RTK	None
pHGG_META_0400	None	Chromatin	None	None	None	MAPK	None	None	None
pHGG_META_0402	None	None	Cell_cycle	None	Genome_integrity	MAPK	None	None	None
pHGG_META_0403	None	Chromatin	None	None	Genome_integrity	MAPK	PI3K_mTOR	None	None
pHGG_META_0406	None	Chromatin	None	None	None	None	None	RTK	None
pHGG_META_0409	None	None	None	None	None	None	None	None	None
pHGG_META_0433	None	Chromatin	Cell_cycle	None	None	None	None	None	None
pHGG_META_0434	None	Chromatin	None	DNA_repair	None	None	None	RTK	None
pHGG_META_0437	None	Chromatin	None	DNA_repair	None	None	None	None	None
pHGG_META_0438	None	Chromatin	None	DNA_repair	None	None	None	RTK	None
pHGG_META_0439	None	Chromatin	None	DNA_repair	None	None	None	None	None
pHGG_META_0440	None	None	None	DNA_repair	None	None	None	None	None
pHGG_META_0441	BMP	None	None	None	None	None	PI3K_mTOR	None	None
pHGG_META_0442	None	Chromatin	Cell_cycle	DNA_repair	Genome_integrity	MAPK	None	None	None
pHGG_META_0443	None	None	None	None	None	None	None	RTK	None
pHGG_META_0445	None	None	None	None	None	None	None	None	None
pHGG_META_0446	BMP	Chromatin	Cell_cycle	DNA_repair	Genome_integrity	None	None	RTK	None
pHGG_META_0448	BMP	None	None	DNA_repair	None	MAPK	None	RTK	None
pHGG_META_0449	None	None	None	DNA_repair	None	None	None	RTK	None
pHGG_META_0450	None	None	None	DNA_repair	None	None	None	None	None
pHGG_META_0451	None	None	None	DNA_repair	None	None	None	None	None
pHGG_META_0452	None	None	None	None	None	None	PI3K_mTOR	None	WNT
pHGG_META_0453	None	Chromatin	Cell_cycle	None	None	None	None	RTK	None
pHGG_META_0454	None	Chromatin	None	DNA_repair	None	None	None	RTK	None
pHGG_META_0455	None	Chromatin	None	DNA_repair	None	None	None	None	None
pHGG_META_0456	None	None	Cell_cycle	DNA_repair	None	None	None	RTK	None
pHGG_META_0457	None	None	Cell_cycle	None	None	None	PI3K_mTOR	None	None
pHGG_META_0458	None	Chromatin	Cell_cycle	DNA_repair	Genome_integrity	MAPK	PI3K_mTOR	RTK	None
pHGG_META_0459	None	None	None	None	None	None	None	None	None
pHGG_META_0460	None	Chromatin	None	DNA_repair	None	None	None	None	None
pHGG_META_0461	BMP	None	None	DNA_repair	None	None	None	None	None
pHGG_META_0462	BMP	Chromatin	None	DNA_repair	None	None	PI3K_mTOR	None	None
pHGG_META_0463	None	None	None	DNA_repair	None	None	None	None	None
pHGG_META_0464	BMP	None	None	None	None	None	PI3K_mTOR	None	None
pHGG_META_0465	None	None	None	DNA_repair	None	None	None	RTK	None
pHGG_META_0466	BMP	Chromatin	Cell_cycle	DNA_repair	None	MAPK	None	RTK	WNT
pHGG_META_0467	BMP	Chromatin	None	None	Genome_integrity	MAPK	None	None	None
pHGG_META_0468	None	None	Cell_cycle	DNA_repair	None	MAPK	None	RTK	None
pHGG_META_0469	BMP	None	None	DNA_repair	Genome_integrity	None	None	None	None
pHGG_META_0470	None	None	None	DNA_repair	Genome_integrity	MAPK	PI3K_mTOR	RTK	None
pHGG_META_0471	None	Chromatin	None	DNA_repair	None	None	None	RTK	None
pHGG_META_0472	None	None	None	None	None	None	None	None	None
pHGG_META_0473	None	None	None	None	None	None	None	None	None
pHGG_META_0474	None	None	None	None	None	None	None	None	None
pHGG_META_0475	None	None	None	None	None	MAPK	None	None	None
pHGG_META_0476	None	None	None	None	None	None	None	None	None
pHGG_META_0477	None	None	Cell_cycle	None	None	MAPK	None	None	None
pHGG_META_0478	None	None	None	None	None	None	None	RTK	None
pHGG_META_0479	None	None	None	None	Genome_integrity	MAPK	None	RTK	None
pHGG_META_0480	None	Chromatin	Cell_cycle	DNA_repair	None	None	PI3K_mTOR	None	None
pHGG_META_0481	None	Chromatin	None	DNA_repair	None	None	None	None	None
pHGG_META_0482	None	None	None	DNA_repair	None	None	None	None	None
pHGG_META_0483	None	Chromatin	None	DNA_repair	Genome_integrity	None	None	RTK	None
pHGG_META_0484	None	Chromatin	Cell_cycle	DNA_repair	None	None	None	RTK	None
pHGG_META_0485	BMP	None	None	DNA_repair	None	None	None	None	None
pHGG_META_0486	BMP	Chromatin	None	None	None	None	PI3K_mTOR	None	None
pHGG_META_0487	None	None	None	None	None	None	None	None	None
pHGG_META_0488	None	None	Cell_cycle	None	None	None	None	RTK	None
pHGG_META_0490	None	None	None	DNA_repair	None	None	PI3K_mTOR	None	None
pHGG_META_0491	None	None	None	None	None	MAPK	PI3K_mTOR	None	None
pHGG_META_0492	BMP	None	None	None	None	None	PI3K_mTOR	None	None
pHGG_META_0493	BMP	Chromatin	None	None	None	MAPK	PI3K_mTOR	None	None
pHGG_META_0494	BMP	None	None	None	None	None	PI3K_mTOR	None	WNT
pHGG_META_0495	None	None	None	DNA_repair	None	None	PI3K_mTOR	None	None
pHGG_META_0496	None	Chromatin	None	None	None	None	None	None	None
pHGG_META_0498	None	Chromatin	None	DNA_repair	None	None	None	RTK	None
pHGG_META_0499	None	Chromatin	None	DNA_repair	None	None	PI3K_mTOR	RTK	None
pHGG_META_0500	None	None	Cell_cycle	DNA_repair	None	None	None	None	None
pHGG_META_0501	None	None	None	DNA_repair	None	MAPK	None	RTK	None
pHGG_META_0502	None	None	Cell_cycle	None	None	None	None	None	None
pHGG_META_0503	None	None	None	DNA_repair	None	None	None	None	None
pHGG_META_0504	None	Chromatin	None	DNA_repair	None	None	None	None	None
pHGG_META_0505	None	None	None	None	Genome_integrity	None	None	None	None
pHGG_META_0506	None	None	None	None	None	None	None	None	None
pHGG_META_0507	None	None	None	DNA_repair	None	None	None	None	None
pHGG_META_0508	None	None	None	DNA_repair	None	None	None	RTK	None
pHGG_META_0509	BMP	Chromatin	None	DNA_repair	None	None	PI3K_mTOR	RTK	None
pHGG_META_0510	BMP	None	None	None	None	None	PI3K_mTOR	None	None
pHGG_META_0512	None	Chromatin	Cell_cycle	DNA_repair	None	MAPK	PI3K_mTOR	None	None
pHGG_META_0513	None	None	None	DNA_repair	None	None	None	RTK	None
pHGG_META_0514	None	None	None	DNA_repair	None	None	PI3K_mTOR	None	WNT
pHGG_META_0515	None	None	Cell_cycle	DNA_repair	Genome_integrity	None	None	None	None
pHGG_META_0516	None	None	None	None	None	None	None	RTK	None
pHGG_META_0517	BMP	None	None	DNA_repair	None	None	None	None	None
pHGG_META_0522	None	Chromatin	None	DNA_repair	None	None	None	None	None
pHGG_META_0523	None	None	Cell_cycle	None	None	None	None	None	None
pHGG_META_0525	None	None	Cell_cycle	None	None	MAPK	None	None	None
pHGG_META_0526	None	Chromatin	None	None	Genome_integrity	MAPK	PI3K_mTOR	RTK	None
pHGG_META_0527	None	Chromatin	None	DNA_repair	None	None	PI3K_mTOR	RTK	None
pHGG_META_0528	None	None	Cell_cycle	DNA_repair	None	MAPK	None	None	None
pHGG_META_0529	None	None	None	None	None	MAPK	None	RTK	None
pHGG_META_0531	None	None	None	None	None	None	None	None	None
pHGG_META_0533	None	None	Cell_cycle	DNA_repair	None	MAPK	None	None	None
pHGG_META_0539	None	Chromatin	None	DNA_repair	None	None	None	None	None
pHGG_META_0540	None	Chromatin	None	DNA_repair	None	None	None	None	None
pHGG_META_0541	BMP	Chromatin	None	DNA_repair	Genome_integrity	None	None	RTK	None
pHGG_META_0543	None	None	Cell_cycle	DNA_repair	None	None	None	None	None
pHGG_META_0544	BMP	None	Cell_cycle	DNA_repair	None	None	PI3K_mTOR	None	None
pHGG_META_0549	None	Chromatin	None	None	None	None	None	None	None
pHGG_META_0555	None	None	Cell_cycle	None	None	MAPK	None	None	None
pHGG_META_0565	None	None	Cell_cycle	DNA_repair	None	MAPK	PI3K_mTOR	None	None
pHGG_META_0566	BMP	None	Cell_cycle	DNA_repair	None	None	None	RTK	None
pHGG_META_0567	BMP	None	None	None	None	None	None	RTK	None
pHGG_META_0568	None	None	None	DNA_repair	None	None	None	RTK	None
pHGG_META_0572	None	None	None	None	None	None	None	None	None
pHGG_META_0573	None	None	None	None	None	None	None	None	None
pHGG_META_0574	None	None	None	None	None	None	None	RTK	None
pHGG_META_0575	None	None	None	None	None	MAPK	None	None	None
pHGG_META_0576	None	Chromatin	Cell_cycle	DNA_repair	None	None	PI3K_mTOR	None	None
pHGG_META_0579	None	Chromatin	None	DNA_repair	None	None	None	None	None
pHGG_META_0590	None	Chromatin	Cell_cycle	DNA_repair	None	None	None	RTK	None
pHGG_META_0597	None	Chromatin	Cell_cycle	DNA_repair	None	MAPK	PI3K_mTOR	RTK	None
pHGG_META_0604	None	None	None	None	None	MAPK	None	None	None
pHGG_META_0606	None	None	None	DNA_repair	None	MAPK	None	None	None
pHGG_META_0607	None	None	None	None	None	None	None	RTK	None
pHGG_META_0608	None	None	None	None	None	None	None	None	None
pHGG_META_0609	BMP	None	None	None	None	None	None	RTK	None
pHGG_META_0615	None	None	None	None	None	None	None	None	None
pHGG_META_0616	BMP	None	None	None	None	None	PI3K_mTOR	None	None
pHGG_META_0617	None	None	None	DNA_repair	None	None	None	None	None
pHGG_META_0618	None	None	None	None	None	None	None	None	None
pHGG_META_0619	None	Chromatin	None	None	None	None	None	None	None
pHGG_META_0620	None	Chromatin	None	DNA_repair	None	None	None	None	None
pHGG_META_0621	None	None	None	DNA_repair	None	None	None	None	None
pHGG_META_0622	None	None	None	DNA_repair	None	None	PI3K_mTOR	None	None
pHGG_META_0623	None	Chromatin	None	DNA_repair	None	None	None	RTK	None
pHGG_META_0624	BMP	None	Cell_cycle	DNA_repair	None	None	PI3K_mTOR	None	None
pHGG_META_0625	None	None	None	DNA_repair	None	MAPK	None	None	None
pHGG_META_0626	None	None	None	DNA_repair	None	None	None	None	None
pHGG_META_0627	None	None	None	DNA_repair	None	None	None	RTK	None
pHGG_META_0628	None	None	None	DNA_repair	None	None	None	None	None
pHGG_META_0629	None	None	None	DNA_repair	None	None	None	None	None
pHGG_META_0630	None	Chromatin	None	DNA_repair	None	None	None	RTK	None
pHGG_META_0631	None	Chromatin	None	DNA_repair	None	None	None	RTK	None
pHGG_META_0632	None	None	None	DNA_repair	None	None	None	None	None
pHGG_META_0633	None	None	None	DNA_repair	None	None	None	RTK	None
pHGG_META_0634	None	None	None	DNA_repair	None	None	None	RTK	None
pHGG_META_0635	None	None	None	DNA_repair	None	None	None	None	None
pHGG_META_0636	None	Chromatin	None	DNA_repair	None	None	None	None	None
pHGG_META_0637	None	Chromatin	None	DNA_repair	None	None	PI3K_mTOR	None	None
pHGG_META_0638	None	Chromatin	Cell_cycle	DNA_repair	None	None	PI3K_mTOR	None	None
pHGG_META_0639	None	Chromatin	None	None	None	None	None	RTK	None
pHGG_META_0640	None	None	None	None	None	MAPK	None	RTK	None
pHGG_META_0641	None	Chromatin	None	None	None	MAPK	None	RTK	None
pHGG_META_0642	None	None	None	None	None	None	None	RTK	None
pHGG_META_0643	None	None	None	DNA_repair	None	None	None	None	None
pHGG_META_0644	BMP	None	None	None	None	None	PI3K_mTOR	RTK	None
pHGG_META_0645	BMP	None	None	None	None	None	PI3K_mTOR	None	None
pHGG_META_0646	BMP	None	None	None	None	None	PI3K_mTOR	None	None
pHGG_META_0647	BMP	None	None	None	None	None	None	None	None
pHGG_META_0648	None	None	Cell_cycle	DNA_repair	None	None	None	None	None
pHGG_META_0651	None	None	None	DNA_repair	None	None	None	None	None
pHGG_META_0652	None	None	None	DNA_repair	None	None	None	RTK	None
pHGG_META_0653	None	None	None	DNA_repair	None	None	None	None	None
pHGG_META_0661	None	None	None	DNA_repair	None	None	None	None	None
pHGG_META_0662	None	None	None	None	None	None	None	RTK	None
pHGG_META_0663	None	None	None	DNA_repair	None	None	PI3K_mTOR	None	None
pHGG_META_0664	None	None	None	DNA_repair	None	MAPK	None	RTK	None
pHGG_META_0665	None	None	None	None	None	None	None	None	None
pHGG_META_0666	None	None	None	None	None	None	None	None	None
pHGG_META_0667	None	None	None	None	None	None	None	None	None
pHGG_META_0668	None	None	None	None	None	None	None	None	None
pHGG_META_0669	None	Chromatin	None	None	None	None	None	None	None
pHGG_META_0670	None	None	None	None	None	None	None	None	None
pHGG_META_0671	None	None	None	None	None	None	None	None	None
pHGG_META_0774	None	Chromatin	None	DNA_repair	Genome_integrity	None	PI3K_mTOR	None	None
pHGG_META_0776	None	None	Cell_cycle	None	None	MAPK	PI3K_mTOR	None	None
pHGG_META_0780	None	Chromatin	None	DNA_repair	None	None	PI3K_mTOR	RTK	None
pHGG_META_0784	None	None	None	DNA_repair	None	None	None	None	None
pHGG_META_0829	None	Chromatin	Cell_cycle	DNA_repair	Genome_integrity	None	None	RTK	None
pHGG_META_0830	None	None	None	DNA_repair	None	None	PI3K_mTOR	None	None
pHGG_META_0983	None	None	None	None	None	None	None	None	None
pHGG_META_0986	BMP	None	Cell_cycle	None	None	None	PI3K_mTOR	None	None
pHGG_META_0987	BMP	None	None	DNA_repair	None	None	None	RTK	None
pHGG_META_0988	BMP	None	None	DNA_repair	None	None	None	None	None
pHGG_META_0991	BMP	None	None	DNA_repair	None	None	None	None	None
pHGG_META_0996	None	None	Cell_cycle	None	Genome_integrity	None	None	RTK	None
pHGG_META_0997	None	Chromatin	Cell_cycle	None	None	MAPK	None	None	None
pHGG_META_0999	None	None	None	None	None	None	None	RTK	None
pHGG_META_1000	None	Chromatin	None	DNA_repair	None	None	None	None	None
pHGG_META_1001	None	Chromatin	None	None	None	None	PI3K_mTOR	None	None
pHGG_META_1002	None	None	None	None	None	None	None	None	None
pHGG_META_1003	None	None	None	None	None	MAPK	None	None	None
pHGG_META_1004	None	None	None	DNA_repair	None	None	None	None	None
pHGG_META_1005	None	None	Cell_cycle	None	None	MAPK	PI3K_mTOR	None	None
pHGG_META_1006	None	None	None	None	None	MAPK	None	None	None
pHGG_META_1007	None	None	None	DNA_repair	None	MAPK	None	None	None
pHGG_META_1008	None	None	Cell_cycle	None	None	None	None	RTK	None
pHGG_META_1009	None	Chromatin	None	DNA_repair	Genome_integrity	None	None	None	None
pHGG_META_1010	None	Chromatin	None	None	None	MAPK	None	RTK	None
pHGG_META_1011	None	None	Cell_cycle	DNA_repair	None	None	None	None	None
pHGG_META_1012	None	None	None	None	None	None	None	None	None
pHGG_META_1013	None	None	Cell_cycle	DNA_repair	None	MAPK	None	RTK	None
pHGG_META_1015	None	None	Cell_cycle	DNA_repair	None	MAPK	PI3K_mTOR	None	None
pHGG_META_1016	None	None	Cell_cycle	DNA_repair	None	None	None	None	None
pHGG_META_1017	None	Chromatin	None	DNA_repair	None	None	None	None	None
pHGG_META_1018	BMP	None	Cell_cycle	DNA_repair	Genome_integrity	MAPK	None	RTK	None
pHGG_META_1019	None	Chromatin	None	DNA_repair	Genome_integrity	None	None	RTK	None
pHGG_META_1020	None	Chromatin	Cell_cycle	DNA_repair	None	None	None	None	None
pHGG_META_1021	None	None	None	DNA_repair	None	None	PI3K_mTOR	RTK	None
pHGG_META_1023	None	Chromatin	None	DNA_repair	None	None	PI3K_mTOR	None	None
pHGG_META_1030	None	Chromatin	None	None	None	MAPK	None	RTK	None
pHGG_META_1031	None	None	None	DNA_repair	Genome_integrity	None	PI3K_mTOR	None	None
