# Supplementary material for: Integrated Molecular Meta-Analysis of 1,000 Pediatric High-Grade and Diffuse Intrinsic Pontine Glioma
Source: Cancer Cell. 2017 Oct 9;32(4):520–537.e5. doi: 10.1016/j.ccell.2017.08.017 (PMC5637314; doi:10.1016/j.ccell.2017.08.017)
Supplement: Table S8. Integrated Analysis of H3/IDH1 Wild-Type pHGG/DIPG, Related to Figure 8 [file mmc9.xlsx]

## Sheet: H3.3G34RV_vs_WT
Table S8, related to Figure 8. Integrated analysis of H3/IDH1 wild-type pHGG/DIPG.
Symbol	Ensembl	Description	Chromosome	Start (bp)	End (bp)	Cytoband	H3.3G34RV	WT	Fold change	P.Value	adj.P.Val
NPY	ENSG00000122585	neuropeptide Y	7	24323782	24331484	p15.3	4.83554	1.22155	3.61398	2.11685e-09	8.7405e-07
DLX2	ENSG00000115844	distal-less homeobox 2	2	172964167	172967628	q31.1	5.30877	1.71204	3.59673	1.5675e-09	7.45084e-07
DLX6	ENSG00000006377	distal-less homeobox 6	7	96634860	96640351	q21.3	3.69049	1.20039	2.49011	3.3692e-06	0.000338388
FOXG1	ENSG00000176165	forkhead box G1	14	29235050	29238870	q12	4.55798	2.07164	2.48633	0.00390631	0.0431239
FGFBP2	ENSG00000137441	fibroblast growth factor binding protein 2	4	15961866	15970932	p15.32	2.75079	0.287229	2.46356	7.2525e-09	2.38663e-06
PCSK2	ENSG00000125851	proprotein convertase subtilisin/kexin type 2	20	17206752	17465223	p12.1	1.96501	-0.213016	2.17803	5.19129e-06	0.000462674
HES5	ENSG00000197921	hairy and enhancer of split 5 (Drosophila)	1	2460184	2461684	p36.32	1.65237	-0.485618	2.13799	6.34209e-06	0.000537256
SNCAIP	ENSG00000064692	synuclein, alpha interacting protein	5	121647049	121799914	q23.2	2.00098	-0.106404	2.10739	1.87385e-10	1.14519e-07
ROBO2	ENSG00000185008	roundabout, axon guidance receptor, homolog 2 (Drosophila)	3	75955846	77699115	p12.3	1.60722	-0.425525	2.03274	4.41562e-07	6.9963e-05
DCX	ENSG00000077279	doublecortin	X	110537007	110655603	q23	0.98456	-0.994135	1.97869	8.29005e-05	0.00345998
RORB	ENSG00000198963	RAR-related orphan receptor B	9	77112281	77308093	q21.13	1.00386	-0.934419	1.93828	6.42824e-06	0.000539215
TFPI2	ENSG00000105825	tissue factor pathway inhibitor 2	7	93514709	93520303	q21.3	2.07261	0.209819	1.86279	3.17917e-05	0.0016586
NPNT	ENSG00000168743	nephronectin	4	106815932	106925184	q24	2.73475	0.924274	1.81048	0.000462454	0.0104125
ANGPTL1	ENSG00000116194	angiopoietin-like 1	1	178818840	178840187	q25.2	1.3546	-0.426551	1.78115	6.92903e-06	0.000564617
PDGFRA	ENSG00000134853	platelet-derived growth factor receptor, alpha polypeptide	4	55095264	55164414	q12	1.38044	-0.388777	1.76922	0.000115551	0.00449388
NEDD4L	ENSG00000049759	neural precursor cell expressed, developmentally down-regulated 4-like, E3 ubiquitin protein ligase	18	55711599	56068772	q21.31	1.84716	0.130294	1.71687	2.38672e-07	4.08415e-05
PAX6	ENSG00000007372	paired box 6	11	31806340	31839509	p13	1.17261	-0.502589	1.6752	5.73126e-07	8.31129e-05
LIPG	ENSG00000101670	lipase, endothelial	18	47087069	47119272	q21.1	1.20301	-0.414798	1.61781	3.82468e-06	0.000367685
SOX1	ENSG00000182968	SRY (sex determining region Y)-box 1	13	112721913	112726020	q34	1.31076	-0.298273	1.60903	7.13921e-06	0.00057087
INPP4B	ENSG00000109452	inositol polyphosphate-4-phosphatase, type II, 105kDa	4	142944313	143768585	q31.21	1.63869	0.0472809	1.59141	1.22814e-10	8.08305e-08
EMX2	ENSG00000170370	empty spiracles homeobox 2	10	119301955	119309056	q26.11	2.75504	1.20707	1.54798	0.000418989	0.0097384
DOK5	ENSG00000101134	docking protein 5	20	53092136	53267710	q13.2	1.05621	-0.447339	1.50355	3.31437e-07	5.45341e-05
DACH1	ENSG00000165659	dachshund homolog 1 (Drosophila)	13	72012098	72441330	q21.33	1.38893	-0.106891	1.49582	3.1414e-05	0.0016586
PDGFD	ENSG00000170962	platelet derived growth factor D	11	103777914	104035107	q22.3	1.72604	0.266519	1.45952	0.000161264	0.00547556
ELAVL4	ENSG00000162374	ELAV like neuron-specific RNA binding protein 4	1	50513686	50669458	p33	0.657311	-0.773143	1.43045	0.000564236	0.0119792
ANXA1	ENSG00000135046	annexin A1	9	75766673	75785309	q21.13	1.18569	-0.237685	1.42338	7.9256e-05	0.00334567
TOX3	ENSG00000103460	TOX high mobility group box family member 3	16	52471917	52581714	q12.1	0.871184	-0.541907	1.41309	0.000358175	0.00883155
TMTC2	ENSG00000179104	transmembrane and tetratricopeptide repeat containing 2	12	83080659	83528649	q21.31	1.15352	-0.227656	1.38118	1.74914e-07	3.3257e-05
TIAM2	ENSG00000146426	T-cell lymphoma invasion and metastasis 2	6	155153831	155578857	q25.2	0.957778	-0.417811	1.37559	1.94602e-07	3.54258e-05
CHIC2	ENSG00000109220	cysteine-rich hydrophobic domain 2	4	54875956	54930857	q12	1.4812	0.138259	1.34294	5.27698e-09	1.82312e-06
JAG1	ENSG00000270408		20	10625847	10627014	p12.2	1.31866	0.0111951	1.30747	5.58205e-07	8.23449e-05
VCAM1	ENSG00000162692	vascular cell adhesion molecule 1	1	101185298	101204601	p21.2	0.256105	-1.04837	1.30448	0.00096581	0.0175819
ENC1	ENSG00000171617	ectodermal-neural cortex 1 (with BTB domain)	5	73923234	73937249	q13.3	1.8743	0.575637	1.29866	4.60004e-05	0.00222361
CTH	ENSG00000116761	cystathionase (cystathionine gamma-lyase)	1	70876901	70905534	p31.1	0.952199	-0.345662	1.29786	3.08054e-07	5.16807e-05
PGM5	ENSG00000154330	phosphoglucomutase 5	9	70943224	71145977	q21.11	1.48537	0.192221	1.29315	3.44083e-06	0.000338388
PPL	ENSG00000118898	periplakin	16	4932508	5010742	p13.3	1.62197	0.330365	1.29161	2.08113e-05	0.00120312
CDK6	ENSG00000105810	cyclin-dependent kinase 6	7	92234235	92465908	q21.2	1.70938	0.418242	1.29114	0.000535783	0.0116645
PDZRN4	ENSG00000165966	PDZ domain containing ring finger 4	12	41582250	41968392	q12	0.397548	-0.890813	1.28836	0.000199322	0.00633977
RASGRP1	ENSG00000172575	RAS guanyl releasing protein 1 (calcium and DAG-regulated)	15	38780304	38857776	q14	1.16469	-0.123493	1.28819	0.0001445	0.00508782
ZFHX4	ENSG00000091656	zinc finger homeobox 4	8	77593454	77779521	q21.11	1.80438	0.516685	1.2877	9.68484e-05	0.00394588
CDCA7L	ENSG00000164649	cell division cycle associated 7-like	7	21940518	21985702	p15.3	1.43672	0.158511	1.27821	3.43372e-06	0.000338388
DHRS2	ENSG00000100867	dehydrogenase/reductase (SDR family) member 2	14	24099324	24114848	q11.2	1.24746	-0.0302991	1.27775	3.09894e-05	0.00165716
KIF21A	ENSG00000139116	kinesin family member 21A	12	39687030	39837192	q12	1.21094	-0.0661154	1.27706	8.86749e-06	0.000654054
POU4F1	ENSG00000152192	POU class 4 homeobox 1	13	79172497	79177673	q31.1	1.66469	0.394684	1.27001	0.00188243	0.0267543
KLHDC8A	ENSG00000162873	kelch domain containing 8A	1	205305220	205326218	q32.1	1.58637	0.329759	1.25661	0.00099809	0.0178654
ARAP2	ENSG00000047365	ArfGAP with RhoGAP domain, ankyrin repeat and PH domain 2	4	35949843	36246131	p14	0.661711	-0.587222	1.24893	3.5686e-05	0.00178555
CNR1	ENSG00000118432	cannabinoid receptor 1 (brain)	6	88849583	88876078	q15	0.839909	-0.398314	1.23822	0.00200367	0.0278755
BCL11A	ENSG00000119866	B-cell CLL/lymphoma 11A (zinc finger protein)	2	60678302	60780702	p16.1	1.06191	-0.165722	1.22763	0.000769455	0.0152395
PRDM16	ENSG00000142611	PR domain containing 16	1	2985732	3355185	p36.32	0.341393	-0.865284	1.20668	0.00325769	0.038983
DLL1	ENSG00000198719	delta-like 1 (Drosophila)	6	170591294	170599561	q27	0.773048	-0.42791	1.20096	0.000266426	0.00735164
MEIS2	ENSG00000134138	Meis homeobox 2	15	37181406	37393504	q14	0.367043	-0.825427	1.19247	0.000353053	0.00878756
CCNB3	ENSG00000147082	cyclin B3	X	49967364	50094909	p11.22	1.15683	-0.0275866	1.18442	2.60266e-08	6.95885e-06
GCA	ENSG00000115271	grancalcin, EF-hand calcium binding protein	2	163175350	163228105	q24.2	0.697589	-0.472198	1.16979	7.83782e-06	0.000611093
COCH	ENSG00000100473	cochlin	14	31343720	31364271	q12	1.12441	-0.0444409	1.16885	0.000838358	0.0160447
BCL11B	ENSG00000127152	B-cell CLL/lymphoma 11B (zinc finger protein)	14	99635624	99737861	q32.2	0.504933	-0.635908	1.14084	0.00146291	0.0229242
CCND2	ENSG00000118971	cyclin D2	12	4382938	4414516	p13.32	0.886905	-0.225122	1.11203	0.00017551	0.00572608
ARL4C	ENSG00000188042	ADP-ribosylation factor-like 4C	2	235401685	235405697	q37.1	0.87767	-0.221224	1.09889	4.07585e-05	0.00199274
DAPK1	ENSG00000196730	death-associated protein kinase 1	9	90112143	90323548	q21.33	0.57935	-0.519089	1.09844	0.00010683	0.00423166
PDE1A	ENSG00000115252	phosphodiesterase 1A, calmodulin-dependent	2	183004763	183387919	q32.1	1.00359	-0.0887658	1.09235	0.00070744	0.0143773
CRB1	ENSG00000134376	crumbs homolog 1 (Drosophila)	1	197170592	197447585	q31.3	1.19063	0.111973	1.07866	0.00376501	0.0421091
ARL4D	ENSG00000175906	ADP-ribosylation factor-like 4D	17	41476327	41478505	q21.31	1.11834	0.0558462	1.06249	5.89117e-07	8.40082e-05
SOCS2	ENSG00000120833	suppressor of cytokine signaling 2	12	93963590	93977263	q22	1.80577	0.766015	1.03976	0.00271782	0.0346115
EPHA4	ENSG00000116106	EPH receptor A4	2	222282747	222438922	q36.1	0.959293	-0.0789529	1.03825	0.000892259	0.0165325
PLK2	ENSG00000145632	polo-like kinase 2	5	57749809	57756087	q11.2	1.36008	0.322941	1.03714	0.000240641	0.00695582
TOP2A	ENSG00000131747	topoisomerase (DNA) II alpha 170kDa	17	38544768	38574202	q21.2	0.705311	-0.327646	1.03296	0.00439374	0.0460974
PLN	ENSG00000198523	phospholamban	6	118869461	118881893	q22.31	1.13411	0.110892	1.02322	0.00021008	0.00654028
HOMER3	ENSG00000051128	homer homolog 3 (Drosophila)	19	19040010	19052070	p13.11	0.86437	-0.154278	1.01865	1.14424e-07	2.44752e-05
DOCK3	ENSG00000088538	dedicator of cytokinesis 3	3	50712672	51421629	p21.2	-1.31711	-0.314122	-1.00299	0.000139778	0.00500392
CXCR4	ENSG00000121966	chemokine (C-X-C motif) receptor 4	2	136871919	136875735	q22.1	-1.10912	-0.0970995	-1.01202	0.000278818	0.00749585
FRMD5	ENSG00000171877	FERM domain containing 5	15	44162962	44487450	q15.3	-1.50596	-0.492182	-1.01377	7.93794e-05	0.00334567
TLE2	ENSG00000065717	transducin-like enhancer of split 2 (E(sp1) homolog, Drosophila)	19	2997636	3047633	p13.3	-0.520517	0.494217	-1.01473	0.00285662	0.0357851
ST6GAL1	ENSG00000073849	ST6 beta-galactosamide alpha-2,6-sialyltranferase 1	3	186648274	186796341	q27.3	-1.23878	-0.219029	-1.01975	2.58369e-06	0.000269586
BAALC	ENSG00000164929	brain and acute leukemia, cytoplasmic	8	104152938	104242533	q22.3	-1.45265	-0.432758	-1.01989	0.000394985	0.00938748
THBS2	ENSG00000186340	thrombospondin 2	6	169615875	169654139	q27	-1.46602	-0.445725	-1.02029	0.000268082	0.00735164
COL15A1	ENSG00000204291	collagen, type XV, alpha 1	9	101705461	101833069	q22.33	-0.267663	0.754392	-1.02206	0.00396885	0.0434355
ID1	ENSG00000125968	inhibitor of DNA binding 1, dominant negative helix-loop-helix protein	20	30193086	30194318	q11.21	-1.369	-0.342425	-1.02657	0.000662314	0.013622
P2RX7	ENSG00000089041	purinergic receptor P2X, ligand-gated ion channel, 7	12	121570622	121623876	q24.31	-1.43354	-0.400878	-1.03266	0.00123454	0.0208749
KIAA1671	ENSG00000197077	KIAA1671	22	25348697	25593415	q11.23	-1.24611	-0.211326	-1.03478	1.50441e-06	0.000173943
C3	ENSG00000125730	complement component 3	19	6677715	6730573	p13.3	-1.71712	-0.679852	-1.03727	0.00198339	0.0276537
ACSL6	ENSG00000164398	acyl-CoA synthetase long-chain family member 6	5	131142683	131347936	q31.1	-1.35981	-0.322505	-1.0373	0.00404161	0.0439391
CD200	ENSG00000091972	CD200 molecule	3	112051194	112081659	q13.2	-1.22262	-0.185266	-1.03735	1.55339e-05	0.000970134
BIN1	ENSG00000136717	bridging integrator 1	2	127805603	127864931	q14.3	-0.994215	0.0474665	-1.04168	7.1793e-07	9.75017e-05
ME1	ENSG00000065833	malic enzyme 1, NADP(+)-dependent, cytosolic	6	83920108	84140797	q14.2	-1.69175	-0.64827	-1.04348	0.000586482	0.0123524
KCNH2	ENSG00000055118	potassium voltage-gated channel, subfamily H (eag-related), member 2	7	150642049	150675403	q36.1	-1.06587	-0.0218045	-1.04406	0.0008221	0.0158421
AHR	ENSG00000106546	aryl hydrocarbon receptor	7	17338246	17385776	p21.1	-1.471	-0.425743	-1.04526	5.45857e-05	0.00251468
SGSM1	ENSG00000167037	small G protein signaling modulator 1	22	25202236	25323545	q11.23	-1.32523	-0.277222	-1.048	0.000505706	0.0111229
ABHD14A	ENSG00000248487	abhydrolase domain containing 14A	3	52005442	52015212	p21.2	-0.982921	0.0723627	-1.05528	1.01802e-09	5.12364e-07
BHLHE41	ENSG00000123095	basic helix-loop-helix family, member e41	12	26272959	26278060	p12.1	-1.41031	-0.349775	-1.06054	0.00035085	0.00877741
CSGALNACT1	ENSG00000147408	chondroitin sulfate N-acetylgalactosaminyltransferase 1	8	19261672	19615540	p21.3	-1.16591	-0.103573	-1.06234	6.9961e-06	0.000564704
GNAL	ENSG00000141404	guanine nucleotide binding protein (G protein), alpha activating activity polypeptide, olfactory type	18	11688955	11885684	p11.21	-1.78067	-0.717117	-1.06355	0.00398486	0.0434879
PRIMA1	ENSG00000175785	proline rich membrane anchor 1	14	94184644	94254827	q32.12	-1.30883	-0.242481	-1.06635	0.000162552	0.00547556
SERPINI1	ENSG00000163536	serpin peptidase inhibitor, clade I (neuroserpin), member 1	3	167453031	167543356	q26.1	-1.13529	-0.0618866	-1.0734	0.00394492	0.0432728
HSPB8	ENSG00000152137	heat shock 22kDa protein 8	12	119616447	119658936	q24.23	-1.98245	-0.907068	-1.07538	0.00481683	0.0488883
ZDHHC2	ENSG00000104219	zinc finger, DHHC-type containing 2	8	17013538	17082308	p22	-1.65365	-0.574411	-1.07924	1.08203e-05	0.000752673
LINGO1	ENSG00000169783	leucine rich repeat and Ig domain containing 1	15	77905369	78113242	q24.3	-1.36933	-0.285652	-1.08368	0.000133815	0.00493501
TSPAN11	ENSG00000110900	tetraspanin 11	12	31079362	31149534	p11.21	-1.32597	-0.241836	-1.08414	3.59215e-05	0.00178689
EPB41L3	ENSG00000082397	erythrocyte membrane protein band 4.1-like 3	18	5392383	5630699	p11.31	-1.72295	-0.635518	-1.08743	0.000500332	0.0110602
CDKN1A	ENSG00000124762	cyclin-dependent kinase inhibitor 1A (p21, Cip1)	6	36644305	36655116	p21.2	-0.898208	0.200225	-1.09843	0.00050156	0.0110602
AEBP1	ENSG00000106624	AE binding protein 1	7	44143960	44154161	p13	-1.3819	-0.280826	-1.10107	1.2615e-05	0.000841616
MLH3	ENSG00000119684	mutL homolog 3	14	75480467	75518235	q24.3	-1.06657	0.0371826	-1.10376	4.04722e-13	6.9256e-10
COL6A2	ENSG00000142173	collagen, type VI, alpha 2	21	47518011	47552763	q22.3	-1.28577	-0.179984	-1.10579	0.00164209	0.0245196
HEY2	ENSG00000135547	hairy/enhancer-of-split related with YRPW motif 2	6	126068810	126082415	q22.31	-0.890563	0.222951	-1.11351	1.61729e-05	0.00100272
SUSD4	ENSG00000143502	sushi domain containing 4	1	223394161	223537544	q41	-1.26949	-0.148727	-1.12076	0.000419977	0.0097384
NTRK3	ENSG00000140538	neurotrophic tyrosine kinase, receptor, type 3	15	88418230	88799999	q25.3	-1.57508	-0.452689	-1.12239	0.000215635	0.00657446
RNF135	ENSG00000181481	ring finger protein 135	17	29295803	29326929	q11.2	-1.26388	-0.141035	-1.12285	1.95871e-08	5.40604e-06
MGAT4A	ENSG00000071073	mannosyl (alpha-1,3-)-glycoprotein beta-1,4-N-acetylglucosaminyltransferase, isozyme A	2	99235569	99347589	q11.2	-1.22842	-0.104917	-1.12351	7.38357e-11	5.26448e-08
SCG5	ENSG00000166922	secretogranin V (7B2 protein)	15	32933877	32989299	q13.3	-1.32135	-0.194439	-1.12691	0.000364034	0.00895022
SERPING1	ENSG00000149131	serpin peptidase inhibitor, clade G (C1 inhibitor), member 1	11	57364860	57382326	q12.1	-1.14246	-0.0147228	-1.12773	0.000372645	0.00908363
DGKG	ENSG00000058866	diacylglycerol kinase, gamma 90kDa	3	185823457	186080026	q27.3	-1.01532	0.116271	-1.13159	0.000365633	0.00896377
SHC3	ENSG00000148082	SHC (Src homology 2 domain containing) transforming protein 3	9	91628060	91793682	q22.1	-1.2167	-0.078774	-1.13793	0.000212297	0.00654028
MGP	ENSG00000111341	matrix Gla protein	12	15034115	15038860	p12.3	-0.773112	0.372449	-1.14556	0.00429241	0.0454528
KCNB1	ENSG00000158445	potassium voltage-gated channel, Shab-related subfamily, member 1	20	47980414	48099184	q13.13	-1.90392	-0.757482	-1.14644	0.000545391	0.0118052
ID3	ENSG00000117318	inhibitor of DNA binding 3, dominant negative helix-loop-helix protein	1	23884409	23886285	p36.12	-1.51791	-0.365408	-1.1525	4.79589e-06	0.000441222
HSPA2	ENSG00000126803	heat shock 70kDa protein 2	14	65002623	65009955	q23.3	-1.15208	0.00371237	-1.1558	0.000381759	0.00917885
CXADR	ENSG00000154639	coxsackie virus and adenovirus receptor	21	18884700	18965897	q21.1	-1.01537	0.143376	-1.15875	1.04833e-05	0.000747459
KCNMA1	ENSG00000156113	potassium large conductance calcium-activated channel, subfamily M, alpha member 1	10	78629359	79398353	q22.3	-1.21059	-0.0439804	-1.16661	0.000480253	0.0106728
ADM	ENSG00000148926	adrenomedullin	11	10326227	10328944	p15.4	-1.09693	0.0697696	-1.1667	0.00305883	0.0374411
BEX2	ENSG00000133134	brain expressed X-linked 2	X	102564274	102565974	q22.1	-1.5332	-0.364546	-1.16866	3.86952e-05	0.00190274
BCAT1	ENSG00000060982	branched chain amino-acid transaminase 1, cytosolic	12	24964295	25102393	p12.1	-1.27477	-0.105851	-1.16892	0.000137343	0.00496548
MXRA5	ENSG00000101825	matrix-remodelling associated 5	X	3226606	3264682	p22.33	-0.559204	0.618064	-1.17727	0.00326549	0.0390217
PPP2R2B	ENSG00000156475	protein phosphatase 2, regulatory subunit B, beta	5	145967936	146464347	q32	-1.63355	-0.445798	-1.18775	3.77485e-06	0.000367019
CTHRC1	ENSG00000164932	collagen triple helix repeat containing 1	8	104383743	104395225	q22.3	-1.20683	-0.0176343	-1.1892	0.00423474	0.0451213
SNHG8	ENSG00000269893	small nucleolar RNA host gene 8 (non-protein coding)	4	119199864	119200978	q26	-1.35842	-0.158659	-1.19976	3.50893e-08	8.33955e-06
HS3ST1	ENSG00000002587	heparan sulfate (glucosamine) 3-O-sulfotransferase 1	4	11394774	11431389	p15.33	-1.78982	-0.582047	-1.20777	0.000123819	0.00468758
RAB33A	ENSG00000134594	RAB33A, member RAS oncogene family	X	129305623	129318844	q26.1	-1.58638	-0.377266	-1.20911	0.000121158	0.00464856
EMP1	ENSG00000134531	epithelial membrane protein 1	12	13349650	13369708	p13.1	-1.36374	-0.144152	-1.21959	0.000259169	0.00722296
COL13A1	ENSG00000197467	collagen, type XIII, alpha 1	10	71561644	71724031	q22.1	-0.537616	0.694437	-1.23205	0.00108171	0.0190435
CADM2	ENSG00000175161	cell adhesion molecule 2	3	85008132	86123579	p12.1	-2.11181	-0.872202	-1.23961	0.0019131	0.0270106
TRIP4	ENSG00000103671	thyroid hormone receptor interactor 4	15	64679947	64747502	q22.31	-1.38829	-0.144304	-1.24398	5.87962e-15	1.67687e-11
ENPP2	ENSG00000136960	ectonucleotide pyrophosphatase/phosphodiesterase 2	8	120569326	120685693	q24.12	-1.47849	-0.230809	-1.24768	0.00154592	0.0235988
RBMS1	ENSG00000153250	RNA binding motif, single stranded interacting protein 1	2	161128662	161350305	q24.2	-1.42108	-0.172239	-1.24884	9.76195e-08	2.14162e-05
S100A10	ENSG00000197747	S100 calcium binding protein A10	1	151955391	151966866	q21.3	-1.70607	-0.449452	-1.25662	0.000450361	0.0102481
GPR19	ENSG00000183150	G protein-coupled receptor 19	12	12813825	12849141	p13.1	-1.34649	-0.0848083	-1.26168	2.98347e-08	7.73532e-06
B3GNT7	ENSG00000156966	UDP-GlcNAc:betaGal beta-1,3-N-acetylglucosaminyltransferase 7	2	232260254	232265875	q37.1	-1.60519	-0.337188	-1.268	0.000213124	0.00654028
FABP5	ENSG00000164687	fatty acid binding protein 5 (psoriasis-associated)	8	82192598	82197012	q21.13	-0.422919	0.851707	-1.27463	0.00332468	0.0393606
FBXL16	ENSG00000127585	F-box and leucine-rich repeat protein 16	16	742500	755829	p13.3	-1.46577	-0.190319	-1.27545	0.000422955	0.00975419
CCND1	ENSG00000110092	cyclin D1	11	69455855	69469242	q13.3	-1.40379	-0.120318	-1.28348	1.65225e-05	0.00100609
KCNQ2	ENSG00000075043	potassium voltage-gated channel, KQT-like subfamily, member 2	20	62037542	62103993	q13.33	-1.93342	-0.642773	-1.29065	0.00141633	0.0225542
BAMBI	ENSG00000095739	BMP and activin membrane-bound inhibitor	10	28966271	28971868	p12.1	-1.50879	-0.207322	-1.30147	9.92903e-06	0.000713889
CAMK2B	ENSG00000058404	calcium/calmodulin-dependent protein kinase II beta	7	44256749	44374176	p13	-0.989123	0.314377	-1.3035	0.000100066	0.00405765
CPT1A	ENSG00000110090	carnitine palmitoyltransferase 1A (liver)	11	68522088	68611878	q13.3	-1.42713	-0.122907	-1.30422	5.64596e-12	6.03836e-09
PEG3	ENSG00000198300	paternally expressed 3	19	57321445	57352096	q13.43	-1.67245	-0.367959	-1.3045	3.16539e-05	0.0016586
DNER	ENSG00000187957	delta/notch-like EGF repeat containing	2	230222345	230579274	q36.3	-2.15431	-0.838728	-1.31558	0.00109345	0.0192106
TIMP4	ENSG00000157150	TIMP metallopeptidase inhibitor 4	3	12194551	12200851	p25.2	-2.07371	-0.749525	-1.32419	0.00154733	0.0235988
TM4SF1	ENSG00000169908	transmembrane 4 L six family member 1	3	149086809	149095652	q25.1	-1.40303	-0.0724764	-1.33055	4.53531e-06	0.000421784
LY6H	ENSG00000176956	lymphocyte antigen 6 complex, locus H	8	144239331	144242128	q24.3	-1.64234	-0.305314	-1.33702	0.00126961	0.0211339
SCN2A	ENSG00000136531	sodium channel, voltage-gated, type II, alpha subunit	2	166095912	166248818	q24.3	-1.36559	-0.0265928	-1.339	0.000176681	0.00572608
PCDH17	ENSG00000118946	protocadherin 17	13	58205944	58303445	q21.1	-1.65688	-0.310798	-1.34608	3.22968e-08	8.12739e-06
DNM3	ENSG00000197959	dynamin 3	1	171810621	172387606	q24.3	-2.02882	-0.674696	-1.35413	0.000244036	0.00700663
LUM	ENSG00000139329	lumican	12	91496406	91505608	q21.33	-0.759552	0.600117	-1.35967	0.00341017	0.0395554
RPL39L	ENSG00000163923	ribosomal protein L39-like	3	186838736	186898696	q27.3	-1.22794	0.135782	-1.36372	3.4149e-06	0.000338388
TGFA	ENSG00000163235	transforming growth factor, alpha	2	70674412	70781325	p13.3	-1.19877	0.168654	-1.36743	1.16024e-05	0.000797713
ERBB3	ENSG00000065361	v-erb-b2 avian erythroblastic leukemia viral oncogene homolog 3	12	56473641	56497289	q13.2	-1.81468	-0.442914	-1.37177	0.00198318	0.0276537
SNX10	ENSG00000086300	sorting nexin 10	7	26331541	26413949	p15.2	-1.70725	-0.324121	-1.38313	1.06279e-05	0.000751507
GABRB3	ENSG00000166206	gamma-aminobutyric acid (GABA) A receptor, beta 3	15	26788693	27184686	q12	-1.82985	-0.446231	-1.38362	0.000129296	0.00485199
NT5E	ENSG00000135318	5'-nucleotidase, ecto (CD73)	6	86159809	86205500	q14.3	-1.55882	-0.17126	-1.38756	0.000155261	0.00537819
MMP16	ENSG00000156103	matrix metallopeptidase 16 (membrane-inserted)	8	89044237	89340254	q21.3	-1.6389	-0.242657	-1.39625	1.47076e-06	0.000172381
COL11A1	ENSG00000060718	collagen, type XI, alpha 1	1	103342023	103574052	p21.1	-2.01528	-0.612882	-1.4024	0.000295545	0.00780284
DNAJC6	ENSG00000116675	DnaJ (Hsp40) homolog, subfamily C, member 6	1	65713902	65881552	p31.3	-1.59197	-0.186394	-1.40558	9.09719e-06	0.000665261
VGF	ENSG00000128564	VGF nerve growth factor inducible	7	100805790	100808874	q22.1	-1.0643	0.342721	-1.40702	0.00120181	0.0205693
KLRC3	ENSG00000205810	killer cell lectin-like receptor subfamily C, member 3	12	10564911	10573194	p13.2	-1.92147	-0.503508	-1.41796	0.00123416	0.0208749
MYT1	ENSG00000196132	myelin transcription factor 1	20	62783144	62873604	q13.33	-1.98511	-0.547436	-1.43767	0.00122008	0.0207534
SERPINE2	ENSG00000135919	serpin peptidase inhibitor, clade E (nexin, plasminogen activator inhibitor type 1), member 2	2	224839829	224904036	q36.1	-1.60703	-0.16215	-1.44488	8.5185e-07	0.000113882
UNC80	ENSG00000144406	unc-80 homolog (C. elegans)	2	210636717	210864024	q34	-1.74186	-0.296132	-1.44573	1.56238e-08	4.45591e-06
NIPAL3	ENSG00000001461	NIPA-like domain containing 3	1	24742284	24799466	p36.11	-1.61411	-0.160872	-1.45324	8.55267e-08	1.9257e-05
SLIT1	ENSG00000187122	slit homolog 1 (Drosophila)	10	98757795	98945677	q24.1	-1.82541	-0.371587	-1.45382	0.000312517	0.00810271
TNFRSF10B	ENSG00000120889	tumor necrosis factor receptor superfamily, member 10b	8	22877646	22926692	p21.3	-1.56067	-0.106476	-1.45419	5.32701e-09	1.82312e-06
SPATA18	ENSG00000163071	spermatogenesis associated 18	4	52917497	52963458	q12	-0.750822	0.706006	-1.45683	3.45243e-05	0.00175817
CLDN11	ENSG00000013297	claudin 11	3	170136653	170578169	q26.2	-1.83216	-0.371195	-1.46096	0.000211704	0.00654028
RIMS2	ENSG00000176406	regulating synaptic membrane exocytosis 2	8	104512976	105268322	q22.3	-1.79598	-0.315612	-1.48036	8.31362e-06	0.000631514
CHGB	ENSG00000089199	chromogranin B (secretogranin 1)	20	5892076	5906007	p12.3	-1.42203	0.0748287	-1.49686	0.000279473	0.00749585
CSRP1	ENSG00000159176	cysteine and glycine-rich protein 1	1	201452658	201478584	q32.1	-1.52425	-0.0178642	-1.50638	3.40581e-08	8.32574e-06
PRRX1	ENSG00000116132	paired related homeobox 1	1	170631869	170708560	q24.2	-1.66454	-0.150235	-1.51431	7.9902e-09	2.45644e-06
COL9A3	ENSG00000092758	collagen, type IX, alpha 3	20	61447596	61472511	q13.33	-1.40165	0.115933	-1.51759	0.000520444	0.0114177
RGS20	ENSG00000147509	regulator of G-protein signaling 20	8	54764368	54871863	q11.23	-0.903878	0.627286	-1.53116	5.13384e-05	0.00240126
SUSD5	ENSG00000173705	sushi domain containing 5	3	33191537	33260707	p22.3	-2.19625	-0.657211	-1.53904	0.000218321	0.00657729
ANXA2	ENSG00000182718	annexin A2	15	60639333	60695082	q22.2	-1.24958	0.309875	-1.55946	5.01244e-07	7.52393e-05
S100B	ENSG00000160307	S100 calcium binding protein B	21	48018875	48025121	q22.3	-1.88326	-0.319342	-1.56392	1.08839e-06	0.000138989
KHDRBS3	ENSG00000131773	KH domain containing, RNA binding, signal transduction associated 3	8	136469700	136668965	q24.23	-2.13528	-0.560895	-1.57439	5.70285e-11	4.43578e-08
EFS	ENSG00000100842	embryonal Fyn-associated substrate	14	23825611	23834961	q11.2	-1.82118	-0.239774	-1.58141	1.80491e-09	8.12779e-07
ST8SIA1	ENSG00000111728	ST8 alpha-N-acetyl-neuraminide alpha-2,8-sialyltransferase 1	12	22216707	22589975	p12.1	-1.89981	-0.316567	-1.58325	4.41741e-09	1.71797e-06
PCOLCE2	ENSG00000163710	procollagen C-endopeptidase enhancer 2	3	142534764	142608045	q23	-1.9366	-0.319083	-1.61751	1.07667e-05	0.000752673
FGF14	ENSG00000102466	fibroblast growth factor 14	13	102372134	103054124	q33.1	-1.80743	-0.178039	-1.62939	1.53589e-05	0.000969589
NFASC	ENSG00000163531	neurofascin	1	204797779	204991950	q32.1	-2.09944	-0.468088	-1.63136	1.47384e-08	4.34833e-06
KCND2	ENSG00000184408	potassium voltage-gated channel, Shal-related subfamily, member 2	7	119913722	120390385	q31.31	-2.86164	-1.21858	-1.64306	0.00033802	0.00862362
DOCK10	ENSG00000135905	dedicator of cytokinesis 10	2	225629807	225907162	q36.2	-2.24316	-0.562812	-1.68035	1.8324e-11	1.742e-08
PCDH9	ENSG00000184226	protocadherin 9	13	66876967	67804468	q21.32	-2.01551	-0.324628	-1.69088	1.94302e-07	3.54258e-05
UGT8	ENSG00000174607	UDP glycosyltransferase 8	4	115519611	115599380	q26	-2.664	-0.966418	-1.69758	0.000138123	0.00496548
KLRC1	ENSG00000134545	killer cell lectin-like receptor subfamily C, member 1	12	10594863	10607284	p13.2	-1.64684	0.0518921	-1.69874	0.000244887	0.00700754
NEFM	ENSG00000104722	neurofilament, medium polypeptide	8	24770525	24776607	p21.2	-2.07435	-0.361292	-1.71306	0.00128856	0.0212426
NPTX2	ENSG00000106236	neuronal pentraxin II	7	98246609	98259180	q22.1	-0.34344	1.38059	-1.72403	0.00129614	0.0212855
APOD	ENSG00000189058	apolipoprotein D	3	195295573	195311076	q29	-1.68869	0.038588	-1.72727	0.00100562	0.0179627
C1QL1	ENSG00000131094	complement component 1, q subcomponent-like 1	17	43037061	43045439	q21.31	-2.60671	-0.872762	-1.73395	1.35401e-06	0.000161445
ELMOD1	ENSG00000110675	ELMO/CED-12 domain containing 1	11	107461817	107537505	q22.3	-2.03597	-0.28247	-1.7535	1.26892e-05	0.000841616
SERPINA3	ENSG00000196136	serpin peptidase inhibitor, clade A (alpha-1 antiproteinase, antitrypsin), member 3	14	95078714	95090392	q32.13	-2.4754	-0.711121	-1.76428	6.4741e-05	0.00282614
LYPD1	ENSG00000150551	LY6/PLAUR domain containing 1	2	133402426	133429152	q21.2	-1.81929	-0.050424	-1.76887	5.24162e-09	1.82312e-06
ALCAM	ENSG00000170017	activated leukocyte cell adhesion molecule	3	105085753	105295744	q13.11	-2.14147	-0.30394	-1.83753	3.87775e-11	3.3178e-08
POSTN	ENSG00000133110	periostin, osteoblast specific factor	13	38136720	38172981	q13.3	-0.702162	1.13541	-1.83757	0.00388762	0.0430303
IRX2	ENSG00000170561	iroquois homeobox 2	5	2745959	2752969	p15.33	-3.27095	-1.41772	-1.85323	0.000158087	0.00543209
MATN2	ENSG00000132561	matrilin 2	8	98881068	99048944	q22.1	-2.3344	-0.465477	-1.86893	2.14528e-09	8.7405e-07
CMBL	ENSG00000164237	carboxymethylenebutenolidase homolog (Pseudomonas)	5	10275987	10308138	p15.2	-2.00519	-0.128538	-1.87665	4.81857e-14	1.03069e-10
CA10	ENSG00000154975	carbonic anhydrase X	17	49707674	50237377	q22	-3.05476	-1.13442	-1.92034	0.000784233	0.0153897
SNAP25	ENSG00000132639	synaptosomal-associated protein, 25kDa	20	10199478	10288066	p12.2	-1.65051	0.293838	-1.94435	3.16328e-05	0.0016586
HRASLS	ENSG00000127252	HRAS-like suppressor	3	192958914	192995527	q29	-2.45635	-0.509981	-1.94637	2.07987e-07	3.70736e-05
IGF2	ENSG00000167244	insulin-like growth factor 2 (somatomedin A)	11	2150342	2170833	p15.5	-1.49192	0.519331	-2.01125	0.000157899	0.00543209
MEGF11	ENSG00000157890	multiple EGF-like-domains 11	15	66187417	66546085	q22.31	-2.95013	-0.804206	-2.14592	2.28083e-07	3.9826e-05
NTRK2	ENSG00000148053	neurotrophic tyrosine kinase, receptor, type 2	9	87283466	87638505	q21.33	-3.25534	-0.98697	-2.26837	1.32717e-07	2.76957e-05
RAMP1	ENSG00000132329	receptor (G protein-coupled) activity modifying protein 1	2	238767536	238820756	q37.3	-2.37183	-0.0517446	-2.32009	5.20094e-13	7.41654e-10
SCG3	ENSG00000104112	secretogranin III	15	51973550	52013223	q21.2	-2.43423	-0.092004	-2.34223	3.90481e-10	2.2273e-07
INSM1	ENSG00000173404	insulinoma-associated 1	20	20348765	20351590	p11.23	-2.05187	0.519815	-2.57169	1.71629e-07	3.3257e-05
IRX1	ENSG00000170549	iroquois homeobox 1	5	3596168	3601517	p15.33	-3.59771	-0.961438	-2.63627	8.03883e-09	2.45644e-06
LHFPL3	ENSG00000187416	lipoma HMGIC fusion partner-like 3	7	103969104	104549001	q22.2	-3.5295	-0.73938	-2.79012	4.78525e-10	2.55891e-07
RBP1	ENSG00000114115	retinol binding protein 1, cellular	3	139236276	139258671	q23	-3.01465	-0.076364	-2.93828	1.86585e-16	7.9821e-13
OLIG2	ENSG00000205927	oligodendrocyte lineage transcription factor 2	21	34398153	34401504	q22.11	-3.80234	-0.520973	-3.28136	1.09561e-12	1.33915e-09
OLIG1	ENSG00000184221	oligodendrocyte transcription factor 1	21	34442450	34444726	q22.11	-5.43882	-1.02904	-4.40978	3.74981e-17	3.20833e-13

## Sheet: H3.3K27M_vs_WT
Table S8, related to Figure 8. Integrated analysis of H3/IDH1 wild-type pHGG/DIPG.
Symbol	Ensembl	Description	Chromosome	Start (bp)	End (bp)	Cytoband	H3.3K27M	WT	Fold change	P.Value	adj.P.Val
SFRP2	ENSG00000145423	secreted frizzled-related protein 2	4	154701744	154710272	q31.3	2.15552	-1.08849	3.24401	2.34604e-24	1.00364e-20
PLAG1	ENSG00000181690	pleiomorphic adenoma gene 1	8	57073463	57123883	q12.1	1.63505	-0.694518	2.32957	4.3556e-22	1.24222e-18
THBS4	ENSG00000113296	thrombospondin 4	5	79287134	79379110	q14.1	1.33239	-0.834146	2.16653	2.99877e-16	1.83268e-13
CLEC2B	ENSG00000110852	C-type lectin domain family 2, member B	12	10005583	10022735	p13.31	1.33343	-0.760038	2.09346	8.74813e-22	1.49698e-18
NNMT	ENSG00000166741	nicotinamide N-methyltransferase	11	114128509	114184007	q23.2	0.80731	-1.18379	1.9911	1.96041e-09	1.66072e-07
IRX2	ENSG00000170561	iroquois homeobox 2	5	2745959	2752969	p15.33	0.564117	-1.41772	1.98184	3.43161e-13	1.22337e-10
PENK	ENSG00000181195	proenkephalin	8	57349233	57359293	q12.1	1.44947	-0.523831	1.9733	1.09379e-11	2.92451e-09
IL13RA2	ENSG00000123496	interleukin 13 receptor, alpha 2	X	114238538	114254540	q23	0.956325	-0.935078	1.8914	1.60603e-09	1.43138e-07
MAB21L2	ENSG00000181541	mab-21-like 2 (C. elegans)	4	151503077	151505843	q31.3	1.84085	-0.0453643	1.88622	4.44377e-10	5.55759e-08
TKTL1	ENSG00000007350	transketolase-like 1	X	153524024	153558700	q28	2.19187	0.32279	1.86908	2.52275e-07	7.87761e-06
CRYGD	ENSG00000118231	crystallin, gamma D	2	208986331	208989225	q33.3	1.0587	-0.788851	1.84755	1.81619e-13	7.06332e-11
PAX3	ENSG00000135903	paired box 3	2	223064607	223163715	q36.1	2.84027	0.99558	1.84469	2.14599e-05	0.000275278
CHI3L2	ENSG00000064886	chitinase 3-like 2	1	111743393	111786062	p13.3	1.09228	-0.715792	1.80808	8.46003e-08	3.3012e-06
VCAM1	ENSG00000162692	vascular cell adhesion molecule 1	1	101185298	101204601	p21.2	0.737357	-1.04837	1.78573	3.69516e-11	7.90859e-09
KLRC1	ENSG00000134545	killer cell lectin-like receptor subfamily C, member 1	12	10594863	10607284	p13.2	1.82316	0.0518921	1.77126	1.81776e-07	6.00992e-06
PMP2	ENSG00000147588	peripheral myelin protein 2	8	82352561	82359758	q21.13	0.103887	-1.66419	1.76807	1.93144e-10	3.0359e-08
SOX10	ENSG00000100146	SRY (sex determining region Y)-box 10	22	38366693	38383429	q13.1	0.487588	-1.2735	1.76109	9.17475e-08	3.42791e-06
CA10	ENSG00000154975	carbonic anhydrase X	17	49707674	50237377	q22	0.572828	-1.13442	1.70725	6.19046e-07	1.66558e-05
ZFPM2	ENSG00000169946	zinc finger protein, FOG family member 2	8	106330920	106816760	q23.1	0.663101	-1.01905	1.68216	1.4808e-14	7.45279e-12
CXCL5	ENSG00000163735	chemokine (C-X-C motif) ligand 5	4	74861359	74864496	q13.3	1.43293	-0.19056	1.62349	4.48192e-10	5.55759e-08
UGT8	ENSG00000174607	UDP glycosyltransferase 8	4	115519611	115599380	q26	0.653395	-0.966418	1.61981	2.1597e-09	1.77388e-07
DAAM2	ENSG00000146122	dishevelled associated activator of morphogenesis 2	6	39760142	39872648	p21.2	0.976796	-0.640476	1.61727	1.58615e-09	1.43138e-07
ELFN2	ENSG00000166897	extracellular leucine-rich repeat and fibronectin type III domain containing 2	22	37764000	37823505	q13.1	0.514674	-1.09063	1.60531	3.10528e-08	1.49263e-06
SCUBE2	ENSG00000175356	signal peptide, CUB domain, EGF-like 2	11	9041071	9159661	p15.4	1.04796	-0.549564	1.59753	8.93472e-12	2.54818e-09
KLRC3	ENSG00000205810	killer cell lectin-like receptor subfamily C, member 3	12	10564911	10573194	p13.2	1.0931	-0.503508	1.5966	5.7947e-08	2.44234e-06
CADPS	ENSG00000163618	Ca++-dependent secretion activator	3	62384022	62861054	p14.2	0.629353	-0.959211	1.58856	2.38277e-10	3.51499e-08
NR0B1	ENSG00000169297	nuclear receptor subfamily 0, group B, member 1	X	30322323	30327715	p21.2	0.753011	-0.832572	1.58558	2.99054e-09	2.32609e-07
LTF	ENSG00000012223	lactotransferrin	3	46477136	46526724	p21.31	2.10576	0.534486	1.57127	8.49763e-05	0.000834738
SH3GL2	ENSG00000107295	SH3-domain GRB2-like 2	9	17579080	17797127	p22.2	0.39158	-1.17948	1.57106	4.67379e-10	5.71271e-08
SUSD5	ENSG00000173705	sushi domain containing 5	3	33191537	33260707	p22.3	0.900172	-0.657211	1.55738	7.17451e-10	7.88803e-08
MCF2	ENSG00000101977	MCF.2 cell line derived transforming sequence	X	138663929	138790386	q27.1	0.771418	-0.771377	1.5428	1.85693e-14	8.82663e-12
FGF13	ENSG00000129682	fibroblast growth factor 13	X	137713735	138304939	q27.1	0.456775	-1.08507	1.54184	2.30559e-10	3.46081e-08
MEGF11	ENSG00000157890	multiple EGF-like-domains 11	15	66187417	66546085	q22.31	0.732732	-0.804206	1.53694	5.60835e-10	6.49991e-08
NPY5R	ENSG00000164129	neuropeptide Y receptor Y5	4	164265091	164273086	q32.2	1.04362	-0.484205	1.52782	1.79343e-10	2.89521e-08
HS3ST1	ENSG00000002587	heparan sulfate (glucosamine) 3-O-sulfotransferase 1	4	11394774	11431389	p15.33	0.929006	-0.582047	1.51105	5.40085e-11	1.04532e-08
PHACTR3	ENSG00000087495	phosphatase and actin regulator 3	20	58152564	58422766	q13.32	0.146033	-1.33394	1.47997	3.02713e-09	2.33334e-07
H19	ENSG00000130600	H19, imprinted maternally expressed transcript (non-protein coding)	11	2016406	2022700	p15.5	1.26338	-0.215817	1.4792	0.000701024	0.00445614
KCND2	ENSG00000184408	potassium voltage-gated channel, Shal-related subfamily, member 2	7	119913722	120390385	q31.31	0.259744	-1.21858	1.47832	2.40559e-08	1.21789e-06
LUZP2	ENSG00000187398	leucine zipper protein 2	11	24518516	25104150	p14.3	0.276035	-1.19792	1.47396	6.78534e-08	2.78615e-06
NMU	ENSG00000109255	neuromedin U	4	56461396	56502865	q12	0.733162	-0.738188	1.47135	5.01711e-07	1.40742e-05
GALR1	ENSG00000166573	galanin receptor 1	18	74962505	74980858	q23	0.838703	-0.596657	1.43536	1.1135e-08	7.50985e-07
BCAS1	ENSG00000064787	breast carcinoma amplified sequence 1	20	52553316	52687304	q13.2	0.613793	-0.806649	1.42044	4.21476e-06	7.59683e-05
SOX3	ENSG00000134595	SRY (sex determining region Y)-box 3	X	139585152	139587225	q27.1	0.662188	-0.756425	1.41861	2.18373e-07	6.99775e-06
SCN9A	ENSG00000169432	sodium channel, voltage-gated, type IX, alpha subunit	2	167051695	167232503	q24.3	1.12059	-0.294536	1.41513	1.27284e-09	1.25177e-07
NTRK2	ENSG00000148053	neurotrophic tyrosine kinase, receptor, type 2	9	87283466	87638505	q21.33	0.40715	-0.98697	1.39412	1.96016e-08	1.04168e-06
PDZRN4	ENSG00000165966	PDZ domain containing ring finger 4	12	41582250	41968392	q12	0.487843	-0.890813	1.37866	2.8776e-10	4.03619e-08
MUM1L1	ENSG00000157502	melanoma associated antigen (mutated) 1-like 1	X	105412298	105452949	q22.3	0.577139	-0.793156	1.37029	1.51328e-11	3.92351e-09
PBX3	ENSG00000167081	pre-B-cell leukemia homeobox 3	9	128509624	128729656	q33.3	0.768861	-0.593181	1.36204	4.10267e-21	5.01464e-18
AR	ENSG00000169083	androgen receptor	X	66764465	66950461	q12	0.428453	-0.93131	1.35976	5.46234e-14	2.45978e-11
KLRC4	ENSG00000183542	killer cell lectin-like receptor subfamily C, member 4	12	10559983	10562356	p13.2	1.47672	0.117513	1.35921	1.23225e-05	0.000178093
CA3	ENSG00000164879	carbonic anhydrase III, muscle specific	8	86285665	86361269	q21.2	1.11009	-0.249035	1.35913	2.14271e-09	1.77388e-07
CCNA1	ENSG00000133101	cyclin A1	13	37005967	37017019	q13.3	0.91047	-0.447849	1.35832	4.43233e-11	9.02928e-09
SYNPO2	ENSG00000172403	synaptopodin 2	4	119809996	119982402	q26	0.807862	-0.543073	1.35093	2.28562e-08	1.17525e-06
HGF	ENSG00000019991	hepatocyte growth factor (hepapoietin A; scatter factor)	7	81328322	81399754	q21.11	0.872606	-0.468848	1.34145	5.49782e-11	1.04532e-08
C1QL1	ENSG00000131094	complement component 1, q subcomponent-like 1	17	43037061	43045439	q21.31	0.465379	-0.872762	1.33814	1.01292e-09	1.00774e-07
CP	ENSG00000047457	ceruloplasmin (ferroxidase)	3	148880197	148939842	q25.1	0.687606	-0.647302	1.33491	6.12406e-06	0.000102339
TFPI	ENSG00000003436	tissue factor pathway inhibitor (lipoprotein-associated coagulation inhibitor)	2	188328957	188430487	q32.1	0.630014	-0.69859	1.3286	4.32261e-10	5.55759e-08
TIMP4	ENSG00000157150	TIMP metallopeptidase inhibitor 4	3	12194551	12200851	p25.2	0.57142	-0.749525	1.32095	3.21947e-07	9.63139e-06
CHCHD7	ENSG00000170791	coiled-coil-helix-coiled-coil-helix domain containing 7	8	57124245	57131357	q12.1	0.765988	-0.548666	1.31465	3.23449e-21	4.61238e-18
GLIS3	ENSG00000107249	GLIS family zinc finger 3	9	3824127	4348392	p24.2	0.778575	-0.526925	1.3055	3.2623e-12	1.07355e-09
PERP	ENSG00000112378	PERP, TP53 apoptosis effector	6	138409642	138428648	q23.3	0.889953	-0.410463	1.30042	1.01838e-11	2.81072e-09
RNF182	ENSG00000180537	ring finger protein 182	6	13924677	13980533	p23	0.505949	-0.778115	1.28406	2.72184e-15	1.4555e-12
IRX1	ENSG00000170549	iroquois homeobox 1	5	3596168	3601517	p15.33	0.321987	-0.961438	1.28342	1.15328e-07	4.14601e-06
HRASLS	ENSG00000127252	HRAS-like suppressor	3	192958914	192995527	q29	0.768329	-0.509981	1.27831	1.94131e-08	1.03811e-06
ANO5	ENSG00000171714	anoctamin 5	11	22214722	22304903	p14.3	0.310398	-0.956325	1.26672	1.5949e-09	1.43138e-07
ARPP21	ENSG00000172995	cAMP-regulated phosphoprotein, 21kDa	3	35680437	35835988	p22.3	0.535253	-0.726866	1.26212	1.40777e-09	1.32362e-07
PROM1	ENSG00000007062	prominin 1	4	15964699	16086001	p15.32	0.468072	-0.792644	1.26072	9.70405e-08	3.59428e-06
STMN2	ENSG00000104435	stathmin-like 2	8	80523049	80578410	q21.13	0.331094	-0.91267	1.24376	0.000123868	0.00113228
AQP4	ENSG00000171885	aquaporin 4	18	24432002	24445782	q11.2	0.216822	-1.0176	1.23442	2.34688e-06	4.85022e-05
CXCL2	ENSG00000081041	chemokine (C-X-C motif) ligand 2	4	74962752	74965010	q13.3	0.76621	-0.462859	1.22907	1.53964e-07	5.29042e-06
HOXA3	ENSG00000105997	homeobox A3	7	27145803	27192200	p15.2	1.1716	-0.0443537	1.21596	0.00148152	0.00806353
LRAT	ENSG00000121207	lecithin retinol acyltransferase (phosphatidylcholine--retinol O-acyltransferase)	4	155548097	155674270	q31.3	0.74455	-0.467962	1.21251	2.31295e-07	7.32949e-06
ENPP5	ENSG00000112796	ectonucleotide pyrophosphatase/phosphodiesterase 5 (putative)	6	46126924	46138708	p21.1	0.435129	-0.763521	1.19865	1.10306e-06	2.6216e-05
FGFR3	ENSG00000068078	fibroblast growth factor receptor 3	4	1795034	1810599	p16.3	0.105781	-1.08969	1.19547	1.6816e-05	0.000226579
AZGP1	ENSG00000160862	alpha-2-glycoprotein 1, zinc-binding	7	99564343	99573780	q22.1	1.05718	-0.126289	1.18347	0.000938668	0.00558184
RNF128	ENSG00000133135	ring finger protein 128, E3 ubiquitin protein ligase	X	105937024	106040223	q22.3	0.952614	-0.229849	1.18246	2.13559e-05	0.000274355
HSPB8	ENSG00000152137	heat shock 22kDa protein 8	12	119616447	119658936	q24.23	0.275092	-0.907068	1.18216	1.13731e-05	0.000166909
PFKFB2	ENSG00000123836	6-phosphofructo-2-kinase/fructose-2,6-biphosphatase 2	1	207222801	207254369	q32.2	0.914657	-0.266149	1.18081	1.22931e-08	7.9682e-07
MBP	ENSG00000197971	myelin basic protein	18	74690783	74845639	q23	0.436145	-0.743698	1.17984	0.00685944	0.0263417
RGS9	ENSG00000108370	regulator of G-protein signaling 9	17	63133549	63223821	q24.1	0.49154	-0.68717	1.17871	8.07181e-08	3.1826e-06
SLITRK4	ENSG00000179542	SLIT and NTRK-like family, member 4	X	142710596	142723596	q27.3	0.118829	-1.05277	1.1716	3.83868e-06	7.09368e-05
GFPT2	ENSG00000131459	glutamine-fructose-6-phosphate transaminase 2	5	179727690	179780387	q35.3	0.576367	-0.595117	1.17148	2.585e-07	8.0135e-06
KCNB1	ENSG00000158445	potassium voltage-gated channel, Shab-related subfamily, member 1	20	47980414	48099184	q13.13	0.398248	-0.757482	1.15573	1.11472e-08	7.50985e-07
VIPR2	ENSG00000106018	vasoactive intestinal peptide receptor 2	7	158820866	158937649	q36.3	0.159084	-0.995811	1.1549	5.4314e-05	0.00057944
DDIT4L	ENSG00000145358	DNA-damage-inducible transcript 4-like	4	101107027	101111939	q24	0.731705	-0.418046	1.14975	6.47893e-06	0.000106809
RALGAPA2	ENSG00000188559	Ral GTPase activating protein, alpha subunit 2 (catalytic)	20	20370196	20693131	p11.23	1.03619	-0.107136	1.14333	1.37363e-05	0.000196535
CH25H	ENSG00000138135	cholesterol 25-hydroxylase	10	90965694	90967071	q23.31	0.531228	-0.610167	1.1414	2.86131e-06	5.60214e-05
IL33	ENSG00000137033	interleukin 33	9	6215805	6257983	p24.1	0.32141	-0.818053	1.13946	4.365e-06	7.73229e-05
EDIL3	ENSG00000164176	EGF-like repeats and discoidin I-like domains 3	5	83236373	83680611	q14.3	0.650357	-0.485473	1.13583	1.22922e-06	2.87356e-05
AGT	ENSG00000135744	angiotensinogen (serpin peptidase inhibitor, clade A, member 8)	1	230838269	230850043	q42.2	0.298438	-0.831103	1.12954	8.26559e-07	2.12374e-05
EFNB3	ENSG00000108947	ephrin-B3	17	7608520	7614696	p13.1	0.627301	-0.498929	1.12623	8.23628e-11	1.49935e-08
WNT5A	ENSG00000114251	wingless-type MMTV integration site family, member 5A	3	55499743	55523973	p14.3	0.641412	-0.477121	1.11853	1.74597e-08	9.82797e-07
BVES	ENSG00000112276	blood vessel epicardial substance	6	105544697	105585049	q21	0.462445	-0.654703	1.11715	6.15896e-14	2.63481e-11
GLIS1	ENSG00000174332	GLIS family zinc finger 1	1	53971910	54199877	p32.3	0.645752	-0.467799	1.11355	4.36948e-07	1.25454e-05
TNFSF13B	ENSG00000102524	tumor necrosis factor (ligand) superfamily, member 13b	13	108903588	108960832	q33.3	0.602121	-0.501825	1.10395	1.62502e-08	9.33134e-07
FGFR2	ENSG00000066468	fibroblast growth factor receptor 2	10	123237848	123357972	q26.13	0.431802	-0.67165	1.10345	9.13775e-06	0.000142469
SCN1A	ENSG00000144285	sodium channel, voltage-gated, type I, alpha subunit	2	166845670	166984523	q24.3	0.304102	-0.793599	1.0977	1.52457e-08	8.94811e-07
TSPAN18	ENSG00000157570	tetraspanin 18	11	44748015	44953972	p11.2	0.472364	-0.620455	1.09282	2.56069e-09	2.06691e-07
NMB	ENSG00000197696	neuromedin B	15	85198360	85201794	q25.3	0.631792	-0.459763	1.09156	4.5969e-07	1.30668e-05
BCHE	ENSG00000114200	butyrylcholinesterase	3	165490692	165555260	q26.1	0.447052	-0.643727	1.09078	9.16461e-08	3.42791e-06
RORB	ENSG00000198963	RAR-related orphan receptor B	9	77112281	77308093	q21.13	0.153271	-0.934419	1.08769	4.9939e-05	0.00053942
GALNT13	ENSG00000144278	UDP-N-acetyl-alpha-D-galactosamine:polypeptide N-acetylgalactosaminyltransferase 13 (GalNAc-T13)	2	154728426	155310361	q23.3	0.431229	-0.650315	1.08154	4.22745e-06	7.59683e-05
BMPR1B	ENSG00000138696	bone morphogenetic protein receptor, type IB	4	95679119	96079599	q22.3	0.086714	-0.994772	1.08149	4.03194e-07	1.1694e-05
ASTN2	ENSG00000148219	astrotactin 2	9	119187504	120177348	q33.1	0.342008	-0.735937	1.07795	5.00606e-11	9.96089e-09
NTS	ENSG00000133636	neurotensin	12	86268073	86276770	q21.31	1.33352	0.257385	1.07614	0.000205447	0.00168857
COL11A1	ENSG00000060718	collagen, type XI, alpha 1	1	103342023	103574052	p21.1	0.459651	-0.612882	1.07253	1.02002e-06	2.46535e-05
SSPN	ENSG00000123096	sarcospan	12	26274924	26452223	p12.1	0.57704	-0.494363	1.0714	3.23227e-08	1.54499e-06
SMOC1	ENSG00000198732	SPARC related modular calcium binding 1	14	70320848	70499083	q24.2	0.625632	-0.44425	1.06988	6.44897e-05	0.000670702
HERC5	ENSG00000138646	HECT and RLD domain containing E3 ubiquitin protein ligase 5	4	89378268	89427314	q22.1	0.546562	-0.522497	1.06906	1.71852e-11	4.32461e-09
SFRP1	ENSG00000104332	secreted frizzled-related protein 1	8	41119481	41167016	p11.21	0.461864	-0.606186	1.06805	3.99855e-06	7.31315e-05
SCARA3	ENSG00000168077	scavenger receptor class A, member 3	8	27491385	27534293	p21.1	0.594031	-0.473806	1.06784	1.69475e-08	9.60285e-07
SYT6	ENSG00000134207	synaptotagmin VI	1	114631913	114696541	p13.2	0.437168	-0.623659	1.06083	6.01956e-08	2.50354e-06
CDH18	ENSG00000145526	cadherin 18, type 2	5	19473060	20575982	p14.3	0.607968	-0.452785	1.06075	5.97879e-05	0.000629207
COL20A1	ENSG00000101203	collagen, type XX, alpha 1	20	61924538	61966203	q13.33	0.32552	-0.733429	1.05895	0.00106434	0.00616551
SNCA	ENSG00000145335	synuclein, alpha (non A4 component of amyloid precursor)	4	90645250	90759466	q22.1	0.573018	-0.481078	1.0541	2.41034e-07	7.58193e-06
VAT1L	ENSG00000171724	vesicle amine transport 1-like	16	77822427	78014004	q23.1	0.482859	-0.567096	1.04996	5.53249e-05	0.000588025
PPP1R1A	ENSG00000135447	protein phosphatase 1, regulatory (inhibitor) subunit 1A	12	54969171	54982443	q13.2	0.382362	-0.667018	1.04938	9.29013e-05	0.000898151
PPARG	ENSG00000132170	peroxisome proliferator-activated receptor gamma	3	12328867	12475855	p25.2	0.67133	-0.3769	1.04823	1.18692e-15	6.77016e-13
NCALD	ENSG00000104490	neurocalcin delta	8	102698771	103137135	q22.3	0.445191	-0.599407	1.0446	1.08591e-10	1.89614e-08
PRDM16	ENSG00000142611	PR domain containing 16	1	2985732	3355185	p36.32	0.176745	-0.865284	1.04203	1.71871e-05	0.000230852
MAG	ENSG00000105695	myelin associated glycoprotein	19	35783028	35804707	q13.12	0.636505	-0.405513	1.04202	0.00325101	0.0147095
ANGPTL1	ENSG00000116194	angiopoietin-like 1	1	178818840	178840187	q25.2	0.611664	-0.426551	1.03822	2.45258e-05	0.000305893
DNM3	ENSG00000197959	dynamin 3	1	171810621	172387606	q24.3	0.36189	-0.674696	1.03659	1.80913e-06	3.90881e-05
BCL11B	ENSG00000127152	B-cell CLL/lymphoma 11B (zinc finger protein)	14	99635624	99737861	q32.2	0.397322	-0.635908	1.03323	1.43944e-06	3.28422e-05
BMPER	ENSG00000164619	BMP binding endothelial regulator	7	33944523	34195484	p14.3	0.490909	-0.541663	1.03257	7.5039e-07	1.96647e-05
SPSB1	ENSG00000171621	splA/ryanodine receptor domain and SOCS box containing 1	1	9352939	9429591	p36.22	0.634619	-0.396756	1.03138	7.31678e-10	7.92435e-08
EYA2	ENSG00000064655	eyes absent homolog 2 (Drosophila)	20	45523263	45817492	q13.12	0.300465	-0.73003	1.03049	4.02802e-08	1.87303e-06
UST	ENSG00000111962	uronyl-2-sulfotransferase	6	149068464	149398126	q25.1	0.570889	-0.458266	1.02916	9.94596e-11	1.77287e-08
LIN7A	ENSG00000111052	lin-7 homolog A (C. elegans)	12	81186299	81331704	q21.31	0.497475	-0.530744	1.02822	1.70876e-09	1.49185e-07
CCL2	ENSG00000108691	chemokine (C-C motif) ligand 2	17	32582304	32584222	q12	0.552467	-0.475497	1.02796	0.000193651	0.0016055
LRFN5	ENSG00000165379	leucine rich repeat and fibronectin type III domain containing 5	14	42076773	42373752	q21.1	0.561642	-0.462754	1.0244	3.95516e-06	7.26187e-05
KCNJ16	ENSG00000153822	potassium inwardly-rectifying channel, subfamily J, member 16	17	68049570	68131749	q24.3	0.45823	-0.562334	1.02056	0.00250465	0.0120552
TRAM1L1	ENSG00000174599	translocation associated membrane protein 1-like 1	4	118004718	118006736	q26	0.549283	-0.470066	1.01935	1.3256e-13	5.40088e-11
NTSR2	ENSG00000169006	neurotensin receptor 2	2	11798304	11810290	p25.1	0.455369	-0.562626	1.018	0.00107353	0.00619776
TMSB15A	ENSG00000158164	thymosin beta 15a	X	101768604	101771712	q22.1	0.359882	-0.657735	1.01762	7.12733e-05	0.000729442
MOG	ENSG00000204655	myelin oligodendrocyte glycoprotein	6	29624758	29640149	p22.1	0.629213	-0.387228	1.01644	0.00490676	0.0203304
MET	ENSG00000105976	met proto-oncogene	7	116312444	116438440	q31.2	1.0673	0.0559871	1.01132	0.00497157	0.0205491
LPAR1	ENSG00000198121	lysophosphatidic acid receptor 1	9	113635543	113800981	q31.3	0.374132	-0.633288	1.00742	3.21268e-06	6.13565e-05
PRSS35	ENSG00000146250	protease, serine, 35	6	84222194	84235423	q14.2	0.676813	-0.329038	1.00585	8.5343e-08	3.30405e-06
HAS2	ENSG00000170961	hyaluronan synthase 2	8	122624356	122653630	q24.13	0.610421	-0.394473	1.00489	8.84159e-08	3.36216e-06
TMEFF2	ENSG00000144339	transmembrane protein with EGF-like and two follistatin-like domains 2	2	192813769	193060435	q32.3	0.241874	-0.763016	1.00489	9.15823e-06	0.000142469
GNAL	ENSG00000141404	guanine nucleotide binding protein (G protein), alpha activating activity polypeptide, olfactory type	18	11688955	11885684	p11.21	0.283829	-0.717117	1.00095	4.16501e-06	7.54617e-05
COL15A1	ENSG00000204291	collagen, type XV, alpha 1	9	101705461	101833069	q22.33	-0.264616	0.754392	-1.01901	6.23104e-06	0.000103721
PRKCDBP	ENSG00000170955	protein kinase C, delta binding protein	11	6340176	6341877	p15.4	-0.408043	0.617366	-1.02541	3.53496e-07	1.05018e-05
SCG2	ENSG00000171951	secretogranin II	2	224461658	224467221	q36.1	-0.780349	0.268393	-1.04874	6.61516e-05	0.000685222
FRZB	ENSG00000162998	frizzled-related protein	2	183698002	183731890	q32.1	-0.6108	0.445695	-1.05649	1.27509e-06	2.95655e-05
ENC1	ENSG00000171617	ectodermal-neural cortex 1 (with BTB domain)	5	73923234	73937249	q13.3	-0.490439	0.575637	-1.06608	9.33326e-09	6.54552e-07
MICAL2	ENSG00000133816	microtubule associated monooxygenase, calponin and LIM domain containing 2	11	12115543	12285334	p15.3	-0.617196	0.452826	-1.07002	1.13544e-08	7.58973e-07
COL1A1	ENSG00000108821	collagen, type I, alpha 1	17	48260650	48278993	q21.33	-0.481859	0.594886	-1.07675	0.00117238	0.00666503
INSM1	ENSG00000173404	insulinoma-associated 1	20	20348765	20351590	p11.23	-0.589647	0.519815	-1.10946	0.000408698	0.00290696
NNAT	ENSG00000053438	neuronatin	20	36149617	36152092	q11.23	-0.750828	0.37817	-1.129	0.00377665	0.0165284
KLHDC8A	ENSG00000162873	kelch domain containing 8A	1	205305220	205326218	q32.1	-0.827215	0.329759	-1.15697	1.44414e-06	3.28618e-05
ISLR	ENSG00000129009	immunoglobulin superfamily containing leucine-rich repeat	15	74466012	74469213	q24.1	-0.323928	0.839034	-1.16296	5.86206e-06	9.83446e-05
GPX8	ENSG00000164294	glutathione peroxidase 8 (putative)	5	54455946	54462899	q11.2	-0.501358	0.664127	-1.16549	1.14584e-07	4.13663e-06
DLX6	ENSG00000006377	distal-less homeobox 6	7	96634860	96640351	q21.3	0.0162027	1.20039	-1.18418	6.70835e-05	0.000693196
CRB1	ENSG00000134376	crumbs homolog 1 (Drosophila)	1	197170592	197447585	q31.3	-1.07637	0.111973	-1.18835	1.64843e-05	0.000223462
SOCS2	ENSG00000120833	suppressor of cytokine signaling 2	12	93963590	93977263	q22	-0.465848	0.766015	-1.23186	1.41478e-08	8.70854e-07
METTL7B	ENSG00000170439	methyltransferase like 7B	12	56075330	56078395	q13.2	-0.55392	0.68964	-1.24356	2.66348e-05	0.000325088
CDK6	ENSG00000105810	cyclin-dependent kinase 6	7	92234235	92465908	q21.2	-0.828538	0.418242	-1.24678	2.29054e-07	7.28546e-06
CXCL14	ENSG00000145824	chemokine (C-X-C motif) ligand 14	5	134906373	134914969	q31.1	-0.653768	0.597474	-1.25124	0.000825315	0.00502949
TBX2	ENSG00000121068	T-box 2	17	59477257	59486827	q23.2	-0.841918	0.414036	-1.25595	1.95155e-10	3.0359e-08
RGS20	ENSG00000147509	regulator of G-protein signaling 20	8	54764368	54871863	q11.23	-0.649498	0.627286	-1.27678	1.60404e-07	5.40322e-06
NKX3-2	ENSG00000109705	NK3 homeobox 2	4	13542454	13546674	p15.33	-0.246191	1.04296	-1.28916	1.64634e-08	9.39075e-07
COL1A2	ENSG00000164692	collagen, type I, alpha 2	7	94023873	94060544	q21.3	-0.65447	0.639964	-1.29443	8.62663e-06	0.00013543
PIPOX	ENSG00000179761	pipecolic acid oxidase	17	27277531	27384234	q11.2	-0.641007	0.657148	-1.29816	2.51853e-08	1.24379e-06
HOXD10	ENSG00000128710	homeobox D10	2	176973518	176984670	q31.1	0.0258279	1.33274	-1.30691	1.38239e-05	0.000197129
MXRA5	ENSG00000101825	matrix-remodelling associated 5	X	3226606	3264682	p22.33	-0.695615	0.618064	-1.31368	9.18383e-07	2.29087e-05
LHX6	ENSG00000106852	LIM homeobox 6	9	124964856	124991905	q33.2	-0.655421	0.679453	-1.33487	6.91058e-10	7.77986e-08
NPNT	ENSG00000168743	nephronectin	4	106815932	106925184	q24	-0.460281	0.924274	-1.38455	4.34663e-05	0.000487415
RARRES2	ENSG00000106538	retinoic acid receptor responder (tazarotene induced) 2	7	150035408	150038763	q36.1	-0.807703	0.594477	-1.40218	2.2411e-06	4.68823e-05
MNX1	ENSG00000130675	motor neuron and pancreas homeobox 1	7	156786745	156803345	q36.3	-0.298643	1.11462	-1.41327	1.07978e-06	2.59512e-05
HOXD8	ENSG00000175879	homeobox D8	2	176994422	176997423	q31.1	-0.204502	1.21947	-1.42397	1.51343e-06	3.4166e-05
ZIC1	ENSG00000152977	Zic family member 1	3	147111209	147228080	q24	-0.654166	0.816437	-1.4706	4.79767e-08	2.09433e-06
TLE2	ENSG00000065717	transducin-like enhancer of split 2 (E(sp1) homolog, Drosophila)	19	2997636	3047633	p13.3	-1.0035	0.494217	-1.49771	9.93239e-10	1.00774e-07
TCEA3	ENSG00000204219	transcription elongation factor A (SII), 3	1	23707554	23751233	p36.12	-0.469468	1.03956	-1.50903	4.23614e-12	1.29444e-09
EMX2	ENSG00000170370	empty spiracles homeobox 2	10	119301955	119309056	q26.11	-0.323045	1.20707	-1.53011	1.36854e-09	1.3145e-07
DLX2	ENSG00000115844	distal-less homeobox 2	2	172964167	172967628	q31.1	-0.0405058	1.71204	-1.75254	1.47456e-08	8.88476e-07
HOXA10	ENSG00000253293	homeobox A10	7	27210210	27219880	p15.2	-0.0170083	1.87481	-1.89182	7.36193e-08	2.98525e-06
ZFHX4	ENSG00000091656	zinc finger homeobox 4	8	77593454	77779521	q21.11	-1.4263	0.516685	-1.94299	2.4868e-16	1.6367e-13
NPY	ENSG00000122585	neuropeptide Y	7	24323782	24331484	p15.3	-0.796966	1.22155	-2.01852	2.8742e-09	2.27701e-07
RAB34	ENSG00000109113	RAB34, member RAS oncogene family	17	27041299	27045447	q11.2	-1.38707	0.755008	-2.14207	6.77169e-22	1.44847e-18
FABP5	ENSG00000164687	fatty acid binding protein 5 (psoriasis-associated)	8	82192598	82197012	q21.13	-1.32274	0.851707	-2.17445	3.36056e-13	1.22337e-10
FOXD1	ENSG00000251493	forkhead box D1	5	72740654	72744352	q13.2	-1.42219	0.883715	-2.3059	2.09923e-17	1.49675e-14
NRN1	ENSG00000124785	neuritin 1	6	5998232	6007200	p25.1	-1.64694	0.673797	-2.32073	1.65844e-18	1.41896e-15
GAD1	ENSG00000128683	glutamate decarboxylase 1 (brain, 67kDa)	2	171669723	171717661	q31.1	-1.90991	0.465902	-2.37581	2.36948e-08	1.20674e-06
SIX1	ENSG00000126778	SIX homeobox 1	14	61110133	61124977	q23.1	-1.17311	1.25766	-2.43077	5.92593e-18	4.6093e-15
NPTX2	ENSG00000106236	neuronal pentraxin II	7	98246609	98259180	q22.1	-1.18223	1.38059	-2.56282	3.59775e-10	4.88608e-08
PDLIM4	ENSG00000131435	PDZ and LIM domain 4	5	131593364	131609147	q31.1	-1.30345	1.38446	-2.68791	1.41137e-18	1.34175e-15
LHX2	ENSG00000106689	LIM homeobox 2	9	126763949	126795580	q33.3	-3.32739	0.831209	-4.1586	1.70115e-25	1.4555e-21
FOXG1	ENSG00000176165	forkhead box G1	14	29235050	29238870	q12	-3.08583	2.07164	-5.15748	9.5639e-20	1.02286e-16

## Sheet: H3.1K27M_vs_WT
Table S8, related to Figure 8. Integrated analysis of H3/IDH1 wild-type pHGG/DIPG.
Symbol	Ensembl	Description	Chromosome	Start (bp)	End (bp)	Cytoband	H3.1K27M	WT	Fold change	P.Value	adj.P.Val
SFRP2	ENSG00000145423	secreted frizzled-related protein 2	4	154701744	154710272	q31.3	2.53226	-1.08849	3.62075	2.46076e-09	2.33936e-06
NTSR2	ENSG00000169006	neurotensin receptor 2	2	11798304	11810290	p25.1	2.47904	-0.562626	3.04167	2.77703e-06	0.000213918
GLIS1	ENSG00000174332	GLIS family zinc finger 1	1	53971910	54199877	p32.3	2.54934	-0.467799	3.01714	2.2933e-10	3.9243e-07
CP	ENSG00000047457	ceruloplasmin (ferroxidase)	3	148880197	148939842	q25.1	2.36031	-0.647302	3.00762	1.34317e-06	0.000132094
NNMT	ENSG00000166741	nicotinamide N-methyltransferase	11	114128509	114184007	q23.2	1.80138	-1.18379	2.98517	6.65978e-06	0.000438316
CA9	ENSG00000107159	carbonic anhydrase IX	9	35673853	35681156	p13.3	2.70103	-0.203284	2.90432	4.77971e-07	6.596e-05
CHI3L2	ENSG00000064886	chitinase 3-like 2	1	111743393	111786062	p13.3	2.15936	-0.715792	2.87515	2.9876e-05	0.00129101
DAAM2	ENSG00000146122	dishevelled associated activator of morphogenesis 2	6	39760142	39872648	p21.2	2.20119	-0.640476	2.84166	2.5678e-08	8.81071e-06
RSPO3	ENSG00000146374	R-spondin 3	6	127439749	127518910	q22.33	2.67363	-0.102266	2.7759	6.18193e-15	5.28926e-11
DDIT4L	ENSG00000145358	DNA-damage-inducible transcript 4-like	4	101107027	101111939	q24	2.22529	-0.418046	2.64334	2.35641e-07	3.7336e-05
CPNE6	ENSG00000100884	copine VI (neuronal)	14	24540046	24547309	q11.2	2.22086	-0.376607	2.59747	2.33786e-05	0.00107719
CA3	ENSG00000164879	carbonic anhydrase III, muscle specific	8	86285665	86361269	q21.2	2.29814	-0.249035	2.54718	2.3534e-08	8.81071e-06
TBX1	ENSG00000184058	T-box 1	22	19744226	19771116	q11.21	2.94902	0.420498	2.52852	6.2524e-06	0.000417934
PI16	ENSG00000164530	peptidase inhibitor 16	6	36922209	36932613	p21.2	2.48503	-0.00549799	2.49052	1.81514e-07	3.10607e-05
CRYGD	ENSG00000118231	crystallin, gamma D	2	208986331	208989225	q33.3	1.65857	-0.788851	2.44742	2.31062e-06	0.000188283
HOXB2	ENSG00000173917	homeobox B2	17	46618256	46623441	q21.32	2.00156	-0.409018	2.41058	3.19091e-05	0.00135828
HSPB8	ENSG00000152137	heat shock 22kDa protein 8	12	119616447	119658936	q24.23	1.48798	-0.907068	2.39505	1.83985e-06	0.00015696
CH25H	ENSG00000138135	cholesterol 25-hydroxylase	10	90965694	90967071	q23.31	1.76188	-0.610167	2.37205	1.44181e-06	0.000138608
MGST1	ENSG00000008394	microsomal glutathione S-transferase 1	12	16500076	16762193	p12.3	1.45054	-0.899278	2.34981	3.7518e-05	0.00149304
SCUBE2	ENSG00000175356	signal peptide, CUB domain, EGF-like 2	11	9041071	9159661	p15.4	1.76807	-0.549564	2.31763	2.27392e-07	3.67087e-05
VIPR2	ENSG00000106018	vasoactive intestinal peptide receptor 2	7	158820866	158937649	q36.3	1.29187	-0.995811	2.28768	0.000105831	0.00304248
AQP4	ENSG00000171885	aquaporin 4	18	24432002	24445782	q11.2	1.24159	-1.0176	2.25919	1.65551e-05	0.000828338
GFPT2	ENSG00000131459	glutamine-fructose-6-phosphate transaminase 2	5	179727690	179780387	q35.3	1.66262	-0.595117	2.25774	3.05559e-08	9.68282e-06
RGS9	ENSG00000108370	regulator of G-protein signaling 9	17	63133549	63223821	q24.1	1.52248	-0.68717	2.20965	4.19217e-07	5.97804e-05
MYLK	ENSG00000065534	myosin light chain kinase	3	123328896	123603178	q21.1	1.83538	-0.301767	2.13714	1.16651e-07	2.32108e-05
PFKFB2	ENSG00000123836	6-phosphofructo-2-kinase/fructose-2,6-biphosphatase 2	1	207222801	207254369	q32.2	1.85125	-0.266149	2.1174	2.57668e-08	8.81071e-06
PLAG1	ENSG00000181690	pleiomorphic adenoma gene 1	8	57073463	57123883	q12.1	1.3399	-0.694518	2.03442	4.00046e-06	0.000292547
VEGFA	ENSG00000112715	vascular endothelial growth factor A	6	43737921	43754224	p21.1	1.68649	-0.289884	1.97637	0.000272985	0.0059223
CXCL2	ENSG00000081041	chemokine (C-X-C motif) ligand 2	4	74962752	74965010	q13.3	1.50639	-0.462859	1.96925	1.04553e-05	0.000600373
PMP2	ENSG00000147588	peripheral myelin protein 2	8	82352561	82359758	q21.13	0.293024	-1.66419	1.95721	0.00152332	0.0184611
GABRB1	ENSG00000163288	gamma-aminobutyric acid (GABA) A receptor, beta 1	4	46995740	47428461	p12	1.21723	-0.734191	1.95143	0.000711214	0.0108833
STC2	ENSG00000113739	stanniocalcin 2	5	172741716	172756506	q35.1	1.77504	-0.173874	1.94892	3.41807e-05	0.00140722
IRX2	ENSG00000170561	iroquois homeobox 2	5	2745959	2752969	p15.33	0.526501	-1.41772	1.94422	0.0011117	0.0151702
NTRK2	ENSG00000148053	neurotrophic tyrosine kinase, receptor, type 2	9	87283466	87638505	q21.33	0.951504	-0.98697	1.93847	0.000148591	0.00393606
RASL12	ENSG00000103710	RAS-like, family 12	15	65345679	65369028	q22.31	1.60473	-0.325037	1.92977	3.57015e-07	5.26659e-05
VCAM1	ENSG00000162692	vascular cell adhesion molecule 1	1	101185298	101204601	p21.2	0.872969	-1.04837	1.92134	0.000131085	0.0035718
PPP1R1A	ENSG00000135447	protein phosphatase 1, regulatory (inhibitor) subunit 1A	12	54969171	54982443	q13.2	1.25322	-0.667018	1.92024	0.00056483	0.00919211
EFEMP1	ENSG00000115380	EGF containing fibulin-like extracellular matrix protein 1	2	56093102	56151274	p16.1	1.43769	-0.472705	1.91039	0.000441706	0.0079563
THBS4	ENSG00000113296	thrombospondin 4	5	79287134	79379110	q14.1	1.05258	-0.834146	1.88673	0.000436209	0.00789345
GFAP	ENSG00000131095	glial fibrillary acidic protein	17	42982376	42994305	q21.31	0.937472	-0.948016	1.88549	0.000393735	0.00733943
CADPS	ENSG00000163618	Ca++-dependent secretion activator	3	62384022	62861054	p14.2	0.92584	-0.959211	1.88505	0.000152318	0.00400996
CD44	ENSG00000026508	CD44 molecule (Indian blood group)	11	35160417	35253949	p13	1.21841	-0.652506	1.87091	8.3431e-05	0.0026244
ANGPTL4	ENSG00000167772	angiopoietin-like 4	19	8428173	8439257	p13.2	1.59153	-0.275841	1.86737	4.80223e-05	0.00178643
PGAM2	ENSG00000164708	phosphoglycerate mutase 2 (muscle)	7	44102326	44105186	p13	1.63582	-0.217727	1.85355	1.63914e-05	0.00082497
PPP1R3C	ENSG00000119938	protein phosphatase 1, regulatory subunit 3C	10	93388199	93392811	q23.32	1.57297	-0.260198	1.83317	1.52883e-06	0.000143743
PCP4	ENSG00000183036	Purkinje cell protein 4	21	41239243	41301322	q22.2	1.06203	-0.752798	1.81483	0.00430221	0.0380658
IL33	ENSG00000137033	interleukin 33	9	6215805	6257983	p24.1	0.987848	-0.818053	1.8059	0.000287899	0.00616401
HOXD8	ENSG00000175879	homeobox D8	2	176994422	176997423	q31.1	3.02357	1.21947	1.8041	0.00477892	0.0408068
RASGEF1A	ENSG00000198915	RasGEF domain family, member 1A	10	43689983	43762367	q11.21	1.08022	-0.723043	1.80326	0.000332365	0.00667911
BMPR1B	ENSG00000138696	bone morphogenetic protein receptor, type IB	4	95679119	96079599	q22.3	0.792489	-0.994772	1.78726	6.93235e-05	0.00233517
CLEC2B	ENSG00000110852	C-type lectin domain family 2, member B	12	10005583	10022735	p13.31	1.02677	-0.760038	1.78681	1.37463e-05	0.000744387
DDR2	ENSG00000162733	discoidin domain receptor tyrosine kinase 2	1	162601163	162757190	q23.3	1.23136	-0.540208	1.77157	2.56388e-06	0.000201252
SPSB1	ENSG00000171621	splA/ryanodine receptor domain and SOCS box containing 1	1	9352939	9429591	p36.22	1.36566	-0.396756	1.76242	3.53931e-09	3.02824e-06
BCAS1	ENSG00000064787	breast carcinoma amplified sequence 1	20	52553316	52687304	q13.2	0.951725	-0.806649	1.75837	0.00616226	0.0478876
PRSS35	ENSG00000146250	protease, serine, 35	6	84222194	84235423	q14.2	1.42772	-0.329038	1.75676	1.6309e-06	0.000146884
KCNN3	ENSG00000143603	potassium intermediate/small conductance calcium-activated channel, subfamily N, member 3	1	154669931	154842756	q21.3	0.970027	-0.761888	1.73191	3.29783e-05	0.00139357
WNT5A	ENSG00000114251	wingless-type MMTV integration site family, member 5A	3	55499743	55523973	p14.3	1.24608	-0.477121	1.7232	2.08444e-05	0.000979916
ITPKB	ENSG00000143772	inositol-trisphosphate 3-kinase B	1	226819391	226927024	q42.12	1.3437	-0.376173	1.71987	3.33895e-05	0.00139357
PRRX1	ENSG00000116132	paired related homeobox 1	1	170631869	170708560	q24.2	1.56059	-0.150235	1.71083	1.19414e-07	2.32207e-05
SCARA3	ENSG00000168077	scavenger receptor class A, member 3	8	27491385	27534293	p21.1	1.21764	-0.473806	1.69145	4.70809e-06	0.000330184
FGFR3	ENSG00000068078	fibroblast growth factor receptor 3	4	1795034	1810599	p16.3	0.601267	-1.08969	1.69095	0.00280189	0.0285732
GUCY1A3	ENSG00000164116	guanylate cyclase 1, soluble, alpha 3	4	156587863	156653501	q32.1	1.19187	-0.492629	1.68449	1.7089e-06	0.000150735
LUZP2	ENSG00000187398	leucine zipper protein 2	11	24518516	25104150	p14.3	0.486305	-1.19792	1.68422	0.00329677	0.0319809
HK2	ENSG00000159399	hexokinase 2	2	75061108	75120486	p12	1.38078	-0.29243	1.67321	2.41442e-07	3.75596e-05
KCNMB1	ENSG00000145936	potassium large conductance calcium-activated channel, subfamily M, beta member 1	5	169801675	169816681	q35.1	1.39191	-0.251913	1.64382	2.6774e-08	8.81071e-06
TNC	ENSG00000041982	tenascin C	9	117782806	117880536	q33.1	0.935073	-0.707224	1.6423	0.000522997	0.00875688
NPY5R	ENSG00000164129	neuropeptide Y receptor Y5	4	164265091	164273086	q32.2	1.15465	-0.484205	1.63885	0.000536128	0.00888433
NUPR1	ENSG00000176046	nuclear protein, transcriptional regulator, 1	16	28548606	28550495	p11.2	1.01255	-0.622195	1.63474	2.88382e-05	0.00125248
S100A10	ENSG00000197747	S100 calcium binding protein A10	1	151955391	151966866	q21.3	1.18411	-0.449452	1.63357	0.000342641	0.00684963
BAG3	ENSG00000151929	BCL2-associated athanogene 3	10	121410882	121437331	q26.11	1.27965	-0.339474	1.61912	5.25384e-07	7.02373e-05
GJA1	ENSG00000152661	gap junction protein, alpha 1, 43kDa	6	121756838	121770873	q22.31	0.911848	-0.706514	1.61836	0.000120822	0.00335635
PTGDS	ENSG00000107317	prostaglandin D2 synthase 21kDa (brain)	9	139871956	139879887	q34.3	0.745275	-0.870368	1.61564	0.00237823	0.025467
GYG2	ENSG00000056998	glycogenin 2	X	2746829	2800859	p22.33	1.19732	-0.406105	1.60343	5.36804e-07	7.06599e-05
LRAT	ENSG00000121207	lecithin retinol acyltransferase (phosphatidylcholine--retinol O-acyltransferase)	4	155548097	155674270	q31.3	1.13023	-0.467962	1.59819	0.000459589	0.00810772
ERBB4	ENSG00000178568	v-erb-b2 avian erythroblastic leukemia viral oncogene homolog 4	2	212240446	213403565	q34	0.77574	-0.821524	1.59726	0.000708228	0.0108595
FAS	ENSG00000026103	Fas cell surface death receptor	10	90750414	90775542	q23.31	1.49194	-0.100444	1.59238	1.25184e-05	0.000682214
CDH18	ENSG00000145526	cadherin 18, type 2	5	19473060	20575982	p14.3	1.13904	-0.452785	1.59182	0.00590615	0.0466603
RNF19A	ENSG00000034677	ring finger protein 19A, RBR E3 ubiquitin protein ligase	8	101269288	101348446	q22.2	1.22131	-0.368666	1.58997	1.66934e-09	2.04041e-06
MAOB	ENSG00000069535	monoamine oxidase B	X	43625858	43741693	p11.3	0.690486	-0.89822	1.58871	0.000418217	0.00767583
SYNPO2	ENSG00000172403	synaptopodin 2	4	119809996	119982402	q26	1.03745	-0.543073	1.58053	0.000246565	0.00556115
SH3GL2	ENSG00000107295	SH3-domain GRB2-like 2	9	17579080	17797127	p22.2	0.398403	-1.17948	1.57788	0.00214398	0.0236749
NXT2	ENSG00000101888	nuclear transport factor 2-like export factor 2	X	108779010	108787919	q23	1.09575	-0.480021	1.57577	1.42736e-07	2.65488e-05
ENPP5	ENSG00000112796	ectonucleotide pyrophosphatase/phosphodiesterase 5 (putative)	6	46126924	46138708	p21.1	0.796985	-0.763521	1.56051	0.00181895	0.020795
PPARG	ENSG00000132170	peroxisome proliferator-activated receptor gamma	3	12328867	12475855	p25.2	1.1803	-0.3769	1.5572	4.97218e-09	3.31342e-06
MAP7	ENSG00000135525	microtubule-associated protein 7	6	136663875	136871957	q23.3	1.10346	-0.449642	1.5531	0.000329673	0.00666827
BNIP3	ENSG00000176171	BCL2/adenovirus E1B 19kDa interacting protein 3	10	133781578	133795435	q26.3	1.21098	-0.340257	1.55124	7.37025e-08	1.82667e-05
PBX3	ENSG00000167081	pre-B-cell leukemia homeobox 3	9	128509624	128729656	q33.3	0.942485	-0.593181	1.53567	8.51441e-08	1.87378e-05
RFX4	ENSG00000111783	regulatory factor X, 4 (influences HLA class II expression)	12	106976685	107156581	q23.3	0.599359	-0.921888	1.52125	0.00148443	0.018196
HIST1H2AC	ENSG00000180573	histone cluster 1, H2ac	6	26124373	26139344	p22.2	1.21939	-0.301314	1.52071	1.95824e-05	0.000936017
GLIS3	ENSG00000107249	GLIS family zinc finger 3	9	3824127	4348392	p24.2	0.985864	-0.526925	1.51279	3.33241e-05	0.00139357
ARRDC4	ENSG00000140450	arrestin domain containing 4	15	98462784	98517068	q26.2	1.01169	-0.492336	1.50403	3.89187e-05	0.00154161
DACH1	ENSG00000165659	dachshund homolog 1 (Drosophila)	13	72012098	72441330	q21.33	1.39598	-0.106891	1.50287	0.000584126	0.00935915
PENK	ENSG00000181195	proenkephalin	8	57349233	57359293	q12.1	0.978837	-0.523831	1.50267	0.00361056	0.0339472
HAS2	ENSG00000170961	hyaluronan synthase 2	8	122624356	122653630	q24.13	1.1018	-0.394473	1.49628	6.54966e-05	0.00224156
CD38	ENSG00000004468	CD38 molecule	4	15779898	15854853	p15.32	1.17876	-0.317367	1.49612	1.11668e-05	0.000620413
YOD1	ENSG00000180667	YOD1 deubiquitinase	1	207217194	207226325	q32.2	1.36324	-0.128436	1.49168	2.21627e-08	8.81071e-06
CALCRL	ENSG00000064989	calcitonin receptor-like	2	188207856	188313187	q32.1	1.10018	-0.387497	1.48767	9.68691e-05	0.0028847
TREM1	ENSG00000124731	triggering receptor expressed on myeloid cells 1	6	41235664	41254457	p21.1	1.4758	-0.00844461	1.48425	0.00302649	0.0302404
BAG2	ENSG00000112208	BCL2-associated athanogene 2	6	57037124	57054631	p11.2	1.06093	-0.416706	1.47763	5.76842e-08	1.54233e-05
LOX	ENSG00000113083	lysyl oxidase	5	121398890	121413980	q23.2	1.55393	0.0791812	1.47475	0.00239189	0.0255175
IGFBP5	ENSG00000115461	insulin-like growth factor binding protein 5	2	217536828	217560248	q35	1.40165	-0.0710471	1.4727	0.00584159	0.0463642
PRDM16	ENSG00000142611	PR domain containing 16	1	2985732	3355185	p36.32	0.606093	-0.865284	1.47138	0.00402452	0.0365994
SSPN	ENSG00000123096	sarcospan	12	26274924	26452223	p12.1	0.968385	-0.494363	1.46275	0.000195043	0.00482308
ELL2	ENSG00000118985	elongation factor, RNA polymerase II, 2	5	95220802	95297775	q15	1.02755	-0.434363	1.46191	1.9366e-05	0.000930874
B3GAT2	ENSG00000112309	beta-1,3-glucuronyltransferase 2 (glucuronosyltransferase S)	6	71566382	71666741	q13	0.952349	-0.504203	1.45655	0.00144276	0.0178643
LPAR1	ENSG00000198121	lysophosphatidic acid receptor 1	9	113635543	113800981	q31.3	0.818897	-0.633288	1.45219	0.00039798	0.00738637
LIMK2	ENSG00000182541	LIM domain kinase 2	22	31608225	31676066	q12.2	1.11539	-0.328242	1.44363	1.26714e-08	7.22779e-06
CHST6	ENSG00000183196	carbohydrate (N-acetylglucosamine 6-O) sulfotransferase 6	16	75510949	75529282	q23.1	0.974425	-0.468142	1.44257	0.00014314	0.00380347
HTR2A	ENSG00000102468	5-hydroxytryptamine (serotonin) receptor 2A, G protein-coupled	13	47405685	47471169	q14.2	1.38975	-0.0516426	1.4414	0.000839426	0.012383
DYRK3	ENSG00000143479	dual-specificity tyrosine-(Y)-phosphorylation regulated kinase 3	1	206808881	206857764	q32.1	1.34458	-0.0965617	1.44114	1.67953e-08	8.25741e-06
RSPH1	ENSG00000160188	radial spoke head 1 homolog (Chlamydomonas)	21	43892596	43916464	q22.3	0.919751	-0.520771	1.44052	0.000961949	0.0137633
UST	ENSG00000111962	uronyl-2-sulfotransferase	6	149068464	149398126	q25.1	0.97064	-0.458266	1.42891	2.12625e-05	0.000994108
AR	ENSG00000169083	androgen receptor	X	66764465	66950461	q12	0.496485	-0.93131	1.42779	9.51077e-05	0.00285523
PRPH	ENSG00000135406	peripherin	12	49687035	49692465	q13.12	1.08182	-0.342942	1.42476	0.00419771	0.0374511
NEBL	ENSG00000078114	nebulette	10	21068902	21463116	p12.31	0.551924	-0.869889	1.42181	0.00109126	0.0149628
C1R	ENSG00000159403	complement component 1, r subcomponent	12	7187513	7245203	p13.31	1.0164	-0.401379	1.41778	0.00108399	0.0149109
AEBP1	ENSG00000106624	AE binding protein 1	7	44143960	44154161	p13	1.12898	-0.280826	1.40981	1.4177e-05	0.000748758
FADS2	ENSG00000134824	fatty acid desaturase 2	11	61560452	61634826	q12.2	1.04443	-0.365149	1.40958	4.42014e-08	1.26062e-05
FOSL2	ENSG00000075426	FOS-like antigen 2	2	28615315	28640179	p23.2	1.24036	-0.168664	1.40903	0.000395694	0.00735991
SLITRK5	ENSG00000165300	SLIT and NTRK-like family, member 5	13	88324870	88331871	q31.2	0.525193	-0.883639	1.40883	0.000999063	0.0141289
TFPI	ENSG00000003436	tissue factor pathway inhibitor (lipoprotein-associated coagulation inhibitor)	2	188328957	188430487	q32.1	0.708873	-0.69859	1.40746	0.00171932	0.019987
ADCY2	ENSG00000078295	adenylate cyclase 2 (brain)	5	7396321	7830194	p15.31	0.678919	-0.727506	1.40643	0.00042368	0.00772922
SMAD9	ENSG00000120693	SMAD family member 9	13	37418968	37494902	q13.3	0.76604	-0.638963	1.405	9.36612e-07	0.000105443
FBXO2	ENSG00000116661	F-box protein 2	1	11708424	11715842	p36.22	0.599877	-0.802287	1.40216	0.00251236	0.0264726
IL6	ENSG00000136244	interleukin 6 (interferon, beta 2)	7	22765503	22771621	p15.3	1.33747	-0.0631996	1.40067	0.00111011	0.0151702
F2RL2	ENSG00000164220	coagulation factor II (thrombin) receptor-like 2	5	75911307	75919259	q13.3	1.25853	-0.140615	1.39914	0.000198784	0.00488734
CRYAB	ENSG00000109846	crystallin, alpha B	11	111779289	111794446	q23.1	0.668746	-0.728064	1.39681	0.00182343	0.020795
STEAP3	ENSG00000115107	STEAP family member 3, metalloreductase	2	119981384	120023228	q14.2	1.1853	-0.200346	1.38564	0.000688347	0.0106117
NFIL3	ENSG00000165030	nuclear factor, interleukin 3 regulated	9	94171327	94186144	q22.31	1.05874	-0.324508	1.38325	8.32672e-07	9.64469e-05
ALDOC	ENSG00000109107	aldolase C, fructose-bisphosphate	17	26900133	26904282	q11.2	0.897776	-0.481864	1.37964	0.00271125	0.0279824
NMB	ENSG00000197696	neuromedin B	15	85198360	85201794	q25.3	0.915087	-0.459763	1.37485	0.000893152	0.0130406
COLEC12	ENSG00000158270	collectin sub-family member 12	18	319361	500722	p11.32	1.16744	-0.204299	1.37174	0.00203635	0.0227157
CHCHD7	ENSG00000170791	coiled-coil-helix-coiled-coil-helix domain containing 7	8	57124245	57131357	q12.1	0.821332	-0.548666	1.37	8.54106e-08	1.87378e-05
VWC2	ENSG00000188730	von Willebrand factor C domain containing 2	7	49813257	49961546	p12.2	0.930753	-0.438124	1.36888	0.00230758	0.0249603
RGS11	ENSG00000076344	regulator of G-protein signaling 11	16	318300	325980	p13.3	0.931384	-0.436529	1.36791	0.00102745	0.0143036
PDE4D	ENSG00000113448	phosphodiesterase 4D, cAMP-specific	5	58264865	59817947	q12.1	1.0982	-0.263216	1.36142	1.36532e-06	0.000132747
RASL10A	ENSG00000100276	RAS-like, family 10, member A	22	29708922	29715668	q12.2	1.16095	-0.195999	1.35695	0.00316841	0.031057
TIPARP	ENSG00000163659	TCDD-inducible poly(ADP-ribose) polymerase	3	156391024	156424559	q25.31	0.902998	-0.445105	1.3481	1.55119e-07	2.81513e-05
C1QL1	ENSG00000131094	complement component 1, q subcomponent-like 1	17	43037061	43045439	q21.31	0.473789	-0.872762	1.34655	0.00294252	0.0297591
NET1	ENSG00000173848	neuroepithelial cell transforming 1	10	5454514	5500426	p15.1	0.968553	-0.370549	1.3391	2.82564e-06	0.000213949
DTNA	ENSG00000134769	dystrobrevin, alpha	18	32073254	32471808	q12.1	0.677755	-0.652104	1.32986	0.000433515	0.00787507
VCAN	ENSG00000038427	versican	5	82767284	82878122	q14.2	0.9913	-0.337898	1.3292	2.24013e-05	0.00104166
EMILIN1	ENSG00000138080	elastin microfibril interfacer 1	2	27301435	27309271	p23.3	1.46964	0.140823	1.32881	0.00025748	0.00572148
HIST1H2BD	ENSG00000158373	histone cluster 1, H2bd	6	26158349	26171577	p22.2	1.30481	-0.0212401	1.32605	5.24716e-05	0.00188499
NRG3	ENSG00000185737	neuregulin 3	10	83635070	84746935	q23.1	0.65652	-0.663563	1.32008	0.00140281	0.0175218
ANG	ENSG00000214274	angiogenin, ribonuclease, RNase A family, 5	14	21152336	21167130	q11.2	1.20659	-0.112732	1.31932	0.000136642	0.00366492
NCAM2	ENSG00000154654	neural cell adhesion molecule 2	21	22370633	22915650	q21.1	0.705184	-0.613252	1.31844	0.000578297	0.0093181
CHST15	ENSG00000182022	carbohydrate (N-acetylgalactosamine 4-sulfate 6-O) sulfotransferase 15	10	125767184	125853206	q26.13	0.940521	-0.375885	1.31641	1.61333e-06	0.000146884
MEIS2	ENSG00000134138	Meis homeobox 2	15	37181406	37393504	q14	0.485306	-0.825427	1.31073	0.00217046	0.0238388
IL17D	ENSG00000172458	interleukin 17D	13	21276266	21297237	q12.11	1.05248	-0.254645	1.30713	0.00021814	0.00511344
SORBS1	ENSG00000095637	sorbin and SH3 domain containing 1	10	97071528	97321171	q24.1	0.686127	-0.618185	1.30431	1.85571e-05	0.000897031
PLSCR4	ENSG00000114698	phospholipid scramblase 4	3	145910126	145968966	q24	0.734341	-0.569319	1.30366	0.000549884	0.00905203
HIST1H2AG	ENSG00000196787	histone cluster 1, H2ag	6	27100832	27103070	p22.1	1.34726	0.0439699	1.30329	0.00030995	0.00637485
PAQR6	ENSG00000160781	progestin and adipoQ receptor family member VI	1	156213206	156217881	q22	0.892302	-0.405375	1.29768	0.000350411	0.0069367
HIST1H2BH	ENSG00000197459	histone cluster 1, H2bh	6	26251879	26252303	p22.2	1.26953	-0.0279436	1.29747	0.000555184	0.00911457
HIST1H2BF	ENSG00000197846	histone cluster 1, H2bf	6	26199748	26200942	p22.2	1.40131	0.104542	1.29677	0.000206771	0.00498348
ZFPM2	ENSG00000169946	zinc finger protein, FOG family member 2	8	106330920	106816760	q23.1	0.270299	-1.01905	1.28935	0.00474249	0.0405362
MUM1L1	ENSG00000157502	melanoma associated antigen (mutated) 1-like 1	X	105412298	105452949	q22.3	0.494506	-0.793156	1.28766	0.00152975	0.0185128
CD109	ENSG00000156535	CD109 molecule	6	74405508	74538040	q13	1.19623	-0.0880155	1.28424	0.00145675	0.0179338
OSGIN2	ENSG00000164823	oxidative stress induced growth inhibitor family member 2	8	90914087	90940116	q21.3	1.09639	-0.187672	1.28407	3.25799e-08	9.95548e-06
RRAGD	ENSG00000025039	Ras-related GTP binding D	6	90074355	90121989	q15	0.810196	-0.468445	1.27864	1.19609e-06	0.000119703
ITM2C	ENSG00000135916	integral membrane protein 2C	2	231729354	231743963	q37.1	0.858549	-0.419353	1.2779	2.48105e-06	0.000198391
FGFR2	ENSG00000066468	fibroblast growth factor receptor 2	10	123237848	123357972	q26.13	0.605207	-0.67165	1.27686	0.00483322	0.0410306
SULF2	ENSG00000196562	sulfatase 2	20	46285092	46415360	q13.13	0.571085	-0.699689	1.27077	0.000190251	0.00474309
WWC1	ENSG00000113645	WW and C2 domain containing 1	5	167718656	167899308	q34	0.860921	-0.409722	1.27064	0.000272829	0.0059223
PARP8	ENSG00000151883	poly (ADP-ribose) polymerase family, member 8	5	49961733	50142356	q11.1	0.93204	-0.326702	1.25874	2.06819e-05	0.000977648
LRRC6	ENSG00000129295	leucine rich repeat containing 6	8	133584320	133687838	q24.22	0.902497	-0.355134	1.25763	8.45432e-07	9.64469e-05
HIST1H1C	ENSG00000187837	histone cluster 1, H1c	6	26055968	26056699	p22.2	1.01284	-0.241791	1.25463	0.005045	0.0422772
EPB41L3	ENSG00000082397	erythrocyte membrane protein band 4.1-like 3	18	5392383	5630699	p11.31	0.618932	-0.635518	1.25445	0.000535414	0.00888433
RRAD	ENSG00000166592	Ras-related associated with diabetes	16	66955582	66959547	q22.1	0.763795	-0.486689	1.25048	0.000510946	0.00865903
ELN	ENSG00000049540	elastin	7	73442119	73484237	q11.23	1.26609	0.0165024	1.24959	0.00120788	0.0160976
IL18R1	ENSG00000115604	interleukin 18 receptor 1	2	102927989	103015218	q12.1	1.06859	-0.16814	1.23673	1.67436e-05	0.000832899
GEM	ENSG00000164949	GTP binding protein overexpressed in skeletal muscle	8	95261481	95274578	q22.1	1.04481	-0.191411	1.23622	0.00135683	0.0171985
HGF	ENSG00000019991	hepatocyte growth factor (hepapoietin A; scatter factor)	7	81328322	81399754	q21.11	0.766853	-0.468848	1.2357	0.00184373	0.020874
KCNQ1OT1	ENSG00000269821	KCNQ1 opposite strand/antisense transcript 1 (non-protein coding)	11	2629558	2721224	p15.5	0.89812	-0.335831	1.23395	0.00182787	0.020795
MAFB	ENSG00000204103	v-maf avian musculoaponeurotic fibrosarcoma oncogene homolog B	20	39314488	39317880	q12	0.690185	-0.540101	1.23029	0.000643347	0.0100264
MCOLN2	ENSG00000153898	mucolipin 2	1	85391268	85462796	p22.3	1.1094	-0.120452	1.22985	1.08204e-06	0.000115791
GLUD2	ENSG00000182890	glutamate dehydrogenase 2	X	120181462	120183794	q24	0.935984	-0.289746	1.22573	9.74379e-05	0.0028847
TXNIP	ENSG00000117289	thioredoxin interacting protein	1	145438469	145442635	q21.1	0.874904	-0.350306	1.22521	2.36172e-06	0.000190631
NDP	ENSG00000124479	Norrie disease (pseudoglioma)	X	43808022	43832750	p11.3	0.789808	-0.431373	1.22118	0.00412165	0.0370837
ADD3	ENSG00000148700	adducin 3 (gamma)	10	111756126	111895323	q25.1	0.891477	-0.328828	1.22031	1.51581e-05	0.000781284
CXCL3	ENSG00000163734	chemokine (C-X-C motif) ligand 3	4	74902306	74904524	q13.3	1.05337	-0.162313	1.21568	0.000510248	0.00865903
PDK1	ENSG00000152256	pyruvate dehydrogenase kinase, isozyme 1	2	173420101	173489823	q31.1	1.29423	0.0815272	1.2127	0.000217796	0.00511344
HIST1H2BE	ENSG00000197697	histone cluster 1, H2be	6	26183958	26184454	p22.2	1.2863	0.0743198	1.21198	0.00102647	0.0143036
KCNN2	ENSG00000080709	potassium intermediate/small conductance calcium-activated channel, subfamily N, member 2	5	113696642	113832337	q22.3	0.93204	-0.265353	1.19739	0.00627389	0.0484034
SH3BGR	ENSG00000185437	SH3 domain binding glutamic acid-rich protein	21	40817781	40887433	q22.2	0.873957	-0.322976	1.19693	0.00017724	0.0044999
FOXN4	ENSG00000139445	forkhead box N4	12	109715784	109747025	q24.11	0.477325	-0.71954	1.19686	0.00362959	0.0340887
CPS1	ENSG00000021826	carbamoyl-phosphate synthase 1, mitochondrial	2	211342406	211543831	q34	0.891721	-0.298643	1.19036	0.00245367	0.0260467
RNASE4	ENSG00000258818	ribonuclease, RNase A family, 4	14	21152259	21168761	q11.2	0.872932	-0.310274	1.18321	0.00251695	0.0264883
COL27A1	ENSG00000196739	collagen, type XXVII, alpha 1	9	116917840	117074791	q32	0.816907	-0.363377	1.18028	0.00198699	0.0222522
EXTL1	ENSG00000158008	exostosin-like glycosyltransferase 1	1	26346375	26362955	p36.11	0.943354	-0.235546	1.1789	0.000174934	0.00445456
ZDHHC2	ENSG00000104219	zinc finger, DHHC-type containing 2	8	17013538	17082308	p22	0.603329	-0.574411	1.17774	8.82447e-05	0.00275555
RIPK2	ENSG00000104312	receptor-interacting serine-threonine kinase 2	8	90769975	90803291	q21.3	0.944335	-0.225782	1.17012	9.64611e-12	2.0633e-08
RGMA	ENSG00000182175	RGM domain family, member A	15	93586636	93632433	q26.1	0.368755	-0.796019	1.16477	0.00444257	0.038826
TOM1L1	ENSG00000141198	target of myb1 (chicken)-like 1	17	52976748	53039310	q22	0.805803	-0.358355	1.16416	0.000808695	0.0119502
ASNS	ENSG00000070669	asparagine synthetase (glutamine-hydrolyzing)	7	97481430	97501854	q21.3	1.04824	-0.114936	1.16318	3.69274e-05	0.00147808
ZDBF2	ENSG00000204186	zinc finger, DBF-type containing 2	2	207139387	207179148	q33.3	0.841075	-0.319673	1.16075	0.00166431	0.0195871
TMCC3	ENSG00000057704	transmembrane and coiled-coil domain family 3	12	94960900	95044338	q22	0.740567	-0.415152	1.15572	7.58263e-06	0.000487797
GLRX	ENSG00000173221	glutaredoxin (thioltransferase)	5	95087023	95158709	q15	0.882093	-0.269302	1.1514	1.11431e-05	0.000620413
TOX	ENSG00000198846	thymocyte selection-associated high mobility group box	8	59717977	60031767	q12.1	0.475887	-0.675226	1.15111	0.00625527	0.0483504
S1PR1	ENSG00000170989	sphingosine-1-phosphate receptor 1	1	101702444	101707074	p21.2	0.750789	-0.39907	1.14986	0.000232041	0.00533694
RGS2	ENSG00000116741	regulator of G-protein signaling 2, 24kDa	1	192778169	192781403	q31.2	1.05584	-0.0924566	1.1483	0.000940166	0.0135422
DNAJB4	ENSG00000162616	DnaJ (Hsp40) homolog, subfamily B, member 4	1	78444859	78483648	p31.1	0.869911	-0.274023	1.14393	2.50687e-06	0.0001986
MCF2	ENSG00000101977	MCF.2 cell line derived transforming sequence	X	138663929	138790386	q27.1	0.370017	-0.771377	1.14139	0.00432714	0.0381288
LMOD1	ENSG00000163431	leiomodin 1 (smooth muscle)	1	201865580	201915715	q32.1	0.829405	-0.306157	1.13556	0.0036467	0.0341388
RARRES3	ENSG00000133321	retinoic acid receptor responder (tazarotene induced) 3	11	63304281	63313934	q12.3	0.730326	-0.404864	1.13519	0.00239146	0.0255175
ALPL	ENSG00000162551	alkaline phosphatase, liver/bone/kidney	1	21835858	21904905	p36.12	0.919327	-0.214362	1.13369	0.00011329	0.00322029
ASPRV1	ENSG00000244617	aspartic peptidase, retroviral-like 1	2	70187226	70189397	p13.3	0.79475	-0.338011	1.13276	9.24466e-08	1.9292e-05
PAWR	ENSG00000177425	PRKC, apoptosis, WT1, regulator	12	79968759	80084877	q21.2	0.770464	-0.35759	1.12805	0.000924369	0.0133822
ASAP3	ENSG00000088280	ArfGAP with SH3 domain, ankyrin repeat and PH domain 3	1	23755056	23811061	p36.12	0.64034	-0.484542	1.12488	5.2149e-07	7.02373e-05
RAB23	ENSG00000112210	RAB23, member RAS oncogene family	6	57053607	57087078	p11.2	0.904335	-0.210678	1.11501	4.76166e-07	6.596e-05
PRR5L	ENSG00000135362	proline rich 5 like	11	36317838	36486754	p13	0.721101	-0.393638	1.11474	0.000359594	0.00705757
S100A3	ENSG00000188015	S100 calcium binding protein A3	1	153519805	153521848	q21.3	0.919143	-0.189504	1.10865	0.00147864	0.018151
MDFI	ENSG00000112559	MyoD family inhibitor	6	41604620	41621984	p21.1	0.761556	-0.34618	1.10774	0.00120548	0.0160906
LSAMP	ENSG00000185565	limbic system-associated membrane protein	3	115521235	117716095	q13.32	0.635351	-0.472352	1.1077	0.000776252	0.0115286
HMBOX1	ENSG00000147421	homeobox containing 1	8	28747911	28922281	p21.1	0.938229	-0.169007	1.10724	7.53795e-06	0.000487797
ASTN2	ENSG00000148219	astrotactin 2	9	119187504	120177348	q33.1	0.371061	-0.735937	1.107	0.00138553	0.0174589
ANGPTL2	ENSG00000136859	angiopoietin-like 2	9	129849611	129885162	q33.3	0.670881	-0.434804	1.10569	0.0021284	0.0235583
UCN	ENSG00000163794	urocortin	2	27530268	27531313	p23.3	0.935127	-0.169909	1.10504	9.97585e-06	0.000582609
AHR	ENSG00000106546	aryl hydrocarbon receptor	7	17338246	17385776	p21.1	0.674429	-0.425743	1.10017	0.00117668	0.0158297
APLN	ENSG00000171388	apelin	X	128779240	128788933	q26.1	0.784105	-0.312781	1.09689	0.00338999	0.032553
PLOD2	ENSG00000152952	procollagen-lysine, 2-oxoglutarate 5-dioxygenase 2	3	145787227	145881440	q24	0.886402	-0.21034	1.09674	0.000208993	0.00499482
RNF182	ENSG00000180537	ring finger protein 182	6	13924677	13980533	p23	0.314653	-0.778115	1.09277	0.00163621	0.0194097
HIST1H4J	ENSG00000197238	histone cluster 1, H4j	6	27791884	27792257	p22.1	1.14137	0.0501515	1.09122	0.000160344	0.00418264
DNAH7	ENSG00000118997	dynein, axonemal, heavy chain 7	2	196602427	196933536	q32.3	0.789476	-0.291814	1.08129	0.00139757	0.0175218
CRB2	ENSG00000148204	crumbs homolog 2 (Drosophila)	9	126118449	126142603	q33.3	0.792712	-0.284098	1.07681	0.000943515	0.0135676
CXCR4	ENSG00000121966	chemokine (C-X-C motif) receptor 4	2	136871919	136875735	q22.1	0.978751	-0.0970995	1.07585	0.00270387	0.02794
PRKAG2	ENSG00000106617	protein kinase, AMP-activated, gamma 2 non-catalytic subunit	7	151253197	151574210	q36.1	0.902854	-0.171871	1.07472	4.37457e-05	0.00167842
ID3	ENSG00000117318	inhibitor of DNA binding 3, dominant negative helix-loop-helix protein	1	23884409	23886285	p36.12	0.708317	-0.365408	1.07372	0.000730133	0.0110567
KLF8	ENSG00000102349	Kruppel-like factor 8	X	56258854	56314322	p11.21	0.662625	-0.408214	1.07084	8.53454e-06	0.000529141
TNFSF13B	ENSG00000102524	tumor necrosis factor (ligand) superfamily, member 13b	13	108903588	108960832	q33.3	0.565409	-0.501825	1.06723	0.00431475	0.0381008
NDRG1	ENSG00000104419	N-myc downstream regulated 1	8	134249414	134314265	q24.22	0.703692	-0.362505	1.0662	0.00600219	0.0471652
DAND5	ENSG00000179284	DAN domain family member 5, BMP antagonist	19	13075973	13085567	p13.2	0.784988	-0.280874	1.06586	1.00251e-05	0.000582609
ATHL1	ENSG00000142102	ATH1, acid trehalase-like 1 (yeast)	11	289135	296107	p15.5	1.00378	-0.0600152	1.06379	0.000219622	0.00512975
PSAT1	ENSG00000135069	phosphoserine aminotransferase 1	9	80912059	80945009	q21.2	0.74724	-0.314008	1.06125	0.000311454	0.00637513
DGCR5	ENSG00000237517	DiGeorge syndrome critical region gene 5 (non-protein coding)	22	18958027	19018755	q11.21	0.958998	-0.094507	1.0535	0.000582288	0.00935915
COMMD2	ENSG00000114744	COMM domain containing 2	3	149456257	149470286	q25.1	0.923694	-0.129027	1.05272	7.47235e-08	1.82667e-05
HSPA4L	ENSG00000164070	heat shock 70kDa protein 4-like	4	128702976	128761888	q28.1	0.899868	-0.149394	1.04926	7.05441e-05	0.0023518
LDLR	ENSG00000130164	low density lipoprotein receptor	19	11200038	11244492	p13.2	0.797454	-0.247978	1.04543	0.00178966	0.0205259
DHRS3	ENSG00000162496	dehydrogenase/reductase (SDR family) member 3	1	12627939	12677737	p36.22	0.755327	-0.287934	1.04326	0.000105968	0.00304248
P4HA2	ENSG00000072682	prolyl 4-hydroxylase, alpha polypeptide II	5	131527531	131631008	q31.1	0.973184	-0.0689746	1.04216	0.00130849	0.016825
ID2	ENSG00000115738	inhibitor of DNA binding 2, dominant negative helix-loop-helix protein	2	8818975	8824583	p25.1	0.869759	-0.169573	1.03933	0.00114958	0.0155877
AMOTL2	ENSG00000114019	angiomotin like 2	3	134074716	134094321	q22.2	0.967383	-0.070464	1.03785	0.00129567	0.016817
MLF1	ENSG00000178053	myeloid leukemia factor 1	3	158288952	158325041	q25.32	0.69178	-0.343952	1.03573	0.000583668	0.00935915
GLIPR2	ENSG00000122694	GLI pathogenesis-related 2	9	36136732	36163910	p13.3	0.79681	-0.236684	1.03349	0.000788481	0.0116717
DUSP18	ENSG00000167065	dual specificity phosphatase 18	22	31048038	31063877	q12.2	0.670034	-0.358598	1.02863	2.59484e-08	8.81071e-06
PLCD1	ENSG00000187091	phospholipase C, delta 1	3	38048987	38071253	p22.2	0.862795	-0.16089	1.02369	5.37863e-05	0.00190488
FIGN	ENSG00000182263	fidgetin	2	164449906	164592522	q24.3	0.446164	-0.560157	1.00632	0.000370115	0.00715028
HIST1H4H	ENSG00000158406	histone cluster 1, H4h	6	26281283	26285762	p22.2	1.19879	0.193888	1.0049	0.00132474	0.0169678
STEAP1	ENSG00000164647	six transmembrane epithelial antigen of the prostate 1	7	89783689	89794143	q21.13	0.877468	-0.125927	1.00339	0.00368855	0.0344533
KATNB1	ENSG00000140854	katanin p80 (WD repeat containing) subunit B 1	16	57769642	57791162	q21	-0.830289	0.173695	-1.00398	1.20319e-06	0.000119703
PPIA	ENSG00000196262	peptidylprolyl isomerase A (cyclophilin A)	7	44836279	44864163	p13	-0.890217	0.121648	-1.01186	1.06445e-09	1.5179e-06
FBRSL1	ENSG00000112787	fibrosin-like 1	12	133066137	133161774	q24.33	-0.914228	0.103462	-1.01769	4.11796e-05	0.0016162
DLG3	ENSG00000082458	discs, large homolog 3 (Drosophila)	X	69664711	69725337	q13.1	-0.907561	0.111062	-1.01862	2.0613e-05	0.000977648
B3GALT4	ENSG00000235863	UDP-Gal:betaGlcNAc beta 1,3-galactosyltransferase, polypeptide 4	6	33244917	33252609	p21.32	-0.960487	0.0581717	-1.01866	1.66795e-06	0.000148656
MED29	ENSG00000063322	mediator complex subunit 29	19	39881943	39891277	q13.2	-1.03948	-0.0103163	-1.02917	7.68011e-06	0.000490381
ARL4A	ENSG00000122644	ADP-ribosylation factor-like 4A	7	12726481	12730559	p21.3	-0.801511	0.229728	-1.03124	3.46899e-05	0.00142013
ACOT7	ENSG00000097021	acyl-CoA thioesterase 7	1	6324329	6454451	p36.31	-0.803309	0.233128	-1.03644	1.08207e-05	0.000613127
PZP	ENSG00000126838	pregnancy-zone protein	12	9301436	9360966	p13.31	-0.859137	0.177523	-1.03666	0.00516017	0.0428645
CLSTN2	ENSG00000158258	calsyntenin 2	3	139654027	140296239	q23	-1.12194	-0.0849795	-1.03696	0.00528788	0.0436288
FLRT3	ENSG00000125848	fibronectin leucine rich transmembrane protein 3	20	14303634	14318262	p12.1	-1.15611	-0.115195	-1.04091	0.00535445	0.0439239
DBNDD1	ENSG00000003249	dysbindin (dystrobrevin binding protein 1) domain containing 1	16	90071273	90086536	q24.3	-0.958436	0.0839276	-1.04236	4.86389e-05	0.00179672
PNMAL1	ENSG00000182013	paraneoplastic Ma antigen family-like 1	19	46969748	46974820	q13.32	-0.95119	0.0955873	-1.04678	6.17846e-07	7.66129e-05
SYNJ2	ENSG00000078269	synaptojanin 2	6	158402888	158520208	q25.3	-0.840646	0.206943	-1.04759	0.00390062	0.035732
NCDN	ENSG00000020129	neurochondrin	1	36023074	36032875	p34.3	-0.723491	0.324838	-1.04833	7.8075e-05	0.00249257
PNPLA4	ENSG00000006757	patatin-like phospholipase domain containing 4	X	7866288	7895780	p22.31	-1.22178	-0.170894	-1.05089	0.00124278	0.0164601
CDC42	ENSG00000070831	cell division cycle 42	1	22379120	22419437	p36.12	-0.655538	0.395736	-1.05127	0.000629293	0.00986683
EN2	ENSG00000164778	engrailed homeobox 2	7	155250824	155257526	q36.3	-0.0773854	0.983886	-1.06127	0.00559114	0.04513
TBX2	ENSG00000121068	T-box 2	17	59477257	59486827	q23.2	-0.648606	0.414036	-1.06264	0.00606119	0.0473519
SPRY2	ENSG00000136158	sprouty homolog 2 (Drosophila)	13	80910111	80915086	q31.1	-0.808472	0.255609	-1.06408	0.00168633	0.0197377
COTL1	ENSG00000103187	coactosin-like 1 (Dictyostelium)	16	84599200	84651683	q24.1	-0.834774	0.23354	-1.06831	7.69976e-05	0.00246738
KLHL29	ENSG00000119771	kelch-like family member 29	2	23608088	23931481	p24.1	-1.03854	0.032473	-1.07101	0.00163385	0.0194097
NLGN3	ENSG00000196338	neuroligin 3	X	70364681	70391051	q13.1	-1.14012	-0.0602123	-1.07991	0.000267106	0.00584105
HEY2	ENSG00000135547	hairy/enhancer-of-split related with YRPW motif 2	6	126068810	126082415	q22.31	-0.858845	0.222951	-1.0818	0.00156524	0.0187874
SYNPO	ENSG00000171992	synaptopodin	5	149980642	150038782	q33.1	-0.861564	0.231078	-1.09264	0.00114481	0.0155476
ADCY1	ENSG00000164742	adenylate cyclase 1 (brain)	7	45613739	45762715	p12.3	-0.924637	0.17351	-1.09815	0.00205121	0.0228518
FLYWCH2	ENSG00000162076	FLYWCH family member 2	16	2933187	2949383	p13.3	-0.978421	0.120275	-1.0987	4.92199e-08	1.35847e-05
ACHE	ENSG00000087085	acetylcholinesterase	7	100487615	100494594	q22.1	-0.806973	0.305198	-1.11217	0.00160305	0.0191293
JAG1	ENSG00000270408		20	10625847	10627014	p12.2	-1.10197	0.0111951	-1.11317	0.000603708	0.00958316
CECR1	ENSG00000093072	cat eye syndrome chromosome region, candidate 1	22	17660194	17702879	q11.1	-0.980612	0.138478	-1.11909	0.000228294	0.00526492
GOT2	ENSG00000125166	glutamic-oxaloacetic transaminase 2, mitochondrial	16	58741035	58768261	q21	-0.998693	0.123941	-1.12263	2.43255e-12	6.93764e-09
AES	ENSG00000104964	amino-terminal enhancer of split	19	3052908	3063105	p13.3	-1.0121	0.114559	-1.12666	5.51275e-06	0.000374342
SALL1	ENSG00000103449	sal-like 1 (Drosophila)	16	51169886	51185278	q12.1	-1.22318	-0.0898571	-1.13332	0.000190699	0.00474309
CRIP1	ENSG00000213145	cysteine-rich protein 1 (intestinal)	14	105952654	105955284	q32.33	-0.770901	0.36944	-1.14034	0.00122415	0.0162385
IGFBP6	ENSG00000167779	insulin-like growth factor binding protein 6	12	53491220	53496129	q13.13	-0.705572	0.439048	-1.14462	0.00125038	0.0164884
DGKZ	ENSG00000149091	diacylglycerol kinase, zeta	11	46354455	46402104	p11.2	-0.888051	0.263681	-1.15173	5.50253e-07	7.13328e-05
SV2A	ENSG00000159164	synaptic vesicle glycoprotein 2A	1	149874870	149889434	q21.2	-0.865563	0.288118	-1.15368	8.77783e-06	0.00054031
CKLF	ENSG00000217555	chemokine-like factor	16	66586466	66600154	q21	-0.934968	0.219343	-1.15431	7.95684e-07	9.45538e-05
TEK	ENSG00000120156	TEK tyrosine kinase, endothelial	9	27109139	27230173	p21.2	-0.814992	0.354488	-1.16948	0.00172719	0.0200514
TWIST1	ENSG00000122691	twist basic helix-loop-helix transcription factor 1	7	19060614	19157295	p21.1	-0.476068	0.694635	-1.1707	0.00410783	0.0370471
CAMK2B	ENSG00000058404	calcium/calmodulin-dependent protein kinase II beta	7	44256749	44374176	p13	-0.866645	0.314377	-1.18102	0.00297872	0.0299834
STK17A	ENSG00000164543	serine/threonine kinase 17a	7	43622357	43666385	p13	-0.862554	0.319148	-1.1817	0.000203647	0.00496159
TRAF4	ENSG00000076604	TNF receptor-associated factor 4	17	27071002	27077974	q11.2	-0.839198	0.34598	-1.18518	0.000192729	0.00477968
KCNF1	ENSG00000162975	potassium voltage-gated channel, subfamily F, member 1	2	11052063	11054350	p25.1	-1.00112	0.187499	-1.18862	0.00432455	0.0381288
DNM1	ENSG00000106976	dynamin 1	9	130965658	131017527	q34.11	-1.01512	0.173585	-1.1887	0.000324425	0.00659331
KCNA2	ENSG00000177301	potassium voltage-gated channel, shaker-related subfamily, member 2	1	111136202	111174096	p13.3	-1.26569	-0.0622283	-1.20346	0.00104623	0.0145082
TRIB2	ENSG00000071575	tribbles pseudokinase 2	2	12857015	12882860	p24.3	-0.814394	0.389103	-1.2035	0.000255542	0.0056938
RHOJ	ENSG00000126785	ras homolog family member J	14	63670832	63759937	q23.2	-0.906866	0.300588	-1.20745	0.000296329	0.00621273
PIP5K1B	ENSG00000107242	phosphatidylinositol-4-phosphate 5-kinase, type I, beta	9	71320575	71624092	q21.11	-0.89758	0.314677	-1.21226	0.00144223	0.0178643
GNG7	ENSG00000176533	guanine nucleotide binding protein (G protein), gamma 7	19	2511217	2702707	p13.3	-1.11083	0.107512	-1.21834	0.000368356	0.00715028
SOX17	ENSG00000164736	SRY (sex determining region Y)-box 17	8	55370495	55373448	q11.23	-1.04635	0.18179	-1.22814	1.83369e-08	8.25741e-06
TAZ	ENSG00000102125	tafazzin	X	153639854	153650065	q28	-1.09916	0.136021	-1.23518	9.155e-06	0.000559501
MSX1	ENSG00000163132	msh homeobox 1	4	4861393	4865663	p16.2	-0.945295	0.306983	-1.25228	0.000288172	0.00616401
BHLHE22	ENSG00000180828	basic helix-loop-helix family, member e22	8	65492814	65496181	q12.3	-0.781542	0.473609	-1.25515	0.00266292	0.0276169
ZMAT4	ENSG00000165061	zinc finger, matrin-type 4	8	40388109	40755352	p11.21	-1.14337	0.124867	-1.26823	0.00623623	0.048287
COL15A1	ENSG00000204291	collagen, type XV, alpha 1	9	101705461	101833069	q22.33	-0.517441	0.754392	-1.27183	0.00652227	0.0497367
GRIP2	ENSG00000144596	glutamate receptor interacting protein 2	3	14530619	14583588	p25.1	-0.781425	0.490459	-1.27188	0.00551203	0.0447872
EGR1	ENSG00000120738	early growth response 1	5	137801179	137805004	q31.2	-1.05992	0.216993	-1.27691	0.00300011	0.0301279
PLAT	ENSG00000104368	plasminogen activator, tissue	8	42032236	42065242	p11.21	-0.986721	0.295411	-1.28213	0.00589821	0.0466603
ZIC4	ENSG00000174963	Zic family member 4	3	147103833	147124647	q24	-0.784132	0.500631	-1.28476	0.000103979	0.00302599
ICMT	ENSG00000116237	isoprenylcysteine carboxyl methyltransferase	1	6281253	6296032	p36.31	-1.0474	0.244278	-1.29168	1.93242e-09	2.06672e-06
BEX1	ENSG00000133169	brain expressed, X-linked 1	X	102317579	102319168	q22.1	-1.30507	-0.0129507	-1.29212	0.000184058	0.00460467
CYB561D1	ENSG00000174151	cytochrome b561 family, member D1	1	110036674	110045554	p13.3	-1.05306	0.246265	-1.29933	1.81777e-06	0.00015696
SEZ6	ENSG00000063015	seizure related 6 homolog (mouse)	17	27281919	27333458	q11.2	-0.908099	0.393005	-1.3011	0.00388306	0.0356093
MYL9	ENSG00000101335	myosin, light chain 9, regulatory	20	35169887	35178228	q11.23	-1.09168	0.222807	-1.31449	7.06419e-05	0.0023518
DPYSL5	ENSG00000157851	dihydropyrimidinase-like 5	2	27070615	27173219	p23.3	-1.22894	0.0858779	-1.31482	7.4975e-05	0.00241625
FABP7	ENSG00000164434	fatty acid binding protein 7, brain	6	123100620	123105219	q22.31	-1.35348	-0.0326416	-1.32084	0.00151587	0.0184611
EGR2	ENSG00000122877	early growth response 2	10	64571756	64679660	q21.3	-1.07213	0.250185	-1.32232	0.00118887	0.0159672
ETV4	ENSG00000175832	ets variant 4	17	41605212	41656988	q21.31	-0.661874	0.680518	-1.34239	0.00177939	0.0204355
TSPYL5	ENSG00000180543	TSPY-like 5	8	98285717	98290176	q22.1	-1.83748	-0.488097	-1.34939	0.00144575	0.0178755
LZTS1	ENSG00000061337	leucine zipper, putative tumor suppressor 1	8	20103676	20161474	p21.3	-1.17567	0.175583	-1.35126	0.00139056	0.0174728
TLE2	ENSG00000065717	transducin-like enhancer of split 2 (E(sp1) homolog, Drosophila)	19	2997636	3047633	p13.3	-0.864165	0.494217	-1.35838	0.00155626	0.018754
PAIP1	ENSG00000172239	poly(A) binding protein interacting protein 1	5	43526369	43557860	p12	-1.22513	0.175853	-1.40098	7.73916e-07	9.32623e-05
COL13A1	ENSG00000197467	collagen, type XIII, alpha 1	10	71561644	71724031	q22.1	-0.706584	0.694437	-1.40102	0.00483105	0.0410306
NETO2	ENSG00000171208	neuropilin (NRP) and tolloid (TLL)-like 2	16	47111614	47177908	q12.1	-1.1943	0.208257	-1.40256	1.50582e-05	0.000780835
LRP4	ENSG00000134569	low density lipoprotein receptor-related protein 4	11	46878419	46940193	p11.2	-1.3566	0.0531021	-1.4097	6.47368e-05	0.00222445
CA11	ENSG00000063180	carbonic anhydrase XI	19	49141199	49149569	q13.33	-0.951288	0.475936	-1.42722	0.000571452	0.00922518
BMP7	ENSG00000101144	bone morphogenetic protein 7	20	55743804	55841685	q13.31	-1.39428	0.0429888	-1.43727	0.000393277	0.00733943
CHST7	ENSG00000147119	carbohydrate (N-acetylglucosamine 6-O) sulfotransferase 7	X	46433219	46457843	p11.23	-1.02823	0.414062	-1.44229	0.00011704	0.00329405
MICAL2	ENSG00000133816	microtubule associated monooxygenase, calponin and LIM domain containing 2	11	12115543	12285334	p15.3	-0.995413	0.452826	-1.44824	8.96169e-05	0.00278823
SET	ENSG00000119335	SET nuclear oncogene	9	131445703	131458679	q34.11	-1.31962	0.140397	-1.46002	1.73499e-06	0.000151475
DUSP6	ENSG00000139318	dual specificity phosphatase 6	12	89741009	89747048	q21.33	-1.01251	0.460907	-1.47341	1.75326e-05	0.000857195
ZCCHC12	ENSG00000174460	zinc finger, CCHC domain containing 12	X	117957753	117960931	q24	-1.28788	0.197068	-1.48495	2.53376e-05	0.0011327
PIPOX	ENSG00000179761	pipecolic acid oxidase	17	27277531	27384234	q11.2	-0.847457	0.657148	-1.50461	0.000740155	0.0111488
CDK5R2	ENSG00000171450	cyclin-dependent kinase 5, regulatory subunit 2 (p39)	2	219824377	219826876	q35	-1.04119	0.463549	-1.50473	0.000392993	0.00733943
SOCS2	ENSG00000120833	suppressor of cytokine signaling 2	12	93963590	93977263	q22	-0.754729	0.766015	-1.52074	0.000293168	0.00619344
CRB1	ENSG00000134376	crumbs homolog 1 (Drosophila)	1	197170592	197447585	q31.3	-1.41957	0.111973	-1.53154	0.00316869	0.031057
KLHL4	ENSG00000102271	kelch-like family member 4	X	86772752	86925050	q21.31	-1.30547	0.230993	-1.53646	0.000629651	0.00986683
EFNB2	ENSG00000125266	ephrin-B2	13	107142079	107187462	q33.3	-1.23241	0.309921	-1.54233	4.39769e-06	0.00031887
KCNMB2	ENSG00000197584	potassium large conductance calcium-activated channel, subfamily M, beta member 2	3	177990720	178562217	q26.32	-1.37705	0.181178	-1.55822	3.55575e-05	0.00144185
SHROOM3	ENSG00000138771	shroom family member 3	4	77356253	77704406	q21.1	-1.19277	0.367533	-1.5603	0.000124338	0.00343172
CDH4	ENSG00000179242	cadherin 4, type 1, R-cadherin (retinal)	20	59827482	60515673	q13.33	-1.36436	0.202428	-1.56679	3.3197e-05	0.00139357
RARB	ENSG00000077092	retinoic acid receptor, beta	3	25215823	25639423	p24.2	-1.44301	0.137366	-1.58038	8.98923e-08	1.9228e-05
PHLDA2	ENSG00000181649	pleckstrin homology-like domain, family A, member 2	11	2949503	2950685	p15.4	-1.02527	0.561062	-1.58633	0.00472909	0.0404621
SPRY4	ENSG00000187678	sprouty homolog 4 (Drosophila)	5	141689992	141706020	q31.3	-0.945534	0.67423	-1.61976	0.000361765	0.00705757
RGS6	ENSG00000182732	regulator of G-protein signaling 6	14	72399156	73030654	q24.2	-1.29295	0.337585	-1.63053	0.000509691	0.00865903
NACAP1	ENSG00000228224	nascent-polypeptide-associated complex alpha polypeptide pseudogene 1	8	102374022	102384935	q22.3	-1.26381	0.371057	-1.63486	0.000150529	0.00397507
EMX2	ENSG00000170370	empty spiracles homeobox 2	10	119301955	119309056	q26.11	-0.62047	1.20707	-1.82754	0.000482141	0.00840162
VAV3	ENSG00000134215	vav 3 guanine nucleotide exchange factor	1	108113782	108507766	p13.3	-1.33037	0.504301	-1.83467	1.00779e-05	0.000582609
TCEA3	ENSG00000204219	transcription elongation factor A (SII), 3	1	23707554	23751233	p36.12	-0.833924	1.03956	-1.87349	4.49521e-05	0.00171283
DLX2	ENSG00000115844	distal-less homeobox 2	2	172964167	172967628	q31.1	-0.164239	1.71204	-1.87628	0.00574655	0.0458799
ETV5	ENSG00000244405	ets variant 5	3	185764097	185828107	q27.2	-1.36678	0.52026	-1.88704	2.02008e-07	3.3238e-05
METTL7B	ENSG00000170439	methyltransferase like 7B	12	56075330	56078395	q13.2	-1.19867	0.68964	-1.88831	0.000518081	0.00872579
IGFBPL1	ENSG00000137142	insulin-like growth factor binding protein-like 1	9	38408991	38424444	p13.1	-1.72566	0.165404	-1.89106	0.000267196	0.00584105
COL23A1	ENSG00000050767	collagen, type XXIII, alpha 1	5	177664619	178017556	q35.3	-1.03836	0.855896	-1.89426	0.00229383	0.0249061
HS3ST3B1	ENSG00000125430	heparan sulfate (glucosamine) 3-O-sulfotransferase 3B1	17	14204400	14252721	p12	-1.88855	0.0223841	-1.91093	0.00188039	0.0211971
SPRY1	ENSG00000164056	sprouty homolog 1, antagonist of FGF signaling (Drosophila)	4	124317950	124324910	q28.1	-1.41169	0.545937	-1.95763	3.23544e-06	0.000238883
CITED1	ENSG00000125931	Cbp/p300-interacting transactivator, with Glu/Asp-rich carboxy-terminal domain, 1	X	71521488	71527037	q13.1	-2.01623	-0.0575269	-1.95871	1.62421e-06	0.000146884
RAB34	ENSG00000109113	RAB34, member RAS oncogene family	17	27041299	27045447	q11.2	-1.24615	0.755008	-2.00116	5.66297e-07	7.20761e-05
LHX6	ENSG00000106852	LIM homeobox 6	9	124964856	124991905	q33.2	-1.50489	0.679453	-2.18435	9.55989e-07	0.000106226
FOXD1	ENSG00000251493	forkhead box D1	5	72740654	72744352	q13.2	-1.37205	0.883715	-2.25576	1.12379e-06	0.000115845
GAD1	ENSG00000128683	glutamate decarboxylase 1 (brain, 67kDa)	2	171669723	171717661	q31.1	-1.83411	0.465902	-2.30002	0.000527182	0.00879254
ZFHX4	ENSG00000091656	zinc finger homeobox 4	8	77593454	77779521	q21.11	-1.92982	0.516685	-2.4465	1.51135e-08	8.08195e-06
NRN1	ENSG00000124785	neuritin 1	6	5998232	6007200	p25.1	-1.93179	0.673797	-2.60559	5.03441e-09	3.31342e-06
FABP5	ENSG00000164687	fatty acid binding protein 5 (psoriasis-associated)	8	82192598	82197012	q21.13	-1.82972	0.851707	-2.68142	2.29484e-06	0.000188283
CXCL14	ENSG00000145824	chemokine (C-X-C motif) ligand 14	5	134906373	134914969	q31.1	-2.14684	0.597474	-2.74431	4.28381e-05	0.00166601
NPY	ENSG00000122585	neuropeptide Y	7	24323782	24331484	p15.3	-1.54354	1.22155	-2.76509	9.40907e-05	0.00283465
ZIC1	ENSG00000152977	Zic family member 1	3	147111209	147228080	q24	-1.99122	0.816437	-2.80766	2.59359e-08	8.81071e-06
NPTX2	ENSG00000106236	neuronal pentraxin II	7	98246609	98259180	q22.1	-1.48791	1.38059	-2.8685	6.17133e-05	0.00212911
PDLIM4	ENSG00000131435	PDZ and LIM domain 4	5	131593364	131609147	q31.1	-1.64176	1.38446	-3.02622	1.10973e-06	0.000115791
RARRES2	ENSG00000106538	retinoic acid receptor responder (tazarotene induced) 2	7	150035408	150038763	q36.1	-2.69854	0.594477	-3.29302	3.98757e-09	3.10161e-06
LHX2	ENSG00000106689	LIM homeobox 2	9	126763949	126795580	q33.3	-3.96625	0.831209	-4.79746	3.93368e-13	1.68283e-09
FOXG1	ENSG00000176165	forkhead box G1	14	29235050	29238870	q12	-2.93684	2.07164	-5.00848	1.0767e-05	0.000613127

## Sheet: H3.3G34RV_vs_H3.3K27M
Table S8, related to Figure 8. Integrated analysis of H3/IDH1 wild-type pHGG/DIPG.
Symbol	Ensembl	Description	Chromosome	Start (bp)	End (bp)	Cytoband	H3.3G34RV	H3.3K27M	Fold change	P.Value	adj.P.Val
FOXG1	ENSG00000176165	forkhead box G1	14	29235050	29238870	q12	4.55798	-3.06429	7.62227	4.94891e-26	7.05715e-23
NPY	ENSG00000122585	neuropeptide Y	7	24323782	24331484	p15.3	4.83554	-0.904904	5.74044	6.78182e-24	5.80252e-21
DLX2	ENSG00000115844	distal-less homeobox 2	2	172964167	172967628	q31.1	5.30877	-0.0583949	5.36716	1.56056e-29	1.33521e-25
LHX2	ENSG00000106689	LIM homeobox 2	9	126763949	126795580	q33.3	0.79943	-3.41975	4.21918	3.11171e-11	2.33542e-09
DLX6	ENSG00000006377	distal-less homeobox 6	7	96634860	96640351	q21.3	3.69049	0.0679249	3.62257	1.45644e-14	2.96699e-12
ZFHX4	ENSG00000091656	zinc finger homeobox 4	8	77593454	77779521	q21.11	1.80438	-1.4991	3.30348	2.95245e-17	9.71583e-15
NPNT	ENSG00000168743	nephronectin	4	106815932	106925184	q24	2.73475	-0.490542	3.22529	2.63656e-10	1.52421e-08
GAD1	ENSG00000128683	glutamate decarboxylase 1 (brain, 67kDa)	2	171669723	171717661	q31.1	1.24601	-1.89895	3.14496	5.54008e-06	8.38955e-05
EMX2	ENSG00000170370	empty spiracles homeobox 2	10	119301955	119309056	q26.11	2.75504	-0.366046	3.12109	4.12678e-16	1.06996e-13
PDLIM4	ENSG00000131435	PDZ and LIM domain 4	5	131593364	131609147	q31.1	1.62	-1.35236	2.97236	6.82147e-12	6.01696e-10
FOXD1	ENSG00000251493	forkhead box D1	5	72740654	72744352	q13.2	1.1341	-1.41494	2.54904	1.44034e-10	9.33605e-09
KLHDC8A	ENSG00000162873	kelch domain containing 8A	1	205305220	205326218	q32.1	1.58637	-0.851379	2.43775	9.61579e-13	1.06848e-10
NRN1	ENSG00000124785	neuritin 1	6	5998232	6007200	p25.1	0.746791	-1.68812	2.43491	2.97344e-09	1.28489e-07
CDK6	ENSG00000105810	cyclin-dependent kinase 6	7	92234235	92465908	q21.2	1.70938	-0.725284	2.43467	5.943e-12	5.4094e-10
NEDD4L	ENSG00000049759	neural precursor cell expressed, developmentally down-regulated 4-like, E3 ubiquitin protein ligase	18	55711599	56068772	q21.31	1.84716	-0.546453	2.39361	1.62355e-12	1.69404e-10
ENC1	ENSG00000171617	ectodermal-neural cortex 1 (with BTB domain)	5	73923234	73937249	q13.3	1.8743	-0.491592	2.36589	3.28102e-14	6.23831e-12
CRB1	ENSG00000134376	crumbs homolog 1 (Drosophila)	1	197170592	197447585	q31.3	1.19063	-1.12599	2.31662	7.31703e-07	1.52694e-05
SOCS2	ENSG00000120833	suppressor of cytokine signaling 2	12	93963590	93977263	q22	1.80577	-0.507614	2.31339	2.44245e-10	1.44121e-08
SNCAIP	ENSG00000064692	synuclein, alpha interacting protein	5	121647049	121799914	q23.2	2.00098	-0.230026	2.23101	1.53053e-15	3.7415e-13
PIPOX	ENSG00000179761	pipecolic acid oxidase	17	27277531	27384234	q11.2	1.44515	-0.670855	2.11601	1.77539e-10	1.10074e-08
PCSK2	ENSG00000125851	proprotein convertase subtilisin/kexin type 2	20	17206752	17465223	p12.1	1.96501	-0.0515032	2.01651	2.86412e-07	6.84508e-06
PGM5	ENSG00000154330	phosphoglucomutase 5	9	70943224	71145977	q21.11	1.48537	-0.500744	1.98611	7.06103e-11	4.8844e-09
CXCL14	ENSG00000145824	chemokine (C-X-C motif) ligand 14	5	134906373	134914969	q31.1	1.10768	-0.869634	1.97731	0.00124581	0.00696676
RAB34	ENSG00000109113	RAB34, member RAS oncogene family	17	27041299	27045447	q11.2	0.597343	-1.36669	1.96404	1.75434e-11	1.42953e-09
PPL	ENSG00000118898	periplakin	16	4932508	5010742	p13.3	1.62197	-0.280433	1.9024	3.01519e-10	1.70848e-08
PDGFD	ENSG00000170962	platelet derived growth factor D	11	103777914	104035107	q22.3	1.72604	-0.12639	1.85243	9.21646e-10	4.55815e-08
ROBO2	ENSG00000185008	roundabout, axon guidance receptor, homolog 2 (Drosophila)	3	75955846	77699115	p12.3	1.60722	-0.195999	1.80322	6.69977e-10	3.43253e-08
HES5	ENSG00000197921	hairy and enhancer of split 5 (Drosophila)	1	2460184	2461684	p36.32	1.65237	-0.13752	1.78989	4.42702e-05	0.000469363
TBX2	ENSG00000121068	T-box 2	17	59477257	59486827	q23.2	0.967485	-0.81397	1.78145	1.75547e-10	1.10074e-08
LRRC17	ENSG00000128606	leucine rich repeat containing 17	7	102553438	102585396	q22.1	1.56793	-0.200163	1.76809	4.71567e-09	1.9213e-07
BHLHE22	ENSG00000180828	basic helix-loop-helix family, member e22	8	65492814	65496181	q12.3	1.36644	-0.390303	1.75675	5.89345e-08	1.69779e-06
JAG1	ENSG00000270408		20	10625847	10627014	p12.2	1.31866	-0.410477	1.72914	1.4733e-08	5.18748e-07
BCL11A	ENSG00000119866	B-cell CLL/lymphoma 11A (zinc finger protein)	2	60678302	60780702	p16.1	1.06191	-0.635174	1.69709	1.70539e-05	0.000212701
ST6GALNAC5	ENSG00000117069	ST6 (alpha-N-acetyl-neuraminyl-2,3-beta-galactosyl-1,3)-N-acetylgalactosaminide alpha-2,6-sialyltransferase 5	1	77333126	77531396	p31.1	1.64503	-0.0457677	1.6908	4.43909e-07	1.00213e-05
FGFBP2	ENSG00000137441	fibroblast growth factor binding protein 2	4	15961866	15970932	p15.32	2.75079	1.08757	1.66323	0.000319805	0.00234268
CDCA7L	ENSG00000164649	cell division cycle associated 7-like	7	21940518	21985702	p15.3	1.43672	-0.213006	1.64973	3.89118e-14	7.08361e-12
DCX	ENSG00000077279	doublecortin	X	110537007	110655603	q23	0.98456	-0.665084	1.64964	5.75481e-06	8.63827e-05
PLK2	ENSG00000145632	polo-like kinase 2	5	57749809	57756087	q11.2	1.36008	-0.277099	1.63718	1.49479e-10	9.54432e-09
BMP7	ENSG00000101144	bone morphogenetic protein 7	20	55743804	55841685	q13.31	0.693303	-0.94096	1.63426	1.14234e-05	0.000152717
SIX1	ENSG00000126778	SIX homeobox 1	14	61110133	61124977	q23.1	0.669516	-0.959311	1.62883	7.81955e-06	0.000114171
RASGRP1	ENSG00000172575	RAS guanyl releasing protein 1 (calcium and DAG-regulated)	15	38780304	38857776	q14	1.16469	-0.456158	1.62085	1.91352e-06	3.40377e-05
TEAD2	ENSG00000074219	TEA domain family member 2	19	49843852	49865714	q13.33	1.17954	-0.410094	1.58963	6.31214e-10	3.29309e-08
MNX1	ENSG00000130675	motor neuron and pancreas homeobox 1	7	156786745	156803345	q36.3	1.25965	-0.279645	1.53929	6.41354e-07	1.38571e-05
PAPLN	ENSG00000100767	papilin, proteoglycan-like sulfated glycoprotein	14	73704205	73741348	q24.2	1.15655	-0.367913	1.52447	3.94789e-06	6.26682e-05
BEST3	ENSG00000127325	bestrophin 3	12	70037140	70093256	q15	1.05656	-0.441926	1.49849	1.99771e-05	0.000237725
SET	ENSG00000119335	SET nuclear oncogene	9	131445703	131458679	q34.11	0.62754	-0.858461	1.486	6.73908e-05	0.000658215
RHOJ	ENSG00000126785	ras homolog family member J	14	63670832	63759937	q23.2	0.800918	-0.652944	1.45386	4.16109e-09	1.7367e-07
LHX6	ENSG00000106852	LIM homeobox 6	9	124964856	124991905	q33.2	0.644904	-0.778236	1.42314	5.01015e-06	7.6548e-05
COL1A2	ENSG00000164692	collagen, type I, alpha 2	7	94023873	94060544	q21.3	0.729469	-0.668376	1.39785	0.00066811	0.0042564
SALL1	ENSG00000103449	sal-like 1 (Drosophila)	16	51169886	51185278	q12.1	0.75116	-0.638676	1.38984	1.66503e-13	2.54393e-11
SOX1	ENSG00000182968	SRY (sex determining region Y)-box 1	13	112721913	112726020	q34	1.31076	-0.0745375	1.38529	8.27395e-07	1.68152e-05
ARL4D	ENSG00000175906	ADP-ribosylation factor-like 4D	17	41476327	41478505	q21.31	1.11834	-0.266301	1.38464	3.39677e-13	4.54105e-11
ANXA1	ENSG00000135046	annexin A1	9	75766673	75785309	q21.13	1.18569	-0.195739	1.38143	7.97249e-05	0.000756237
INPP4B	ENSG00000109452	inositol polyphosphate-4-phosphatase, type II, 105kDa	4	142944313	143768585	q31.21	1.63869	0.257757	1.38093	1.75892e-08	6.01974e-07
SEZ6	ENSG00000063015	seizure related 6 homolog (mouse)	17	27281919	27333458	q11.2	0.92728	-0.442314	1.36959	1.29187e-05	0.000168752
LMO1	ENSG00000166407	LIM domain only 1 (rhombotin 1)	11	8245851	8290263	p15.4	1.09169	-0.269301	1.36099	1.26441e-05	0.000165924
EPHB4	ENSG00000196411	EPH receptor B4	7	100400187	100425121	q22.1	0.93642	-0.411722	1.34814	7.99839e-15	1.66913e-12
KIF21A	ENSG00000139116	kinesin family member 21A	12	39687030	39837192	q12	1.21094	-0.132033	1.34297	8.74269e-09	3.30984e-07
NEUROD2	ENSG00000171532	neuronal differentiation 2	17	37759789	37766030	q12	1.33826	0.00789622	1.33037	0.00188023	0.00961579
CDKN2A	ENSG00000147889	cyclin-dependent kinase inhibitor 2A	9	21967751	21995300	p21.3	1.29781	-0.0299018	1.32771	0.000228835	0.00179625
BMP6	ENSG00000153162	bone morphogenetic protein 6	6	7727030	7881655	p24.3	0.868557	-0.435127	1.30368	2.77226e-06	4.65986e-05
NETO2	ENSG00000171208	neuropilin (NRP) and tolloid (TLL)-like 2	16	47111614	47177908	q12.1	0.856199	-0.414949	1.27115	7.77949e-08	2.18234e-06
POU3F2	ENSG00000184486	POU class 3 homeobox 2	6	99282580	99286660	q16.1	0.98329	-0.285207	1.2685	2.71537e-08	8.57296e-07
CHIC2	ENSG00000109220	cysteine-rich hydrophobic domain 2	4	54875956	54930857	q12	1.4812	0.220313	1.26089	1.08476e-06	2.10937e-05
SHROOM3	ENSG00000138771	shroom family member 3	4	77356253	77704406	q21.1	0.6927	-0.564373	1.25707	1.16114e-06	2.23252e-05
DOK5	ENSG00000101134	docking protein 5	20	53092136	53267710	q13.2	1.05621	-0.199937	1.25615	1.17543e-07	3.15267e-06
POU4F1	ENSG00000152192	POU class 4 homeobox 1	13	79172497	79177673	q31.1	1.66469	0.411134	1.25356	0.000929288	0.00551386
MSX1	ENSG00000163132	msh homeobox 1	4	4861393	4865663	p16.2	0.721287	-0.532119	1.25341	5.9023e-06	8.82868e-05
DACH1	ENSG00000165659	dachshund homolog 1 (Drosophila)	13	72012098	72441330	q21.33	1.38893	0.144612	1.24432	0.00135502	0.00746047
FOXL2	ENSG00000183770	forkhead box L2	3	138663066	138665982	q22.3	0.819472	-0.423539	1.24301	3.83306e-10	2.07568e-08
NEUROD1	ENSG00000162992	neuronal differentiation 1	2	182537815	182545603	q31.3	1.24299	0.000776338	1.24222	0.00185551	0.00951781
PAX6	ENSG00000007372	paired box 6	11	31806340	31839509	p13	1.17261	-0.0680893	1.2407	8.2587e-07	1.68152e-05
GAS1	ENSG00000180447	growth arrest-specific 1	9	89559279	89562104	q21.33	1.14807	-0.0923855	1.24046	3.0806e-06	5.06877e-05
IGFBPL1	ENSG00000137142	insulin-like growth factor binding protein-like 1	9	38408991	38424444	p13.1	1.05361	-0.182407	1.23602	0.0043289	0.0182005
CNR1	ENSG00000118432	cannabinoid receptor 1 (brain)	6	88849583	88876078	q15	0.839909	-0.389725	1.22963	0.000142981	0.00120764
CASP2	ENSG00000106144	caspase 2, apoptosis-related cysteine peptidase	7	142985308	143004789	q34	0.826532	-0.402667	1.2292	5.89725e-09	2.3578e-07
CDH2	ENSG00000170558	cadherin 2, type 1, N-cadherin (neuronal)	18	25530930	25757410	q12.1	0.870205	-0.35686	1.22706	7.67977e-13	8.87947e-11
TFPI2	ENSG00000105825	tissue factor pathway inhibitor 2	7	93514709	93520303	q21.3	2.07261	0.846405	1.22621	0.0141733	0.0457266
STRN3	ENSG00000196792	striatin, calmodulin binding protein 3	14	31363005	31495607	q12	0.840717	-0.34182	1.18254	8.06617e-07	1.65395e-05
DOCK7	ENSG00000116641	dedicator of cytokinesis 7	1	62920399	63153969	p31.3	0.53279	-0.643919	1.17671	8.44094e-05	0.000785008
SCG2	ENSG00000171951	secretogranin II	2	224461658	224467221	q36.1	0.427143	-0.746309	1.17345	0.00609944	0.0239609
PLXNA2	ENSG00000076356	plexin A2	1	208195587	208417665	q32.2	0.786474	-0.386508	1.17298	2.10407e-09	9.42537e-08
VAV3	ENSG00000134215	vav 3 guanine nucleotide exchange factor	1	108113782	108507766	p13.3	0.901025	-0.269478	1.1705	0.000105801	0.000940012
SEL1L3	ENSG00000091490	sel-1 suppressor of lin-12-like 3 (C. elegans)	4	25749055	25865382	p15.2	1.15233	-0.0165835	1.16892	3.49384e-05	0.000384727
TGIF2	ENSG00000118707	TGFB-induced factor homeobox 2	20	35201891	35222353	q11.23	0.925642	-0.23727	1.16291	7.91126e-11	5.37212e-09
TMTC4	ENSG00000125247	transmembrane and tetratricopeptide repeat containing 4	13	101256181	101327347	q32.3	0.914212	-0.24366	1.15787	1.59727e-06	2.93266e-05
METTL7B	ENSG00000170439	methyltransferase like 7B	12	56075330	56078395	q13.2	0.505934	-0.647137	1.15307	0.0104263	0.0362778
CTNNB1	ENSG00000168036	catenin (cadherin-associated protein), beta 1, 88kDa	3	41236328	41301587	p22.1	1.13314	-0.018485	1.15163	0.00139541	0.00761853
LMNB1	ENSG00000113368	lamin B1	5	126112315	126172712	q23.2	0.902401	-0.246111	1.14851	9.28558e-05	0.000846086
C1QTNF1	ENSG00000173918	C1q and tumor necrosis factor related protein 1	17	77018896	77045870	q25.3	0.769102	-0.375639	1.14474	5.41665e-05	0.000554364
PDGFRA	ENSG00000134853	platelet-derived growth factor receptor, alpha polypeptide	4	55095264	55164414	q12	1.38044	0.236854	1.14359	0.00138321	0.00756697
TMTC2	ENSG00000179104	transmembrane and tetratricopeptide repeat containing 2	12	83080659	83528649	q21.31	1.15352	0.0121934	1.14133	2.53049e-07	6.09884e-06
GRIP2	ENSG00000144596	glutamate receptor interacting protein 2	3	14530619	14583588	p25.1	0.750388	-0.384633	1.13502	0.000452678	0.00311645
LIPG	ENSG00000101670	lipase, endothelial	18	47087069	47119272	q21.1	1.20301	0.0730202	1.12999	0.000103547	0.00092576
NUAK1	ENSG00000074590	NUAK family, SNF1-like kinase, 1	12	106457118	106533811	q23.3	0.716146	-0.408899	1.12505	8.33739e-09	3.18458e-07
TLE1	ENSG00000196781	transducin-like enhancer of split 1 (E(sp1) homolog, Drosophila)	9	84198598	84304220	q21.32	0.672186	-0.448747	1.12093	1.70353e-06	3.09456e-05
EIF5A	ENSG00000132507	eukaryotic translation initiation factor 5A	17	7210318	7215774	p13.1	0.358756	-0.753237	1.11199	0.000981906	0.00576213
YAP1	ENSG00000137693	Yes-associated protein 1	11	101981192	102104154	q22.1	0.74044	-0.357089	1.09753	4.5449e-06	7.00652e-05
EN2	ENSG00000164778	engrailed homeobox 2	7	155250824	155257526	q36.3	1.08468	-0.00387031	1.08855	1.24665e-07	3.30228e-06
DHRS2	ENSG00000100867	dehydrogenase/reductase (SDR family) member 2	14	24099324	24114848	q11.2	1.24746	0.15907	1.08839	0.00113038	0.00642626
HOMER3	ENSG00000051128	homer homolog 3 (Drosophila)	19	19040010	19052070	p13.11	0.86437	-0.219668	1.08404	2.35781e-09	1.02926e-07
ARL4C	ENSG00000188042	ADP-ribosylation factor-like 4C	2	235401685	235405697	q37.1	0.87767	-0.205542	1.08321	0.000414427	0.00289456
LZTS1	ENSG00000061337	leucine zipper, putative tumor suppressor 1	8	20103676	20161474	p21.3	0.789437	-0.290634	1.08007	0.00647347	0.0250961
CCNB3	ENSG00000147082	cyclin B3	X	49967364	50094909	p11.22	1.15683	0.096009	1.06082	1.53561e-07	3.9694e-06
RGS6	ENSG00000182732	regulator of G-protein signaling 6	14	72399156	73030654	q24.2	0.54719	-0.512152	1.05934	0.0014216	0.00771778
TOX3	ENSG00000103460	TOX high mobility group box family member 3	16	52471917	52581714	q12.1	0.871184	-0.186145	1.05733	2.23976e-05	0.000262872
CDK5R1	ENSG00000176749	cyclin-dependent kinase 5, regulatory subunit 1 (p35)	17	30813637	30818274	q11.2	0.740604	-0.316674	1.05728	8.017e-06	0.000116063
SSX2IP	ENSG00000117155	synovial sarcoma, X breakpoint 2 interacting protein	1	85109390	85156486	p22.3	0.835329	-0.216408	1.05174	3.45896e-08	1.06075e-06
CSPG5	ENSG00000114646	chondroitin sulfate proteoglycan 5 (neuroglycan C)	3	47603729	47622282	p21.31	0.662075	-0.387279	1.04935	0.00686372	0.026217
MMP28	ENSG00000129270	matrix metallopeptidase 28	17	34083268	34122711	q12	0.528532	-0.51193	1.04046	6.24077e-05	0.000622665
FGD4	ENSG00000139132	FYVE, RhoGEF and PH domain containing 4	12	32552463	32798984	p11.21	0.787882	-0.251513	1.0394	5.18715e-08	1.51472e-06
EPHA4	ENSG00000116106	EPH receptor A4	2	222282747	222438922	q36.1	0.959293	-0.0679725	1.02727	3.31611e-05	0.000369917
UBE2QL1	ENSG00000215218	ubiquitin-conjugating enzyme E2Q family-like 1	5	6448736	6495022	p15.31	0.751085	-0.272452	1.02354	0.000408635	0.00286345
TRIP6	ENSG00000087077	thyroid hormone receptor interactor 6	7	100464760	100471076	q22.1	0.424503	-0.595515	1.02002	1.94465e-07	4.8793e-06
GCNT2	ENSG00000111846	glucosaminyl (N-acetyl) transferase 2, I-branching enzyme (I blood group)	6	10492456	10629601	p24.3	0.767176	-0.235519	1.00269	1.11544e-06	2.16411e-05
HIST1H2BD	ENSG00000158373	histone cluster 1, H2bd	6	26158349	26171577	p22.2	-0.334901	0.666693	-1.00159	0.000277801	0.0020997
TRERF1	ENSG00000124496	transcriptional regulating factor 1	6	42192669	42419789	p21.1	-0.792882	0.209488	-1.00237	1.12918e-07	3.04772e-06
LRP1B	ENSG00000168702	low density lipoprotein receptor-related protein 1B	2	140988992	142889270	q22.2	-0.866491	0.136386	-1.00288	8.26591e-05	0.000777445
COL8A2	ENSG00000171812	collagen, type VIII, alpha 2	1	36560837	36590821	p34.3	-0.689655	0.315097	-1.00475	0.000159817	0.00131687
SLITRK1	ENSG00000178235	SLIT and NTRK-like family, member 1	13	84451344	84456528	q31.1	-0.905727	0.099347	-1.00507	0.000652806	0.00418383
C2	ENSG00000166278	complement component 2	6	31865562	31913449	p21.33	-0.538776	0.466412	-1.00519	0.000318743	0.00233891
HIST1H2AC	ENSG00000180573	histone cluster 1, H2ac	6	26124373	26139344	p22.2	-0.373473	0.633319	-1.00679	0.000335547	0.00244335
CRYAB	ENSG00000109846	crystallin, alpha B	11	111779289	111794446	q23.1	-0.81972	0.191276	-1.011	0.000847672	0.00516573
AK3	ENSG00000147853	adenylate kinase 3	9	4711155	4742043	p24.1	-0.89425	0.117284	-1.01153	2.98042e-05	0.000336863
NFATC1	ENSG00000131196	nuclear factor of activated T-cells, cytoplasmic, calcineurin-dependent 1	18	77155856	77289325	q23	-0.929637	0.0831555	-1.01279	6.08385e-09	2.39878e-07
TRAM1L1	ENSG00000174599	translocation associated membrane protein 1-like 1	4	118004718	118006736	q26	-0.473835	0.539495	-1.01333	6.41461e-08	1.82945e-06
RNF13	ENSG00000082996	ring finger protein 13	3	149530495	149679926	q25.1	-0.85685	0.157002	-1.01385	1.97304e-13	2.81356e-11
CPNE6	ENSG00000100884	copine VI (neuronal)	14	24540046	24547309	q11.2	-0.350698	0.663797	-1.0145	0.00922956	0.0331082
DGKE	ENSG00000153933	diacylglycerol kinase, epsilon 64kDa	17	54911460	54946036	q22	-0.469189	0.545417	-1.01461	4.01647e-06	6.36387e-05
TSHZ3	ENSG00000121297	teashirt zinc finger homeobox 3	19	31765851	31840453	q12	-0.876919	0.137755	-1.01467	2.5806e-08	8.26951e-07
RERG	ENSG00000134533	RAS-like, estrogen-regulated, growth inhibitor	12	15260717	15501609	p12.3	-0.455516	0.559469	-1.01498	0.000157419	0.00129933
ELN	ENSG00000049540	elastin	7	73442119	73484237	q11.23	-0.649463	0.365859	-1.01532	0.00127773	0.00709423
LTBP4	ENSG00000090006	latent transforming growth factor beta binding protein 4	19	41098789	41135725	q13.2	-0.793643	0.223755	-1.0174	1.01374e-05	0.000138753
RNF135	ENSG00000181481	ring finger protein 135	17	29295803	29326929	q11.2	-1.26388	-0.245517	-1.01836	3.05375e-09	1.31296e-07
MLH3	ENSG00000119684	mutL homolog 3	14	75480467	75518235	q24.3	-1.06657	-0.048061	-1.01851	2.14802e-09	9.57161e-08
RPL22L1	ENSG00000163584	ribosomal protein L22-like 1	3	170582664	170588272	q26.2	-0.687122	0.331444	-1.01857	1.80664e-06	3.24266e-05
DNAJC1	ENSG00000136770	DnaJ (Hsp40) homolog, subfamily C, member 1	10	22045466	22292698	p12.31	-0.685062	0.334918	-1.01998	4.15727e-11	3.04014e-09
CDKN1C	ENSG00000129757	cyclin-dependent kinase inhibitor 1C (p57, Kip2)	11	2904443	2907111	p15.4	-0.627263	0.393035	-1.0203	6.9821e-05	0.000675779
CARD10	ENSG00000100065	caspase recruitment domain family, member 10	22	37886400	37915549	q13.1	-0.73052	0.290792	-1.02131	5.98788e-07	1.30362e-05
CLCN4	ENSG00000073464	chloride channel, voltage-sensitive 4	X	10125024	10205700	p22.2	-0.914747	0.106954	-1.0217	3.24539e-08	9.98834e-07
SPATA18	ENSG00000163071	spermatogenesis associated 18	4	52917497	52963458	q12	-0.750822	0.272997	-1.02382	0.000129745	0.00111568
COL6A1	ENSG00000142156	collagen, type VI, alpha 1	21	47401651	47424964	q22.3	-0.903646	0.121517	-1.02516	2.07119e-06	3.61655e-05
PABPC5	ENSG00000174740	poly(A) binding protein, cytoplasmic 5	X	90689594	90693583	q21.31	-0.799421	0.227215	-1.02664	1.94992e-05	0.000234649
ACSL1	ENSG00000151726	acyl-CoA synthetase long-chain family member 1	4	185676749	185747972	q35.1	-0.823558	0.204839	-1.0284	2.73768e-06	4.62003e-05
PMP2	ENSG00000147588	peripheral myelin protein 2	8	82352561	82359758	q21.13	-0.898444	0.131232	-1.02968	0.000144254	0.00121242
BAG2	ENSG00000112208	BCL2-associated athanogene 2	6	57037124	57054631	p11.2	-0.506045	0.526917	-1.03296	8.23633e-08	2.30294e-06
NDRG1	ENSG00000104419	N-myc downstream regulated 1	8	134249414	134314265	q24.22	-0.681003	0.353484	-1.03449	0.00110003	0.00630696
GPC3	ENSG00000147257	glypican 3	X	132669773	133119922	q26.2	-0.546008	0.488615	-1.03462	0.00303073	0.013778
MAP7	ENSG00000135525	microtubule-associated protein 7	6	136663875	136871957	q23.3	-0.797885	0.237725	-1.03561	0.00145164	0.0078361
STARD4	ENSG00000164211	StAR-related lipid transfer (START) domain containing 4	5	110831731	110848288	q22.1	-0.499262	0.537647	-1.03691	3.88831e-07	8.94312e-06
TSHZ2	ENSG00000182463	teashirt zinc finger homeobox 2	20	51588946	52111869	q13.2	-0.438625	0.599027	-1.03765	0.00036501	0.00261999
PRSS35	ENSG00000146250	protease, serine, 35	6	84222194	84235423	q14.2	-0.252328	0.785377	-1.03771	0.00151301	0.00808577
GYG2	ENSG00000056998	glycogenin 2	X	2746829	2800859	p22.33	-0.652379	0.386928	-1.03931	0.000394033	0.00279085
LDLR	ENSG00000130164	low density lipoprotein receptor	19	11200038	11244492	p13.2	-0.692044	0.348259	-1.0403	0.000122208	0.00106369
AJAP1	ENSG00000196581	adherens junctions associated protein 1	1	4714792	4852594	p36.32	-0.590655	0.451717	-1.04237	0.00246334	0.011834
RGS17	ENSG00000091844	regulator of G-protein signaling 17	6	153325594	153452384	q25.2	-0.738317	0.30568	-1.044	4.25186e-06	6.67856e-05
PAMR1	ENSG00000149090	peptidase domain containing associated with muscle regeneration 1	11	35453370	35551848	p13	-0.806953	0.240164	-1.04712	0.000160222	0.00131687
RGS2	ENSG00000116741	regulator of G-protein signaling 2, 24kDa	1	192778169	192781403	q31.2	-0.49558	0.551873	-1.04745	0.000413698	0.00289183
GLIPR1	ENSG00000139278	GLI pathogenesis-related 1	12	75874460	75897633	q21.2	-0.772829	0.276442	-1.04927	3.50883e-06	5.64314e-05
GDAP1L1	ENSG00000124194	ganglioside induced differentiation associated protein 1-like 1	20	42875887	42909013	q13.12	-1.0187	0.031506	-1.0502	0.000112873	0.000993558
STEAP3	ENSG00000115107	STEAP family member 3, metalloreductase	2	119981384	120023228	q14.2	-0.810837	0.240319	-1.05116	0.000148958	0.00124705
WFDC1	ENSG00000103175	WAP four-disulfide core domain 1	16	84328252	84363450	q24.1	-0.621465	0.430237	-1.0517	0.000865078	0.00523822
SNCA	ENSG00000145335	synuclein, alpha (non A4 component of amyloid precursor)	4	90645250	90759466	q22.1	-0.534013	0.517844	-1.05186	0.000501874	0.00336787
MYO16	ENSG00000041515	myosin XVI	13	109248500	109860355	q33.3	-0.668114	0.383781	-1.05189	4.11931e-06	6.50273e-05
KIT	ENSG00000157404	v-kit Hardy-Zuckerman 4 feline sarcoma viral oncogene homolog	4	55524085	55606881	q12	-0.81309	0.239527	-1.05262	0.000107435	0.000952556
MAOB	ENSG00000069535	monoamine oxidase B	X	43625858	43741693	p11.3	-0.947778	0.104937	-1.05271	0.0029868	0.0136221
TIPARP	ENSG00000163659	TCDD-inducible poly(ADP-ribose) polymerase	3	156391024	156424559	q25.31	-0.480468	0.573543	-1.05401	9.89717e-07	1.96474e-05
PRIMA1	ENSG00000175785	proline rich membrane anchor 1	14	94184644	94254827	q32.12	-1.30883	-0.254787	-1.05404	4.44231e-05	0.000470401
ANXA4	ENSG00000196975	annexin A4	2	69871557	70053596	p13.3	-0.867257	0.187108	-1.05437	3.16955e-08	9.8256e-07
NCALD	ENSG00000104490	neurocalcin delta	8	102698771	103137135	q22.3	-0.625858	0.431024	-1.05688	9.12537e-07	1.8371e-05
PPP1R14C	ENSG00000198729	protein phosphatase 1, regulatory (inhibitor) subunit 14C	6	150464212	150571493	q25.1	-0.674498	0.382524	-1.05702	2.02893e-06	3.55001e-05
AFAP1L2	ENSG00000169129	actin filament associated protein 1-like 2	10	116054583	116164515	q25.3	-0.747426	0.310777	-1.0582	4.52739e-05	0.00047789
TRIP4	ENSG00000103671	thyroid hormone receptor interactor 4	15	64679947	64747502	q22.31	-1.38829	-0.327618	-1.06067	1.67365e-08	5.82103e-07
IL17RA	ENSG00000177663	interleukin 17 receptor A	22	17565844	17596583	q11.1	-0.97901	0.0880157	-1.06703	1.10538e-11	9.45767e-10
ISG20	ENSG00000172183	interferon stimulated exonuclease gene 20kDa	15	89179384	89199714	q26.1	-0.717001	0.352157	-1.06916	3.37522e-05	0.000374073
FZD6	ENSG00000164930	frizzled family receptor 6	8	104310661	104345094	q22.3	-0.842828	0.230419	-1.07325	3.46668e-06	5.61603e-05
SIRT2	ENSG00000068903	sirtuin 2	19	39369197	39390502	q13.2	-0.746903	0.330882	-1.07779	6.92807e-05	0.000671309
ADSSL1	ENSG00000185100	adenylosuccinate synthase like 1	14	105190523	105213662	q32.33	-0.916742	0.161514	-1.07826	0.000118147	0.00103466
CTSH	ENSG00000103811	cathepsin H	15	79213400	79241916	q25.1	-0.828109	0.25417	-1.08228	3.18801e-05	0.000357492
P4HA2	ENSG00000072682	prolyl 4-hydroxylase, alpha polypeptide II	5	131527531	131631008	q31.1	-0.564846	0.518292	-1.08314	0.000722306	0.00451428
IL6	ENSG00000136244	interleukin 6 (interferon, beta 2)	7	22765503	22771621	p15.3	-0.364797	0.718773	-1.08357	0.00272277	0.012779
APLP1	ENSG00000105290	amyloid beta (A4) precursor-like protein 1	19	36358801	36370693	q13.12	-1.11787	-0.0311632	-1.08671	0.000152574	0.00126658
PLSCR1	ENSG00000188313	phospholipid scramblase 1	3	146232967	146262651	q24	-0.777987	0.312642	-1.09063	6.35368e-08	1.81813e-06
ITPKB	ENSG00000143772	inositol-trisphosphate 3-kinase B	1	226819391	226927024	q42.12	-0.785048	0.309027	-1.09408	0.00103959	0.00602935
NSUN7	ENSG00000179299	NOP2/Sun domain family, member 7	4	40751914	40812002	p14	-0.684909	0.409757	-1.09467	1.43109e-05	0.00018496
LSAMP	ENSG00000185565	limbic system-associated membrane protein	3	115521235	117716095	q13.32	-0.864194	0.232309	-1.0965	5.06757e-07	1.12037e-05
CDH13	ENSG00000140945	cadherin 13	16	82660408	83830204	q23.3	-0.934665	0.166742	-1.10141	0.000490465	0.00331471
SOCS3	ENSG00000184557	suppressor of cytokine signaling 3	17	76352864	76356158	q25.3	-1.06268	0.0410937	-1.10377	0.00503753	0.0205439
UNC13B	ENSG00000198722	unc-13 homolog B (C. elegans)	9	35161999	35405335	p13.3	-0.927828	0.176658	-1.10449	1.88826e-13	2.76048e-11
LOXL3	ENSG00000115318	lysyl oxidase-like 3	2	74759541	74782817	p13.1	-0.988904	0.117623	-1.10653	6.85994e-14	1.15642e-11
PRICKLE1	ENSG00000139174	prickle homolog 1 (Drosophila)	12	42852140	42984157	q12	-0.782189	0.325015	-1.1072	3.70382e-08	1.13178e-06
SERPINI1	ENSG00000163536	serpin peptidase inhibitor, clade I (neuroserpin), member 1	3	167453031	167543356	q26.1	-1.13529	-0.0268925	-1.1084	0.000285678	0.00214583
FUT9	ENSG00000172461	fucosyltransferase 9 (alpha (1,3) fucosyltransferase)	6	96463860	96663488	q16.1	-1.07508	0.0362705	-1.11135	0.000533774	0.0035348
NTS	ENSG00000133636	neurotensin	12	86268073	86276770	q21.31	0.188709	1.30374	-1.11503	0.00836109	0.0305654
DPYD	ENSG00000188641	dihydropyrimidine dehydrogenase	1	97543299	98386605	p21.3	-0.824349	0.290965	-1.11531	3.97405e-05	0.000428236
FGF2	ENSG00000138685	fibroblast growth factor 2 (basic)	4	123747863	123819391	q27	-0.878476	0.237084	-1.11556	2.03471e-09	9.26008e-08
BCL6	ENSG00000113916	B-cell CLL/lymphoma 6	3	187439165	187463515	q27.3	-0.728983	0.387397	-1.11638	0.00011271	0.000993152
PTPRM	ENSG00000173482	protein tyrosine phosphatase, receptor type, M	18	7566780	8406859	p11.23	-0.959048	0.158514	-1.11756	3.23912e-10	1.82329e-08
S100A6	ENSG00000197956	S100 calcium binding protein A6	1	153507075	153508720	q21.3	-0.863049	0.255519	-1.11857	5.22103e-06	7.94859e-05
SNAP91	ENSG00000065609	synaptosomal-associated protein, 91kDa	6	84262599	84419410	q14.2	-1.23742	-0.118716	-1.1187	2.56615e-06	4.39119e-05
NFKBIZ	ENSG00000144802	nuclear factor of kappa light polypeptide gene enhancer in B-cells inhibitor, zeta	3	101546835	101579866	q12.3	-0.776462	0.34241	-1.11887	2.66949e-06	4.5228e-05
KCNJ9	ENSG00000162728	potassium inwardly-rectifying channel, subfamily J, member 9	1	160051360	160060353	q23.2	-0.754589	0.368185	-1.12277	0.000521134	0.00348074
CD74	ENSG00000019582	CD74 molecule, major histocompatibility complex, class II invariant chain	5	149781200	149792492	q32	-1.19742	-0.0720603	-1.12536	8.39327e-06	0.000120238
NET1	ENSG00000173848	neuroepithelial cell transforming 1	10	5454514	5500426	p15.1	-0.602086	0.525115	-1.1272	1.18829e-07	3.17718e-06
SPARC	ENSG00000113140	secreted protein, acidic, cysteine-rich (osteonectin)	5	151040657	151066726	q33.1	-1.05431	0.0729307	-1.12724	1.68114e-08	5.82342e-07
SERPINA1	ENSG00000197249	serpin peptidase inhibitor, clade A (alpha-1 antiproteinase, antitrypsin), member 1	14	94843084	94857030	q32.13	-1.02941	0.0982686	-1.12768	0.000170585	0.00139003
HPCAL4	ENSG00000116983	hippocalcin like 4	1	40144320	40157361	p34.2	-0.787589	0.344029	-1.13162	0.000747291	0.00465344
LPP	ENSG00000145012	LIM domain containing preferred translocation partner in lipoma	3	187871072	188608460	q27.3	-0.631029	0.500842	-1.13187	0.000646385	0.00414889
NR3C1	ENSG00000113580	nuclear receptor subfamily 3, group C, member 1 (glucocorticoid receptor)	5	142657496	142815077	q31.3	-1.06197	0.0702519	-1.13222	1.11984e-08	4.14776e-07
CHST6	ENSG00000183196	carbohydrate (N-acetylglucosamine 6-O) sulfotransferase 6	16	75510949	75529282	q23.1	-0.970664	0.161908	-1.13257	9.35535e-07	1.87094e-05
ST6GAL1	ENSG00000073849	ST6 beta-galactosamide alpha-2,6-sialyltranferase 1	3	186648274	186796341	q27.3	-1.23878	-0.105483	-1.13329	5.91806e-08	1.69916e-06
TFPI	ENSG00000003436	tissue factor pathway inhibitor (lipoprotein-associated coagulation inhibitor)	2	188328957	188430487	q32.1	-0.492069	0.641416	-1.13348	3.45262e-05	0.000381169
FGF13	ENSG00000129682	fibroblast growth factor 13	X	137713735	138304939	q27.1	-0.787713	0.346745	-1.13446	7.05203e-05	0.000681776
CSGALNACT1	ENSG00000147408	chondroitin sulfate N-acetylgalactosaminyltransferase 1	8	19261672	19615540	p21.3	-1.16591	-0.0295548	-1.13635	2.82483e-06	4.71136e-05
ATOH8	ENSG00000168874	atonal homolog 8 (Drosophila)	2	85978467	86015189	p11.2	-0.669816	0.467546	-1.13736	0.000323637	0.0023667
HRH1	ENSG00000196639	histamine receptor H1	3	11178779	11305243	p25.3	-0.711433	0.426162	-1.1376	0.000164146	0.00134525
VRK2	ENSG00000028116	vaccinia related kinase 2	2	58134786	58387055	p16.1	-0.705911	0.432156	-1.13807	3.32674e-11	2.47509e-09
THRB	ENSG00000151090	thyroid hormone receptor, beta	3	24158651	24536773	p24.2	-0.770785	0.369142	-1.13993	1.67432e-05	0.000209848
KCNN2	ENSG00000080709	potassium intermediate/small conductance calcium-activated channel, subfamily N, member 2	5	113696642	113832337	q22.3	-0.741924	0.398658	-1.14058	0.00134619	0.00742619
CPLX1	ENSG00000168993	complexin 1	4	778745	819986	p16.3	-1.08949	0.0523455	-1.14184	0.000312881	0.0023041
PCDH10	ENSG00000138650	protocadherin 10	4	134070470	134129356	q28.3	-1.19392	-0.0479852	-1.14594	5.7445e-06	8.63795e-05
PFKFB2	ENSG00000123836	6-phosphofructo-2-kinase/fructose-2,6-biphosphatase 2	1	207222801	207254369	q32.2	-0.0972746	1.05007	-1.14734	0.000570421	0.003737
CDKN1A	ENSG00000124762	cyclin-dependent kinase inhibitor 1A (p21, Cip1)	6	36644305	36655116	p21.2	-0.898208	0.249312	-1.14752	8.89166e-05	0.000817579
DGKG	ENSG00000058866	diacylglycerol kinase, gamma 90kDa	3	185823457	186080026	q27.3	-1.01532	0.132679	-1.148	0.000350929	0.0025338
LRRC4C	ENSG00000148948	leucine rich repeat containing 4C	11	40135753	41481323	p12	-1.2848	-0.136152	-1.14864	1.09175e-07	2.95602e-06
C1QTNF3	ENSG00000082196	C1q and tumor necrosis factor related protein 3	5	34019553	34043937	p13.2	-0.504937	0.644475	-1.14941	0.0001519	0.00126497
IER5L	ENSG00000188483	immediate early response 5-like	9	131937835	131940540	q34.11	-0.851799	0.299222	-1.15102	0.000144409	0.00121252
NKAIN4	ENSG00000101198	Na+/K+ transporting ATPase interacting 4	20	61872136	61904046	q13.33	-1.14547	0.00639786	-1.15187	0.00038781	0.00275361
AGTPBP1	ENSG00000135049	ATP/GTP binding protein 1	9	88161455	88356944	q21.33	-1.01641	0.135966	-1.15237	1.4671e-07	3.82699e-06
GRIK2	ENSG00000164418	glutamate receptor, ionotropic, kainate 2	6	101846664	102517958	q16.3	-1.19109	-0.0371972	-1.15389	3.50258e-05	0.000384734
BEX2	ENSG00000133134	brain expressed X-linked 2	X	102564274	102565974	q22.1	-1.5332	-0.379167	-1.15404	5.71265e-05	0.000579116
LIMK2	ENSG00000182541	LIM domain kinase 2	22	31608225	31676066	q12.2	-0.647825	0.510603	-1.15843	3.67641e-09	1.5572e-07
ZCCHC24	ENSG00000165424	zinc finger, CCHC domain containing 24	10	81142081	81205383	q22.3	-1.14615	0.0152427	-1.16139	2.3356e-08	7.62724e-07
CTHRC1	ENSG00000164932	collagen triple helix repeat containing 1	8	104383743	104395225	q22.3	-1.20683	-0.0454069	-1.16143	0.000317287	0.00233022
TRPC4	ENSG00000133107	transient receptor potential cation channel, subfamily C, member 4	13	38210773	38444562	q13.3	-0.596308	0.565764	-1.16207	2.79046e-08	8.74549e-07
AGT	ENSG00000135744	angiotensinogen (serpin peptidase inhibitor, clade A, member 8)	1	230838269	230850043	q42.2	-0.896069	0.26947	-1.16554	3.52152e-05	0.000386283
COL9A3	ENSG00000092758	collagen, type IX, alpha 3	20	61447596	61472511	q13.33	-1.40165	-0.231552	-1.1701	0.000235576	0.00183904
NPAS2	ENSG00000170485	neuronal PAS domain protein 2	2	101436614	101613291	q11.2	-1.07257	0.097584	-1.17015	1.62778e-08	5.70791e-07
MID2	ENSG00000080561	midline 2	X	107068985	107170423	q22.3	-1.01499	0.160796	-1.17579	3.76699e-14	7.00661e-12
ARPP21	ENSG00000172995	cAMP-regulated phosphoprotein, 21kDa	3	35680437	35835988	p22.3	-0.726671	0.450855	-1.17753	4.46851e-06	6.90118e-05
CADM3	ENSG00000162706	cell adhesion molecule 3	1	159141399	159173103	q23.2	-1.0462	0.131501	-1.1777	3.45152e-05	0.000381169
SMOC2	ENSG00000112562	SPARC related modular calcium binding 2	6	168841831	169073984	q27	-0.987028	0.196803	-1.18383	0.000104529	0.000930416
VGF	ENSG00000128564	VGF nerve growth factor inducible	7	100805790	100808874	q22.1	-1.0643	0.121271	-1.18557	0.0012252	0.0068875
VSNL1	ENSG00000163032	visinin-like 1	2	17720393	17838285	p24.2	-1.0012	0.185445	-1.18664	0.00328584	0.0147038
HIST1H4J	ENSG00000197238	histone cluster 1, H4j	6	27791884	27792257	p22.1	-0.661851	0.525695	-1.18755	2.20933e-06	3.83429e-05
PLXDC2	ENSG00000120594	plexin domain containing 2	10	20105168	20578785	p12.31	-1.12307	0.0659589	-1.18903	4.11723e-06	6.50273e-05
ABLIM3	ENSG00000173210	actin binding LIM protein family, member 3	5	148521046	148640105	q32	-1.11572	0.0782963	-1.19402	1.81029e-08	6.17084e-07
ST6GALNAC3	ENSG00000184005	ST6 (alpha-N-acetyl-neuraminyl-2,3-beta-galactosyl-1,3)-N-acetylgalactosaminide alpha-2,6-sialyltransferase 3	1	76540404	77100286	p31.1	-0.872482	0.322638	-1.19512	9.86857e-09	3.68714e-07
CDH18	ENSG00000145526	cadherin 18, type 2	5	19473060	20575982	p14.3	-0.510552	0.684749	-1.1953	0.000306424	0.00227386
LRRTM4	ENSG00000176204	leucine rich repeat transmembrane neuronal 4	2	76974845	77820445	p12	-1.0552	0.140237	-1.19544	3.68691e-06	5.90734e-05
NMNAT3	ENSG00000163864	nicotinamide nucleotide adenylyltransferase 3	3	139279022	139396859	q23	-1.26212	-0.0617694	-1.20035	2.85992e-07	6.84508e-06
VCAN	ENSG00000038427	versican	5	82767284	82878122	q14.2	-0.945909	0.256049	-1.20196	1.72799e-05	0.000213961
DYNLRB2	ENSG00000168589	dynein, light chain, roadblock-type 2	16	80574631	80584657	q23.2	-0.636871	0.567354	-1.20423	5.64324e-05	0.000574121
TNS3	ENSG00000136205	tensin 3	7	47314752	47622156	p12.3	-1.11308	0.0930956	-1.20618	9.39308e-10	4.61881e-08
STEAP1	ENSG00000164647	six transmembrane epithelial antigen of the prostate 1	7	89783689	89794143	q21.13	-0.725338	0.481011	-1.20635	7.07349e-07	1.49066e-05
SLITRK5	ENSG00000165300	SLIT and NTRK-like family, member 5	13	88324870	88331871	q31.2	-1.08584	0.123528	-1.20937	2.22282e-07	5.46508e-06
UBE2E2	ENSG00000182247	ubiquitin-conjugating enzyme E2E 2	3	23244511	23633284	p24.3	-1.00146	0.208104	-1.20956	2.22655e-15	5.14876e-13
CNRIP1	ENSG00000119865	cannabinoid receptor interacting protein 1	2	68511303	68547183	p14	-1.10546	0.112836	-1.2183	3.83677e-08	1.15998e-06
SCIN	ENSG00000006747	scinderin	7	12610203	12693228	p21.3	-1.16614	0.0534609	-1.2196	0.000428754	0.00296798
OSR1	ENSG00000143867	odd-skipped related 1 (Drosophila)	2	19551246	19558414	p24.1	-0.617604	0.603184	-1.22079	2.76737e-05	0.000314985
CXCL2	ENSG00000081041	chemokine (C-X-C motif) ligand 2	4	74962752	74965010	q13.3	-0.352359	0.873223	-1.22558	0.000737261	0.00460102
BACE2	ENSG00000182240	beta-site APP-cleaving enzyme 2	21	42539728	42654445	q22.2	-0.983095	0.244966	-1.22806	1.1569e-06	2.22938e-05
EFNA1	ENSG00000169242	ephrin-A1	1	155099936	155107333	q22	-1.06981	0.159843	-1.22965	6.29562e-09	2.4596e-07
COL9A1	ENSG00000112280	collagen, type IX, alpha 1	6	70924764	71012786	q13	-0.796303	0.434616	-1.23092	0.00125621	0.00699969
SPP1	ENSG00000118785	secreted phosphoprotein 1	4	88896819	88904562	q22.1	-0.78598	0.445613	-1.23159	4.97471e-06	7.6279e-05
ANGPTL2	ENSG00000136859	angiopoietin-like 2	9	129849611	129885162	q33.3	-0.708984	0.524264	-1.23325	8.73603e-10	4.34567e-08
PTPRT	ENSG00000196090	protein tyrosine phosphatase, receptor type, T	20	40701392	41818610	q13.11	-0.902386	0.331319	-1.23371	0.00172456	0.00899716
CD44	ENSG00000026508	CD44 molecule (Indian blood group)	11	35160417	35253949	p13	-0.768732	0.468241	-1.23697	0.000530124	0.00351608
CXCR4	ENSG00000121966	chemokine (C-X-C motif) receptor 4	2	136871919	136875735	q22.1	-1.10912	0.131283	-1.24041	1.81821e-05	0.000222238
IL1RAP	ENSG00000196083	interleukin 1 receptor accessory protein	3	190231840	190375843	q28	-0.982604	0.25974	-1.24234	1.95594e-05	0.000235042
PDLIM5	ENSG00000163110	PDZ and LIM domain 5	4	95373037	95589377	q22.3	-1.14026	0.106845	-1.24711	3.71863e-09	1.56732e-07
ETS2	ENSG00000157557	v-ets avian erythroblastosis virus E26 oncogene homolog 2	21	40177231	40196879	q22.2	-1.18429	0.0633184	-1.24761	9.64604e-12	8.33652e-10
VPS13A	ENSG00000197969	vacuolar protein sorting 13 homolog A (S. cerevisiae)	9	79792269	80036457	q21.2	-0.914724	0.332995	-1.24772	3.43935e-10	1.89762e-08
CST3	ENSG00000101439	cystatin C	20	23608534	23619110	p11.21	-1.02819	0.221103	-1.24929	3.15947e-06	5.18856e-05
RHOU	ENSG00000116574	ras homolog family member U	1	228870824	228882416	q42.13	-1.1179	0.131395	-1.2493	2.43604e-07	5.93811e-06
RARRES1	ENSG00000118849	retinoic acid receptor responder (tazarotene induced) 1	3	158414681	158450485	q25.32	-0.630879	0.620082	-1.25096	4.45456e-07	1.00298e-05
KLHL32	ENSG00000186231	kelch-like family member 32	6	97372605	97588630	q16.1	-0.877541	0.37473	-1.25227	3.92686e-05	0.000423685
SYT6	ENSG00000134207	synaptotagmin VI	1	114631913	114696541	p13.2	-0.972637	0.280255	-1.25289	1.83769e-05	0.00022366
NAP1L5	ENSG00000177432	nucleosome assembly protein 1-like 5	4	89617066	89619386	q22.1	-1.21434	0.0390963	-1.25344	9.53539e-06	0.00013238
FBXL16	ENSG00000127585	F-box and leucine-rich repeat protein 16	16	742500	755829	p13.3	-1.46577	-0.211753	-1.25402	6.59485e-06	9.76221e-05
CPM	ENSG00000135678	carboxypeptidase M	12	69235977	69365350	q15	-1.04864	0.205843	-1.25449	4.39546e-06	6.83774e-05
CHST15	ENSG00000182022	carbohydrate (N-acetylgalactosamine 4-sulfate 6-O) sulfotransferase 15	10	125767184	125853206	q26.13	-1.09076	0.164251	-1.25501	1.73556e-08	5.96364e-07
NCAM1	ENSG00000149294	neural cell adhesion molecule 1	11	112831997	113149158	q23.2	-0.982446	0.272981	-1.25543	1.74423e-06	3.14844e-05
XKR6	ENSG00000171044	XK, Kell blood group complex subunit-related family, member 6	8	10753555	11058875	p23.1	-1.00379	0.256027	-1.25982	5.09381e-14	8.89442e-12
DNAJA4	ENSG00000140403	DnaJ (Hsp40) homolog, subfamily A, member 4	15	78556428	78574538	q25.1	-0.927852	0.333469	-1.26132	0.000177695	0.0014411
C1R	ENSG00000159403	complement component 1, r subcomponent	12	7187513	7245203	p13.31	-0.815715	0.44819	-1.26391	5.11932e-05	0.000528359
ENPP1	ENSG00000197594	ectonucleotide pyrophosphatase/phosphodiesterase 1	6	132129156	132216295	q23.2	-0.709775	0.559831	-1.26961	2.41967e-11	1.86511e-09
ECM2	ENSG00000106823	extracellular matrix protein 2, female organ and adipocyte specific	9	95256365	95298937	q22.31	-0.710826	0.561042	-1.27187	7.42928e-05	0.000711813
GPR155	ENSG00000163328	G protein-coupled receptor 155	2	175296966	175351822	q31.1	-1.06047	0.212134	-1.27261	8.70508e-09	3.30984e-07
SERPING1	ENSG00000149131	serpin peptidase inhibitor, clade G (C1 inhibitor), member 1	11	57364860	57382326	q12.1	-1.14246	0.13136	-1.27382	1.7801e-05	0.000218783
CSPG4	ENSG00000173546	chondroitin sulfate proteoglycan 4	15	75966663	76005189	q24.2	-0.978213	0.299011	-1.27722	6.3206e-05	0.000629558
LIN7A	ENSG00000111052	lin-7 homolog A (C. elegans)	12	81186299	81331704	q21.31	-0.82397	0.455723	-1.27969	7.75579e-09	2.97572e-07
NGEF	ENSG00000066248	neuronal guanine nucleotide exchange factor	2	233743396	233877982	q37.1	-1.0834	0.201367	-1.28476	3.45043e-05	0.000381169
C3	ENSG00000125730	complement component 3	19	6677715	6730573	p13.3	-1.71712	-0.430021	-1.2871	1.43335e-05	0.000184973
STC2	ENSG00000113739	stanniocalcin 2	5	172741716	172756506	q35.1	-0.867042	0.420135	-1.28718	0.000976708	0.00574345
JAZF1	ENSG00000153814	JAZF zinc finger 1	7	27870192	28220362	p15.1	-1.14941	0.145251	-1.29466	4.12916e-13	5.273e-11
PLOD2	ENSG00000152952	procollagen-lysine, 2-oxoglutarate 5-dioxygenase 2	3	145787227	145881440	q24	-0.991387	0.303608	-1.295	1.94974e-06	3.45383e-05
CA3	ENSG00000164879	carbonic anhydrase III, muscle specific	8	86285665	86361269	q21.2	-0.0209138	1.28186	-1.30277	0.000529123	0.00351216
MLF1	ENSG00000178053	myeloid leukemia factor 1	3	158288952	158325041	q25.32	-0.773744	0.529613	-1.30336	2.17135e-09	9.57161e-08
DDIT4L	ENSG00000145358	DNA-damage-inducible transcript 4-like	4	101107027	101111939	q24	-0.358519	0.947646	-1.30616	0.00140615	0.00765817
REEP1	ENSG00000068615	receptor accessory protein 1	2	86441116	86565206	p11.2	-1.21707	0.092232	-1.3093	3.71986e-08	1.13264e-06
TXNIP	ENSG00000117289	thioredoxin interacting protein	1	145438469	145442635	q21.1	-0.916454	0.394221	-1.31068	5.06773e-08	1.48691e-06
BCAT1	ENSG00000060982	branched chain amino-acid transaminase 1, cytosolic	12	24964295	25102393	p12.1	-1.27477	0.0362465	-1.31101	2.39505e-09	1.04021e-07
SCARA3	ENSG00000168077	scavenger receptor class A, member 3	8	27491385	27534293	p21.1	-0.632064	0.684191	-1.31626	3.60173e-06	5.78169e-05
TSPAN11	ENSG00000110900	tetraspanin 11	12	31079362	31149534	p11.21	-1.32597	-0.00730905	-1.31866	1.2806e-08	4.64272e-07
PTPRE	ENSG00000132334	protein tyrosine phosphatase, receptor type, E	10	129705325	129884119	q26.2	-1.1186	0.200608	-1.3192	2.3676e-12	2.36944e-10
DNAJC12	ENSG00000108176	DnaJ (Hsp40) homolog, subfamily C, member 12	10	69556427	69597924	q21.3	-1.172	0.14838	-1.32038	1.93761e-09	8.96118e-08
NMNAT2	ENSG00000157064	nicotinamide nucleotide adenylyltransferase 2	1	183217372	183387737	q25.3	-1.20228	0.118632	-1.32092	3.70284e-05	0.000405134
FAIM2	ENSG00000135472	Fas apoptotic inhibitory molecule 2	12	50260679	50298000	q13.12	-1.20431	0.118684	-1.323	1.08284e-06	2.10937e-05
RNF144A	ENSG00000151692	ring finger protein 144A	2	7057523	7208417	p25.2	-0.966187	0.357249	-1.32344	3.99493e-12	3.75611e-10
SHC3	ENSG00000148082	SHC (Src homology 2 domain containing) transforming protein 3	9	91628060	91793682	q22.1	-1.2167	0.107216	-1.32392	1.16227e-08	4.27708e-07
XKR4	ENSG00000206579	XK, Kell blood group complex subunit-related family, member 4	8	56014949	56454613	q12.1	-1.08878	0.238026	-1.3268	0.000103692	0.000926088
GPC5	ENSG00000179399	glypican 5	13	92050929	93519490	q31.3	-0.61376	0.715497	-1.32926	0.000399288	0.00281642
EEF1A2	ENSG00000101210	eukaryotic translation elongation factor 1 alpha 2	20	62119366	62130505	q13.33	-1.19533	0.134009	-1.32934	1.39252e-06	2.61856e-05
SUSD4	ENSG00000143502	sushi domain containing 4	1	223394161	223537544	q41	-1.26949	0.0614229	-1.33091	1.58316e-07	4.06773e-06
FAS	ENSG00000026103	Fas cell surface death receptor	10	90750414	90775542	q23.31	-0.643688	0.687757	-1.33144	9.05919e-06	0.000127639
ENPP6	ENSG00000164303	ectonucleotide pyrophosphatase/phosphodiesterase 6	4	185009859	185142383	q35.1	-0.689784	0.642811	-1.3326	0.000172467	0.00140269
SGIP1	ENSG00000118473	SH3-domain GRB2-like (endophilin) interacting protein 1	1	66999066	67213982	p31.3	-0.981766	0.35157	-1.33334	2.78038e-08	8.74549e-07
STMN2	ENSG00000104435	stathmin-like 2	8	80523049	80578410	q21.13	-1.08494	0.248854	-1.3338	0.00124907	0.00698044
KCNS3	ENSG00000170745	potassium voltage-gated channel, delayed-rectifier, subfamily S, member 3	2	18059114	18542882	p24.2	-0.794172	0.541207	-1.33538	2.16256e-06	3.76075e-05
NANOS1	ENSG00000188613	nanos homolog 1 (Drosophila)	10	120789228	120793854	q26.11	-0.96609	0.370504	-1.33659	2.11082e-07	5.21972e-06
CDH10	ENSG00000040731	cadherin 10, type 2 (T2-cadherin)	5	24487209	24645087	p14.1	-1.41313	-0.0761422	-1.33699	3.44233e-07	8.04387e-06
CHGB	ENSG00000089199	chromogranin B (secretogranin 1)	20	5892076	5906007	p12.3	-1.42203	-0.0816598	-1.34037	0.000202002	0.00161375
MINA	ENSG00000170854	MYC induced nuclear antigen	3	97660662	97691301	q11.2	-0.983102	0.358509	-1.34161	4.00035e-13	5.18591e-11
SGSM1	ENSG00000167037	small G protein signaling modulator 1	22	25202236	25323545	q11.23	-1.32523	0.0171611	-1.34239	7.83651e-07	1.61955e-05
STXBP5L	ENSG00000145087	syntaxin binding protein 5-like	3	120626919	121143608	q13.33	-1.09759	0.245958	-1.34355	1.40772e-07	3.68331e-06
RASL12	ENSG00000103710	RAS-like, family 12	15	65345679	65369028	q22.31	-0.828535	0.515768	-1.3443	2.8717e-06	4.77093e-05
ADM	ENSG00000148926	adrenomedullin	11	10326227	10328944	p15.4	-1.09693	0.250548	-1.34747	0.00596894	0.0235564
IL17RB	ENSG00000056736	interleukin 17 receptor B	3	53880607	53899827	p21.1	-1.07862	0.269131	-1.34775	8.25836e-07	1.68152e-05
AQP4	ENSG00000171885	aquaporin 4	18	24432002	24445782	q11.2	-0.985293	0.364981	-1.35027	0.000652297	0.0041837
EMP1	ENSG00000134531	epithelial membrane protein 1	12	13349650	13369708	p13.1	-1.36374	-0.012476	-1.35126	4.51226e-07	1.0133e-05
KIAA1671	ENSG00000197077	KIAA1671	22	25348697	25593415	q11.23	-1.24611	0.107225	-1.35333	6.4275e-12	5.72851e-10
PCSK6	ENSG00000140479	proprotein convertase subtilisin/kexin type 6	15	101840818	102065405	q26.3	-0.931267	0.423809	-1.35508	4.78303e-05	0.000496645
MSRB3	ENSG00000174099	methionine sulfoxide reductase B3	12	65672423	65882024	q14.3	-1.19108	0.16471	-1.35579	2.38163e-12	2.36944e-10
TUB	ENSG00000166402	tubby bipartite transcription factor	11	8040791	8127659	p15.4	-1.06746	0.291198	-1.35866	7.68866e-10	3.84703e-08
NIPAL2	ENSG00000104361	NIPA-like domain containing 2	8	99202061	99306621	q22.2	-1.06234	0.303753	-1.3661	1.80303e-10	1.10984e-08
CAV1	ENSG00000105974	caveolin 1, caveolae protein, 22kDa	7	116164839	116201233	q31.2	-1.04181	0.326124	-1.36793	1.62693e-06	2.98073e-05
RTN1	ENSG00000139970	reticulon 1	14	60062694	60337684	q23.1	-1.34932	0.0201303	-1.36945	1.14653e-06	2.21438e-05
SCN4B	ENSG00000177098	sodium channel, voltage-gated, type IV, beta subunit	11	118004092	118023603	q23.3	-1.1008	0.269216	-1.37001	0.000104211	0.00092878
RTKN	ENSG00000114993	rhotekin	2	74652963	74669549	p13.1	-1.06554	0.30502	-1.37056	6.92928e-10	3.52898e-08
LINGO1	ENSG00000169783	leucine rich repeat and Ig domain containing 1	15	77905369	78113242	q24.3	-1.36933	0.00188835	-1.37122	3.63278e-09	1.54637e-07
BAALC	ENSG00000164929	brain and acute leukemia, cytoplasmic	8	104152938	104242533	q22.3	-1.45265	-0.079865	-1.37278	4.23404e-09	1.75188e-07
CCL2	ENSG00000108691	chemokine (C-C motif) ligand 2	17	32582304	32584222	q12	-0.807774	0.565888	-1.37366	0.000378652	0.00269979
KCNMA1	ENSG00000156113	potassium large conductance calcium-activated channel, subfamily M, alpha member 1	10	78629359	79398353	q22.3	-1.21059	0.163144	-1.37373	8.73746e-07	1.76732e-05
LRAT	ENSG00000121207	lecithin retinol acyltransferase (phosphatidylcholine--retinol O-acyltransferase)	4	155548097	155674270	q31.3	-0.575141	0.800311	-1.37545	8.89284e-06	0.000125764
RASGEF1A	ENSG00000198915	RasGEF domain family, member 1A	10	43689983	43762367	q11.21	-1.19116	0.185422	-1.37658	0.000189425	0.00152754
AMOTL2	ENSG00000114019	angiomotin like 2	3	134074716	134094321	q22.2	-0.85481	0.523492	-1.3783	4.36955e-06	6.80981e-05
CCNA1	ENSG00000133101	cyclin A1	13	37005967	37017019	q13.3	-0.55241	0.826044	-1.37845	1.42891e-06	2.66938e-05
BCAN	ENSG00000132692	brevican	1	156611182	156629324	q23.1	-1.45888	-0.0776401	-1.38124	2.75983e-05	0.000314842
CTNNA2	ENSG00000066032	catenin (cadherin-associated protein), alpha 2	2	79412357	80875905	p12	-1.58434	-0.194603	-1.38973	1.88799e-06	3.37237e-05
SDC4	ENSG00000124145	syndecan 4	20	43953928	43977064	q13.12	-1.21187	0.182301	-1.39417	2.05621e-07	5.09939e-06
ITM2C	ENSG00000135916	integral membrane protein 2C	2	231729354	231743963	q37.1	-1.06718	0.32727	-1.39445	1.20271e-10	7.85529e-09
DOCK3	ENSG00000088538	dedicator of cytokinesis 3	3	50712672	51421629	p21.2	-1.31711	0.079271	-1.39638	2.1196e-11	1.66379e-09
CPT1A	ENSG00000110090	carnitine palmitoyltransferase 1A (liver)	11	68522088	68611878	q13.3	-1.42713	-0.0298009	-1.39733	1.08373e-16	3.0908e-14
EPB41L4B	ENSG00000095203	erythrocyte membrane protein band 4.1 like 4B	9	111934255	112083244	q31.3	-1.03325	0.364948	-1.3982	3.15096e-08	9.80349e-07
MGAT4A	ENSG00000071073	mannosyl (alpha-1,3-)-glycoprotein beta-1,4-N-acetylglucosaminyltransferase, isozyme A	2	99235569	99347589	q11.2	-1.22842	0.174605	-1.40303	6.28208e-12	5.65784e-10
RGS9	ENSG00000108370	regulator of G-protein signaling 9	17	63133549	63223821	q24.1	-0.7636	0.640591	-1.40419	1.71102e-05	0.000213059
SOX3	ENSG00000134595	SRY (sex determining region Y)-box 3	X	139585152	139587225	q27.1	-0.820719	0.584152	-1.40487	1.06741e-06	2.08511e-05
INSM1	ENSG00000173404	insulinoma-associated 1	20	20348765	20351590	p11.23	-2.05187	-0.645709	-1.40616	0.0020752	0.0103349
SYT13	ENSG00000019505	synaptotagmin XIII	11	45261852	45307870	p11.2	-1.13498	0.272491	-1.40747	0.000483378	0.00328236
SH3GL3	ENSG00000140600	SH3-domain GRB2-like 3	15	84115980	84287495	q25.2	-1.0528	0.355625	-1.40842	0.000141165	0.00119467
PPP1R1A	ENSG00000135447	protein phosphatase 1, regulatory (inhibitor) subunit 1A	12	54969171	54982443	q13.2	-0.90104	0.50827	-1.40931	0.000197836	0.00158639
KCNJ16	ENSG00000153822	potassium inwardly-rectifying channel, subfamily J, member 16	17	68049570	68131749	q24.3	-1.26879	0.140553	-1.40934	0.00496085	0.0202994
GPR19	ENSG00000183150	G protein-coupled receptor 19	12	12813825	12849141	p13.1	-1.34649	0.0636035	-1.41009	2.19767e-12	2.23849e-10
SH3GL2	ENSG00000107295	SH3-domain GRB2-like 2	9	17579080	17797127	p22.2	-1.0219	0.392566	-1.41446	7.10686e-06	0.000104658
C1S	ENSG00000182326	complement component 1, s subcomponent	12	7096351	7178336	p13.31	-0.917423	0.498075	-1.4155	3.84406e-05	0.000417383
RSPH1	ENSG00000160188	radial spoke head 1 homolog (Chlamydomonas)	21	43892596	43916464	q22.3	-1.06687	0.349356	-1.41622	5.01087e-05	0.00051779
COL6A2	ENSG00000142173	collagen, type VI, alpha 2	21	47518011	47552763	q22.3	-1.28577	0.131589	-1.41736	0.000460299	0.00315824
GNAI1	ENSG00000127955	guanine nucleotide binding protein (G protein), alpha inhibiting activity polypeptide 1	7	79763271	79848718	q21.11	-1.16109	0.258002	-1.41909	3.10687e-12	3.02072e-10
ITGA9	ENSG00000144668	integrin, alpha 9	3	37493606	37865005	p22.2	-1.02179	0.401038	-1.42283	9.45892e-13	1.06487e-10
GLIS3	ENSG00000107249	GLIS family zinc finger 3	9	3824127	4348392	p24.2	-0.616602	0.808544	-1.42515	9.72874e-08	2.6765e-06
PEG3	ENSG00000198300	paternally expressed 3	19	57321445	57352096	q13.43	-1.67245	-0.246342	-1.42611	8.27076e-05	0.000777445
JPH3	ENSG00000154118	junctophilin 3	16	87635441	87731762	q24.2	-1.25252	0.175701	-1.42822	4.56903e-05	0.000480844
CSRP1	ENSG00000159176	cysteine and glycine-rich protein 1	1	201452658	201478584	q32.1	-1.52425	-0.0957933	-1.42846	6.43261e-07	1.38633e-05
FBXO2	ENSG00000116661	F-box protein 2	1	11708424	11715842	p36.22	-1.21174	0.216823	-1.42856	2.77761e-06	4.65986e-05
RBMS1	ENSG00000153250	RNA binding motif, single stranded interacting protein 1	2	161128662	161350305	q24.2	-1.42108	0.0115994	-1.43268	4.91454e-09	1.99055e-07
GRIK1	ENSG00000171189	glutamate receptor, ionotropic, kainate 1	21	30909254	31312351	q21.3	-0.720829	0.712376	-1.43321	2.76846e-05	0.000314985
CTTNBP2	ENSG00000077063	cortactin binding protein 2	7	117350705	117514193	q31.31	-1.27821	0.15671	-1.43492	1.41508e-08	5.04476e-07
CNTN3	ENSG00000113805	contactin 3 (plasmacytoma associated)	3	74311719	74570291	p12.3	-1.24839	0.188596	-1.43698	3.88628e-05	0.000420899
FIGN	ENSG00000182263	fidgetin	2	164449906	164592522	q24.3	-1.09063	0.348388	-1.43902	3.99815e-11	2.94898e-09
RPL39L	ENSG00000163923	ribosomal protein L39-like	3	186838736	186898696	q27.3	-1.22794	0.218906	-1.44685	7.97789e-07	1.64479e-05
TMEFF2	ENSG00000144339	transmembrane protein with EGF-like and two follistatin-like domains 2	2	192813769	193060435	q32.3	-1.46768	-0.0203628	-1.44732	9.69109e-06	0.000133737
PPARG	ENSG00000132170	peroxisome proliferator-activated receptor gamma	3	12328867	12475855	p25.2	-0.714599	0.744916	-1.45951	1.25661e-13	1.98282e-11
COLEC12	ENSG00000158270	collectin sub-family member 12	18	319361	500722	p11.32	-1.16318	0.300383	-1.46357	5.63376e-06	8.48634e-05
NOV	ENSG00000136999	nephroblastoma overexpressed	8	120428546	120436593	q24.12	-0.926634	0.54253	-1.46916	1.64969e-05	0.000208798
PDE4A	ENSG00000065989	phosphodiesterase 4A, cAMP-specific	19	10527449	10580305	p13.2	-1.3336	0.137015	-1.47062	4.49676e-13	5.65798e-11
DAB2	ENSG00000153071	Dab, mitogen-responsive phosphoprotein, homolog 2 (Drosophila)	5	39371780	39462402	p13.1	-1.35044	0.124737	-1.47517	2.03633e-11	1.61323e-09
ANGPT1	ENSG00000154188	angiopoietin 1	8	108261721	108510283	q23.1	-1.03479	0.444584	-1.47937	1.33623e-09	6.43183e-08
EVI2A	ENSG00000126860	ecotropic viral integration site 2A	17	29644578	29648902	q11.2	-1.21661	0.269855	-1.48647	4.67604e-06	7.1828e-05
GAL3ST1	ENSG00000128242	galactose-3-O-sulfotransferase 1	22	30950622	30970574	q12.2	-1.16152	0.325382	-1.48691	1.00465e-06	1.98061e-05
TOM1L1	ENSG00000141198	target of myb1 (chicken)-like 1	17	52976748	53039310	q22	-1.24583	0.241294	-1.48712	3.4599e-10	1.89762e-08
CABP7	ENSG00000100314	calcium binding protein 7	22	30116073	30127828	q12.2	-1.09678	0.391034	-1.48781	6.36254e-05	0.000632518
BHLHE41	ENSG00000123095	basic helix-loop-helix family, member e41	12	26272959	26278060	p12.1	-1.41031	0.0806424	-1.49095	1.16475e-08	4.27708e-07
ATCAY	ENSG00000167654	ataxia, cerebellar, Cayman type	19	3879862	3928077	p13.3	-1.55923	-0.0636765	-1.49555	2.48578e-08	8.02578e-07
ELFN2	ENSG00000166897	extracellular leucine-rich repeat and fibronectin type III domain containing 2	22	37764000	37823505	q13.1	-1.08357	0.418644	-1.50221	2.18977e-05	0.000257358
SCN2A	ENSG00000136531	sodium channel, voltage-gated, type II, alpha subunit	2	166095912	166248818	q24.3	-1.36559	0.142237	-1.50783	4.40783e-08	1.31865e-06
BCHE	ENSG00000114200	butyrylcholinesterase	3	165490692	165555260	q26.1	-1.12044	0.396366	-1.5168	1.98368e-09	9.07613e-08
MUM1L1	ENSG00000157502	melanoma associated antigen (mutated) 1-like 1	X	105412298	105452949	q22.3	-0.954709	0.565192	-1.5199	2.09487e-08	6.94716e-07
COL20A1	ENSG00000101203	collagen, type XX, alpha 1	20	61924538	61966203	q13.33	-1.35824	0.163121	-1.52136	0.00156909	0.00833861
KCNAB1	ENSG00000169282	potassium voltage-gated channel, shaker-related subfamily, beta member 1	3	155755490	156256545	q25.31	-0.826149	0.696099	-1.52225	2.50377e-08	8.05348e-07
NAP1L2	ENSG00000186462	nucleosome assembly protein 1-like 2	X	72432135	72434684	q13.2	-1.16148	0.364751	-1.52623	6.17554e-09	2.42376e-07
HOXD3	ENSG00000128652	homeobox D3	2	177001340	177037830	q31.1	-0.942127	0.586385	-1.52851	0.0118793	0.0400311
LPAR1	ENSG00000198121	lysophosphatidic acid receptor 1	9	113635543	113800981	q31.3	-1.09903	0.438436	-1.53746	3.81134e-06	6.08391e-05
GLIS1	ENSG00000174332	GLIS family zinc finger 1	1	53971910	54199877	p32.3	-0.623895	0.92097	-1.54487	1.24957e-05	0.000164481
B3GAT2	ENSG00000112309	beta-1,3-glucuronyltransferase 2 (glucuronosyltransferase S)	6	71566382	71666741	q13	-1.12349	0.421819	-1.54531	1.88848e-05	0.000228218
HS6ST2	ENSG00000171004	heparan sulfate 6-O-sulfotransferase 2	X	131760044	132095423	q26.2	-1.44513	0.100546	-1.54568	2.97555e-08	9.29152e-07
GUCY1A3	ENSG00000164116	guanylate cyclase 1, soluble, alpha 3	4	156587863	156653501	q32.1	-0.950569	0.599318	-1.54989	1.93907e-08	6.53178e-07
ASTN2	ENSG00000148219	astrotactin 2	9	119187504	120177348	q33.1	-1.20485	0.346209	-1.55106	3.70013e-13	4.8705e-11
SNAP25	ENSG00000132639	synaptosomal-associated protein, 25kDa	20	10199478	10288066	p12.2	-1.65051	-0.0983523	-1.55216	0.000141533	0.00119659
ALDH1L2	ENSG00000136010	aldehyde dehydrogenase 1 family, member L2	12	105413568	105478355	q23.3	-1.15923	0.400569	-1.5598	6.89312e-14	1.15642e-11
HERC5	ENSG00000138646	HECT and RLD domain containing E3 ubiquitin protein ligase 5	4	89378268	89427314	q22.1	-1.03472	0.532502	-1.56723	1.39195e-11	1.15627e-09
ACSL6	ENSG00000164398	acyl-CoA synthetase long-chain family member 6	5	131142683	131347936	q31.1	-1.35981	0.212375	-1.57218	2.76823e-06	4.65986e-05
CHCHD7	ENSG00000170791	coiled-coil-helix-coiled-coil-helix domain containing 7	8	57124245	57131357	q12.1	-0.799453	0.77399	-1.57344	2.12787e-15	5.05724e-13
ID1	ENSG00000125968	inhibitor of DNA binding 1, dominant negative helix-loop-helix protein	20	30193086	30194318	q11.21	-1.369	0.205412	-1.57441	2.15092e-10	1.296e-08
ENPP4	ENSG00000001561	ectonucleotide pyrophosphatase/phosphodiesterase 4 (putative)	6	46097730	46114436	p21.1	-1.31181	0.264031	-1.57584	2.84208e-11	2.15193e-09
CCND1	ENSG00000110092	cyclin D1	11	69455855	69469242	q13.3	-1.40379	0.172343	-1.57614	1.21309e-08	4.43557e-07
MGST1	ENSG00000008394	microsomal glutathione S-transferase 1	12	16500076	16762193	p12.3	-1.30444	0.278452	-1.58289	4.31054e-06	6.7301e-05
LRFN5	ENSG00000165379	leucine rich repeat and fibronectin type III domain containing 5	14	42076773	42373752	q21.1	-1.07132	0.512839	-1.58416	1.90696e-08	6.4746e-07
GALNT13	ENSG00000144278	UDP-N-acetyl-alpha-D-galactosamine:polypeptide N-acetylgalactosaminyltransferase 13 (GalNAc-T13)	2	154728426	155310361	q23.3	-1.22004	0.364768	-1.58481	6.39777e-10	3.31754e-08
TGFA	ENSG00000163235	transforming growth factor, alpha	2	70674412	70781325	p13.3	-1.19877	0.386964	-1.58574	1.30852e-06	2.47693e-05
DNAJC6	ENSG00000116675	DnaJ (Hsp40) homolog, subfamily C, member 6	1	65713902	65881552	p31.3	-1.59197	-0.00136505	-1.5906	2.18147e-09	9.57161e-08
TIMP3	ENSG00000100234	TIMP metallopeptidase inhibitor 3	22	33197687	33259030	q12.3	-1.22655	0.364066	-1.59061	6.98996e-10	3.53882e-08
ELL2	ENSG00000118985	elongation factor, RNA polymerase II, 2	5	95220802	95297775	q15	-0.963207	0.632224	-1.59543	1.70507e-07	4.34184e-06
NCAM2	ENSG00000154654	neural cell adhesion molecule 2	21	22370633	22915650	q21.1	-1.32929	0.267601	-1.59689	4.2589e-09	1.75188e-07
PLSCR4	ENSG00000114698	phospholipid scramblase 4	3	145910126	145968966	q24	-1.40059	0.202512	-1.6031	6.40861e-11	4.49443e-09
RGS11	ENSG00000076344	regulator of G-protein signaling 11	16	318300	325980	p13.3	-1.34471	0.261555	-1.60626	5.15165e-06	7.85696e-05
PKNOX2	ENSG00000165495	PBX/knotted 1 homeobox 2	11	125034583	125303285	q24.2	-1.28083	0.329135	-1.60996	2.59837e-12	2.55536e-10
PPP2R2B	ENSG00000156475	protein phosphatase 2, regulatory subunit B, beta	5	145967936	146464347	q32	-1.63355	-0.0218596	-1.61169	1.22027e-12	1.3216e-10
EFS	ENSG00000100842	embryonal Fyn-associated substrate	14	23825611	23834961	q11.2	-1.82118	-0.208238	-1.61294	7.52703e-11	5.1521e-09
UST	ENSG00000111962	uronyl-2-sulfotransferase	6	149068464	149398126	q25.1	-0.986759	0.628685	-1.61544	5.47578e-13	6.74324e-11
PARP8	ENSG00000151883	poly (ADP-ribose) polymerase family, member 8	5	49961733	50142356	q11.1	-1.22633	0.400857	-1.62719	4.2989e-11	3.11706e-09
MCF2	ENSG00000101977	MCF.2 cell line derived transforming sequence	X	138663929	138790386	q27.1	-0.915268	0.713384	-1.62865	1.99543e-10	1.21949e-08
NTRK3	ENSG00000140538	neurotrophic tyrosine kinase, receptor, type 3	15	88418230	88799999	q25.3	-1.57508	0.0566113	-1.63169	1.29526e-08	4.65641e-07
MYLK	ENSG00000065534	myosin light chain kinase	3	123328896	123603178	q21.1	-0.827862	0.804092	-1.63195	7.3855e-07	1.53748e-05
PTGDS	ENSG00000107317	prostaglandin D2 synthase 21kDa (brain)	9	139871956	139879887	q34.3	-1.46326	0.169914	-1.63317	2.70663e-05	0.000310428
TNFRSF10B	ENSG00000120889	tumor necrosis factor receptor superfamily, member 10b	8	22877646	22926692	p21.3	-1.56067	0.072709	-1.63338	1.82833e-13	2.74443e-11
SULF2	ENSG00000196562	sulfatase 2	20	46285092	46415360	q13.13	-1.45405	0.180301	-1.63435	2.07215e-09	9.3312e-08
NIPAL3	ENSG00000001461	NIPA-like domain containing 3	1	24742284	24799466	p36.11	-1.61411	0.0227361	-1.63685	9.23001e-11	6.16968e-09
LY6H	ENSG00000176956	lymphocyte antigen 6 complex, locus H	8	144239331	144242128	q24.3	-1.64234	-0.00404699	-1.63829	2.24908e-05	0.000263604
FRMD5	ENSG00000171877	FERM domain containing 5	15	44162962	44487450	q15.3	-1.50596	0.132531	-1.63849	3.99487e-12	3.75611e-10
CXCL5	ENSG00000163735	chemokine (C-X-C motif) ligand 5	4	74861359	74864496	q13.3	-0.291079	1.35013	-1.64121	8.21978e-05	0.000776038
EFEMP1	ENSG00000115380	EGF containing fibulin-like extracellular matrix protein 1	2	56093102	56151274	p16.1	-1.11226	0.53611	-1.64837	0.00025037	0.00193336
PERP	ENSG00000112378	PERP, TP53 apoptosis effector	6	138409642	138428648	q23.3	-0.830643	0.817962	-1.64861	7.39693e-10	3.72283e-08
KCNQ2	ENSG00000075043	potassium voltage-gated channel, KQT-like subfamily, member 2	20	62037542	62103993	q13.33	-1.93342	-0.281135	-1.65229	1.97393e-07	4.93829e-06
APOD	ENSG00000189058	apolipoprotein D	3	195295573	195311076	q29	-1.68869	-0.0328693	-1.65582	9.16262e-05	0.000836664
SMOC1	ENSG00000198732	SPARC related modular calcium binding 1	14	70320848	70499083	q24.2	-1.01841	0.648032	-1.66644	2.79987e-05	0.000318136
SCN1A	ENSG00000144285	sodium channel, voltage-gated, type I, alpha subunit	2	166845670	166984523	q24.3	-1.42251	0.248997	-1.67151	2.24948e-10	1.34592e-08
PBX3	ENSG00000167081	pre-B-cell leukemia homeobox 3	9	128509624	128729656	q33.3	-0.878153	0.793963	-1.67212	3.82357e-15	8.38832e-13
HILS1	ENSG00000188662	histone linker H1 domain, spermatid-specific 1, pseudogene	17	48248789	48258539	q21.33	-1.4034	0.268932	-1.67233	4.53903e-08	1.34847e-06
CMTM5	ENSG00000166091	CKLF-like MARVEL transmembrane domain containing 5	14	23846017	23848981	q11.2	-1.5975	0.0766277	-1.67412	1.29429e-08	4.65641e-07
SNHG8	ENSG00000269893	small nucleolar RNA host gene 8 (non-protein coding)	4	119199864	119200978	q26	-1.35842	0.318838	-1.67725	2.12859e-12	2.19424e-10
THBS2	ENSG00000186340	thrombospondin 2	6	169615875	169654139	q27	-1.46602	0.212382	-1.6784	1.26119e-13	1.98282e-11
SSPN	ENSG00000123096	sarcospan	12	26274924	26452223	p12.1	-1.04676	0.63362	-1.68038	1.68631e-09	8.01559e-08
LRRC34	ENSG00000171757	leucine rich repeat containing 34	3	169511216	169530774	q26.2	-1.15971	0.524944	-1.68465	2.17891e-09	9.57161e-08
NNMT	ENSG00000166741	nicotinamide N-methyltransferase	11	114128509	114184007	q23.2	-0.736085	0.951031	-1.68712	0.000638989	0.0041045
TF	ENSG00000091513	transferrin	3	133464800	133497850	q22.1	-1.64159	0.0624383	-1.70403	0.000133992	0.00114758
SLIT1	ENSG00000187122	slit homolog 1 (Drosophila)	10	98757795	98945677	q24.1	-1.82541	-0.118868	-1.70654	4.05588e-07	9.23573e-06
S100B	ENSG00000160307	S100 calcium binding protein B	21	48018875	48025121	q22.3	-1.88326	-0.174224	-1.70904	1.80604e-09	8.44398e-08
EFNB3	ENSG00000108947	ephrin-B3	17	7608520	7614696	p13.1	-1.15388	0.574222	-1.7281	4.54383e-10	2.42982e-08
ENPP2	ENSG00000136960	ectonucleotide pyrophosphatase/phosphodiesterase 2	8	120569326	120685693	q24.12	-1.47849	0.254205	-1.73269	7.0623e-07	1.49066e-05
EYA2	ENSG00000064655	eyes absent homolog 2 (Drosophila)	20	45523263	45817492	q13.12	-1.46355	0.271648	-1.7352	4.222e-12	3.92646e-10
P2RX7	ENSG00000089041	purinergic receptor P2X, ligand-gated ion channel, 7	12	121570622	121623876	q24.31	-1.43354	0.304985	-1.73852	1.76222e-10	1.10074e-08
TM4SF1	ENSG00000169908	transmembrane 4 L six family member 1	3	149086809	149095652	q25.1	-1.40303	0.336693	-1.73972	1.82587e-09	8.4903e-08
MOG	ENSG00000204655	myelin oligodendrocyte glycoprotein	6	29624758	29640149	p22.1	-1.10101	0.639803	-1.74081	0.00158575	0.00841147
PCDH17	ENSG00000118946	protocadherin 17	13	58205944	58303445	q21.1	-1.65688	0.0887993	-1.74568	7.78718e-16	1.95962e-13
NT5E	ENSG00000135318	5'-nucleotidase, ecto (CD73)	6	86159809	86205500	q14.3	-1.55882	0.194969	-1.75379	7.3887e-09	2.86053e-07
HAS2	ENSG00000170961	hyaluronan synthase 2	8	122624356	122653630	q24.13	-1.07356	0.681464	-1.75502	4.40784e-08	1.31865e-06
GABRB3	ENSG00000166206	gamma-aminobutyric acid (GABA) A receptor, beta 3	15	26788693	27184686	q12	-1.82985	-0.0704434	-1.75941	2.65953e-10	1.52718e-08
LTF	ENSG00000012223	lactotransferrin	3	46477136	46526724	p21.31	0.151065	1.91339	-1.76233	0.00763582	0.0284176
BAG3	ENSG00000151929	BCL2-associated athanogene 3	10	121410882	121437331	q26.11	-1.15011	0.615365	-1.76547	7.52929e-08	2.1191e-06
PCSK1	ENSG00000175426	proprotein convertase subtilisin/kexin type 1	5	95726119	95769847	q15	-1.00093	0.772847	-1.77378	8.47959e-05	0.000787746
BMP2	ENSG00000125845	bone morphogenetic protein 2	20	6748311	6760927	p12.3	-1.36556	0.410509	-1.77607	8.05579e-12	7.0332e-10
CALCRL	ENSG00000064989	calcitonin receptor-like	2	188207856	188313187	q32.1	-1.1574	0.636599	-1.794	1.30106e-11	1.09136e-09
WNT5A	ENSG00000114251	wingless-type MMTV integration site family, member 5A	3	55499743	55523973	p14.3	-1.06987	0.728834	-1.79871	5.20505e-10	2.74904e-08
VAT1L	ENSG00000171724	vesicle amine transport 1-like	16	77822427	78014004	q23.1	-1.59326	0.207701	-1.80096	6.29362e-07	1.36325e-05
HOXB2	ENSG00000173917	homeobox B2	17	46618256	46623441	q21.32	-1.11216	0.690088	-1.80225	0.000148637	0.00124558
ELMOD1	ENSG00000110675	ELMO/CED-12 domain containing 1	11	107461817	107537505	q22.3	-2.03597	-0.228332	-1.80764	3.20732e-05	0.000359186
SERPINE2	ENSG00000135919	serpin peptidase inhibitor, clade E (nexin, plasminogen activator inhibitor type 1), member 2	2	224839829	224904036	q36.1	-1.60703	0.206843	-1.81387	8.96805e-13	1.02308e-10
CLDN11	ENSG00000013297	claudin 11	3	170136653	170578169	q26.2	-1.83216	-0.0114339	-1.82073	3.11944e-07	7.39333e-06
FGF14	ENSG00000102466	fibroblast growth factor 14	13	102372134	103054124	q33.1	-1.80743	0.0372724	-1.8447	1.77179e-09	8.32937e-08
ARRDC4	ENSG00000140450	arrestin domain containing 4	15	98462784	98517068	q26.2	-1.3628	0.483171	-1.84597	5.04478e-10	2.68094e-08
EPB41L3	ENSG00000082397	erythrocyte membrane protein band 4.1-like 3	18	5392383	5630699	p11.31	-1.72295	0.15637	-1.87932	7.40946e-13	8.68429e-11
ERBB3	ENSG00000065361	v-erb-b2 avian erythroblastic leukemia viral oncogene homolog 3	12	56473641	56497289	q13.2	-1.81468	0.0676547	-1.88234	8.02902e-07	1.65135e-05
ID3	ENSG00000117318	inhibitor of DNA binding 3, dominant negative helix-loop-helix protein	1	23884409	23886285	p36.12	-1.51791	0.367358	-1.88527	1.01736e-12	1.11597e-10
BTBD11	ENSG00000151136	BTB (POZ) domain containing 11	12	107712190	108053419	q23.3	-1.38338	0.506591	-1.88997	1.24247e-06	2.36235e-05
S100A10	ENSG00000197747	S100 calcium binding protein A10	1	151955391	151966866	q21.3	-1.70607	0.189157	-1.89523	1.64179e-08	5.73352e-07
SPSB1	ENSG00000171621	splA/ryanodine receptor domain and SOCS box containing 1	1	9352939	9429591	p36.22	-1.15578	0.740313	-1.8961	1.08633e-09	5.28105e-08
ENPP5	ENSG00000112796	ectonucleotide pyrophosphatase/phosphodiesterase 5 (putative)	6	46126924	46138708	p21.1	-1.41699	0.487446	-1.90443	8.8385e-09	3.33138e-07
AHR	ENSG00000106546	aryl hydrocarbon receptor	7	17338246	17385776	p21.1	-1.471	0.434368	-1.90537	6.50797e-13	7.84257e-11
TNFSF13B	ENSG00000102524	tumor necrosis factor (ligand) superfamily, member 13b	13	108903588	108960832	q33.3	-1.3169	0.596813	-1.91371	3.3185e-10	1.84371e-08
MAB21L2	ENSG00000181541	mab-21-like 2 (C. elegans)	4	151503077	151505843	q31.3	-0.33603	1.5783	-1.91433	0.000149692	0.00125197
PHACTR3	ENSG00000087495	phosphatase and actin regulator 3	20	58152564	58422766	q13.32	-1.89841	0.0215636	-1.91998	2.35144e-10	1.39715e-08
CMBL	ENSG00000164237	carboxymethylenebutenolidase homolog (Pseudomonas)	5	10275987	10308138	p15.2	-2.00519	-0.0638474	-1.94134	3.8753e-20	1.84206e-17
NEBL	ENSG00000078114	nebulette	10	21068902	21463116	p12.31	-1.75498	0.188413	-1.94339	6.58359e-10	3.39333e-08
PCDH7	ENSG00000169851	protocadherin 7	4	30722037	31148422	p15.1	-1.77251	0.182623	-1.95513	5.00606e-11	3.59932e-09
ME1	ENSG00000065833	malic enzyme 1, NADP(+)-dependent, cytosolic	6	83920108	84140797	q14.2	-1.69175	0.268928	-1.96068	3.31962e-13	4.50837e-11
AEBP1	ENSG00000106624	AE binding protein 1	7	44143960	44154161	p13	-1.3819	0.579948	-1.96185	5.28722e-11	3.76979e-09
NR0B1	ENSG00000169297	nuclear receptor subfamily 0, group B, member 1	X	30322323	30327715	p21.2	-1.22295	0.74047	-1.96342	1.9766e-09	9.07613e-08
LYPD1	ENSG00000150551	LY6/PLAUR domain containing 1	2	133402426	133429152	q21.2	-1.81929	0.147161	-1.96645	6.94317e-13	8.25081e-11
CH25H	ENSG00000138135	cholesterol 25-hydroxylase	10	90965694	90967071	q23.31	-1.26545	0.709155	-1.97461	6.90155e-07	1.46525e-05
UNC80	ENSG00000144406	unc-80 homolog (C. elegans)	2	210636717	210864024	q34	-1.74186	0.23387	-1.97573	1.84606e-11	1.49008e-09
RAB33A	ENSG00000134594	RAB33A, member RAS oncogene family	X	129305623	129318844	q26.1	-1.58638	0.405469	-1.99185	1.59811e-11	1.31475e-09
IGF2	ENSG00000167244	insulin-like growth factor 2 (somatomedin A)	11	2150342	2170833	p15.5	-1.49192	0.520495	-2.01241	0.000312903	0.0023041
PCDH9	ENSG00000184226	protocadherin 9	13	66876967	67804468	q21.32	-2.01551	0.000200879	-2.01571	1.09895e-10	7.2328e-09
SCG3	ENSG00000104112	secretogranin III	15	51973550	52013223	q21.2	-2.43423	-0.411287	-2.02294	1.76412e-10	1.10074e-08
AZGP1	ENSG00000160862	alpha-2-glycoprotein 1, zinc-binding	7	99564343	99573780	q22.1	-0.884447	1.15748	-2.04193	9.07018e-06	0.000127639
GALR1	ENSG00000166573	galanin receptor 1	18	74962505	74980858	q23	-1.41613	0.627989	-2.04412	4.31882e-10	2.32401e-08
GNAL	ENSG00000141404	guanine nucleotide binding protein (G protein), alpha activating activity polypeptide, olfactory type	18	11688955	11885684	p11.21	-1.78067	0.265219	-2.04589	3.15484e-12	3.0329e-10
DNER	ENSG00000187957	delta/notch-like EGF repeat containing	2	230222345	230579274	q36.3	-2.15431	-0.105849	-2.04846	1.90356e-13	2.76048e-11
PRRX1	ENSG00000116132	paired related homeobox 1	1	170631869	170708560	q24.2	-1.66454	0.388891	-2.05343	3.30638e-10	1.84371e-08
SNX10	ENSG00000086300	sorting nexin 10	7	26331541	26413949	p15.2	-1.70725	0.346382	-2.05363	9.82489e-11	6.51642e-09
RNF128	ENSG00000133135	ring finger protein 128, E3 ubiquitin protein ligase	X	105937024	106040223	q22.3	-1.33737	0.718276	-2.05564	1.78665e-07	4.52266e-06
ZDHHC2	ENSG00000104219	zinc finger, DHHC-type containing 2	8	17013538	17082308	p22	-1.65365	0.406758	-2.06041	9.78468e-21	5.23236e-18
BAMBI	ENSG00000095739	BMP and activin membrane-bound inhibitor	10	28966271	28971868	p12.1	-1.50879	0.553781	-2.06257	1.27461e-13	1.98282e-11
CADM2	ENSG00000175161	cell adhesion molecule 2	3	85008132	86123579	p12.1	-2.11181	-0.0441551	-2.06766	1.47159e-10	9.46687e-09
EDIL3	ENSG00000164176	EGF-like repeats and discoidin I-like domains 3	5	83236373	83680611	q14.3	-1.47589	0.600723	-2.07662	2.51514e-10	1.47394e-08
B3GNT7	ENSG00000156966	UDP-GlcNAc:betaGal beta-1,3-N-acetylglucosaminyltransferase 7	2	232260254	232265875	q37.1	-1.60519	0.476492	-2.08168	2.39835e-11	1.86511e-09
GFPT2	ENSG00000131459	glutamine-fructose-6-phosphate transaminase 2	5	179727690	179780387	q35.3	-1.35665	0.733416	-2.09006	4.76941e-08	1.41201e-06
SYNPO2	ENSG00000172403	synaptopodin 2	4	119809996	119982402	q26	-1.26165	0.841056	-2.10271	2.0877e-08	6.94716e-07
KLRC4	ENSG00000183542	killer cell lectin-like receptor subfamily C, member 4	12	10559983	10562356	p13.2	-0.955502	1.14755	-2.10305	1.84368e-05	0.00022407
CP	ENSG00000047457	ceruloplasmin (ferroxidase)	3	148880197	148939842	q25.1	-1.19142	0.929443	-2.12087	4.39586e-05	0.000467217
ST8SIA1	ENSG00000111728	ST8 alpha-N-acetyl-neuraminide alpha-2,8-sialyltransferase 1	12	22216707	22589975	p12.1	-1.89981	0.255454	-2.15527	4.02984e-19	1.64187e-16
MMP16	ENSG00000156103	matrix metallopeptidase 16 (membrane-inserted)	8	89044237	89340254	q21.3	-1.6389	0.532043	-2.17095	2.56582e-15	5.77714e-13
CRYGD	ENSG00000118231	crystallin, gamma D	2	208986331	208989225	q33.3	-1.02928	1.14542	-2.1747	5.4277e-10	2.84904e-08
PENK	ENSG00000181195	proenkephalin	8	57349233	57359293	q12.1	-0.80162	1.38143	-2.18305	2.43026e-06	4.17536e-05
PCOLCE2	ENSG00000163710	procollagen C-endopeptidase enhancer 2	3	142534764	142608045	q23	-1.9366	0.250077	-2.18667	8.75959e-19	3.40668e-16
RAMP1	ENSG00000132329	receptor (G protein-coupled) activity modifying protein 1	2	238767536	238820756	q37.3	-2.37183	-0.179202	-2.19263	2.64244e-13	3.70635e-11
DAAM2	ENSG00000146122	dishevelled associated activator of morphogenesis 2	6	39760142	39872648	p21.2	-1.04191	1.15382	-2.19573	1.5645e-06	2.89111e-05
RIMS2	ENSG00000176406	regulating synaptic membrane exocytosis 2	8	104512976	105268322	q22.3	-1.79598	0.408442	-2.20442	3.08215e-13	4.25336e-11
ALCAM	ENSG00000170017	activated leukocyte cell adhesion molecule	3	105085753	105295744	q13.11	-2.14147	0.0642596	-2.20573	1.19082e-21	7.27762e-19
KCNB1	ENSG00000158445	potassium voltage-gated channel, Shab-related subfamily, member 1	20	47980414	48099184	q13.13	-1.90392	0.319798	-2.22372	1.31883e-12	1.41049e-10
RNF182	ENSG00000180537	ring finger protein 182	6	13924677	13980533	p23	-1.75463	0.478292	-2.23292	1.1712e-22	8.35065e-20
LUZP2	ENSG00000187398	leucine zipper protein 2	11	24518516	25104150	p14.3	-1.95124	0.306435	-2.25768	1.46794e-08	5.18748e-07
MBP	ENSG00000197971	myelin basic protein	18	74690783	74845639	q23	-1.70238	0.564058	-2.26644	0.00145698	0.00785997
SCUBE2	ENSG00000175356	signal peptide, CUB domain, EGF-like 2	11	9041071	9159661	p15.4	-1.12268	1.15208	-2.27476	9.99029e-10	4.8844e-08
TKTL1	ENSG00000007350	transketolase-like 1	X	153524024	153558700	q28	-0.252586	2.02832	-2.28091	0.000293951	0.00219272
MYT1	ENSG00000196132	myelin transcription factor 1	20	62783144	62873604	q13.33	-1.98511	0.310214	-2.29532	2.03108e-10	1.23248e-08
SCN9A	ENSG00000169432	sodium channel, voltage-gated, type IX, alpha subunit	2	167051695	167232503	q24.3	-1.28756	1.01106	-2.29862	2.90902e-14	5.65673e-12
NFASC	ENSG00000163531	neurofascin	1	204797779	204991950	q32.1	-2.09944	0.229167	-2.32861	6.6599e-17	2.11045e-14
DNM3	ENSG00000197959	dynamin 3	1	171810621	172387606	q24.3	-2.02882	0.310363	-2.33919	9.09043e-17	2.68199e-14
KHDRBS3	ENSG00000131773	KH domain containing, RNA binding, signal transduction associated 3	8	136469700	136668965	q24.23	-2.13528	0.228582	-2.36387	3.54002e-24	3.36538e-21
CHI3L2	ENSG00000064886	chitinase 3-like 2	1	111743393	111786062	p13.3	-1.17572	1.24656	-2.42228	1.91661e-05	0.000230965
NEFM	ENSG00000104722	neurofilament, medium polypeptide	8	24770525	24776607	p21.2	-2.07435	0.357465	-2.43181	1.43338e-06	2.67189e-05
HSPB8	ENSG00000152137	heat shock 22kDa protein 8	12	119616447	119658936	q24.23	-1.98245	0.450449	-2.4329	4.97273e-08	1.46713e-06
CADPS	ENSG00000163618	Ca++-dependent secretion activator	3	62384022	62861054	p14.2	-1.76168	0.672218	-2.4339	4.32452e-12	3.97856e-10
TIMP4	ENSG00000157150	TIMP metallopeptidase inhibitor 4	3	12194551	12200851	p25.2	-2.07371	0.417895	-2.49161	5.44385e-11	3.84939e-09
PLAG1	ENSG00000181690	pleiomorphic adenoma gene 1	8	57073463	57123883	q12.1	-0.902997	1.59238	-2.49538	4.01002e-14	7.14787e-12
PAX3	ENSG00000135903	paired box 3	2	223064607	223163715	q36.1	-0.13103	2.36929	-2.50032	0.000348119	0.00251563
COL11A1	ENSG00000060718	collagen, type XI, alpha 1	1	103342023	103574052	p21.1	-2.01528	0.485336	-2.50062	9.72587e-14	1.60028e-11
THBS4	ENSG00000113296	thrombospondin 4	5	79287134	79379110	q14.1	-1.23318	1.29193	-2.52511	6.1453e-15	1.31448e-12
SERPINA3	ENSG00000196136	serpin peptidase inhibitor, clade A (alpha-1 antiproteinase, antitrypsin), member 3	14	95078714	95090392	q32.13	-2.4754	0.115101	-2.5905	5.39421e-08	1.5645e-06
DOCK10	ENSG00000135905	dedicator of cytokinesis 10	2	225629807	225907162	q36.2	-2.24316	0.351278	-2.59443	3.70919e-29	1.58679e-25
BCAS1	ENSG00000064787	breast carcinoma amplified sequence 1	20	52553316	52687304	q13.2	-1.93266	0.662651	-2.59531	4.47126e-09	1.83044e-07
CLEC2B	ENSG00000110852	C-type lectin domain family 2, member B	12	10005583	10022735	p13.31	-1.32128	1.28909	-2.61037	1.67168e-16	4.46965e-14
ZFPM2	ENSG00000169946	zinc finger protein, FOG family member 2	8	106330920	106816760	q23.1	-2.01276	0.60631	-2.61907	2.94286e-20	1.48112e-17
HS3ST1	ENSG00000002587	heparan sulfate (glucosamine) 3-O-sulfotransferase 1	4	11394774	11431389	p15.33	-1.78982	0.865331	-2.65515	1.60358e-12	1.69386e-10
KLRC3	ENSG00000205810	killer cell lectin-like receptor subfamily C, member 3	12	10564911	10573194	p13.2	-1.92147	0.75726	-2.67873	3.08619e-09	1.32027e-07
RBP1	ENSG00000114115	retinol binding protein 1, cellular	3	139236276	139258671	q23	-3.01465	-0.27586	-2.73879	1.48918e-17	5.09657e-15
MATN2	ENSG00000132561	matrilin 2	8	98881068	99048944	q22.1	-2.3344	0.454292	-2.7887	8.02021e-17	2.45075e-14
SUSD5	ENSG00000173705	sushi domain containing 5	3	33191537	33260707	p22.3	-2.19625	0.816376	-3.01263	9.65766e-23	7.5119e-20
SOX10	ENSG00000100146	SRY (sex determining region Y)-box 10	22	38366693	38383429	q13.1	-2.66501	0.394343	-3.05935	1.31518e-16	3.6299e-14
C1QL1	ENSG00000131094	complement component 1, q subcomponent-like 1	17	43037061	43045439	q21.31	-2.60671	0.466595	-3.07331	4.46849e-21	2.54883e-18
KCND2	ENSG00000184408	potassium voltage-gated channel, Shal-related subfamily, member 2	7	119913722	120390385	q31.31	-2.86164	0.25578	-3.11742	5.32816e-22	3.50675e-19
H19	ENSG00000130600	H19, imprinted maternally expressed transcript (non-protein coding)	11	2016406	2022700	p15.5	-2.00978	1.16151	-3.17129	1.06416e-06	2.08511e-05
HRASLS	ENSG00000127252	HRAS-like suppressor	3	192958914	192995527	q29	-2.45635	0.726053	-3.18241	1.02373e-19	4.61004e-17
KLRC1	ENSG00000134545	killer cell lectin-like receptor subfamily C, member 1	12	10594863	10607284	p13.2	-1.64684	1.547	-3.19384	6.00297e-09	2.37784e-07
UGT8	ENSG00000174607	UDP glycosyltransferase 8	4	115519611	115599380	q26	-2.664	0.557384	-3.22138	9.31367e-18	3.46469e-15
CA10	ENSG00000154975	carbonic anhydrase X	17	49707674	50237377	q22	-3.05476	0.317985	-3.37274	2.06314e-14	4.10517e-12
SFRP2	ENSG00000145423	secreted frizzled-related protein 2	4	154701744	154710272	q31.3	-1.20676	2.20999	-3.41675	5.51691e-13	6.74324e-11
OLIG2	ENSG00000205927	oligodendrocyte lineage transcription factor 2	21	34398153	34401504	q22.11	-3.80234	-0.339593	-3.46274	1.20209e-17	4.28544e-15
MEGF11	ENSG00000157890	multiple EGF-like-domains 11	15	66187417	66546085	q22.31	-2.95013	0.609204	-3.55933	8.17862e-25	9.99661e-22
LHFPL3	ENSG00000187416	lipoma HMGIC fusion partner-like 3	7	103969104	104549001	q22.2	-3.5295	0.0643405	-3.59384	1.86779e-24	1.9976e-21
NTRK2	ENSG00000148053	neurotrophic tyrosine kinase, receptor, type 2	9	87283466	87638505	q21.33	-3.25534	0.485852	-3.74119	2.95222e-19	1.26296e-16
IRX2	ENSG00000170561	iroquois homeobox 2	5	2745959	2752969	p15.33	-3.27095	0.558679	-3.82963	1.62605e-26	2.78249e-23
IRX1	ENSG00000170549	iroquois homeobox 1	5	3596168	3601517	p15.33	-3.59771	0.333622	-3.93133	2.46359e-27	5.26963e-24
OLIG1	ENSG00000184221	oligodendrocyte transcription factor 1	21	34442450	34444726	q22.11	-5.43882	-0.312507	-5.12631	9.00007e-29	2.56682e-25

## Sheet: WT-A_vs_WT-B
Table S8, related to Figure 8. Integrated analysis of H3/IDH1 wild-type pHGG/DIPG.
Symbol	Ensembl	Description	Chromosome	Start (bp)	End (bp)	Cytoband	WT-A	WT-B	Fold change	P.Value	adj.P.Val
ALDH1A3	ENSG00000184254	aldehyde dehydrogenase 1 family, member A3	15	101417919	101456831	q26.3	2.80622	-0.0196934	2.82591	0.000934664	0.249906
RNF128	ENSG00000133135	ring finger protein 128, E3 ubiquitin protein ligase	X	105937024	106040223	q22.3	1.50051	-1.21519	2.7157	0.0185279	0.47886
APOD	ENSG00000189058	apolipoprotein D	3	195295573	195311076	q29	0.52827	-2.11795	2.64622	0.00334775	0.314233
CFI	ENSG00000205403	complement factor I	4	110661852	110723335	q25	2.08893	-0.516853	2.60579	6.43533e-05	0.0917678
ME1	ENSG00000065833	malic enzyme 1, NADP(+)-dependent, cytosolic	6	83920108	84140797	q14.2	0.857238	-1.62967	2.48691	0.000123502	0.132085
F13A1	ENSG00000124491	coagulation factor XIII, A1 polypeptide	6	6144318	6321246	p25.1	2.07278	-0.393759	2.46654	0.00218188	0.287934
COL8A1	ENSG00000144810	collagen, type VIII, alpha 1	3	99357319	99518070	q12.1	2.77863	0.364477	2.41416	0.00836857	0.428872
COL12A1	ENSG00000111799	collagen, type XII, alpha 1	6	75794042	75915767	q14.1	1.83529	-0.559708	2.39499	0.00151959	0.266284
DLK1	ENSG00000185559	delta-like 1 homolog (Drosophila)	14	101192042	101201539	q32.2	2.33745	-0.0452713	2.38272	0.0219546	0.485384
SEL1L3	ENSG00000091490	sel-1 suppressor of lin-12-like 3 (C. elegans)	4	25749055	25865382	p15.2	1.24393	-1.03893	2.28286	4.69244e-05	0.080297
FLRT3	ENSG00000125848	fibronectin leucine rich transmembrane protein 3	20	14303634	14318262	p12.1	1.37415	-0.85567	2.22982	0.000430731	0.216784
VAT1L	ENSG00000171724	vesicle amine transport 1-like	16	77822427	78014004	q23.1	0.920091	-1.28973	2.20982	0.00264787	0.308989
NEFM	ENSG00000104722	neurofilament, medium polypeptide	8	24770525	24776607	p21.2	-0.190586	-2.37576	2.18517	0.00765074	0.414302
CTHRC1	ENSG00000164932	collagen triple helix repeat containing 1	8	104383743	104395225	q22.3	0.927782	-1.20692	2.1347	0.000415543	0.216784
COL15A1	ENSG00000204291	collagen, type XV, alpha 1	9	101705461	101833069	q22.33	2.11952	-0.00590748	2.12542	0.00232384	0.288416
PCDH20	ENSG00000197991	protocadherin 20	13	61983818	62002220	q21.2	0.914818	-1.05194	1.96676	0.0213469	0.47886
COL1A2	ENSG00000164692	collagen, type I, alpha 2	7	94023873	94060544	q21.3	1.85949	-0.0857265	1.94521	0.0177681	0.47886
CLDN11	ENSG00000013297	claudin 11	3	170136653	170578169	q26.2	0.0534217	-1.89078	1.9442	0.0214916	0.47886
HEPH	ENSG00000089472	hephaestin	X	65382391	65488709	q12	1.09871	-0.828428	1.92714	0.00719351	0.405673
SYT1	ENSG00000067715	synaptotagmin I	12	79257773	79845788	q21.2	0.566566	-1.3268	1.89337	0.00147498	0.266284
SCG2	ENSG00000171951	secretogranin II	2	224461658	224467221	q36.1	1.43673	-0.45205	1.88878	0.00349884	0.314233
TWIST1	ENSG00000122691	twist basic helix-loop-helix transcription factor 1	7	19060614	19157295	p21.1	2.50643	0.618466	1.88796	0.0167687	0.47886
COL6A3	ENSG00000163359	collagen, type VI, alpha 3	2	238232646	238323018	q37.3	1.6445	-0.228718	1.87322	0.0292643	0.52575
SPATA18	ENSG00000163071	spermatogenesis associated 18	4	52917497	52963458	q12	1.99613	0.150221	1.84591	0.00744397	0.405673
C1R	ENSG00000159403	complement component 1, r subcomponent	12	7187513	7245203	p13.31	0.919568	-0.923018	1.84259	0.00220727	0.287934
PDLIM4	ENSG00000131435	PDZ and LIM domain 4	5	131593364	131609147	q31.1	2.34588	0.524747	1.82113	0.0162902	0.47886
B4GALT6	ENSG00000118276	UDP-Gal:betaGlcNAc beta 1,4- galactosyltransferase, polypeptide 6	18	29202210	29265799	q12.1	1.09058	-0.700003	1.79058	0.000399245	0.216784
MCTP1	ENSG00000175471	multiple C2 domains, transmembrane 1	5	94039446	94620279	q15	1.22841	-0.556924	1.78533	0.00461921	0.334932
ANO4	ENSG00000151572	anoctamin 4	12	101111304	101522419	q23.1	1.16965	-0.602804	1.77245	0.0178959	0.47886
CTSZ	ENSG00000101160	cathepsin Z	20	57570240	57582302	q13.32	1.70548	-0.056988	1.76247	0.0101417	0.442716
C1S	ENSG00000182326	complement component 1, s subcomponent	12	7096351	7178336	p13.31	1.13892	-0.606793	1.74571	0.00161837	0.266284
LZTS1	ENSG00000061337	leucine zipper, putative tumor suppressor 1	8	20103676	20161474	p21.3	1.04669	-0.696998	1.74369	0.00624634	0.371137
COL9A3	ENSG00000092758	collagen, type IX, alpha 3	20	61447596	61472511	q13.33	0.585036	-1.15476	1.73979	0.01752	0.47886
THRB	ENSG00000151090	thyroid hormone receptor, beta	3	24158651	24536773	p24.2	0.608157	-1.12019	1.72835	0.00321461	0.314233
TSHZ2	ENSG00000182463	teashirt zinc finger homeobox 2	20	51588946	52111869	q13.2	1.21716	-0.500859	1.71802	0.00439156	0.327133
PCDHB5	ENSG00000113209	protocadherin beta 5	5	140514800	140517703	q31.3	0.708015	-0.999411	1.70743	0.0159309	0.47886
FZD6	ENSG00000164930	frizzled family receptor 6	8	104310661	104345094	q22.3	1.33195	-0.373642	1.70559	0.0045882	0.334932
SYNPO2	ENSG00000172403	synaptopodin 2	4	119809996	119982402	q26	0.182914	-1.52155	1.70447	0.00110056	0.266284
IGFBP6	ENSG00000167779	insulin-like growth factor binding protein 6	12	53491220	53496129	q13.13	1.40939	-0.286136	1.69553	0.000911736	0.249906
NFKBIZ	ENSG00000144802	nuclear factor of kappa light polypeptide gene enhancer in B-cells inhibitor, zeta	3	101546835	101579866	q12.3	0.850094	-0.834801	1.6849	0.00239693	0.292973
PVRL3	ENSG00000177707	poliovirus receptor-related 3	3	110788918	110994410	q13.13	1.34086	-0.329726	1.67058	0.00144827	0.266284
PCDH9	ENSG00000184226	protocadherin 9	13	66876967	67804468	q21.32	0.134816	-1.53278	1.66759	0.00232594	0.288416
DAB1	ENSG00000173406	Dab, reelin signal transducer, homolog 1 (Drosophila)	1	57460451	59012406	p32.1	0.256664	-1.39191	1.64858	0.00829474	0.428872
UNC5C	ENSG00000182168	unc-5 homolog C (C. elegans)	4	96083655	96470357	q22.3	1.09308	-0.546014	1.6391	0.0117502	0.451967
PAPPA	ENSG00000182752	pregnancy-associated plasma protein A, pappalysin 1	9	118916083	119164601	q33.1	1.56095	-0.0547523	1.6157	0.0358565	0.545887
MAMDC2	ENSG00000165072	MAM domain containing 2	9	72658497	72841886	q21.12	2.03281	0.420169	1.61265	0.0245479	0.497705
NAP1L2	ENSG00000186462	nucleosome assembly protein 1-like 2	X	72432135	72434684	q13.2	0.131789	-1.47631	1.6081	0.0101262	0.442716
C1RL	ENSG00000139178	complement component 1, r subcomponent-like	12	7242183	7261869	p13.31	0.999584	-0.59749	1.59707	0.00042088	0.216784
PCDHB7	ENSG00000113212	protocadherin beta 7	5	140552243	140555957	q31.3	0.791304	-0.799916	1.59122	0.0103221	0.447144
EHD4	ENSG00000103966	EH-domain containing 4	15	42190950	42264776	q15.1	1.59217	0.00375206	1.58842	0.00349592	0.314233
INPP5F	ENSG00000198825	inositol polyphosphate-5-phosphatase F	10	121485609	121588652	q26.11	0.335646	-1.25147	1.58711	0.000381789	0.216784
IL1RAP	ENSG00000196083	interleukin 1 receptor accessory protein	3	190231840	190375843	q28	0.77299	-0.807647	1.58064	0.00278076	0.308989
CLDN10	ENSG00000134873	claudin 10	13	96085858	96232013	q32.1	1.21001	-0.352816	1.56283	0.00570384	0.36358
LRRC4C	ENSG00000148948	leucine rich repeat containing 4C	11	40135753	41481323	p12	-0.190188	-1.73078	1.54059	0.00575586	0.36358
PRICKLE2	ENSG00000163637	prickle homolog 2 (Drosophila)	3	64079543	64431152	p14.1	0.49013	-1.04174	1.53187	0.000863448	0.249906
COL11A1	ENSG00000060718	collagen, type XI, alpha 1	1	103342023	103574052	p21.1	-0.889877	-2.42098	1.5311	0.0419978	0.556648
FGF14	ENSG00000102466	fibroblast growth factor 14	13	102372134	103054124	q33.1	-0.193466	-1.71705	1.52358	0.0227194	0.488346
SPRY1	ENSG00000164056	sprouty homolog 1, antagonist of FGF signaling (Drosophila)	4	124317950	124324910	q28.1	1.27819	-0.242689	1.52088	0.00939562	0.43819
LRRTM4	ENSG00000176204	leucine rich repeat transmembrane neuronal 4	2	76974845	77820445	p12	-0.178528	-1.68981	1.51128	0.0111386	0.451635
SCG5	ENSG00000166922	secretogranin V (7B2 protein)	15	32933877	32989299	q13.3	1.05371	-0.447746	1.50145	0.00124364	0.266284
BDNF	ENSG00000176697	brain-derived neurotrophic factor	11	27676440	27743605	p14.1	1.58699	0.0915106	1.49548	0.0157157	0.47886
SERPINB1	ENSG00000021355	serpin peptidase inhibitor, clade B (ovalbumin), member 1	6	2832566	2842240	p25.2	1.50209	0.0265738	1.47551	0.00350226	0.314233
OSBPL10	ENSG00000144645	oxysterol binding protein-like 10	3	31699382	32119072	p22.3	1.3067	-0.149306	1.456	0.00345022	0.314233
DCBLD2	ENSG00000057019	discoidin, CUB and LCCL domain containing 2	3	98514785	98620533	q12.1	2.09803	0.642424	1.4556	0.0161439	0.47886
LPAR4	ENSG00000147145	lysophosphatidic acid receptor 4	X	78003206	78012591	q21.1	0.123648	-1.3319	1.45555	0.0173705	0.47886
TPD52L1	ENSG00000111907	tumor protein D52-like 1	6	125440195	125585553	q22.31	0.694972	-0.756028	1.451	0.00366651	0.315267
SGCE	ENSG00000127990	sarcoglycan, epsilon	7	94214542	94285521	q21.3	0.488951	-0.961098	1.45005	0.028133	0.524965
HAS2	ENSG00000170961	hyaluronan synthase 2	8	122624356	122653630	q24.13	1.00143	-0.448348	1.44978	0.0126281	0.461734
AHR	ENSG00000106546	aryl hydrocarbon receptor	7	17338246	17385776	p21.1	0.699196	-0.749576	1.44877	0.00109218	0.266284
VSNL1	ENSG00000163032	visinin-like 1	2	17720393	17838285	p24.2	0.826965	-0.615546	1.44251	0.0373939	0.552749
FBN1	ENSG00000166147	fibrillin 1	15	48700503	48938046	q21.1	1.79218	0.366917	1.42526	0.00352575	0.314233
TPBG	ENSG00000146242	trophoblast glycoprotein	6	83072923	83080545	q14.1	1.34175	-0.0812001	1.42295	0.0261443	0.509092
LEPR	ENSG00000116678	leptin receptor	1	65886248	66107242	p31.3	1.48363	0.0654182	1.41821	0.00269462	0.308989
ELOVL7	ENSG00000164181	ELOVL fatty acid elongase 7	5	60047618	60140216	q12.1	0.500502	-0.907353	1.40786	0.0369323	0.54985
CDH6	ENSG00000113361	cadherin 6, type 2, K-cadherin (fetal kidney)	5	31193857	31329253	p13.3	1.17139	-0.23641	1.4078	0.00738933	0.405673
BAMBI	ENSG00000095739	BMP and activin membrane-bound inhibitor	10	28966271	28971868	p12.1	0.561884	-0.84588	1.40776	0.0117708	0.451967
PCOLCE	ENSG00000106333	procollagen C-endopeptidase enhancer	7	100199800	100205798	q22.1	1.41721	0.0212723	1.39594	0.0288736	0.52575
CLEC2B	ENSG00000110852	C-type lectin domain family 2, member B	12	10005583	10022735	p13.31	0.427456	-0.961109	1.38856	0.0109389	0.451635
SPRY4	ENSG00000187678	sprouty homolog 4 (Drosophila)	5	141689992	141706020	q31.3	0.950466	-0.438091	1.38856	0.0327071	0.537157
PTGS2	ENSG00000073756	prostaglandin-endoperoxide synthase 2 (prostaglandin G/H synthase and cyclooxygenase)	1	186640923	186649559	q31.1	1.07843	-0.309225	1.38765	0.022092	0.487162
CH25H	ENSG00000138135	cholesterol 25-hydroxylase	10	90965694	90967071	q23.31	0.734186	-0.636077	1.37026	0.0100009	0.442716
PPBP	ENSG00000163736	pro-platelet basic protein (chemokine (C-X-C motif) ligand 7)	4	74852755	74853914	q13.3	1.35329	-0.0127069	1.366	0.0465804	0.57046
P4HA2	ENSG00000072682	prolyl 4-hydroxylase, alpha polypeptide II	5	131527531	131631008	q31.1	0.549411	-0.808868	1.35828	0.0281626	0.524965
SERPINI1	ENSG00000163536	serpin peptidase inhibitor, clade I (neuroserpin), member 1	3	167453031	167543356	q26.1	0.341656	-1.00832	1.34998	0.0189924	0.47886
NMNAT2	ENSG00000157064	nicotinamide nucleotide adenylyltransferase 2	1	183217372	183387737	q25.3	-0.0714497	-1.41978	1.34833	0.0058138	0.36358
TLR4	ENSG00000136869	toll-like receptor 4	9	120466610	120479149	q33.1	1.20866	-0.132078	1.34073	0.00170237	0.26973
SYTL2	ENSG00000137501	synaptotagmin-like 2	11	85405267	85522184	q14.1	0.522757	-0.804914	1.32767	0.00155259	0.266284
ENPP2	ENSG00000136960	ectonucleotide pyrophosphatase/phosphodiesterase 2	8	120569326	120685693	q24.12	-0.294043	-1.62048	1.32643	0.0133814	0.46662
APOBEC3G	ENSG00000239713	apolipoprotein B mRNA editing enzyme, catalytic polypeptide-like 3G	22	39436924	39483748	q13.1	1.46071	0.134501	1.32621	0.00160293	0.266284
DPYD	ENSG00000188641	dihydropyrimidine dehydrogenase	1	97543299	98386605	p21.3	1.0866	-0.231898	1.3185	0.047805	0.5729
TFPI	ENSG00000003436	tissue factor pathway inhibitor (lipoprotein-associated coagulation inhibitor)	2	188328957	188430487	q32.1	0.55129	-0.766231	1.31752	0.0388888	0.554918
EMP2	ENSG00000213853	epithelial membrane protein 2	16	10622279	10674555	p13.13	0.835123	-0.481653	1.31678	0.0156336	0.47886
GPX3	ENSG00000211445	glutathione peroxidase 3 (plasma)	5	150400124	150408554	q33.1	-0.359771	-1.6626	1.30282	0.0443389	0.561189
HAMP	ENSG00000105697	hepcidin antimicrobial peptide	19	35771619	35776046	q13.12	0.819397	-0.47099	1.29039	0.0167562	0.47886
GZMA	ENSG00000145649	granzyme A (granzyme 1, cytotoxic T-lymphocyte-associated serine esterase 3)	5	54398476	54406080	q11.2	1.27911	-0.000928973	1.28004	0.0164422	0.47886
TPM1	ENSG00000140416	tropomyosin 1 (alpha)	15	63334831	63364114	q22.2	1.05167	-0.207719	1.25939	0.00844074	0.429875
MCHR1	ENSG00000128285	melanin-concentrating hormone receptor 1	22	41074754	41078818	q13.2	0.377035	-0.882059	1.25909	0.0148283	0.47886
GNS	ENSG00000135677	glucosamine (N-acetyl)-6-sulfatase	12	65107225	65153227	q14.3	1.29332	0.0350457	1.25827	0.00064595	0.223214
TGFBR2	ENSG00000163513	transforming growth factor, beta receptor II (70/80kDa)	3	30647994	30735634	p24.1	1.34963	0.0966055	1.25302	0.000674234	0.223214
SPARC	ENSG00000113140	secreted protein, acidic, cysteine-rich (osteonectin)	5	151040657	151066726	q33.1	0.588139	-0.663189	1.25133	0.00118614	0.266284
PTPRJ	ENSG00000149177	protein tyrosine phosphatase, receptor type, J	11	48002113	48189670	p11.2	0.608271	-0.62936	1.23763	0.0103477	0.447144
CHGB	ENSG00000089199	chromogranin B (secretogranin 1)	20	5892076	5906007	p12.3	0.478357	-0.755721	1.23408	0.0377877	0.554161
DSC2	ENSG00000134755	desmocollin 2	18	28645940	28682378	q12.1	0.18019	-1.04621	1.2264	0.0197369	0.47886
GLT8D2	ENSG00000120820	glycosyltransferase 8 domain containing 2	12	104382762	104457961	q23.3	1.69307	0.46858	1.22449	0.0424385	0.557475
PROS1	ENSG00000184500	protein S (alpha)	3	93591881	93692910	q11.1	1.15277	-0.0704242	1.22319	0.00299035	0.314233
RIMS2	ENSG00000176406	regulating synaptic membrane exocytosis 2	8	104512976	105268322	q22.3	-0.499279	-1.71915	1.21987	0.0265688	0.513143
RTN1	ENSG00000139970	reticulon 1	14	60062694	60337684	q23.1	0.196252	-1.01637	1.21262	0.044196	0.561189
ENDOD1	ENSG00000149218	endonuclease domain containing 1	11	94822974	94865809	q21	1.15851	-0.053551	1.21207	0.0285784	0.52575
PDGFD	ENSG00000170962	platelet derived growth factor D	11	103777914	104035107	q22.3	0.972627	-0.234374	1.207	0.0327397	0.537157
LYPD1	ENSG00000150551	LY6/PLAUR domain containing 1	2	133402426	133429152	q21.2	0.67407	-0.532142	1.20621	0.0054158	0.362012
CALCRL	ENSG00000064989	calcitonin receptor-like	2	188207856	188313187	q32.1	0.607112	-0.593187	1.2003	0.019463	0.47886
KCNAB1	ENSG00000169282	potassium voltage-gated channel, shaker-related subfamily, beta member 1	3	155755490	156256545	q25.31	0.138169	-1.06165	1.19982	0.0157244	0.47886
MFSD6	ENSG00000151690	major facilitator superfamily domain containing 6	2	191273081	191373931	q32.2	0.456202	-0.737968	1.19417	0.0497234	0.577612
SGIP1	ENSG00000118473	SH3-domain GRB2-like (endophilin) interacting protein 1	1	66999066	67213982	p31.3	-0.643636	-1.82553	1.18189	0.0118678	0.451967
AMPD3	ENSG00000133805	adenosine monophosphate deaminase 3	11	10329860	10529126	p15.4	0.653728	-0.527019	1.18075	0.00906064	0.4344
CTSB	ENSG00000164733	cathepsin B	8	11700033	11726957	p23.1	0.570763	-0.602577	1.17334	0.00998179	0.442716
GALNT10	ENSG00000164574	UDP-N-acetyl-alpha-D-galactosamine:polypeptide N-acetylgalactosaminyltransferase 10 (GalNAc-T10)	5	153570290	153800544	q33.2	0.844253	-0.32337	1.16762	0.00327392	0.314233
TIAM1	ENSG00000156299	T-cell lymphoma invasion and metastasis 1	21	32490734	32932290	q22.11	0.888689	-0.260072	1.14876	0.00225474	0.287934
PRKCA	ENSG00000154229	protein kinase C, alpha	17	64298754	64806861	q24.2	0.0780393	-1.06896	1.147	0.00386373	0.315267
MAP3K5	ENSG00000197442	mitogen-activated protein kinase kinase kinase 5	6	136878185	137113656	q23.3	0.477348	-0.661164	1.13851	0.0299837	0.53114
MAN2A1	ENSG00000112893	mannosidase, alpha, class 2A, member 1	5	109025067	109205326	q21.3	1.0042	-0.130207	1.13441	0.00160438	0.266284
TACC1	ENSG00000147526	transforming, acidic coiled-coil containing protein 1	8	38585704	38710546	p11.22	0.861375	-0.264455	1.12583	0.00221975	0.287934
CAV2	ENSG00000105971	caveolin 2	7	115927434	116148595	q31.2	0.437988	-0.684559	1.12255	0.0128788	0.462988
C3	ENSG00000125730	complement component 3	19	6677715	6730573	p13.3	0.253949	-0.867441	1.12139	0.0207791	0.47886
PAM	ENSG00000145730	peptidylglycine alpha-amidating monooxygenase	5	102089685	102366809	q21.1	0.491968	-0.623253	1.11522	0.00866331	0.4344
SLITRK4	ENSG00000179542	SLIT and NTRK-like family, member 4	X	142710596	142723596	q27.3	-0.92229	-2.03648	1.11419	0.0480075	0.57365
GNG3	ENSG00000162188	guanine nucleotide binding protein (G protein), gamma 3	11	62475130	62476673	q12.3	0.0619107	-1.05132	1.11323	0.00895458	0.4344
PHLDA1	ENSG00000139289	pleckstrin homology-like domain, family A, member 1	12	76419227	76427712	q21.2	0.809331	-0.298023	1.10735	0.0176164	0.47886
NRIP1	ENSG00000180530	nuclear receptor interacting protein 1	21	16333556	16437321	q21.1	0.407503	-0.699648	1.10715	0.0248589	0.499689
NPAS2	ENSG00000170485	neuronal PAS domain protein 2	2	101436614	101613291	q11.2	0.550916	-0.546746	1.09766	0.0391317	0.554918
TNFSF12-TNFSF13	ENSG00000248871	TNFSF12-TNFSF13 readthrough	17	7452416	7464918	p13.1	0.977848	-0.112166	1.09001	0.00392306	0.315267
SH2B3	ENSG00000111252	SH2B adaptor protein 3	12	111843752	111889427	q24.12	0.923276	-0.15567	1.07895	0.00159384	0.266284
FBLIM1	ENSG00000162458	filamin binding LIM protein 1	1	16083102	16113089	p36.21	0.784549	-0.293549	1.0781	0.0141292	0.470386
RAB27A	ENSG00000069974	RAB27A, member RAS oncogene family	15	55495164	55611311	q21.3	0.980982	-0.0952135	1.0762	0.00876915	0.4344
CTSC	ENSG00000109861	cathepsin C	11	88026760	88070955	q14.2	1.6068	0.530837	1.07597	0.0236296	0.488346
SORBS2	ENSG00000154556	sorbin and SH3 domain containing 2	4	186506598	186877806	q35.1	0.469756	-0.600094	1.06985	0.0187368	0.47886
MAP3K8	ENSG00000107968	mitogen-activated protein kinase kinase kinase 8	10	30722866	30750762	p11.23	0.929781	-0.139033	1.06881	0.0294637	0.52575
XKR4	ENSG00000206579	XK, Kell blood group complex subunit-related family, member 4	8	56014949	56454613	q12.1	-0.562501	-1.63096	1.06846	0.0384166	0.554918
ITGA1	ENSG00000213949	integrin, alpha 1	5	52083730	52255040	q11.2	0.704809	-0.363533	1.06834	0.0299427	0.53114
JAK3	ENSG00000105639	Janus kinase 3	19	17935589	17958880	p13.11	0.524139	-0.543198	1.06734	0.0108862	0.451635
GIMAP8	ENSG00000171115	GTPase, IMAP family member 8	7	150147718	150176480	q36.1	0.630212	-0.425069	1.05528	0.0267111	0.51473
CD59	ENSG00000085063	CD59 molecule, complement regulatory protein	11	33719807	33757991	p13	1.053	0.000931804	1.05206	0.0061402	0.369665
IL15	ENSG00000164136	interleukin 15	4	142557752	142655140	q31.21	1.16659	0.114705	1.05189	0.0106451	0.451635
RBM47	ENSG00000163694	RNA binding motif protein 47	4	40425272	40632892	p14	0.856775	-0.194799	1.05157	0.0234191	0.488346
RAB8B	ENSG00000166128	RAB8B, member RAS oncogene family	15	63481668	63559981	q22.2	0.993558	-0.0569642	1.05052	0.0457936	0.57046
TES	ENSG00000135269	testis derived transcript (3 LIM domains)	7	115850547	115898837	q31.2	0.679373	-0.368361	1.04773	0.00837093	0.428872
A2M	ENSG00000175899	alpha-2-macroglobulin	12	9220260	9268825	p13.31	0.258794	-0.785216	1.04401	0.00405322	0.315267
TGM2	ENSG00000198959	transglutaminase 2	20	36756863	36794980	q11.23	0.727821	-0.315519	1.04334	0.00597548	0.365187
LTBR	ENSG00000111321	lymphotoxin beta receptor (TNFR superfamily, member 3)	12	6484211	6500733	p13.31	0.347309	-0.692705	1.04001	0.0252395	0.503378
CD74	ENSG00000019582	CD74 molecule, major histocompatibility complex, class II invariant chain	5	149781200	149792492	q32	0.0147011	-1.02437	1.03908	0.0230462	0.488346
KHDRBS3	ENSG00000131773	KH domain containing, RNA binding, signal transduction associated 3	8	136469700	136668965	q24.23	-0.218012	-1.25639	1.03838	0.0238731	0.490712
BMP8B	ENSG00000116985	bone morphogenetic protein 8b	1	40222854	40254533	p34.2	-0.0213043	-1.05696	1.03565	0.0156701	0.47886
CD274	ENSG00000120217	CD274 molecule	9	5450503	5470566	p24.1	1.20136	0.168119	1.03324	0.0171863	0.47886
RAC2	ENSG00000128340	ras-related C3 botulinum toxin substrate 2 (rho family, small GTP binding protein Rac2)	22	37621301	37640488	q13.1	0.711545	-0.319887	1.03143	0.0255819	0.505772
RNF217	ENSG00000146373	ring finger protein 217	6	125283691	125413779	q22.31	0.34522	-0.686114	1.03133	0.00950497	0.43819
RAB34	ENSG00000109113	RAB34, member RAS oncogene family	17	27041299	27045447	q11.2	1.34098	0.310093	1.03089	0.0227597	0.488346
L3MBTL4	ENSG00000154655	l(3)mbt-like 4 (Drosophila)	18	5954705	6415236	p11.31	1.10932	0.0798236	1.02949	0.02613	0.509092
LAYN	ENSG00000204381	layilin	11	111411005	111432264	q23.1	0.550397	-0.477214	1.02761	0.0361387	0.545984
TNFRSF10B	ENSG00000120889	tumor necrosis factor receptor superfamily, member 10b	8	22877646	22926692	p21.3	0.874792	-0.146077	1.02087	0.00879717	0.4344
KCNMB2	ENSG00000197584	potassium large conductance calcium-activated channel, subfamily M, beta member 2	3	177990720	178562217	q26.32	0.741655	-0.277939	1.01959	0.0399324	0.555826
OSMR	ENSG00000145623	oncostatin M receptor	5	38845960	38945698	p13.1	0.703194	-0.314221	1.01742	0.023004	0.488346
STARD4	ENSG00000164211	StAR-related lipid transfer (START) domain containing 4	5	110831731	110848288	q22.1	0.877936	-0.128729	1.00666	0.0115175	0.451967
DUSP1	ENSG00000120129	dual specificity phosphatase 1	5	172195093	172198198	q35.1	0.407149	-0.596972	1.00412	0.0480723	0.57365
MAN1A1	ENSG00000111885	mannosidase, alpha, class 1A, member 1	6	119498374	119670926	q22.31	1.50336	0.500598	1.00276	0.0378281	0.554161
PPP1R16B	ENSG00000101445	protein phosphatase 1, regulatory subunit 16B	20	37434348	37551667	q11.23	-0.211036	-1.21305	1.00201	0.00665282	0.387222
CD1D	ENSG00000158473	CD1d molecule	1	158149737	158154686	q23.1	0.621964	-0.378726	1.00069	0.000704391	0.223214
IL27RA	ENSG00000104998	interleukin 27 receptor, alpha	19	14142560	14163743	p13.12	0.704904	-0.295211	1.00012	0.0256585	0.505772
DPP7	ENSG00000176978	dipeptidyl-peptidase 7	9	140004994	140009629	q34.3	-0.57288	0.427181	-1.00006	0.0039767	0.315267
RFTN2	ENSG00000162944	raftlin family member 2	2	198432948	198540769	q33.1	-0.662987	0.346039	-1.00903	0.0435141	0.561189
NEUROD1	ENSG00000162992	neuronal differentiation 1	2	182537815	182545603	q31.3	-0.616449	0.395017	-1.01147	0.0395623	0.555826
MNX1	ENSG00000130675	motor neuron and pancreas homeobox 1	7	156786745	156803345	q36.3	-0.763399	0.248553	-1.01195	0.0343618	0.537476
CKB	ENSG00000166165	creatine kinase, brain	14	103985996	103989448	q32.32	-1.02415	-0.0117302	-1.01242	0.0262495	0.509276
KIAA1958	ENSG00000165185	KIAA1958	9	115249127	115431677	q32	-1.24829	-0.234458	-1.01384	0.0121614	0.455178
SIM2	ENSG00000159263	single-minded homolog 2 (Drosophila)	21	38071433	38122218	q22.13	-0.327123	0.690576	-1.0177	0.0362993	0.546648
AFF3	ENSG00000144218	AF4/FMR2 family, member 3	2	100162323	100759201	q11.2	-0.509767	0.507941	-1.01771	0.0210918	0.47886
MARK1	ENSG00000116141	MAP/microtubule affinity-regulating kinase 1	1	220701568	220837803	q41	-1.19454	-0.173078	-1.02146	0.0183556	0.47886
ANKFN1	ENSG00000153930	ankyrin-repeat and fibronectin type III domain containing 1	17	54188319	54589020	q22	-0.90335	0.118481	-1.02183	0.00401801	0.315267
ODC1	ENSG00000115758	ornithine decarboxylase 1	2	10580094	10588630	p25.1	-0.152286	0.874554	-1.02684	0.0164584	0.47886
DAPK1	ENSG00000196730	death-associated protein kinase 1	9	90112143	90323548	q21.33	-0.799442	0.227554	-1.027	0.00358422	0.315267
EPB41	ENSG00000159023	erythrocyte membrane protein band 4.1 (elliptocytosis 1, RH-linked)	1	29213603	29446553	p35.3	-0.911079	0.121837	-1.03292	0.00207457	0.287934
RFC3	ENSG00000133119	replication factor C (activator 1) 3, 38kDa	13	34392186	34540695	q13.2	0.210837	1.24376	-1.03293	0.0467395	0.57046
MCM10	ENSG00000065328	minichromosome maintenance complex component 10	10	13203554	13253104	p13	-0.141701	0.891462	-1.03316	0.0321713	0.537157
GKAP1	ENSG00000165113	G kinase anchoring protein 1	9	86354336	86444431	q21.32	-1.05793	-0.0197705	-1.03816	0.00376448	0.315267
PDIA2	ENSG00000185615	protein disulfide isomerase family A, member 2	16	333152	337215	p13.3	-1.12217	-0.0828709	-1.03929	0.0204428	0.47886
RIMS4	ENSG00000101098	regulating synaptic membrane exocytosis 4	20	43380449	43438979	q13.12	-1.18268	-0.138632	-1.04405	0.00909776	0.4344
INHBB	ENSG00000163083	inhibin, beta B	2	121103719	121109384	q14.2	-0.73019	0.327981	-1.05817	0.0248671	0.499689
KIAA1324L	ENSG00000164659	KIAA1324-like	7	86506222	86689015	q21.12	-0.914845	0.146661	-1.06151	0.0192734	0.47886
ID2	ENSG00000115738	inhibitor of DNA binding 2, dominant negative helix-loop-helix protein	2	8818975	8824583	p25.1	-0.337924	0.729128	-1.06705	0.0357702	0.545754
SPC25	ENSG00000152253	SPC25, NDC80 kinetochore complex component	2	169690642	169769881	q31.1	0.118839	1.18795	-1.06911	0.0257733	0.505772
FOXD1	ENSG00000251493	forkhead box D1	5	72740654	72744352	q13.2	0.252717	1.32203	-1.06931	0.0442533	0.561189
GYG2	ENSG00000056998	glycogenin 2	X	2746829	2800859	p22.33	-0.957768	0.134322	-1.09209	0.000572809	0.223214
KIF15	ENSG00000163808	kinesin family member 15	3	44803209	44914868	p21.31	-0.400886	0.692477	-1.09336	0.0393683	0.554918
EZH2	ENSG00000106462	enhancer of zeste homolog 2 (Drosophila)	7	148504475	148581413	q36.1	-0.465083	0.640528	-1.10561	0.017468	0.47886
HIST3H2A	ENSG00000181218	histone cluster 3, H2a	1	228645065	228645560	q42.13	-0.738668	0.366967	-1.10564	0.00410512	0.316427
DOK5	ENSG00000101134	docking protein 5	20	53092136	53267710	q13.2	-0.80624	0.300473	-1.10671	0.0255272	0.505772
PHF21B	ENSG00000056487	PHD finger protein 21B	22	45277042	45405880	q13.31	-0.936735	0.172585	-1.10932	0.00461806	0.334932
ARC	ENSG00000198576	activity-regulated cytoskeleton-associated protein	8	143692405	143696833	q24.3	-1.36662	-0.244975	-1.12165	0.0187031	0.47886
TCF7L1	ENSG00000152284	transcription factor 7-like 1 (T-cell specific, HMG-box)	2	85360533	85537511	p11.2	-1.10714	0.0246836	-1.13182	0.000509203	0.223214
MASP1	ENSG00000127241	mannan-binding lectin serine peptidase 1 (C4/C2 activating component of Ra-reactive factor)	3	186935942	187009810	q27.3	-0.502105	0.634459	-1.13656	0.0294418	0.52575
NFIX	ENSG00000008441	nuclear factor I/X (CCAAT-binding transcription factor)	19	13106422	13209610	p13.2	-1.26432	-0.114744	-1.14957	0.000551638	0.223214
POU4F1	ENSG00000152192	POU class 4 homeobox 1	13	79172497	79177673	q31.1	-0.386296	0.763794	-1.15009	0.0295559	0.52575
PSRC1	ENSG00000134222	proline/serine-rich coiled-coil 1	1	109822178	109825808	p13.3	-0.862926	0.288322	-1.15125	0.00144129	0.266284
EXO1	ENSG00000174371	exonuclease 1	1	242011269	242058450	q43	-0.209334	0.959779	-1.16911	0.0107897	0.451635
LANCL2	ENSG00000132434	LanC lantibiotic synthetase component C-like 2 (bacterial)	7	55433141	55501435	p11.2	-0.0140809	1.16853	-1.18261	0.0117958	0.451967
RGMA	ENSG00000182175	RGM domain family, member A	15	93586636	93632433	q26.1	-1.25716	-0.0672457	-1.18992	0.000647056	0.223214
LMO3	ENSG00000048540	LIM domain only 3 (rhombotin-like 2)	12	16701307	16763528	p12.3	-1.02334	0.182636	-1.20597	0.0492631	0.577612
CDC20	ENSG00000117399	cell division cycle 20	1	43824626	43828874	p34.2	-0.555426	0.655269	-1.2107	0.0343408	0.537476
PSAT1	ENSG00000135069	phosphoserine aminotransferase 1	9	80912059	80945009	q21.2	-0.59763	0.617819	-1.21545	0.00974806	0.441293
NEFH	ENSG00000100285	neurofilament, heavy polypeptide	22	29876219	29887379	q12.2	-0.648199	0.5674	-1.2156	0.00743632	0.405673
GLIS3	ENSG00000107249	GLIS family zinc finger 3	9	3824127	4348392	p24.2	-0.689255	0.548818	-1.23807	0.00142739	0.266284
NFIA	ENSG00000162599	nuclear factor I/A	1	61330931	61928465	p31.3	-0.817773	0.435253	-1.25303	0.00776805	0.415397
GLCCI1	ENSG00000106415	glucocorticoid induced transcript 1	7	8008425	8133902	p21.3	-1.16323	0.100968	-1.2642	0.0308855	0.534633
PPP1R1A	ENSG00000135447	protein phosphatase 1, regulatory (inhibitor) subunit 1A	12	54969171	54982443	q13.2	-1.10809	0.158176	-1.26626	0.0340965	0.537476
PCDH19	ENSG00000165194	protocadherin 19	X	99546642	99665271	q22.1	-0.56145	0.716632	-1.27808	0.0200718	0.47886
NCAN	ENSG00000130287	neurocan	19	19322782	19363042	p13.11	-1.54258	-0.261464	-1.28112	0.0294259	0.52575
BCL11A	ENSG00000119866	B-cell CLL/lymphoma 11A (zinc finger protein)	2	60678302	60780702	p16.1	-0.863612	0.446749	-1.31036	0.0307149	0.534102
RASL12	ENSG00000103710	RAS-like, family 12	15	65345679	65369028	q22.31	-0.970257	0.345111	-1.31537	0.00480871	0.342861
NKAIN4	ENSG00000101198	Na+/K+ transporting ATPase interacting 4	20	61872136	61904046	q13.33	-1.98242	-0.666052	-1.31637	0.0341788	0.537476
PHGDH	ENSG00000092621	phosphoglycerate dehydrogenase	1	120202421	120286838	p12	-0.753403	0.564517	-1.31792	4.12638e-05	0.080297
GADD45G	ENSG00000130222	growth arrest and DNA-damage-inducible, gamma	9	92219928	92221470	q22.2	-1.19875	0.134911	-1.33366	0.0020753	0.287934
HES5	ENSG00000197921	hairy and enhancer of split 5 (Drosophila)	1	2460184	2461684	p36.32	-0.799544	0.558572	-1.35812	0.0117809	0.451967
IL17D	ENSG00000172458	interleukin 17D	13	21276266	21297237	q12.11	-0.783064	0.583354	-1.36642	0.00338016	0.314233
SELENBP1	ENSG00000143416	selenium binding protein 1	1	151336778	151345209	q21.3	-0.22917	1.15087	-1.38004	3.05351e-05	0.080297
NDP	ENSG00000124479	Norrie disease (pseudoglioma)	X	43808022	43832750	p11.3	0.00642794	1.39345	-1.38702	0.0128072	0.462988
SOX11	ENSG00000176887	SRY (sex determining region Y)-box 11	2	5832799	5841516	p25.2	-1.51127	-0.11126	-1.40001	0.0302069	0.53264
HOXD3	ENSG00000128652	homeobox D3	2	177001340	177037830	q31.1	-1.49967	-0.0737222	-1.42595	0.0227596	0.488346
CA14	ENSG00000118298	carbonic anhydrase XIV	1	150229554	150237478	q21.2	-0.837432	0.595372	-1.4328	0.0398874	0.555826
CKS2	ENSG00000123975	CDC28 protein kinase regulatory subunit 2	9	91926113	91931618	q22.2	-0.791344	0.642517	-1.43386	0.0495742	0.577612
GFAP	ENSG00000131095	glial fibrillary acidic protein	17	42982376	42994305	q21.31	-2.23235	-0.731067	-1.50128	0.0121828	0.455178
GMPR	ENSG00000137198	guanosine monophosphate reductase	6	16238811	16295780	p22.3	0.0135259	1.53048	-1.51695	0.00506317	0.351048
LAMA1	ENSG00000101680	laminin, alpha 1	18	6941743	7117813	p11.23	-0.643199	0.911045	-1.55424	0.0226372	0.488346
CBS	ENSG00000160200	cystathionine-beta-synthase	21	44473301	44497053	q22.3	-1.69563	-0.139539	-1.55609	0.00318194	0.314233
ST6GAL2	ENSG00000144057	ST6 beta-galactosamide alpha-2,6-sialyltranferase 2	2	107418056	107503564	q12.3	-0.735757	0.835416	-1.57117	0.0401167	0.555826
TKTL1	ENSG00000007350	transketolase-like 1	X	153524024	153558700	q28	-0.416518	1.23544	-1.65195	0.000264768	0.216784
GRHL1	ENSG00000134317	grainyhead-like 1 (Drosophila)	2	10085341	10142411	p25.1	-0.95475	0.747002	-1.70175	0.00821189	0.428872
EN2	ENSG00000164778	engrailed homeobox 2	7	155250824	155257526	q36.3	0.656459	2.38256	-1.7261	0.0164716	0.47886
RFX4	ENSG00000111783	regulatory factor X, 4 (influences HLA class II expression)	12	106976685	107156581	q23.3	-1.70323	0.0362069	-1.73943	0.00737006	0.405673
SOX8	ENSG00000005513	SRY (sex determining region Y)-box 8	16	1031808	1036979	p13.3	-2.07133	-0.290756	-1.78058	0.00728808	0.405673
HES6	ENSG00000144485	hairy and enhancer of split 6 (Drosophila)	2	239146908	239149303	q37.3	-1.53124	0.250267	-1.78151	0.000540379	0.223214
SCN4B	ENSG00000177098	sodium channel, voltage-gated, type IV, beta subunit	11	118004092	118023603	q23.3	-0.965016	0.831614	-1.79663	0.011373	0.451967
FGFR2	ENSG00000066468	fibroblast growth factor receptor 2	10	123237848	123357972	q26.13	-1.6791	0.124372	-1.80347	0.00177357	0.270988
CDCA7	ENSG00000144354	cell division cycle associated 7	2	174219548	174233725	q31.1	-0.775662	1.03282	-1.80848	0.000344985	0.216784
PRDM16	ENSG00000142611	PR domain containing 16	1	2985732	3355185	p36.32	-1.59876	0.278904	-1.87766	0.00594369	0.365187
BCAN	ENSG00000132692	brevican	1	156611182	156629324	q23.1	-2.76213	-0.833669	-1.92846	0.000703098	0.223214
SALL3	ENSG00000256463	sal-like 3 (Drosophila)	18	76740275	76762677	q23	-2.50281	-0.572905	-1.9299	0.0191605	0.47886
DLL1	ENSG00000198719	delta-like 1 (Drosophila)	6	170591294	170599561	q27	-1.7278	0.229381	-1.95718	0.00122077	0.266284
SIX1	ENSG00000126778	SIX homeobox 1	14	61110133	61124977	q23.1	-0.435815	1.5957	-2.03152	0.000225513	0.214388
INSM1	ENSG00000173404	insulinoma-associated 1	20	20348765	20351590	p11.23	-1.33668	0.723317	-2.05999	0.00277363	0.308989
ASCL1	ENSG00000139352	achaete-scute complex homolog 1 (Drosophila)	12	103351464	103354294	q23.2	-2.05758	0.0962128	-2.1538	0.00141554	0.266284
TOX3	ENSG00000103460	TOX high mobility group box family member 3	16	52471917	52581714	q12.1	-2.28868	-0.120536	-2.16814	0.0118451	0.451967
IRX2	ENSG00000170561	iroquois homeobox 2	5	2745959	2752969	p15.33	-2.60498	-0.31123	-2.29375	0.00299726	0.314233
SNCAIP	ENSG00000064692	synuclein, alpha interacting protein	5	121647049	121799914	q23.2	-1.42067	1.05809	-2.47875	9.1134e-05	0.111392
HOXA10	ENSG00000253293	homeobox A10	7	27210210	27219880	p15.2	0.550509	3.23307	-2.68256	0.0229117	0.488346
LRRC17	ENSG00000128606	leucine rich repeat containing 17	7	102553438	102585396	q22.1	0.175717	2.89225	-2.71653	2.46774e-05	0.080297
MYCN	ENSG00000134323	v-myc avian myelocytomatosis viral oncogene neuroblastoma derived homolog	2	16080686	16087129	p24.3	-0.406505	2.32427	-2.73077	0.00554171	0.36358
HOXA3	ENSG00000105997	homeobox A3	7	27145803	27192200	p15.2	-1.13556	2.08408	-3.21964	0.000968278	0.251048
IRX1	ENSG00000170549	iroquois homeobox 1	5	3596168	3601517	p15.33	-2.96867	0.320469	-3.28914	0.00127306	0.266284
EGFR	ENSG00000146648	epidermal growth factor receptor	7	55086714	55324313	p11.2	-1.99677	1.54341	-3.54018	4.62067e-06	0.0395344

## Sheet: WT-B_vs_WT-C
Table S8, related to Figure 8. Integrated analysis of H3/IDH1 wild-type pHGG/DIPG.
Symbol	Ensembl	Description	Chromosome	Start (bp)	End (bp)	Cytoband	WT-B	WT-C	Fold change	P.Value	adj.P.Val
HOXA3	ENSG00000105997	homeobox A3	7	27145803	27192200	p15.2	2.08408	-0.423752	2.50783	0.0226017	0.617827
LRRC17	ENSG00000128606	leucine rich repeat containing 17	7	102553438	102585396	q22.1	2.89225	0.468204	2.42404	2.36739e-05	0.0977673
LMO3	ENSG00000048540	LIM domain only 3 (rhombotin-like 2)	12	16701307	16763528	p12.3	0.182636	-2.1739	2.35654	0.0117384	0.533766
EN2	ENSG00000164778	engrailed homeobox 2	7	155250824	155257526	q36.3	2.38256	0.056723	2.32583	0.0029047	0.3524
NDP	ENSG00000124479	Norrie disease (pseudoglioma)	X	43808022	43832750	p11.3	1.39345	-0.91202	2.30547	0.000640744	0.272753
RSAD2	ENSG00000134321	radical S-adenosyl methionine domain containing 2	2	7005937	7038370	p25.2	1.65743	-0.636514	2.29394	0.000839473	0.287301
IL33	ENSG00000137033	interleukin 33	9	6215805	6257983	p24.1	0.715599	-1.52644	2.24204	0.0344146	0.678459
FBN2	ENSG00000138829	fibrillin 2	5	127593601	127994878	q23.3	0.834926	-1.40561	2.24054	0.00810913	0.494476
AQP4	ENSG00000171885	aquaporin 4	18	24432002	24445782	q11.2	0.498553	-1.70491	2.20347	0.00163977	0.311775
ST6GAL2	ENSG00000144057	ST6 beta-galactosamide alpha-2,6-sialyltranferase 2	2	107418056	107503564	q12.3	0.835416	-1.35494	2.19035	0.0011947	0.303734
B3GAT2	ENSG00000112309	beta-1,3-glucuronyltransferase 2 (glucuronosyltransferase S)	6	71566382	71666741	q13	-0.256649	-2.42302	2.16637	0.00565882	0.444192
GPX8	ENSG00000164294	glutathione peroxidase 8 (putative)	5	54455946	54462899	q11.2	2.19511	0.0442437	2.15086	8.9663e-05	0.126314
MYCN	ENSG00000134323	v-myc avian myelocytomatosis viral oncogene neuroblastoma derived homolog	2	16080686	16087129	p24.3	2.32427	0.21513	2.10914	0.032887	0.675121
IFI44L	ENSG00000137959	interferon-induced protein 44-like	1	79085607	79111830	p31.1	1.47073	-0.594615	2.06535	0.00414004	0.413762
NNMT	ENSG00000166741	nicotinamide N-methyltransferase	11	114128509	114184007	q23.2	0.0549057	-1.99255	2.04745	0.029286	0.661138
SCN4B	ENSG00000177098	sodium channel, voltage-gated, type IV, beta subunit	11	118004092	118023603	q23.3	0.831614	-1.20254	2.03416	0.0231572	0.623059
LOX	ENSG00000113083	lysyl oxidase	5	121398890	121413980	q23.2	0.923334	-1.0845	2.00783	0.00263376	0.3524
CP	ENSG00000047457	ceruloplasmin (ferroxidase)	3	148880197	148939842	q25.1	-0.0981557	-2.08544	1.98729	0.00766519	0.48035
IRX3	ENSG00000177508	iroquois homeobox 3	16	54317216	54320675	q12.2	0.667044	-1.30593	1.97298	0.000818325	0.287301
MX1	ENSG00000157601	myxovirus (influenza virus) resistance 1, interferon-inducible protein p78 (mouse)	21	42792231	42831141	q22.3	1.23731	-0.682841	1.92015	0.0019278	0.324776
FABP5	ENSG00000164687	fatty acid binding protein 5 (psoriasis-associated)	8	82192598	82197012	q21.13	0.946882	-0.946416	1.8933	0.0419382	0.719353
IRX5	ENSG00000176842	iroquois homeobox 5	16	54964774	54968397	q12.2	1.12835	-0.734841	1.8632	0.000153106	0.145553
GBP1	ENSG00000117228	guanylate binding protein 1, interferon-inducible	1	89518002	89531043	p22.2	0.557614	-1.28751	1.84513	0.00210677	0.333805
MGST1	ENSG00000008394	microsomal glutathione S-transferase 1	12	16500076	16762193	p12.3	1.04961	-0.791758	1.84136	0.027072	0.637876
ZIC1	ENSG00000152977	Zic family member 1	3	147111209	147228080	q24	1.55305	-0.286804	1.83985	0.000424745	0.197755
SOCS2	ENSG00000120833	suppressor of cytokine signaling 2	12	93963590	93977263	q22	1.71338	-0.116968	1.83035	0.0362097	0.686589
DAPK1	ENSG00000196730	death-associated protein kinase 1	9	90112143	90323548	q21.33	0.227554	-1.59718	1.82474	0.000341539	0.197755
CABP7	ENSG00000100314	calcium binding protein 7	22	30116073	30127828	q12.2	0.694351	-1.0898	1.78415	0.00107422	0.296485
LAMA1	ENSG00000101680	laminin, alpha 1	18	6941743	7117813	p11.23	0.911045	-0.864133	1.77518	0.00290981	0.3524
LY6H	ENSG00000176956	lymphocyte antigen 6 complex, locus H	8	144239331	144242128	q24.3	0.279975	-1.49495	1.77493	0.0181126	0.591495
GMPR	ENSG00000137198	guanosine monophosphate reductase	6	16238811	16295780	p22.3	1.53048	-0.224775	1.75525	0.00329048	0.374165
EGFR	ENSG00000146648	epidermal growth factor receptor	7	55086714	55324313	p11.2	1.54341	-0.163202	1.70661	0.00943354	0.507631
OAS1	ENSG00000089127	2'-5'-oligoadenylate synthetase 1, 40/46kDa	12	113344582	113369990	q24.13	1.07091	-0.632211	1.70312	0.00483592	0.413762
RSPH1	ENSG00000160188	radial spoke head 1 homolog (Chlamydomonas)	21	43892596	43916464	q22.3	0.530452	-1.15582	1.68627	0.0324829	0.672939
AZGP1	ENSG00000160862	alpha-2-glycoprotein 1, zinc-binding	7	99564343	99573780	q22.1	0.591143	-1.06089	1.65204	0.0315128	0.669848
RASGEF1A	ENSG00000198915	RasGEF domain family, member 1A	10	43689983	43762367	q11.21	0.0747579	-1.55596	1.63072	0.0388353	0.699774
CLEC5A	ENSG00000258227	C-type lectin domain family 5, member A	7	141627157	141646807	q34	0.717436	-0.913114	1.63055	0.0444716	0.730986
IFIT1	ENSG00000185745	interferon-induced protein with tetratricopeptide repeats 1	10	91152303	91163745	q23.31	1.28024	-0.316846	1.59708	0.00392618	0.404728
BOC	ENSG00000144857	BOC cell adhesion associated, oncogene regulated	3	112929850	113006303	q13.2	0.713671	-0.872162	1.58583	3.42802e-05	0.0977673
SELENBP1	ENSG00000143416	selenium binding protein 1	1	151336778	151345209	q21.3	1.15087	-0.430277	1.58115	0.000369238	0.197755
ANXA1	ENSG00000135046	annexin A1	9	75766673	75785309	q21.13	0.409469	-1.13951	1.54898	0.0144035	0.553553
SOX1	ENSG00000182968	SRY (sex determining region Y)-box 1	13	112721913	112726020	q34	0.662204	-0.88333	1.54553	0.0472232	0.73357
IGFBP5	ENSG00000115461	insulin-like growth factor binding protein 5	2	217536828	217560248	q35	1.08215	-0.436299	1.51845	0.0389851	0.699774
IFI44	ENSG00000137965	interferon-induced protein 44	1	79115481	79129763	p31.1	0.879103	-0.6208	1.4999	0.00296549	0.3524
WNT5A	ENSG00000114251	wingless-type MMTV integration site family, member 5A	3	55499743	55523973	p14.3	0.879625	-0.617386	1.49701	0.00354223	0.374165
FBLN1	ENSG00000077942	fibulin 1	22	45898118	45997015	q13.31	1.15262	-0.337568	1.49019	0.00223154	0.334966
RGS20	ENSG00000147509	regulator of G-protein signaling 20	8	54764368	54871863	q11.23	1.413	-0.050371	1.46337	0.0384196	0.699774
DDX58	ENSG00000107201	DEAD (Asp-Glu-Ala-Asp) box polypeptide 58	9	32455300	32526322	p21.1	1.01346	-0.449585	1.46304	0.00271621	0.3524
IFIH1	ENSG00000115267	interferon induced with helicase C domain 1	2	163123589	163175213	q24.2	1.1394	-0.322111	1.46151	0.00450019	0.413762
HOXB7	ENSG00000260027	homeobox B7	17	46684594	46710934	q21.32	1.21113	-0.238671	1.4498	0.0266282	0.637453
LOXL1	ENSG00000129038	lysyl oxidase-like 1	15	74218330	74244478	q24.1	0.972973	-0.460174	1.43315	0.0266723	0.637453
LANCL2	ENSG00000132434	LanC lantibiotic synthetase component C-like 2 (bacterial)	7	55433141	55501435	p11.2	1.16853	-0.242088	1.41062	0.00749463	0.479273
BST2	ENSG00000130303	bone marrow stromal cell antigen 2	19	17513748	17516457	p13.11	0.738929	-0.668253	1.40718	0.0385066	0.699774
TKTL1	ENSG00000007350	transketolase-like 1	X	153524024	153558700	q28	1.23544	-0.158787	1.39422	0.00673046	0.458884
STEAP3	ENSG00000115107	STEAP family member 3, metalloreductase	2	119981384	120023228	q14.2	0.804383	-0.58895	1.39333	0.0141438	0.552518
SHROOM3	ENSG00000138771	shroom family member 3	4	77356253	77704406	q21.1	0.634469	-0.758004	1.39247	0.0306435	0.666796
IFI6	ENSG00000126709	interferon, alpha-inducible protein 6	1	27992572	27998729	p36.11	1.45965	0.0690712	1.39058	0.00156823	0.311775
SNCAIP	ENSG00000064692	synuclein, alpha interacting protein	5	121647049	121799914	q23.2	1.05809	-0.3042	1.36229	0.00740061	0.479273
IFIT3	ENSG00000119917	interferon-induced protein with tetratricopeptide repeats 3	10	91087651	91100728	q23.31	1.0954	-0.264943	1.36034	0.00655201	0.458884
CHI3L1	ENSG00000133048	chitinase 3-like 1 (cartilage glycoprotein-39)	1	203148059	203155877	q32.1	0.341726	-1.00703	1.34876	0.0293996	0.661956
PAX6	ENSG00000007372	paired box 6	11	31806340	31839509	p13	0.319461	-0.991526	1.31099	0.000418237	0.197755
HNMT	ENSG00000150540	histamine N-methyltransferase	2	138721590	138773930	q22.1	0.453834	-0.856142	1.30998	0.0107823	0.521204
MEIS1	ENSG00000143995	Meis homeobox 1	2	66660584	66801001	p14	0.680139	-0.629637	1.30978	0.00449586	0.413762
MASP1	ENSG00000127241	mannan-binding lectin serine peptidase 1 (C4/C2 activating component of Ra-reactive factor)	3	186935942	187009810	q27.3	0.634459	-0.660143	1.2946	0.0228611	0.620952
GPR37L1	ENSG00000170075	G protein-coupled receptor 37 like 1	1	202091986	202102720	q32.1	-0.318303	-1.59791	1.27961	0.0496531	0.735347
APOBEC3B	ENSG00000179750	apolipoprotein B mRNA editing enzyme, catalytic polypeptide-like 3B	22	39378352	39388809	q13.1	1.56721	0.295491	1.27172	0.0160284	0.564358
BHLHE22	ENSG00000180828	basic helix-loop-helix family, member e22	8	65492814	65496181	q12.3	0.676993	-0.578185	1.25518	0.0269132	0.637876
FGF1	ENSG00000113578	fibroblast growth factor 1 (acidic)	5	141971743	142077617	q31.3	0.15922	-1.09353	1.25275	0.0254512	0.637453
VASN	ENSG00000168140	vasorin	16	4421849	4433529	p13.3	0.511795	-0.730877	1.24267	0.00331241	0.374165
TUSC1	ENSG00000198680	tumor suppressor candidate 1	9	25676396	25678856	p21.2	0.157801	-1.07925	1.23705	0.00698047	0.462984
NEFH	ENSG00000100285	neurofilament, heavy polypeptide	22	29876219	29887379	q12.2	0.5674	-0.657457	1.22486	0.0211019	0.612027
MFNG	ENSG00000100060	MFNG O-fucosylpeptide 3-beta-N-acetylglucosaminyltransferase	22	37865101	37882439	q13.1	0.49804	-0.724034	1.22207	0.0242511	0.632519
BCL11A	ENSG00000119866	B-cell CLL/lymphoma 11A (zinc finger protein)	2	60678302	60780702	p16.1	0.446749	-0.768046	1.21479	0.00159666	0.311775
LRIG3	ENSG00000139263	leucine-rich repeats and immunoglobulin-like domains 3	12	59265931	59314303	q14.1	0.643879	-0.567868	1.21175	0.0333895	0.675121
IFT74	ENSG00000096872	intraflagellar transport 74 homolog (Chlamydomonas)	9	26947037	27062928	p21.2	0.746752	-0.463431	1.21018	2.52946e-05	0.0977673
PARP12	ENSG00000059378	poly (ADP-ribose) polymerase family, member 12	7	139723544	139763521	q34	0.667618	-0.526078	1.1937	0.000103343	0.126314
HES1	ENSG00000114315	hairy and enhancer of split 1, (Drosophila)	3	193853934	193856521	q29	0.467624	-0.725332	1.19296	0.00636295	0.458884
KITLG	ENSG00000049130	KIT ligand	12	88886570	88974628	q21.32	0.932251	-0.260259	1.19251	0.00889486	0.494476
RARRES3	ENSG00000133321	retinoic acid receptor responder (tazarotene induced) 3	11	63304281	63313934	q12.3	0.211856	-0.967718	1.17957	0.0394874	0.70333
NNAT	ENSG00000053438	neuronatin	20	36149617	36152092	q11.23	0.405543	-0.771695	1.17724	0.0363264	0.686589
IL17D	ENSG00000172458	interleukin 17D	13	21276266	21297237	q12.11	0.583354	-0.590395	1.17375	0.00417312	0.413762
MX2	ENSG00000183486	myxovirus (influenza virus) resistance 2 (mouse)	21	42733870	42781317	q22.3	0.647477	-0.515891	1.16337	0.027064	0.637876
HERC6	ENSG00000138642	HECT and RLD domain containing E3 ubiquitin protein ligase family member 6	4	89299891	89364263	q22.1	0.714958	-0.447034	1.16199	0.0147078	0.559287
HOXB2	ENSG00000173917	homeobox B2	17	46618256	46623441	q21.32	0.517012	-0.632716	1.14973	0.0446262	0.730986
DENND1A	ENSG00000119522	DENN/MADD domain containing 1A	9	126141933	126692431	q33.3	0.878216	-0.264012	1.14223	0.00564832	0.444192
TGFBI	ENSG00000120708	transforming growth factor, beta-induced, 68kDa	5	135364584	135399507	q31.1	0.103504	-1.02273	1.12623	0.0144276	0.553553
PCSK5	ENSG00000099139	proprotein convertase subtilisin/kexin type 5	9	78505560	78977255	q21.13	0.123256	-0.997394	1.12065	0.0455789	0.730986
MLC1	ENSG00000100427	megalencephalic leukoencephalopathy with subcortical cysts 1	22	50497820	50524331	q13.33	0.0579634	-1.05642	1.11438	0.0380334	0.699774
AFF3	ENSG00000144218	AF4/FMR2 family, member 3	2	100162323	100759201	q11.2	0.507941	-0.606423	1.11436	0.0104947	0.517959
RASL12	ENSG00000103710	RAS-like, family 12	15	65345679	65369028	q22.31	0.345111	-0.767928	1.11304	0.026141	0.637453
CDO1	ENSG00000129596	cysteine dioxygenase type 1	5	115140430	115152651	q22.3	0.76277	-0.349305	1.11207	0.0215653	0.614384
OAS2	ENSG00000111335	2'-5'-oligoadenylate synthetase 2, 69/71kDa	12	113416200	113449528	q24.13	1.02154	-0.0884283	1.10997	0.019086	0.607062
SFRP4	ENSG00000106483	secreted frizzled-related protein 4	7	37945543	38065297	p14.1	0.0770135	-1.03095	1.10796	0.0105621	0.517959
TNFRSF11B	ENSG00000164761	tumor necrosis factor receptor superfamily, member 11b	8	119935796	119964439	q24.12	0.513617	-0.567222	1.08084	0.0125217	0.541983
RCBTB2	ENSG00000136161	regulator of chromosome condensation (RCC1) and BTB (POZ) domain containing protein 2	13	49063095	49107369	q14.2	0.630313	-0.444025	1.07434	0.0111864	0.530566
FAS	ENSG00000026103	Fas cell surface death receptor	10	90750414	90775542	q23.31	0.457224	-0.612202	1.06943	0.0448459	0.730986
CRIP1	ENSG00000213145	cysteine-rich protein 1 (intestinal)	14	105952654	105955284	q32.33	0.699248	-0.36917	1.06842	0.0218295	0.614384
WDR34	ENSG00000119333	WD repeat domain 34	9	131395940	131419066	q34.11	0.628262	-0.425349	1.05361	0.00238504	0.340793
EMILIN1	ENSG00000138080	elastin microfibril interfacer 1	2	27301435	27309271	p23.3	0.203438	-0.839129	1.04257	0.0216763	0.614384
CLYBL	ENSG00000125246	citrate lyase beta like	13	100258919	100549387	q32.3	0.692829	-0.349339	1.04217	0.0112719	0.530566
RNF32	ENSG00000105982	ring finger protein 32	7	156432975	156469824	q36.3	0.702768	-0.336558	1.03933	0.0223459	0.616521
STAT1	ENSG00000115415	signal transducer and activator of transcription 1, 91kDa	2	191829084	191885686	q32.2	0.690351	-0.347189	1.03754	0.00143564	0.311775
ELN	ENSG00000049540	elastin	7	73442119	73484237	q11.23	-0.149151	-1.18119	1.03204	0.00195697	0.324776
F8	ENSG00000185010	coagulation factor VIII, procoagulant component	X	154064063	154255215	q28	0.624724	-0.398199	1.02292	0.0411899	0.714928
MGMT	ENSG00000170430	O-6-methylguanine-DNA methyltransferase	10	131265448	131566271	q26.3	0.381381	-0.637616	1.019	0.0240124	0.630215
GOLIM4	ENSG00000173905	golgi integral membrane protein 4	3	167726465	167813763	q26.2	0.806927	-0.210431	1.01736	0.011348	0.530566
INHBB	ENSG00000163083	inhibin, beta B	2	121103719	121109384	q14.2	0.327981	-0.682117	1.0101	0.0306317	0.666796
LFNG	ENSG00000106003	LFNG O-fucosylpeptide 3-beta-N-acetylglucosaminyltransferase	7	2552163	2568811	p22.3	0.531158	-0.47181	1.00297	0.0198793	0.612027
HSPB2	ENSG00000170276	Homo sapiens heat shock 27kDa protein 2 (HSPB2), mRNA.	11	111782966	111789574	q23.1	0.127603	-0.873251	1.00085	0.0223786	0.616521
ATCAY	ENSG00000167654	ataxia, cerebellar, Cayman type	19	3879862	3928077	p13.3	-1.84243	-0.841965	-1.00046	0.0272119	0.637876
ASTN2	ENSG00000148219	astrotactin 2	9	119187504	120177348	q33.1	-1.34134	-0.340772	-1.00056	0.043064	0.72564
KLHL5	ENSG00000109790	kelch-like family member 5	4	39046659	39128477	p14	-1.03114	-0.0162926	-1.01485	0.00066945	0.272753
PPM1E	ENSG00000175175	protein phosphatase, Mg2+/Mn2+ dependent, 1E	17	56833230	57058983	q22	-0.808923	0.207078	-1.016	0.0376141	0.699774
OCIAD2	ENSG00000145247	OCIA domain containing 2	4	48887036	48908954	p11	0.0505435	1.07517	-1.02462	0.0379144	0.699774
FEM1C	ENSG00000145780	fem-1 homolog c (C. elegans)	5	114856608	114880591	q22.3	-0.299676	0.726197	-1.02587	0.00877933	0.494476
LRRTM2	ENSG00000146006	leucine rich repeat transmembrane neuronal 2	5	138204612	138211057	q31.2	-1.91787	-0.889734	-1.02813	0.0485972	0.73357
LHFPL4	ENSG00000156959	lipoma HMGIC fusion partner-like 4	3	9543481	9595486	p25.3	-0.824484	0.20808	-1.03256	0.0440267	0.730986
NOL4	ENSG00000101746	nucleolar protein 4	18	31431064	31804916	q12.1	-1.25504	-0.214611	-1.04043	0.0356235	0.686589
PCDH9	ENSG00000184226	protocadherin 9	13	66876967	67804468	q21.32	-1.53278	-0.490289	-1.04249	0.0449984	0.730986
OLIG2	ENSG00000205927	oligodendrocyte lineage transcription factor 2	21	34398153	34401504	q22.11	-0.546554	0.500432	-1.04699	0.0400712	0.706905
BCHE	ENSG00000114200	butyrylcholinesterase	3	165490692	165555260	q26.1	-0.401765	0.651332	-1.0531	0.0384901	0.699774
PTPRE	ENSG00000132334	protein tyrosine phosphatase, receptor type, E	10	129705325	129884119	q26.2	-0.83663	0.22125	-1.05788	0.0205907	0.612027
CNKSR3	ENSG00000153721	CNKSR family member 3	6	154708638	154831793	q25.2	-0.422062	0.645254	-1.06732	0.000144896	0.145553
OXR1	ENSG00000164830	oxidation resistance 1	8	107282473	107764922	q23.1	-0.785278	0.285101	-1.07038	0.00864031	0.494476
TRIO	ENSG00000038382	trio Rho guanine nucleotide exchange factor	5	14143811	14532235	p15.2	-0.947319	0.123101	-1.07042	0.0296124	0.663982
MATN2	ENSG00000132561	matrilin 2	8	98881068	99048944	q22.1	-0.910708	0.162282	-1.07299	0.0102194	0.51648
MID1	ENSG00000101871	midline 1 (Opitz/BBB syndrome)	X	10413350	10851773	p22.2	-0.400652	0.682287	-1.08294	0.0390944	0.699774
PVRL3	ENSG00000177707	poliovirus receptor-related 3	3	110788918	110994410	q13.13	-0.329726	0.757508	-1.08723	0.0195643	0.612027
ST3GAL5	ENSG00000115525	ST3 beta-galactoside alpha-2,3-sialyltransferase 5	2	86066267	86116137	p11.2	-0.628881	0.459204	-1.08808	0.00582165	0.445747
AP1G2	ENSG00000213983	adaptor-related protein complex 1, gamma 2 subunit	14	24028774	24037279	q11.2	-1.71043	-0.62214	-1.08829	0.0011666	0.303734
PPARGC1A	ENSG00000109819	peroxisome proliferator-activated receptor gamma, coactivator 1 alpha	4	23756664	23905712	p15.2	-1.06549	0.0343518	-1.09985	0.0198803	0.612027
GPR85	ENSG00000164604	G protein-coupled receptor 85	7	112718386	112727833	q31.1	-0.795754	0.305774	-1.10153	0.0208002	0.612027
HOMER1	ENSG00000152413	homer homolog 1 (Drosophila)	5	78668459	78810040	q14.1	-0.480317	0.62185	-1.10217	0.0187356	0.602639
KIF5C	ENSG00000168280	kinesin family member 5C	2	149632819	149883273	q23.1	-0.897434	0.204896	-1.10233	0.0454333	0.730986
LUZP2	ENSG00000187398	leucine zipper protein 2	11	24518516	25104150	p14.3	-0.9522	0.157165	-1.10936	0.0254317	0.637453
EFNA2	ENSG00000099617	ephrin-A2	19	1286153	1301430	p13.3	-1.38652	-0.265757	-1.12076	0.0403209	0.706938
CAV2	ENSG00000105971	caveolin 2	7	115927434	116148595	q31.2	-0.684559	0.438864	-1.12342	0.0131362	0.545597
SLITRK2	ENSG00000185985	SLIT and NTRK-like family, member 2	X	144899350	144907360	q27.3	-0.877806	0.246894	-1.1247	0.0420476	0.719455
RPRM	ENSG00000177519	reprimo, TP53 dependent G2 arrest mediator candidate	2	154333852	154335322	q23.3	-1.04481	0.082754	-1.12756	0.0028301	0.3524
PRKCA	ENSG00000154229	protein kinase C, alpha	17	64298754	64806861	q24.2	-1.06896	0.0726267	-1.14159	0.00102829	0.296485
C1QL1	ENSG00000131094	complement component 1, q subcomponent-like 1	17	43037061	43045439	q21.31	-1.81525	-0.672522	-1.14272	0.0258078	0.637453
FRMD5	ENSG00000171877	FERM domain containing 5	15	44162962	44487450	q15.3	-0.734805	0.417055	-1.15186	0.0155519	0.563867
SMPDL3A	ENSG00000172594	sphingomyelin phosphodiesterase, acid-like 3A	6	123110315	123130865	q22.31	-0.487083	0.666739	-1.15382	0.0126261	0.542857
LIMA1	ENSG00000050405	LIM domain and actin binding 1	12	50569571	50677329	q13.12	-0.466395	0.697098	-1.16349	0.00561419	0.444192
FGFBP3	ENSG00000174721	fibroblast growth factor binding protein 3	10	93666346	93669240	q23.32	-0.196566	0.979037	-1.1756	0.0130976	0.545597
RNF157	ENSG00000141576	ring finger protein 157	17	74138534	74236454	q25.1	-0.980787	0.198731	-1.17952	0.0124338	0.541983
KCNMA1	ENSG00000156113	potassium large conductance calcium-activated channel, subfamily M, alpha member 1	10	78629359	79398353	q22.3	-0.845548	0.338792	-1.18434	0.0350107	0.686589
B4GALT6	ENSG00000118276	UDP-Gal:betaGlcNAc beta 1,4- galactosyltransferase, polypeptide 6	18	29202210	29265799	q12.1	-0.700003	0.491075	-1.19108	0.00454118	0.413762
RAB8B	ENSG00000166128	RAB8B, member RAS oncogene family	15	63481668	63559981	q22.2	-0.0569642	1.1371	-1.19406	0.045836	0.730986
IL1RAP	ENSG00000196083	interleukin 1 receptor accessory protein	3	190231840	190375843	q28	-0.807647	0.387882	-1.19553	0.0250654	0.637453
FLRT1	ENSG00000126500	fibronectin leucine rich transmembrane protein 1	11	63870660	63886645	q13.1	-1.60084	-0.403016	-1.19782	0.0230103	0.621061
LYPD1	ENSG00000150551	LY6/PLAUR domain containing 1	2	133402426	133429152	q21.2	-0.532142	0.670828	-1.20297	0.0202328	0.612027
SERINC5	ENSG00000164300	serine incorporator 5	5	79407050	79551898	q14.1	-0.618401	0.599503	-1.2179	0.000295178	0.197755
PLLP	ENSG00000102934	plasmolipin	16	57290004	57318599	q13	-0.871145	0.349995	-1.22114	0.0156775	0.563867
CDK5R1	ENSG00000176749	cyclin-dependent kinase 5, regulatory subunit 1 (p35)	17	30813637	30818274	q11.2	-1.03964	0.182554	-1.22219	0.0180937	0.591495
ITGA9	ENSG00000144668	integrin, alpha 9	3	37493606	37865005	p22.2	-0.965376	0.262502	-1.22788	0.0117657	0.533766
PEG10	ENSG00000242265	paternally expressed 10	7	94285637	94299007	q21.3	-0.653522	0.586326	-1.23985	0.0238569	0.628307
SHC3	ENSG00000148082	SHC (Src homology 2 domain containing) transforming protein 3	9	91628060	91793682	q22.1	-0.372081	0.871111	-1.24319	0.0310279	0.66751
SYT13	ENSG00000019505	synaptotagmin XIII	11	45261852	45307870	p11.2	-1.2647	-0.01946	-1.24524	0.0208245	0.612027
RPL27A	ENSG00000166441	ribosomal protein L27a	11	8703958	8736306	p15.4	-0.180042	1.07111	-1.25115	0.0156785	0.563867
RAPGEF4	ENSG00000091428	Rap guanine nucleotide exchange factor (GEF) 4	2	173600002	173917621	q31.1	-0.81416	0.442749	-1.25691	0.0389354	0.699774
TOX2	ENSG00000124191	TOX high mobility group box family member 2	20	42543504	42698256	q13.12	-1.26418	-0.00563091	-1.25855	0.0488175	0.734064
PCDH20	ENSG00000197991	protocadherin 20	13	61983818	62002220	q21.2	-1.05194	0.213628	-1.26557	0.0326083	0.673904
PID1	ENSG00000153823	phosphotyrosine interaction domain containing 1	2	229715242	230136001	q36.3	-0.719361	0.546525	-1.26589	0.00563533	0.444192
RNF144A	ENSG00000151692	ring finger protein 144A	2	7057523	7208417	p25.2	-0.909768	0.359099	-1.26887	0.00320456	0.374165
PHLDA1	ENSG00000139289	pleckstrin homology-like domain, family A, member 1	12	76419227	76427712	q21.2	-0.298023	0.970938	-1.26896	0.00572916	0.445625
SATB1	ENSG00000182568	SATB homeobox 1	3	18386879	18487080	p24.3	-0.938413	0.351334	-1.28975	0.0205299	0.612027
FZD6	ENSG00000164930	frizzled family receptor 6	8	104310661	104345094	q22.3	-0.373642	0.920609	-1.29425	0.0445871	0.730986
MYO16	ENSG00000041515	myosin XVI	13	109248500	109860355	q33.3	-1.06553	0.232085	-1.29761	0.00296193	0.3524
MYBL1	ENSG00000185697	v-myb avian myeloblastosis viral oncogene homolog-like 1	8	67474410	67526482	q13.1	-0.611127	0.687244	-1.29837	0.0250212	0.637453
SGCE	ENSG00000127990	sarcoglycan, epsilon	7	94214542	94285521	q21.3	-0.961098	0.338273	-1.29937	0.0498863	0.735347
LRP1B	ENSG00000168702	low density lipoprotein receptor-related protein 1B	2	140988992	142889270	q22.2	-0.905591	0.396228	-1.30182	0.0103224	0.51648
PRKCQ	ENSG00000065675	protein kinase C, theta	10	6469105	6622263	p14	-0.717744	0.586862	-1.30461	0.00849002	0.494476
TFPI2	ENSG00000105825	tissue factor pathway inhibitor 2	7	93514709	93520303	q21.3	-0.0445055	1.26124	-1.30575	0.0401786	0.706938
TMOD1	ENSG00000136842	tropomodulin 1	9	100263462	100364030	q22.33	-1.25819	0.0541485	-1.31234	0.0336594	0.675121
SLITRK3	ENSG00000121871	SLIT and NTRK-like family, member 3	3	164904508	164914897	q26.1	-0.910894	0.401954	-1.31285	0.0213422	0.614384
LPL	ENSG00000175445	lipoprotein lipase	8	19759228	19824769	p21.3	-0.970107	0.372112	-1.34222	0.00351611	0.374165
RAB3B	ENSG00000169213	RAB3B, member RAS oncogene family	1	52373628	52456436	p32.3	-0.148213	1.20444	-1.35265	0.00222182	0.334966
C2CD4A	ENSG00000198535	C2 calcium-dependent domain containing 4A	15	62359176	62363116	q22.2	-0.157304	1.21413	-1.37144	0.0172787	0.582034
BAMBI	ENSG00000095739	BMP and activin membrane-bound inhibitor	10	28966271	28971868	p12.1	-0.84588	0.550499	-1.39638	0.000102939	0.126314
RAB3IP	ENSG00000127328	RAB3A interacting protein	12	70132461	70216984	q15	-1.35138	0.0483599	-1.39974	0.00221336	0.334966
GNG2	ENSG00000186469	guanine nucleotide binding protein (G protein), gamma 2	14	52292913	52446060	q22.1	-0.962688	0.440912	-1.4036	0.00150564	0.311775
LMO1	ENSG00000166407	LIM domain only 1 (rhombotin 1)	11	8245851	8290263	p15.4	-0.53813	0.868305	-1.40643	0.0306396	0.666796
HAS2	ENSG00000170961	hyaluronan synthase 2	8	122624356	122653630	q24.13	-0.448348	0.97458	-1.42293	0.0169364	0.577694
ERBB4	ENSG00000178568	v-erb-b2 avian erythroblastic leukemia viral oncogene homolog 4	2	212240446	213403565	q34	-1.57049	-0.147014	-1.42348	0.0199533	0.612027
GPC5	ENSG00000179399	glypican 5	13	92050929	93519490	q31.3	-1.39327	0.0357644	-1.42903	0.0284432	0.6514
PCDHB5	ENSG00000113209	protocadherin beta 5	5	140514800	140517703	q31.3	-0.999411	0.438862	-1.43827	0.0466427	0.73357
KIAA1211	ENSG00000109265	KIAA1211	4	57036361	57194791	q12	-0.599029	0.840764	-1.43979	0.00666773	0.458884
GPX3	ENSG00000211445	glutathione peroxidase 3 (plasma)	5	150400124	150408554	q33.1	-1.6626	-0.205017	-1.45758	0.0142714	0.552518
STK32B	ENSG00000152953	serine/threonine kinase 32B	4	5053169	5502725	p16.2	-0.599509	0.86444	-1.46395	0.0012794	0.303734
DSEL	ENSG00000171451	dermatan sulfate epimerase-like	18	65173819	65184217	q22.1	-0.53631	0.930942	-1.46725	0.00769144	0.48035
KHDRBS3	ENSG00000131773	KH domain containing, RNA binding, signal transduction associated 3	8	136469700	136668965	q24.23	-1.25639	0.213779	-1.47017	0.00031749	0.197755
KCNAB1	ENSG00000169282	potassium voltage-gated channel, shaker-related subfamily, beta member 1	3	155755490	156256545	q25.31	-1.06165	0.440614	-1.50226	0.00124053	0.303734
GULP1	ENSG00000144366	GULP, engulfment adaptor PTB domain containing 1	2	189156396	189460653	q32.1	-0.507652	1.00972	-1.51737	0.0123517	0.541955
BAALC	ENSG00000164929	brain and acute leukemia, cytoplasmic	8	104152938	104242533	q22.3	-1.16486	0.359205	-1.52406	6.40459e-05	0.126314
MYT1	ENSG00000196132	myelin transcription factor 1	20	62783144	62873604	q13.33	-1.67779	-0.142899	-1.5349	0.00429124	0.413762
SCN1A	ENSG00000144285	sodium channel, voltage-gated, type I, alpha subunit	2	166845670	166984523	q24.3	-1.97922	-0.396345	-1.58287	0.0423537	0.720434
SNAP91	ENSG00000065609	synaptosomal-associated protein, 91kDa	6	84262599	84419410	q14.2	-1.92766	-0.342321	-1.58534	0.00586899	0.445747
NEFM	ENSG00000104722	neurofilament, medium polypeptide	8	24770525	24776607	p21.2	-2.37576	-0.785126	-1.59064	0.00470491	0.413762
RIMS2	ENSG00000176406	regulating synaptic membrane exocytosis 2	8	104512976	105268322	q22.3	-1.71915	-0.12535	-1.5938	0.00854997	0.494476
PLCB1	ENSG00000182621	phospholipase C, beta 1 (phosphoinositide-specific)	20	8112824	8949003	p12.3	-1.08872	0.506777	-1.59549	0.00185004	0.32304
CTHRC1	ENSG00000164932	collagen triple helix repeat containing 1	8	104383743	104395225	q22.3	-1.20692	0.388814	-1.59573	0.00286579	0.3524
SORCS3	ENSG00000156395	sortilin-related VPS10 domain containing receptor 3	10	106400859	107024993	q25.1	-1.11436	0.491322	-1.60568	0.0148084	0.560623
XKR4	ENSG00000206579	XK, Kell blood group complex subunit-related family, member 4	8	56014949	56454613	q12.1	-1.63096	-0.023739	-1.60723	0.038452	0.699774
ERBB3	ENSG00000065361	v-erb-b2 avian erythroblastic leukemia viral oncogene homolog 3	12	56473641	56497289	q13.2	-2.0178	-0.395829	-1.62197	0.034319	0.678137
SOX10	ENSG00000100146	SRY (sex determining region Y)-box 10	22	38366693	38383429	q13.1	-2.43514	-0.8052	-1.62994	0.00170358	0.315619
VLDLR	ENSG00000147852	very low density lipoprotein receptor	9	2621834	2660053	p24.2	-1.0471	0.596333	-1.64344	0.00465703	0.413762
PGM2L1	ENSG00000165434	phosphoglucomutase 2-like 1	11	74041363	74109518	q13.4	-0.808621	0.848756	-1.65738	0.0004339	0.197755
STMN4	ENSG00000015592	stathmin-like 4	8	27092840	27115937	p21.2	-2.27168	-0.601205	-1.67047	0.00173376	0.315619
THRB	ENSG00000151090	thyroid hormone receptor, beta	3	24158651	24536773	p24.2	-1.12019	0.552054	-1.67224	0.0034568	0.374165
CNR1	ENSG00000118432	cannabinoid receptor 1 (brain)	6	88849583	88876078	q15	-1.24275	0.44905	-1.6918	0.0229857	0.621061
SNX10	ENSG00000086300	sorting nexin 10	7	26331541	26413949	p15.2	-0.801585	0.893798	-1.69538	0.0119779	0.533766
SGIP1	ENSG00000118473	SH3-domain GRB2-like (endophilin) interacting protein 1	1	66999066	67213982	p31.3	-1.82553	-0.12431	-1.70122	0.0026171	0.3524
HOPX	ENSG00000171476	HOP homeobox	4	57514155	57548065	q12	-1.62805	0.0801372	-1.70818	0.00841518	0.494476
ME1	ENSG00000065833	malic enzyme 1, NADP(+)-dependent, cytosolic	6	83920108	84140797	q14.2	-1.62967	0.0986254	-1.72829	0.0206062	0.612027
P2RX7	ENSG00000089041	purinergic receptor P2X, ligand-gated ion channel, 7	12	121570622	121623876	q24.31	-1.48633	0.246848	-1.73318	0.00106473	0.296485
INPP5F	ENSG00000198825	inositol polyphosphate-5-phosphatase F	10	121485609	121588652	q26.11	-1.25147	0.539529	-1.79099	0.000228944	0.178077
DNM3	ENSG00000197959	dynamin 3	1	171810621	172387606	q24.3	-1.79332	0.00765803	-1.80098	0.00632735	0.458884
LPAR4	ENSG00000147145	lysophosphatidic acid receptor 4	X	78003206	78012591	q21.1	-1.3319	0.490637	-1.82254	0.000439147	0.197755
DPP10	ENSG00000175497	dipeptidyl-peptidase 10 (non-functional)	2	115199876	116603328	q14.1	-1.53549	0.293264	-1.82876	0.00750614	0.479273
STMN2	ENSG00000104435	stathmin-like 2	8	80523049	80578410	q21.13	-2.36984	-0.53463	-1.83521	0.0260165	0.637453
ENPP2	ENSG00000136960	ectonucleotide pyrophosphatase/phosphodiesterase 2	8	120569326	120685693	q24.12	-1.62048	0.228509	-1.84899	0.00184583	0.32304
CALCRL	ENSG00000064989	calcitonin receptor-like	2	188207856	188313187	q32.1	-0.593187	1.25652	-1.84971	0.00606454	0.451202
LRRC4C	ENSG00000148948	leucine rich repeat containing 4C	11	40135753	41481323	p12	-1.73078	0.131304	-1.86209	0.000189893	0.162473
NPY	ENSG00000122585	neuropeptide Y	7	24323782	24331484	p15.3	-0.182215	1.68005	-1.86226	0.021784	0.614384
MMP16	ENSG00000156103	matrix metallopeptidase 16 (membrane-inserted)	8	89044237	89340254	q21.3	-1.11414	0.763901	-1.87804	0.0129489	0.545597
TFPI	ENSG00000003436	tissue factor pathway inhibitor (lipoprotein-associated coagulation inhibitor)	2	188328957	188430487	q32.1	-0.766231	1.14695	-1.91318	0.00482183	0.413762
SYT1	ENSG00000067715	synaptotagmin I	12	79257773	79845788	q21.2	-1.3268	0.587002	-1.9138	0.00799413	0.492785
RNF128	ENSG00000133135	ring finger protein 128, E3 ubiquitin protein ligase	X	105937024	106040223	q22.3	-1.21519	0.716772	-1.93197	0.0205904	0.612027
FGF14	ENSG00000102466	fibroblast growth factor 14	13	102372134	103054124	q33.1	-1.71705	0.215576	-1.93262	0.000883947	0.290887
KCND2	ENSG00000184408	potassium voltage-gated channel, Shal-related subfamily, member 2	7	119913722	120390385	q31.31	-1.757	0.182927	-1.93992	0.0150026	0.562993
TOX	ENSG00000198846	thymocyte selection-associated high mobility group box	8	59717977	60031767	q12.1	-2.23317	-0.290064	-1.9431	0.0049966	0.419127
TIMP4	ENSG00000157150	TIMP metallopeptidase inhibitor 4	3	12194551	12200851	p25.2	-1.67508	0.269259	-1.94434	0.002062	0.332877
DAB1	ENSG00000173406	Dab, reelin signal transducer, homolog 1 (Drosophila)	1	57460451	59012406	p32.1	-1.39191	0.559828	-1.95174	0.00347884	0.374165
RGS17	ENSG00000091844	regulator of G-protein signaling 17	6	153325594	153452384	q25.2	-0.694342	1.35271	-2.04705	0.00138692	0.311775
NKX2-2	ENSG00000125820	NK2 homeobox 2	20	21491648	21494664	p11.22	-1.39914	0.648265	-2.04741	0.013555	0.552518
PDGFRA	ENSG00000134853	platelet-derived growth factor receptor, alpha polypeptide	4	55095264	55164414	q12	-1.35591	0.839758	-2.19567	0.0180944	0.591495
SUSD5	ENSG00000173705	sushi domain containing 5	3	33191537	33260707	p22.3	-1.87579	0.358392	-2.23419	0.0115299	0.533244
CADM2	ENSG00000175161	cell adhesion molecule 2	3	85008132	86123579	p12.1	-2.44253	-0.204672	-2.23785	0.00563334	0.444192
CNTN3	ENSG00000113805	contactin 3 (plasmacytoma associated)	3	74311719	74570291	p12.3	-1.80254	0.517971	-2.32051	0.00879246	0.494476
COL11A1	ENSG00000060718	collagen, type XI, alpha 1	1	103342023	103574052	p21.1	-2.42098	0.00981587	-2.43079	0.0010532	0.296485
GAD1	ENSG00000128683	glutamate decarboxylase 1 (brain, 67kDa)	2	171669723	171717661	q31.1	-1.26412	1.18783	-2.45195	0.00238986	0.340793
H19	ENSG00000130600	H19, imprinted maternally expressed transcript (non-protein coding)	11	2016406	2022700	p15.5	-1.51848	1.00267	-2.52116	0.0165589	0.573596
ELMOD1	ENSG00000110675	ELMO/CED-12 domain containing 1	11	107461817	107537505	q22.3	-1.66905	0.964572	-2.63362	0.00269023	0.3524

## Sheet: WT-C_vs_WT-A
Table S8, related to Figure 8. Integrated analysis of H3/IDH1 wild-type pHGG/DIPG.
Symbol	Ensembl	Description	Chromosome	Start (bp)	End (bp)	Cytoband	WT-C	WT-A	Fold change	P.Value	adj.P.Val
IRX1	ENSG00000170549	iroquois homeobox 1	5	3596168	3601517	p15.33	-0.0979099	-2.96867	2.87076	0.00960731	0.530716
TOX3	ENSG00000103460	TOX high mobility group box family member 3	16	52471917	52581714	q12.1	0.581265	-2.28868	2.86994	0.00204745	0.420574
NKX2-2	ENSG00000125820	NK2 homeobox 2	20	21491648	21494664	p11.22	0.648265	-1.79773	2.446	0.00490849	0.461646
CLGN	ENSG00000153132	calmegin	4	141309609	141349122	q31.1	1.2326	-1.11339	2.34599	0.00159117	0.420574
SALL3	ENSG00000256463	sal-like 3 (Drosophila)	18	76740275	76762677	q23	-0.183402	-2.50281	2.31941	0.00147202	0.420574
OLIG2	ENSG00000205927	oligodendrocyte lineage transcription factor 2	21	34398153	34401504	q22.11	0.500432	-1.75999	2.26042	0.0148811	0.561757
BCAN	ENSG00000132692	brevican	1	156611182	156629324	q23.1	-0.507628	-2.76213	2.2545	0.000934048	0.420336
DPP10	ENSG00000175497	dipeptidyl-peptidase 10 (non-functional)	2	115199876	116603328	q14.1	0.293264	-1.74734	2.0406	0.00475126	0.461646
TSPAN12	ENSG00000106025	tetraspanin 12	7	120427376	120498456	q31.31	1.1743	-0.860255	2.03456	0.00126915	0.420336
GALNT13	ENSG00000144278	UDP-N-acetyl-alpha-D-galactosamine:polypeptide N-acetylgalactosaminyltransferase 13 (GalNAc-T13)	2	154728426	155310361	q23.3	0.952776	-1.06483	2.0176	0.0170554	0.577124
GAD1	ENSG00000128683	glutamate decarboxylase 1 (brain, 67kDa)	2	171669723	171717661	q31.1	1.18783	-0.825634	2.01346	0.00971518	0.530716
KCND2	ENSG00000184408	potassium voltage-gated channel, Shal-related subfamily, member 2	7	119913722	120390385	q31.31	0.182927	-1.82151	2.00444	0.0200423	0.586439
DLL1	ENSG00000198719	delta-like 1 (Drosophila)	6	170591294	170599561	q27	0.268197	-1.7278	1.996	0.00883023	0.530716
GAS1	ENSG00000180447	growth arrest-specific 1	9	89559279	89562104	q21.33	1.74702	-0.157715	1.90473	0.00771494	0.530716
NETO1	ENSG00000166342	neuropilin (NRP) and tolloid (TLL)-like 1	18	70409549	70535381	q22.3	0.546936	-1.34332	1.89026	0.000262931	0.323685
GLCCI1	ENSG00000106415	glucocorticoid induced transcript 1	7	8008425	8133902	p21.3	0.709279	-1.16323	1.87251	0.00058981	0.420336
DLL3	ENSG00000090932	delta-like 3 (Drosophila)	19	39989535	39999121	q13.2	0.690256	-1.15785	1.84811	0.0268179	0.586439
EGFR	ENSG00000146648	epidermal growth factor receptor	7	55086714	55324313	p11.2	-0.163202	-1.99677	1.83357	0.0223548	0.586439
HES6	ENSG00000144485	hairy and enhancer of split 6 (Drosophila)	2	239146908	239149303	q37.3	0.275025	-1.53124	1.80627	0.0125778	0.535167
LMO1	ENSG00000166407	LIM domain only 1 (rhombotin 1)	11	8245851	8290263	p15.4	0.868305	-0.90773	1.77603	0.0131388	0.535167
TMSB15A	ENSG00000158164	thymosin beta 15a	X	101768604	101771712	q22.1	0.52356	-1.23726	1.76082	0.0299198	0.586439
SIX1	ENSG00000126778	SIX homeobox 1	14	61110133	61124977	q23.1	1.31777	-0.435815	1.75358	0.00671546	0.508473
SOX8	ENSG00000005513	SRY (sex determining region Y)-box 8	16	1031808	1036979	p13.3	-0.320381	-2.07133	1.75095	0.0287932	0.586439
DNM3	ENSG00000197959	dynamin 3	1	171810621	172387606	q24.3	0.00765803	-1.73873	1.74638	0.00852626	0.530716
PDGFRA	ENSG00000134853	platelet-derived growth factor receptor, alpha polypeptide	4	55095264	55164414	q12	0.839758	-0.905703	1.74546	0.00669397	0.508473
ASCL1	ENSG00000139352	achaete-scute complex homolog 1 (Drosophila)	12	103351464	103354294	q23.2	-0.32742	-2.05758	1.73016	0.020359	0.586439
CDKN2A	ENSG00000147889	cyclin-dependent kinase inhibitor 2A	9	21967751	21995300	p21.3	1.78493	0.104753	1.68018	0.0485857	0.621648
CDH1	ENSG00000039068	cadherin 1, type 1, E-cadherin (epithelial)	16	68771128	68869451	q22.1	1.05294	-0.622343	1.67528	0.0408703	0.603896
INSM1	ENSG00000173404	insulinoma-associated 1	20	20348765	20351590	p11.23	0.338079	-1.33668	1.67476	0.0398679	0.603734
CITED1	ENSG00000125931	Cbp/p300-interacting transactivator, with Glu/Asp-rich carboxy-terminal domain, 1	X	71521488	71527037	q13.1	1.21972	-0.442142	1.66186	0.0108981	0.530716
CRB1	ENSG00000134376	crumbs homolog 1 (Drosophila)	1	197170592	197447585	q31.3	0.605232	-1.04118	1.64641	0.0262254	0.586439
SORCS3	ENSG00000156395	sortilin-related VPS10 domain containing receptor 3	10	106400859	107024993	q25.1	0.491322	-1.11238	1.6037	0.0183803	0.586439
SHC3	ENSG00000148082	SHC (Src homology 2 domain containing) transforming protein 3	9	91628060	91793682	q22.1	0.871111	-0.722297	1.59341	0.00367955	0.425435
BCHE	ENSG00000114200	butyrylcholinesterase	3	165490692	165555260	q26.1	0.651332	-0.908285	1.55962	0.0173185	0.58292
C2CD4A	ENSG00000198535	C2 calcium-dependent domain containing 4A	15	62359176	62363116	q22.2	1.21413	-0.289917	1.50405	0.0240094	0.586439
EFNA2	ENSG00000099617	ephrin-A2	19	1286153	1301430	p13.3	-0.265757	-1.76348	1.49772	0.0223374	0.586439
NOVA1	ENSG00000139910	neuro-oncological ventral antigen 1	14	26912299	27066960	q12	0.807465	-0.684227	1.49169	0.012096	0.530716
LHX2	ENSG00000106689	LIM homeobox 2	9	126763949	126795580	q33.3	1.35788	-0.125812	1.48369	0.0392577	0.603734
ELAVL4	ENSG00000162374	ELAV like neuron-specific RNA binding protein 4	1	50513686	50669458	p33	-0.187247	-1.65726	1.47001	0.0133551	0.536459
NOL4	ENSG00000101746	nucleolar protein 4	18	31431064	31804916	q12.1	-0.214611	-1.65478	1.44017	0.00359923	0.421849
MYBL1	ENSG00000185697	v-myb avian myeloblastosis viral oncogene homolog-like 1	8	67474410	67526482	q13.1	0.687244	-0.74461	1.43185	0.0123934	0.535167
NXT2	ENSG00000101888	nuclear transport factor 2-like export factor 2	X	108779010	108787919	q23	1.06679	-0.364205	1.431	9.9279e-05	0.323685
SOX10	ENSG00000100146	SRY (sex determining region Y)-box 10	22	38366693	38383429	q13.1	-0.8052	-2.1924	1.38721	0.0291945	0.586439
ARC	ENSG00000198576	activity-regulated cytoskeleton-associated protein	8	143692405	143696833	q24.3	-0.018585	-1.36662	1.34804	0.00374619	0.427366
CCND2	ENSG00000118971	cyclin D2	12	4382938	4414516	p13.32	0.750334	-0.586314	1.33665	0.0253475	0.586439
KIAA1958	ENSG00000165185	KIAA1958	9	115249127	115431677	q32	0.0652579	-1.24829	1.31355	0.0119325	0.530716
CDC14B	ENSG00000081377	cell division cycle 14B	9	99252523	99382112	q22.33	-0.161248	-1.456	1.29475	0.0388786	0.603734
GPSM2	ENSG00000121957	G-protein signaling modulator 2	1	109417972	109477167	p13.3	0.101929	-1.18154	1.28347	0.0315834	0.586439
STC2	ENSG00000113739	stanniocalcin 2	5	172741716	172756506	q35.1	0.106919	-1.1754	1.28232	0.0320266	0.586439
SOX2	ENSG00000181449	SRY (sex determining region Y)-box 2	3	181429714	181432221	q26.33	-0.0346004	-1.29911	1.26451	0.00580279	0.488921
RAB3IP	ENSG00000127328	RAB3A interacting protein	12	70132461	70216984	q15	0.0483599	-1.20613	1.25449	0.0180976	0.58594
REEP1	ENSG00000068615	receptor accessory protein 1	2	86441116	86565206	p11.2	-0.221645	-1.47432	1.25267	0.0490782	0.621648
PPM1E	ENSG00000175175	protein phosphatase, Mg2+/Mn2+ dependent, 1E	17	56833230	57058983	q22	0.207078	-1.04055	1.24763	0.0320782	0.586439
RPL27A	ENSG00000166441	ribosomal protein L27a	11	8703958	8736306	p15.4	1.07111	-0.176233	1.24735	0.028634	0.586439
C1QL1	ENSG00000131094	complement component 1, q subcomponent-like 1	17	43037061	43045439	q21.31	-0.672522	-1.91342	1.24089	0.0208076	0.586439
FLRT1	ENSG00000126500	fibronectin leucine rich transmembrane protein 1	11	63870660	63886645	q13.1	-0.403016	-1.63112	1.2281	0.0297579	0.586439
MATN2	ENSG00000132561	matrilin 2	8	98881068	99048944	q22.1	0.162282	-1.06059	1.22287	0.0212671	0.586439
GALR1	ENSG00000166573	galanin receptor 1	18	74962505	74980858	q23	0.0492129	-1.17262	1.22183	0.00996397	0.530716
APBB2	ENSG00000163697	amyloid beta (A4) precursor protein-binding, family B, member 2	4	40812044	41218731	p13	0.455226	-0.764175	1.2194	0.00298834	0.420574
PID1	ENSG00000153823	phosphotyrosine interaction domain containing 1	2	229715242	230136001	q36.3	0.546525	-0.672404	1.21893	0.0486583	0.621648
RAB33A	ENSG00000134594	RAB33A, member RAS oncogene family	X	129305623	129318844	q26.1	0.0066155	-1.20642	1.21304	0.0383895	0.603734
MARK1	ENSG00000116141	MAP/microtubule affinity-regulating kinase 1	1	220701568	220837803	q41	0.0146277	-1.19454	1.20917	0.00940937	0.530716
CDK5R1	ENSG00000176749	cyclin-dependent kinase 5, regulatory subunit 1 (p35)	17	30813637	30818274	q11.2	0.182554	-1.02042	1.20297	0.0319255	0.586439
SLIT1	ENSG00000187122	slit homolog 1 (Drosophila)	10	98757795	98945677	q24.1	0.0887999	-1.11113	1.19993	0.0103444	0.530716
CDCA7	ENSG00000144354	cell division cycle associated 7	2	174219548	174233725	q31.1	0.405357	-0.775662	1.18102	0.0308321	0.586439
CHD7	ENSG00000171316	chromodomain helicase DNA binding protein 7	8	61591337	61779465	q12.1	-0.39036	-1.56112	1.17076	0.0241253	0.586439
HES5	ENSG00000197921	hairy and enhancer of split 5 (Drosophila)	1	2460184	2461684	p36.32	0.366248	-0.799544	1.16579	0.0346605	0.599577
BAALC	ENSG00000164929	brain and acute leukemia, cytoplasmic	8	104152938	104242533	q22.3	0.359205	-0.805308	1.16451	0.0287801	0.586439
BCL7A	ENSG00000110987	B-cell CLL/lymphoma 7A	12	122457328	122499948	q24.31	0.117749	-1.04174	1.15949	0.000386403	0.364814
DACH1	ENSG00000165659	dachshund homolog 1 (Drosophila)	13	72012098	72441330	q21.33	0.603447	-0.537161	1.14061	0.0200558	0.586439
GADD45G	ENSG00000130222	growth arrest and DNA-damage-inducible, gamma	9	92219928	92221470	q22.2	-0.0626718	-1.19875	1.13608	0.0480983	0.618841
MCM10	ENSG00000065328	minichromosome maintenance complex component 10	10	13203554	13253104	p13	0.982265	-0.141701	1.12397	0.0126419	0.535167
RAB3B	ENSG00000169213	RAB3B, member RAS oncogene family	1	52373628	52456436	p32.3	1.20444	0.0863757	1.11806	0.0336617	0.588977
SNCAIP	ENSG00000064692	synuclein, alpha interacting protein	5	121647049	121799914	q23.2	-0.3042	-1.42067	1.11647	0.0297736	0.586439
LHFPL4	ENSG00000156959	lipoma HMGIC fusion partner-like 4	3	9543481	9595486	p25.3	0.20808	-0.904912	1.11299	0.0223144	0.586439
FBXL16	ENSG00000127585	F-box and leucine-rich repeat protein 16	16	742500	755829	p13.3	0.0874782	-1.01324	1.10072	0.0426482	0.603896
ICA1	ENSG00000003147	islet cell autoantigen 1, 69kDa	7	8152814	8302317	p21.3	0.480033	-0.619708	1.09974	0.00435919	0.445713
MYO16	ENSG00000041515	myosin XVI	13	109248500	109860355	q33.3	0.232085	-0.855131	1.08722	0.0367347	0.601162
ACTN2	ENSG00000077522	actinin, alpha 2	1	236849754	236927931	q43	-0.636277	-1.71027	1.07399	0.031422	0.586439
GNG4	ENSG00000168243	guanine nucleotide binding protein (G protein), gamma 4	1	235710987	235814054	q42.3	-0.0421162	-1.11521	1.07309	0.013247	0.535167
PITPNC1	ENSG00000154217	phosphatidylinositol transfer protein, cytoplasmic 1	17	65373575	65693372	q24.2	0.606875	-0.454356	1.06123	0.0394199	0.603734
STMN4	ENSG00000015592	stathmin-like 4	8	27092840	27115937	p21.2	-0.601205	-1.66035	1.05915	0.0222514	0.586439
VGF	ENSG00000128564	VGF nerve growth factor inducible	7	100805790	100808874	q22.1	0.601431	-0.445209	1.04664	0.0252465	0.586439
RPL31	ENSG00000071082	ribosomal protein L31	2	101618177	101640494	q11.2	0.353539	-0.690138	1.04368	0.0356264	0.599577
DNAJB5	ENSG00000137094	DnaJ (Hsp40) homolog, subfamily B, member 5	9	34989638	34998897	p13.3	0.130143	-0.899824	1.02997	0.00146924	0.420574
RASGRP1	ENSG00000172575	RAS guanyl releasing protein 1 (calcium and DAG-regulated)	15	38780304	38857776	q14	0.164417	-0.86184	1.02626	0.0119392	0.530716
TIAM2	ENSG00000146426	T-cell lymphoma invasion and metastasis 2	6	155153831	155578857	q25.2	0.278937	-0.744786	1.02372	0.0130416	0.535167
RRAGD	ENSG00000025039	Ras-related GTP binding D	6	90074355	90121989	q15	0.351512	-0.662902	1.01441	0.0397777	0.603734
ZMYND12	ENSG00000066185	zinc finger, MYND-type containing 12	1	42896000	42921938	p34.2	-0.230278	0.770633	-1.00091	0.0315556	0.586439
TCIRG1	ENSG00000110719	T-cell, immune regulator 1, ATPase, H+ transporting, lysosomal V0 subunit A3	11	67806483	67818362	q13.2	-0.663953	0.337421	-1.00137	0.0310768	0.586439
KDR	ENSG00000128052	kinase insert domain receptor (a type III receptor tyrosine kinase)	4	55944644	55991756	q12	-0.581659	0.421616	-1.00328	0.036952	0.601162
ARPC1B	ENSG00000130429	actin related protein 2/3 complex, subunit 1B, 41kDa	7	98971872	98992424	q22.1	0.0233929	1.02926	-1.00587	0.0167696	0.576229
SYTL2	ENSG00000137501	synaptotagmin-like 2	11	85405267	85522184	q14.1	-0.483681	0.522757	-1.00644	0.0245292	0.586439
UTRN	ENSG00000152818	utrophin	6	144606837	145174170	q24.2	-0.478465	0.529093	-1.00756	0.00336063	0.420574
CAST	ENSG00000153113	calpastatin	5	95860971	96115299	q15	-0.200878	0.809617	-1.01049	0.000428111	0.364814
PMEPA1	ENSG00000124225	prostate transmembrane protein, androgen induced 1	20	56223448	56286592	q13.31	-0.50476	0.508188	-1.01295	0.0474018	0.615591
IFITM3	ENSG00000142089	interferon induced transmembrane protein 3	11	319669	327537	p15.5	-0.347208	0.667179	-1.01439	0.000469022	0.364814
OPLAH	ENSG00000178814	5-oxoprolinase (ATP-hydrolysing)	8	145106167	145118735	q24.3	-0.790636	0.227705	-1.01834	0.000917789	0.420336
JAK3	ENSG00000105639	Janus kinase 3	19	17935589	17958880	p13.11	-0.495229	0.524139	-1.01937	0.0261753	0.586439
SEZ6L2	ENSG00000174938	seizure related 6 homolog (mouse)-like 2	16	29882480	29910868	p11.2	-0.930597	0.088866	-1.01946	0.00331625	0.420574
SIDT1	ENSG00000072858	SID1 transmembrane family, member 1	3	113251143	113348425	q13.2	-0.756303	0.271538	-1.02784	0.0362078	0.601162
WNT5A	ENSG00000114251	wingless-type MMTV integration site family, member 5A	3	55499743	55523973	p14.3	-0.617386	0.411899	-1.02928	0.0409132	0.603896
SEPP1	ENSG00000250722	selenoprotein P, plasma, 1	5	42799982	42887494	p12	-0.933708	0.0966463	-1.03035	0.031366	0.586439
IFI6	ENSG00000126709	interferon, alpha-inducible protein 6	1	27992572	27998729	p36.11	0.0690712	1.1002	-1.03113	0.0385162	0.603734
CDKN1A	ENSG00000124762	cyclin-dependent kinase inhibitor 1A (p21, Cip1)	6	36644305	36655116	p21.2	-0.490442	0.542897	-1.03334	0.00177955	0.420574
GSN	ENSG00000148180	gelsolin	9	123970072	124095121	q33.2	-0.346314	0.692947	-1.03926	0.00401481	0.445713
RTP4	ENSG00000136514	receptor (chemosensory) transporter protein 4	3	187086120	187089864	q27.3	0.103045	1.14507	-1.04203	0.00546035	0.486654
GALNT4	ENSG00000257594	UDP-N-acetyl-alpha-D-galactosamine:polypeptide N-acetylgalactosaminyltransferase 4 (GalNAc-T4)	12	89913185	89920039	q21.33	0.0948654	1.13787	-1.04301	0.0290939	0.586439
OAS2	ENSG00000111335	2'-5'-oligoadenylate synthetase 2, 69/71kDa	12	113416200	113449528	q24.13	-0.0884283	0.957425	-1.04585	0.0468611	0.614662
ITGA1	ENSG00000213949	integrin, alpha 1	5	52083730	52255040	q11.2	-0.345211	0.704809	-1.05002	0.0470302	0.61499
ANXA4	ENSG00000196975	annexin A4	2	69871557	70053596	p13.3	-0.155617	0.894489	-1.05011	0.00589765	0.489906
DAB2	ENSG00000153071	Dab, mitogen-responsive phosphoprotein, homolog 2 (Drosophila)	5	39371780	39462402	p13.1	-0.926604	0.129406	-1.05601	0.0269691	0.586439
BHMT2	ENSG00000132840	betaine--homocysteine S-methyltransferase 2	5	78365540	78385289	q14.1	-0.406532	0.651707	-1.05824	0.00941041	0.530716
STAB1	ENSG00000010327	stabilin 1	3	52529354	52558511	p21.1	-1.15685	-0.0957857	-1.06107	0.0261662	0.586439
HERC6	ENSG00000138642	HECT and RLD domain containing E3 ubiquitin protein ligase family member 6	4	89299891	89364263	q22.1	-0.447034	0.61881	-1.06584	0.0139576	0.550329
LILRB2	ENSG00000131042	leukocyte immunoglobulin-like receptor, subfamily B (with TM and ITIM domains), member 2	19	54777675	54785039	q13.42	-0.773936	0.291908	-1.06584	0.0376017	0.601162
RARB	ENSG00000077092	retinoic acid receptor, beta	3	25215823	25639423	p24.2	-0.380493	0.694573	-1.07507	0.00278898	0.420574
ALPK1	ENSG00000073331	alpha-kinase 1	4	113206665	113363776	q25	-0.532902	0.545168	-1.07807	0.00444033	0.446959
TNFAIP8	ENSG00000145779	tumor necrosis factor, alpha-induced protein 8	5	118604387	118735383	q23.1	0.0113044	1.09307	-1.08177	0.0450192	0.611831
KIAA1755	ENSG00000149633	KIAA1755	20	36838890	36889174	q11.23	-1.05862	0.0313748	-1.08999	0.0064695	0.507826
APOBEC3C	ENSG00000244509	apolipoprotein B mRNA editing enzyme, catalytic polypeptide-like 3C	22	39410088	39416357	q13.1	-0.513742	0.57867	-1.09241	0.00839105	0.530716
MX2	ENSG00000183486	myxovirus (influenza virus) resistance 2 (mouse)	21	42733870	42781317	q22.3	-0.515891	0.579806	-1.0957	0.0494329	0.621648
LAIR1	ENSG00000167613	leukocyte-associated immunoglobulin-like receptor 1	19	54865362	54882165	q13.42	-1.03386	0.0709477	-1.10481	0.0195346	0.586439
CECR1	ENSG00000093072	cat eye syndrome chromosome region, candidate 1	22	17660194	17702879	q11.1	-0.541123	0.564629	-1.10575	0.0418108	0.603896
TNFSF12-TNFSF13	ENSG00000248871	TNFSF12-TNFSF13 readthrough	17	7452416	7464918	p13.1	-0.12939	0.977848	-1.10724	0.0103683	0.530716
CCR5	ENSG00000160791	chemokine (C-C motif) receptor 5 (gene/pseudogene)	3	46411633	46417697	p21.31	-0.499586	0.611342	-1.11093	0.0349921	0.599577
FZD1	ENSG00000157240	frizzled family receptor 1	7	90893783	90898123	q21.13	0.035054	1.15389	-1.11884	0.0117774	0.530716
IFIT3	ENSG00000119917	interferon-induced protein with tetratricopeptide repeats 3	10	91087651	91100728	q23.31	-0.264943	0.854079	-1.11902	0.0462581	0.614662
CARD6	ENSG00000132357	caspase recruitment domain family, member 6	5	40841286	40860275	p13.1	-0.191554	0.928223	-1.11978	0.00422653	0.445713
SLA	ENSG00000155926	Src-like-adaptor	8	134048973	134115298	q24.22	-0.983504	0.138236	-1.12174	0.0441387	0.608032
TNFSF4	ENSG00000117586	tumor necrosis factor (ligand) superfamily, member 4	1	173152873	173176452	q25.1	-0.608215	0.514618	-1.12283	0.00924236	0.530716
MICALL2	ENSG00000164877	MICAL-like 2	7	1468101	1499138	p22.3	-0.574131	0.550863	-1.12499	0.024006	0.586439
THBD	ENSG00000178726	thrombomodulin	20	23026270	23030378	p11.21	-0.877808	0.256499	-1.13431	0.0442827	0.608032
KCTD12	ENSG00000178695	potassium channel tetramerization domain containing 12	13	77454312	77460540	q22.3	-0.435908	0.712961	-1.14887	0.0301403	0.586439
PAM	ENSG00000145730	peptidylglycine alpha-amidating monooxygenase	5	102089685	102366809	q21.1	-0.658802	0.491968	-1.15077	0.0278793	0.586439
NT5DC1	ENSG00000178425	5'-nucleotidase domain containing 1	6	116422012	116570660	q22.1	-0.244388	0.909842	-1.15423	0.0250138	0.586439
DRAM1	ENSG00000136048	DNA-damage regulated autophagy modulator 1	12	102271129	102405908	q23.2	-0.5556	0.603487	-1.15909	0.000655435	0.420336
CD2	ENSG00000116824	CD2 molecule	1	117297007	117311850	p13.1	-0.335105	0.827102	-1.16221	0.0125012	0.535167
MMP14	ENSG00000157227	matrix metallopeptidase 14 (membrane-inserted)	14	23305766	23318236	q11.2	0.00528404	1.17109	-1.1658	0.0289282	0.586439
CPVL	ENSG00000106066	carboxypeptidase, vitellogenic-like	7	29034847	29235067	p14.3	-0.403359	0.762637	-1.166	0.0465302	0.614662
GLIPR1	ENSG00000139278	GLI pathogenesis-related 1	12	75874460	75897633	q21.2	-0.147248	1.02912	-1.17637	0.0209712	0.586439
APOL1	ENSG00000100342	apolipoprotein L, 1	22	36649056	36663576	q12.3	-0.458473	0.727836	-1.18631	0.0188482	0.586439
ITPR3	ENSG00000096433	inositol 1,4,5-trisphosphate receptor, type 3	6	33588142	33664351	p21.31	-0.733652	0.462077	-1.19573	0.00544292	0.486654
DPYD	ENSG00000188641	dihydropyrimidine dehydrogenase	1	97543299	98386605	p21.3	-0.109207	1.0866	-1.19581	0.0194282	0.586439
LEPR	ENSG00000116678	leptin receptor	1	65886248	66107242	p31.3	0.279277	1.48363	-1.20435	0.0286471	0.586439
RNASE1	ENSG00000129538	ribonuclease, RNase A family, 1 (pancreatic)	14	21269387	21271437	q11.2	-1.3338	-0.125037	-1.20876	0.0178629	0.585103
TGFBR2	ENSG00000163513	transforming growth factor, beta receptor II (70/80kDa)	3	30647994	30735634	p24.1	0.138536	1.34963	-1.21109	0.00323461	0.420574
COL5A1	ENSG00000130635	collagen, type V, alpha 1	9	137533620	137736686	q34.3	-0.769385	0.448668	-1.21805	0.0203229	0.586439
ICAM1	ENSG00000090339	intercellular adhesion molecule 1	19	10381511	10397291	p13.2	-0.276538	0.946201	-1.22274	0.0310168	0.586439
TLR2	ENSG00000137462	toll-like receptor 2	4	154622652	154626851	q31.3	-0.651341	0.576581	-1.22792	0.018108	0.58594
IFI44	ENSG00000137965	interferon-induced protein 44	1	79115481	79129763	p31.1	-0.6208	0.609295	-1.23009	0.00600791	0.493295
OSBPL10	ENSG00000144645	oxysterol binding protein-like 10	3	31699382	32119072	p22.3	0.0732097	1.3067	-1.23349	0.00347291	0.420574
CASP1	ENSG00000137752	caspase 1, apoptosis-related cysteine peptidase	11	104896170	104972158	q22.3	-0.475379	0.758897	-1.23428	0.0340882	0.592801
DDX60	ENSG00000137628	DEAD (Asp-Glu-Ala-Asp) box polypeptide 60	4	169137444	169239958	q32.3	-0.125798	1.11453	-1.24033	0.00122555	0.420336
TPM2	ENSG00000198467	tropomyosin 2 (beta)	9	35681989	35691017	p13.3	-0.853114	0.391022	-1.24414	0.0175429	0.58292
CD14	ENSG00000170458	CD14 molecule	5	140011313	140013286	q31.3	-0.816642	0.430804	-1.24745	0.0221774	0.586439
HNMT	ENSG00000150540	histamine N-methyltransferase	2	138721590	138773930	q22.1	-0.856142	0.391317	-1.24746	0.0193937	0.586439
C3AR1	ENSG00000171860	complement component 3a receptor 1	12	8210898	8219067	p13.31	-0.311146	0.938568	-1.24971	0.0293486	0.586439
COL15A1	ENSG00000204291	collagen, type XV, alpha 1	9	101705461	101833069	q22.33	0.869481	2.11952	-1.25004	0.0487689	0.621648
CCR1	ENSG00000163823	chemokine (C-C motif) receptor 1	3	46243200	46249887	p21.31	-0.240775	1.01568	-1.25645	0.0278837	0.586439
TLR4	ENSG00000136869	toll-like receptor 4	9	120466610	120479149	q33.1	-0.0491731	1.20866	-1.25783	0.012963	0.535167
CD52	ENSG00000169442	CD52 molecule	1	26644448	26647014	p36.11	-0.253851	1.00455	-1.2584	0.0402429	0.603896
LPAR6	ENSG00000139679	lysophosphatidic acid receptor 6	13	48963707	49018840	q14.2	-0.230155	1.0372	-1.26735	0.00621906	0.497293
FBLN1	ENSG00000077942	fibulin 1	22	45898118	45997015	q13.31	-0.337568	0.935882	-1.27345	0.0205063	0.586439
DHRS3	ENSG00000162496	dehydrogenase/reductase (SDR family) member 3	1	12627939	12677737	p36.22	-0.826954	0.446879	-1.27383	0.00127317	0.420336
ECM2	ENSG00000106823	extracellular matrix protein 2, female organ and adipocyte specific	9	95256365	95298937	q22.31	-0.994108	0.282369	-1.27648	0.017766	0.584639
GPR183	ENSG00000169508	G protein-coupled receptor 183	13	99946784	99959659	q32.3	-0.555452	0.724588	-1.28004	0.0229063	0.586439
KYNU	ENSG00000115919	kynureninase	2	143635067	143799890	q22.2	-0.35588	0.924967	-1.28085	0.0284351	0.586439
ZDBF2	ENSG00000204186	zinc finger, DBF-type containing 2	2	207139387	207179148	q33.3	-0.292838	0.991679	-1.28452	0.027837	0.586439
LTBR	ENSG00000111321	lymphotoxin beta receptor (TNFR superfamily, member 3)	12	6484211	6500733	p13.31	-0.938808	0.347309	-1.28612	0.0119585	0.530716
CD74	ENSG00000019582	CD74 molecule, major histocompatibility complex, class II invariant chain	5	149781200	149792492	q32	-1.27393	0.0147011	-1.28863	0.0220833	0.586439
COL9A3	ENSG00000092758	collagen, type IX, alpha 3	20	61447596	61472511	q13.33	-0.705866	0.585036	-1.2909	0.0294765	0.586439
SFRP4	ENSG00000106483	secreted frizzled-related protein 4	7	37945543	38065297	p14.1	-1.03095	0.260279	-1.29123	0.0352106	0.599577
DDB2	ENSG00000134574	damage-specific DNA binding protein 2, 48kDa	11	47236493	47260767	p11.2	-0.515367	0.787392	-1.30276	0.000120043	0.323685
EMILIN1	ENSG00000138080	elastin microfibril interfacer 1	2	27301435	27309271	p23.3	-0.839129	0.465863	-1.30499	0.0187499	0.586439
TNFRSF10A	ENSG00000104689	tumor necrosis factor receptor superfamily, member 10a	8	23047965	23082639	p21.3	-0.515866	0.789842	-1.30571	0.00316322	0.420574
BICC1	ENSG00000122870	bicaudal C homolog 1 (Drosophila)	10	60272900	60591195	q21.1	-0.233513	1.07543	-1.30895	0.0450782	0.611831
FBN1	ENSG00000166147	fibrillin 1	15	48700503	48938046	q21.1	0.479623	1.79218	-1.31255	0.00492205	0.461646
IGFBP6	ENSG00000167779	insulin-like growth factor binding protein 6	12	53491220	53496129	q13.13	0.0935532	1.40939	-1.31584	0.0134813	0.539001
NFE2L3	ENSG00000050344	nuclear factor, erythroid 2-like 3	7	26191860	26226745	p15.2	0.107384	1.42836	-1.32097	0.035453	0.599577
IL15	ENSG00000164136	interleukin 15	4	142557752	142655140	q31.21	-0.158628	1.16659	-1.32522	0.00349302	0.420574
AMPD3	ENSG00000133805	adenosine monophosphate deaminase 3	11	10329860	10529126	p15.4	-0.677171	0.653728	-1.3309	0.0118136	0.530716
CABP7	ENSG00000100314	calcium binding protein 7	22	30116073	30127828	q12.2	-1.0898	0.246477	-1.33628	0.0393837	0.603734
DOCK2	ENSG00000134516	dedicator of cytokinesis 2	5	169064251	169510386	q35.1	-0.550831	0.794868	-1.3457	0.0160619	0.572899
SEL1L3	ENSG00000091490	sel-1 suppressor of lin-12-like 3 (C. elegans)	4	25749055	25865382	p15.2	-0.102548	1.24393	-1.34648	0.0118319	0.530716
CXCR4	ENSG00000121966	chemokine (C-X-C motif) receptor 4	2	136871919	136875735	q22.1	-0.771564	0.577294	-1.34886	0.0111506	0.530716
MAP3K8	ENSG00000107968	mitogen-activated protein kinase kinase kinase 8	10	30722866	30750762	p11.23	-0.419087	0.929781	-1.34887	0.0145085	0.555517
CDH4	ENSG00000179242	cadherin 4, type 1, R-cadherin (retinal)	20	59827482	60515673	q13.33	-0.557236	0.793343	-1.35058	0.0317522	0.586439
NIPAL2	ENSG00000104361	NIPA-like domain containing 2	8	99202061	99306621	q22.2	-1.11272	0.256897	-1.36962	0.0190677	0.586439
RSAD2	ENSG00000134321	radical S-adenosyl methionine domain containing 2	2	7005937	7038370	p25.2	-0.636514	0.737171	-1.37368	0.0281788	0.586439
CASP8	ENSG00000064012	caspase 8, apoptosis-related cysteine peptidase	2	202098166	202152434	q33.1	0.131393	1.50578	-1.37438	0.00353012	0.420574
PLXDC2	ENSG00000120594	plexin domain containing 2	10	20105168	20578785	p12.31	-0.718633	0.659105	-1.37774	0.0468538	0.614662
ANXA1	ENSG00000135046	annexin A1	9	75766673	75785309	q21.13	-1.13951	0.239046	-1.37856	0.0322571	0.586439
CDH6	ENSG00000113361	cadherin 6, type 2, K-cadherin (fetal kidney)	5	31193857	31329253	p13.3	-0.207315	1.17139	-1.3787	0.00714496	0.530716
TNFRSF10B	ENSG00000120889	tumor necrosis factor receptor superfamily, member 10b	8	22877646	22926692	p21.3	-0.505661	0.874792	-1.38045	0.00426092	0.445713
CD274	ENSG00000120217	CD274 molecule	9	5450503	5470566	p24.1	-0.180216	1.20136	-1.38158	0.00893074	0.530716
PCOLCE	ENSG00000106333	procollagen C-endopeptidase enhancer	7	100199800	100205798	q22.1	0.0344308	1.41721	-1.38278	0.0450222	0.611831
GBP2	ENSG00000162645	guanylate binding protein 2, interferon-inducible	1	89571815	89616139	p22.2	-0.865726	0.519164	-1.38489	0.00213615	0.420574
CRIP1	ENSG00000213145	cysteine-rich protein 1 (intestinal)	14	105952654	105955284	q32.33	-0.36917	1.02779	-1.39696	0.0250312	0.586439
RARRES1	ENSG00000118849	retinoic acid receptor responder (tazarotene induced) 1	3	158414681	158450485	q25.32	-0.386265	1.01817	-1.40443	0.0113734	0.530716
MX1	ENSG00000157601	myxovirus (influenza virus) resistance 1, interferon-inducible protein p78 (mouse)	21	42792231	42831141	q22.3	-0.682841	0.723287	-1.40613	0.030793	0.586439
PLS3	ENSG00000102024	plastin 3	X	114795501	114885181	q23	-0.256913	1.17506	-1.43198	0.00322137	0.420574
SERPINB1	ENSG00000021355	serpin peptidase inhibitor, clade B (ovalbumin), member 1	6	2832566	2842240	p25.2	0.0696924	1.50209	-1.43239	0.0159669	0.572899
MAP3K5	ENSG00000197442	mitogen-activated protein kinase kinase kinase 5	6	136878185	137113656	q23.3	-0.956956	0.477348	-1.4343	0.0175775	0.58292
CH25H	ENSG00000138135	cholesterol 25-hydroxylase	10	90965694	90967071	q23.31	-0.702253	0.734186	-1.43644	0.00848608	0.530716
RAB34	ENSG00000109113	RAB34, member RAS oncogene family	17	27041299	27045447	q11.2	-0.107557	1.34098	-1.44854	0.0035392	0.420574
VASN	ENSG00000168140	vasorin	16	4421849	4433529	p13.3	-0.730877	0.726173	-1.45705	0.00331532	0.420574
PCSK5	ENSG00000099139	proprotein convertase subtilisin/kexin type 5	9	78505560	78977255	q21.13	-0.997394	0.467994	-1.46539	0.00498599	0.461646
PLBD1	ENSG00000121316	phospholipase B domain containing 1	12	14656595	14721283	p13.1	-0.505525	0.960067	-1.46559	0.00225682	0.420574
NFKBIZ	ENSG00000144802	nuclear factor of kappa light polypeptide gene enhancer in B-cells inhibitor, zeta	3	101546835	101579866	q12.3	-0.618196	0.850094	-1.46829	0.00315028	0.420574
TCEA3	ENSG00000204219	transcription elongation factor A (SII), 3	1	23707554	23751233	p36.12	-0.00330519	1.46567	-1.46898	0.0185498	0.586439
BST2	ENSG00000130303	bone marrow stromal cell antigen 2	19	17513748	17516457	p13.11	-0.668253	0.807076	-1.47533	0.0161322	0.572899
NIPAL3	ENSG00000001461	NIPA-like domain containing 3	1	24742284	24799466	p36.11	-1.07799	0.398906	-1.47689	0.016252	0.572899
CLDN11	ENSG00000013297	claudin 11	3	170136653	170578169	q26.2	-1.42494	0.0534217	-1.47836	0.0427788	0.603896
C1RL	ENSG00000139178	complement component 1, r subcomponent-like	12	7242183	7261869	p13.31	-0.488554	0.999584	-1.48814	0.0050179	0.461646
COLEC12	ENSG00000158270	collectin sub-family member 12	18	319361	500722	p11.32	-0.956214	0.535005	-1.49122	0.0130678	0.535167
IFI30	ENSG00000216490	interferon, gamma-inducible protein 30	19	18283972	18288927	p13.11	-0.773687	0.719713	-1.4934	0.0279312	0.586439
TPBG	ENSG00000146242	trophoblast glycoprotein	6	83072923	83080545	q14.1	-0.155673	1.34175	-1.49742	0.0430318	0.603896
PDGFD	ENSG00000170962	platelet derived growth factor D	11	103777914	104035107	q22.3	-0.526732	0.972627	-1.49936	0.0318989	0.586439
THBS1	ENSG00000137801	thrombospondin 1	15	39873280	39891667	q14	-0.110926	1.39654	-1.50746	0.0329691	0.587969
ANGPT1	ENSG00000154188	angiopoietin 1	8	108261721	108510283	q23.1	-0.795018	0.716133	-1.51115	0.043954	0.608032
CARD16	ENSG00000204397	caspase recruitment domain family, member 16	11	104912053	104972158	q22.3	-0.590105	0.922016	-1.51212	0.0304464	0.586439
PTPRC	ENSG00000081237	protein tyrosine phosphatase, receptor type, C	1	198607801	198726545	q31.3	-0.605897	0.912501	-1.5184	0.0379665	0.603097
TRPM3	ENSG00000083067	transient receptor potential cation channel, subfamily M, member 3	9	73143979	74061820	q21.13	-0.730394	0.793724	-1.52412	0.0220236	0.586439
NGFR	ENSG00000064300	nerve growth factor receptor	17	47572655	47592379	q21.33	-0.860736	0.676668	-1.5374	0.00794042	0.530716
APOBEC3G	ENSG00000239713	apolipoprotein B mRNA editing enzyme, catalytic polypeptide-like 3G	22	39436924	39483748	q13.1	-0.0954826	1.46071	-1.55619	0.00172027	0.420574
MAN1A1	ENSG00000111885	mannosidase, alpha, class 1A, member 1	6	119498374	119670926	q22.31	-0.0616017	1.50336	-1.56496	0.0142332	0.551038
COL21A1	ENSG00000124749	collagen, type XXI, alpha 1	6	55921388	56258892	p12.1	-0.18111	1.39275	-1.57386	0.0391797	0.603734
FAS	ENSG00000026103	Fas cell surface death receptor	10	90750414	90775542	q23.31	-0.612202	0.967668	-1.57987	0.0208442	0.586439
C3	ENSG00000125730	complement component 3	19	6677715	6730573	p13.3	-1.3265	0.253949	-1.58045	0.00775479	0.530716
SNAI2	ENSG00000019549	snail family zinc finger 2	8	49830249	49834299	q11.21	-0.626396	0.957899	-1.58429	0.0143858	0.554435
RAB11FIP1	ENSG00000156675	RAB11 family interacting protein 1 (class I)	8	37716136	37756985	p11.23	-0.574889	1.01659	-1.59148	0.00216749	0.420574
GZMA	ENSG00000145649	granzyme A (granzyme 1, cytotoxic T-lymphocyte-associated serine esterase 3)	5	54398476	54406080	q11.2	-0.326636	1.27911	-1.60575	0.0107668	0.530716
FGF1	ENSG00000113578	fibroblast growth factor 1 (acidic)	5	141971743	142077617	q31.3	-1.09353	0.544823	-1.63836	0.0294139	0.586439
COL13A1	ENSG00000197467	collagen, type XIII, alpha 1	10	71561644	71724031	q22.1	-0.00587444	1.63378	-1.63966	0.0491521	0.621648
SCG2	ENSG00000171951	secretogranin II	2	224461658	224467221	q36.1	-0.217467	1.43673	-1.65419	0.0139422	0.550329
LTBP2	ENSG00000119681	latent transforming growth factor beta binding protein 2	14	74964873	75079306	q24.3	-0.304652	1.35717	-1.66182	0.00345958	0.420574
EHD4	ENSG00000103966	EH-domain containing 4	15	42190950	42264776	q15.1	-0.0770395	1.59217	-1.66921	0.0030752	0.420574
CD69	ENSG00000110848	CD69 molecule	12	9905082	9913497	p13.31	-0.487119	1.19831	-1.68543	0.0259626	0.586439
ANO4	ENSG00000151572	anoctamin 4	12	101111304	101522419	q23.1	-0.525881	1.16965	-1.69553	0.0491075	0.621648
TREM1	ENSG00000124731	triggering receptor expressed on myeloid cells 1	6	41235664	41254457	p21.1	-0.835498	0.885922	-1.72142	0.0370686	0.601162
GLT8D2	ENSG00000120820	glycosyltransferase 8 domain containing 2	12	104382762	104457961	q23.3	-0.0397448	1.69307	-1.73282	0.00893867	0.530716
PAPPA	ENSG00000182752	pregnancy-associated plasma protein A, pappalysin 1	9	118916083	119164601	q33.1	-0.183737	1.56095	-1.74469	0.0433828	0.603896
APOD	ENSG00000189058	apolipoprotein D	3	195295573	195311076	q29	-1.23365	0.52827	-1.76192	0.0431948	0.603896
C1R	ENSG00000159403	complement component 1, r subcomponent	12	7187513	7245203	p13.31	-0.845373	0.919568	-1.76494	0.000949642	0.420336
RARRES3	ENSG00000133321	retinoic acid receptor responder (tazarotene induced) 3	11	63304281	63313934	q12.3	-0.967718	0.805112	-1.77283	0.00572458	0.488921
BNC2	ENSG00000173068	basonuclin 2	9	16409501	16870841	p22.2	-0.262053	1.51782	-1.77987	0.0130471	0.535167
GBP1	ENSG00000117228	guanylate binding protein 1, interferon-inducible	1	89518002	89531043	p22.2	-1.28751	0.511729	-1.79924	0.00223753	0.420574
SCG5	ENSG00000166922	secretogranin V (7B2 protein)	15	32933877	32989299	q13.3	-0.76407	1.05371	-1.81778	0.0049979	0.461646
SDC2	ENSG00000169439	syndecan 2	8	97505579	97624000	q22.1	-0.621062	1.22798	-1.84904	0.00306966	0.420574
GRIA1	ENSG00000155511	glutamate receptor, ionotropic, AMPA 1	5	152869175	153193429	q33.2	-1.19919	0.676814	-1.876	0.029931	0.586439
TNFRSF11B	ENSG00000164761	tumor necrosis factor receptor superfamily, member 11b	8	119935796	119964439	q24.12	-0.567222	1.32237	-1.8896	0.00605376	0.493295
ZIC1	ENSG00000152977	Zic family member 1	3	147111209	147228080	q24	-0.286804	1.62507	-1.91187	0.00429927	0.445713
SERPING1	ENSG00000149131	serpin peptidase inhibitor, clade G (C1 inhibitor), member 1	11	57364860	57382326	q12.1	-1.16026	0.759202	-1.91946	0.00417629	0.445713
COL6A3	ENSG00000163359	collagen, type VI, alpha 3	2	238232646	238323018	q37.3	-0.289882	1.6445	-1.93438	0.0434725	0.603896
RTN1	ENSG00000139970	reticulon 1	14	60062694	60337684	q23.1	-1.74173	0.196252	-1.93798	0.0145437	0.555517
OAS1	ENSG00000089127	2'-5'-oligoadenylate synthetase 1, 40/46kDa	12	113344582	113369990	q24.13	-0.632211	1.31101	-1.94322	0.000808389	0.420336
CLDN10	ENSG00000134873	claudin 10	13	96085858	96232013	q32.1	-0.754213	1.21001	-1.96423	0.012137	0.530716
LYZ	ENSG00000090382	lysozyme	12	69742121	69748014	q15	-1.03917	0.946621	-1.98579	0.0116835	0.530716
MAMDC2	ENSG00000165072	MAM domain containing 2	9	72658497	72841886	q21.12	0.0463133	2.03281	-1.9865	0.0034268	0.420574
IRX3	ENSG00000177508	iroquois homeobox 3	16	54317216	54320675	q12.2	-1.30593	0.73596	-2.04189	0.00285942	0.420574
GPX8	ENSG00000164294	glutathione peroxidase 8 (putative)	5	54455946	54462899	q11.2	0.0442437	2.12115	-2.0769	0.0093622	0.530716
TGFBI	ENSG00000120708	transforming growth factor, beta-induced, 68kDa	5	135364584	135399507	q31.1	-1.02273	1.07421	-2.09694	0.00454683	0.452357
CHI3L2	ENSG00000064886	chitinase 3-like 2	1	111743393	111786062	p13.3	-1.52674	0.570671	-2.09741	0.0101255	0.530716
COL1A2	ENSG00000164692	collagen, type I, alpha 2	7	94023873	94060544	q21.3	-0.280041	1.85949	-2.13953	0.0154181	0.571779
NNMT	ENSG00000166741	nicotinamide N-methyltransferase	11	114128509	114184007	q23.2	-1.99255	0.169896	-2.16244	0.0193513	0.586439
HEPH	ENSG00000089472	hephaestin	X	65382391	65488709	q12	-1.06717	1.09871	-2.16588	0.00332089	0.420574
SULF1	ENSG00000137573	sulfatase 1	8	70378859	70573150	q13.2	-1.98479	0.202754	-2.18754	0.025009	0.586439
LTF	ENSG00000012223	lactotransferrin	3	46477136	46526724	p21.31	-0.791634	1.39889	-2.19053	0.00931597	0.530716
CP	ENSG00000047457	ceruloplasmin (ferroxidase)	3	148880197	148939842	q25.1	-2.08544	0.131555	-2.217	0.00244472	0.420574
SHROOM3	ENSG00000138771	shroom family member 3	4	77356253	77704406	q21.1	-0.758004	1.46797	-2.22598	0.00273316	0.420574
MDFIC	ENSG00000135272	MyoD family inhibitor domain containing	7	114562209	114659256	q31.1	-0.314891	1.96161	-2.2765	0.00232012	0.420574
C1S	ENSG00000182326	complement component 1, s subcomponent	12	7096351	7178336	p13.31	-1.15317	1.13892	-2.29209	0.000170936	0.323685
COL8A1	ENSG00000144810	collagen, type VIII, alpha 1	3	99357319	99518070	q12.1	0.391733	2.77863	-2.3869	0.0132603	0.535167
SPATA18	ENSG00000163071	spermatogenesis associated 18	4	52917497	52963458	q12	-0.499954	1.99613	-2.49609	0.00026482	0.323685
COL12A1	ENSG00000111799	collagen, type XII, alpha 1	6	75794042	75915767	q14.1	-0.785432	1.83529	-2.62072	0.00108185	0.420336
TWIST1	ENSG00000122691	twist basic helix-loop-helix transcription factor 1	7	19060614	19157295	p21.1	-0.186929	2.50643	-2.69336	0.00123646	0.420336
VAT1L	ENSG00000171724	vesicle amine transport 1-like	16	77822427	78014004	q23.1	-1.78927	0.920091	-2.70936	0.000392315	0.364814
PDLIM4	ENSG00000131435	PDZ and LIM domain 4	5	131593364	131609147	q31.1	-0.510817	2.34588	-2.85669	0.00159408	0.420574
CFI	ENSG00000205403	complement factor I	4	110661852	110723335	q25	-0.770305	2.08893	-2.85924	3.62042e-06	0.0309763
F13A1	ENSG00000124491	coagulation factor XIII, A1 polypeptide	6	6144318	6321246	p25.1	-0.846413	2.07278	-2.9192	0.00182959	0.420574
CCL2	ENSG00000108691	chemokine (C-C motif) ligand 2	17	32582304	32584222	q12	-1.54305	1.41882	-2.96187	0.00127732	0.420336
ALDH1A3	ENSG00000184254	aldehyde dehydrogenase 1 family, member A3	15	101417919	101456831	q26.3	-0.187003	2.80622	-2.99322	0.00147141	0.420574
POSTN	ENSG00000133110	periostin, osteoblast specific factor	13	38136720	38172981	q13.3	-1.40572	2.17537	-3.58108	0.0101732	0.530716

## Sheet: GSEA_H3.3G34RV
Table S8, related to Figure 8. Integrated analysis of H3/IDH1 wild-type pHGG/DIPG.
H3.3G34RV v WT
NAME	SIZE	ES	NES	NOM p-val	FDR q-val	FWER p-val
NUNODA_RESPONSE_TO_DASATINIB_IMATINIB_UP	25	0.602969	1.87221	0.00208333	1	0.748
PID_HDAC_CLASSI_PATHWAY	59	0.479866	1.84772	0	1	0.813
KEGG_NOTCH_SIGNALING_PATHWAY	36	0.553496	1.80799	0.00829876	1	0.901
PID_HES_HEY_PATHWAY	40	0.532728	1.78598	0.00399202	1	0.928
PID_TELOMERASE_PATHWAY	54	0.47571	1.74971	0.00826446	1	0.965
SHEPARD_BMYB_TARGETS	52	0.612507	1.74294	0.056338	1	0.974
MARTIN_INTERACT_WITH_HDAC	38	0.523424	1.72902	0.00215983	1	0.978
LE_NEURONAL_DIFFERENTIATION_DN	16	0.77588	1.72176	0.0185567	1	0.981
PID_SMAD2_3PATHWAY	16	0.603379	1.71538	0.0101215	1	0.986
NIKOLSKY_BREAST_CANCER_17Q11_Q21_AMPLICON	63	0.549337	1.71126	0.026	1	0.989
REACTOME_G0_AND_EARLY_G1	20	0.69762	1.70857	0.0242915	1	0.989
COLLIS_PRKDC_SUBSTRATES	17	0.627593	1.70746	0.0127389	1	0.989
PID_NOTCH_PATHWAY	45	0.476647	1.70731	0.00635593	1	0.989
REACTOME_MITOTIC_PROMETAPHASE	65	0.640573	1.70274	0.0412371	1	0.992
REACTOME_GENERIC_TRANSCRIPTION_PATHWAY	107	0.425521	1.70066	0	1	0.993
PID_PS1_PATHWAY	34	0.518253	1.67971	0.0146751	1	0.998
PARK_HSC_MARKERS	34	0.478616	1.67814	0.00598802	1	0.998
KEGG_CELL_CYCLE	105	0.521007	1.67112	0.0387755	1	0.998
GAZIN_EPIGENETIC_SILENCING_BY_KRAS	17	0.58878	1.66684	0.0263158	1	0.999
FRASOR_RESPONSE_TO_SERM_OR_FULVESTRANT_DN	46	0.655127	1.66364	0.0574949	1	0.999
KAUFFMANN_DNA_REPLICATION_GENES	110	0.499156	1.66025	0.0477137	1	0.999
HOEGERKORP_CD44_TARGETS_DIRECT_UP	18	0.552859	1.65564	0.0166667	1	0.999
RIZ_ERYTHROID_DIFFERENTIATION_HBZ	23	0.542244	1.65376	0.0239044	1	0.999
DAZARD_RESPONSE_TO_UV_SCC_DN	90	0.444587	1.64557	0.0162602	1	0.999
REACTOME_TRANSCRIPTIONAL_REGULATION_OF_WHITE_ADIPOCYTE_DIFFERENTIATION	55	0.437055	1.63966	0.00858369	1	1
H3.3G34RV v H3K27M
NAME	SIZE	ES	NES	NOM p-val	FDR q-val	FWER p-val
NIKOLSKY_BREAST_CANCER_17Q11_Q21_AMPLICON	63	0.616385	1.9766	0	0.744538	0.361
VERHAAK_GLIOBLASTOMA_CLASSICAL	109	0.532288	1.79322	0.0104167	1	0.908
WEIGEL_OXIDATIVE_STRESS_BY_HNE_AND_H2O2	35	0.522311	1.77977	0.00626305	1	0.937
PID_SMAD2_3PATHWAY	16	0.642997	1.76399	0.00626305	1	0.954
PID_PS1_PATHWAY	34	0.516057	1.75009	0	1	0.972
BOYLAN_MULTIPLE_MYELOMA_C_UP	30	0.508595	1.69935	0.0158103	1	0.996
REACTOME_PROCESSING_OF_CAPPED_INTRON_CONTAINING_PRE_MRNA	111	0.523524	1.69013	0.0245283	1	0.996
RIZ_ERYTHROID_DIFFERENTIATION_HBZ	23	0.57408	1.67695	0.0212355	1	0.997
KEGG_NOTCH_SIGNALING_PATHWAY	36	0.523647	1.67206	0.0221328	1	0.997
REACTOME_MRNA_PROCESSING	125	0.504115	1.66564	0.0248566	1	0.998
REACTOME_TRANSPORT_OF_MATURE_TRANSCRIPT_TO_CYTOPLASM	38	0.575481	1.66482	0.0305927	1	0.998
KAUFFMANN_DNA_REPLICATION_GENES	110	0.490723	1.66293	0.040619	1	0.998
HOLLEMAN_PREDNISOLONE_RESISTANCE_B_ALL_UP	21	0.637603	1.65781	0.0221328	1	0.998
REACTOME_MRNA_SPLICING	85	0.52325	1.65121	0.0268714	1	0.998
REACTOME_MRNA_3_END_PROCESSING	21	0.621045	1.64325	0.0232108	1	0.999
SHIPP_DLBCL_CURED_VS_FATAL_DN	26	0.488227	1.63102	0.0184049	1	0.999
REACTOME_CLEAVAGE_OF_GROWING_TRANSCRIPT_IN_THE_TERMINATION_REGION_	29	0.583572	1.60983	0.030303	1	1
WIERENGA_PML_INTERACTOME	27	0.548522	1.60863	0.0272374	1	1
REACTOME_RNA_POL_II_TRANSCRIPTION	76	0.495543	1.59943	0.040856	1	1
BONOME_OVARIAN_CANCER_POOR_SURVIVAL_DN	18	0.577144	1.58186	0.0374016	1	1
TERAO_AOX4_TARGETS_SKIN_UP	25	0.508687	1.57499	0.0306748	1	1
SCHLOSSER_SERUM_RESPONSE_AUGMENTED_BY_MYC	81	0.430029	1.57005	0.045082	1	1
BOYLAN_MULTIPLE_MYELOMA_C_CLUSTER_UP	26	0.512456	1.55963	0.046	1	1
RASHI_RESPONSE_TO_IONIZING_RADIATION_3	33	0.483938	1.55893	0.0325203	1	1
GINESTIER_BREAST_CANCER_ZNF217_AMPLIFIED_DN	193	0.50257	1.55771	0.0746269	1	1

## Sheet: GSEA_H3.3K27M
Table S8, related to Figure 8. Integrated analysis of H3/IDH1 wild-type pHGG/DIPG.
H3.3K27M v WT
NAME	SIZE	ES	NES	NOM p-val	FDR q-val	FWER p-val
SABATES_COLORECTAL_ADENOMA_UP	54	0.589975	2.01779	0.00209205	0.810378	0.249
CHIARETTI_T_ALL_REFRACTORY_TO_THERAPY	18	0.65764	1.97418	0	0.778431	0.395
CHEBOTAEV_GR_TARGETS_UP	43	0.574528	1.97099	0	0.543348	0.402
GAUSSMANN_MLL_AF4_FUSION_TARGETS_F_DN	22	0.69054	1.94738	0	0.554348	0.48
HERNANDEZ_MITOTIC_ARREST_BY_DOCETAXEL_1_UP	23	0.674656	1.94274	0	0.470353	0.496
VALK_AML_CLUSTER_3	22	0.652286	1.90496	0.00194175	0.62803	0.641
MOHANKUMAR_TLX1_TARGETS_DN	79	0.495034	1.90387	0.00201613	0.544091	0.644
VALK_AML_CLUSTER_2	15	0.719062	1.89689	0.00197628	0.518925	0.669
CREIGHTON_ENDOCRINE_THERAPY_RESISTANCE_4	178	0.410982	1.85608	0	0.745857	0.793
WANG_RESPONSE_TO_BEXAROTENE_DN	19	0.619379	1.84891	0.00739372	0.728196	0.809
STOSSI_RESPONSE_TO_ESTRADIOL	25	0.601503	1.83904	0	0.737273	0.835
CAFFAREL_RESPONSE_TO_THC_UP	26	0.595448	1.82396	0.00413223	0.789186	0.859
GAUSSMANN_MLL_AF4_FUSION_TARGETS_G_DN	22	0.608985	1.81986	0.00775194	0.758489	0.87
TURASHVILI_BREAST_LOBULAR_CARCINOMA_VS_LOBULAR_NORMAL_UP	48	0.572127	1.81646	0.00393701	0.729834	0.877
RICKMAN_HEAD_AND_NECK_CANCER_C	29	0.596813	1.81536	0.00609756	0.688598	0.882
VERHAAK_AML_WITH_NPM1_MUTATED_DN	149	0.490691	1.80827	0.00198807	0.695662	0.897
MASSARWEH_TAMOXIFEN_RESISTANCE_DN	152	0.40675	1.79517	0	0.746336	0.913
TURASHVILI_BREAST_LOBULAR_CARCINOMA_VS_DUCTAL_NORMAL_DN	49	0.533883	1.7887	0.00792079	0.751781	0.928
DOANE_BREAST_CANCER_ESR1_DN	29	0.547323	1.78704	0	0.724659	0.93
HUANG_FOXA2_TARGETS_UP	30	0.547305	1.7794	0.00594059	0.74304	0.942
LIANG_SILENCED_BY_METHYLATION_2	35	0.702939	1.77542	0.0121951	0.736481	0.946
XU_GH1_EXOGENOUS_TARGETS_DN	54	0.470921	1.77321	0.00400802	0.718684	0.95
GYORFFY_MITOXANTRONE_RESISTANCE	31	0.545415	1.76022	0.00389864	0.775134	0.958
TAKEDA_TARGETS_OF_NUP98_HOXA9_FUSION_6HR_UP	43	0.521333	1.75322	0.00584795	0.792411	0.964
VALK_AML_CLUSTER_16	15	0.650209	1.74902	0.00828157	0.791927	0.968
H3K27M v H3.3G34RV
NAME	SIZE	ES	NES	NOM p-val	FDR q-val	FWER p-val
CHEBOTAEV_GR_TARGETS_UP	43	-0.633087	-2.14229	0	0.190176	0.039
LABBE_WNT3A_TARGETS_DN	44	-0.615349	-2.02084	0	0.54026	0.206
ROSS_AML_OF_FAB_M7_TYPE	51	-0.548364	-2.01509	0	0.387058	0.219
KONDO_EZH2_TARGETS	133	-0.548216	-2.00449	0	0.332991	0.244
LI_WILMS_TUMOR_VS_FETAL_KIDNEY_1_UP	139	-0.564687	-1.98168	0	0.361976	0.323
KYNG_DNA_DAMAGE_BY_4NQO	23	-0.669687	-1.96925	0	0.360446	0.371
NEWMAN_ERCC6_TARGETS_DN	18	-0.751044	-1.96415	0	0.328389	0.388
GOZGIT_ESR1_TARGETS_UP	81	-0.523339	-1.95899	0	0.304988	0.407
TURASHVILI_BREAST_LOBULAR_CARCINOMA_VS_LOBULAR_NORMAL_UP	48	-0.600044	-1.95423	0	0.287017	0.421
PAPASPYRIDONOS_UNSTABLE_ATEROSCLEROTIC_PLAQUE_DN	34	-0.653159	-1.94612	0	0.285277	0.448
TONKS_TARGETS_OF_RUNX1_RUNX1T1_FUSION_SUSTAINDED_IN_ERYTHROCYTE_UP	30	-0.647047	-1.91714	0	0.364689	0.567
ONGUSAHA_TP53_TARGETS	28	-0.680371	-1.90632	0	0.378155	0.609
KIM_MYCN_AMPLIFICATION_TARGETS_UP	58	-0.508354	-1.90518	0	0.353709	0.611
LIM_MAMMARY_LUMINAL_MATURE_DN	67	-0.55637	-1.88477	0	0.412656	0.676
LE_EGR2_TARGETS_DN	70	-0.569416	-1.8817	0.00404858	0.398016	0.693
BRUNO_HEMATOPOIESIS	46	-0.559805	-1.87638	0	0.395356	0.708
HERNANDEZ_ABERRANT_MITOSIS_BY_DOCETACEL_2NM_UP	56	-0.543287	-1.86972	0.00192678	0.398314	0.733
WOTTON_RUNX_TARGETS_DN	22	-0.689297	-1.85897	0.00204918	0.419534	0.768
LU_AGING_BRAIN_UP	206	-0.504713	-1.8557	0.00203666	0.409802	0.778
BORLAK_LIVER_CANCER_EGF_UP	42	-0.595657	-1.85157	0.00385356	0.40554	0.789
TAKEDA_TARGETS_OF_NUP98_HOXA9_FUSION_16D_DN	72	-0.60544	-1.85108	0.00186916	0.387847	0.789
NOUZOVA_METHYLATED_IN_APL	33	-0.544115	-1.84745	0.0040404	0.38352	0.8
NIELSEN_MALIGNAT_FIBROUS_HISTIOCYTOMA_DN	16	-0.684538	-1.84161	0.00421053	0.389972	0.815
SILIGAN_BOUND_BY_EWS_FLT1_FUSION	29	-0.613493	-1.83484	0.00570342	0.398589	0.832
XU_HGF_SIGNALING_NOT_VIA_AKT1_48HR_UP	24	-0.693095	-1.83288	0.00365631	0.390162	0.835

## Sheet: GSEA_H3.1K27M
Table S8, related to Figure 8. Integrated analysis of H3/IDH1 wild-type pHGG/DIPG.
H3.3K27M v WT
NAME	SIZE	ES	NES	NOM p-val	FDR q-val	FWER p-val
VALK_AML_CLUSTER_2	15	0.722317	1.99044	0.00196078	0.976263	0.33
ELVIDGE_HIF1A_AND_HIF2A_TARGETS_DN	72	0.626172	1.98041	0.0104384	0.567301	0.36
ELVIDGE_HIF1A_TARGETS_DN	65	0.640145	1.97671	0.00631579	0.401942	0.372
WOTTON_RUNX_TARGETS_DN	22	0.686733	1.94508	0.00205761	0.497014	0.487
NADLER_OBESITY_DN	36	0.570294	1.91526	0	0.592723	0.576
MENSE_HYPOXIA_UP	72	0.642281	1.91418	0.00863931	0.502776	0.586
ELVIDGE_HYPOXIA_UP	120	0.574108	1.91256	0.0105485	0.439621	0.594
ELVIDGE_HYPOXIA_BY_DMOG_UP	94	0.598368	1.89494	0.0105263	0.481467	0.655
MATZUK_MALE_REPRODUCTION_SERTOLI	20	0.656956	1.85477	0.00194175	0.703486	0.794
STOSSI_RESPONSE_TO_ESTRADIOL	25	0.592055	1.82453	0.00219298	0.892683	0.864
QI_HYPOXIA	94	0.480364	1.82262	0.0107991	0.827379	0.865
RUAN_RESPONSE_TO_TROGLITAZONE_DN	15	0.619704	1.80952	0.00429185	0.873992	0.878
FARDIN_HYPOXIA_11	23	0.719995	1.79162	0.0184805	0.964926	0.91
NGUYEN_NOTCH1_TARGETS_DN	61	0.475785	1.77345	0.011976	1	0.938
VANASSE_BCL2_TARGETS_UP	20	0.584464	1.76444	0.00879121	1	0.956
VALK_AML_CLUSTER_3	22	0.592883	1.76104	0.00636943	1	0.958
TURASHVILI_BREAST_LOBULAR_CARCINOMA_VS_LOBULAR_NORMAL_UP	48	0.556078	1.7435	0.01	1	0.974
CAFFAREL_RESPONSE_TO_THC_UP	26	0.570825	1.74321	0.00625	1	0.974
VALK_AML_CLUSTER_16	15	0.609961	1.74233	0.00436681	1	0.974
KYNG_DNA_DAMAGE_BY_4NQO	23	0.569504	1.74227	0.00638298	1	0.974
RIZ_ERYTHROID_DIFFERENTIATION_6HR	20	0.576461	1.74174	0.0127389	0.961354	0.975
HELLER_SILENCED_BY_METHYLATION_DN	74	0.462336	1.73725	0.0143443	0.956714	0.979
LEONARD_HYPOXIA	32	0.614458	1.73607	0.0333333	0.924946	0.98
ZHAN_MULTIPLE_MYELOMA_CD2_DN	35	0.529131	1.73554	0.0172043	0.890302	0.981
BROWNE_HCMV_INFECTION_14HR_DN	197	0.399767	1.72942	0	0.903703	0.985

[truncated: 3 more sheets: GSEA_WT-A, GSEA_WT-B, GSEA_WT-C]
